# Supplementary material for: Intracellular signalling pathways and cytoskeletal functions converge on the psoriasis candidate gene CCHCR1 expressed at P-bodies and centrosomes
Source: BMC Genomics. 2018 Jun 4;19:432. doi: 10.1186/s12864-018-4810-y (PMC5987482; doi:10.1186/s12864-018-4810-y)
Supplement: Supplementary file 1 — Table S1. Microarray data and gene enrichment analysis of the CCHCR1 Iso1 cell lines. Gene expression profiling data of microarrays from the Isoform 1 CCHCR1-HEK293 cell lines. Gene enrichment analysis of differentially expressed genes using the KEGG pathway analysis of WebGestaltR and functional cluster analysis of the DAVID. (XLSX 305 kb) [file 12864_2018_4810_MOESM1_ESM.xlsx]

## Sheet: Description
Additional file 1: Table S1. Microarray data and gene enrichment analysis of the CCHCR1 Iso1 cell lines

## Sheet: KEGG pathways
Table S1. Microarray data and gene enrichment analysis of the CCHCR1 Iso1 cell lines.
Iso1Non-risk vs Vector			WebGestalt KEGG analysis										KEGG pathways Iso1Non-risk					KEGG pathways				Iso1Risk vs Vector			KEGG analysis										KEGG pathways Iso1Risk
DEGs up&dw	logFC		PathwayName	Gene count		Statistics						WebGestaltR (min, max gene id per category; 5, 100)					WebGestaltR (min, max gene id per category; 5, 500)					DEGs up&dw	logFC		PathwayName	Gene count		Statistics						WebGestaltR (min, max gene id per category; 5, 500)
GPR50	4.79729		Focal adhesion	13	C=200	O=13	E=0.90	R=14.45	rawP=8.73e-12	adjP=4.45e-10		ID	Name	#Gene	FDR		ID	Name	#Gene	FDR		GPR50	2.78061		Pathways in cancer	10	C=326	O=10	E=1.41	R=7.11	rawP=1.75e-06	adjP=3.24e-05		ID	Name	#Gene	FDR
CCHCR1	2.9903		Amoebiasis	10	C=106	O=10	E=0.48	R=20.97	rawP=5.88e-11	adjP=1.50e-09		hsa05146	Amoebiasis	9	0.000107		hsa05146	Amoebiasis	9	0.000882		KLHL4	2.39792		Bladder cancer	5	C=42	O=5	E=0.18	R=27.60	rawP=1.06e-06	adjP=3.24e-05		hsa05219	Bladder cancer	5	0.0173
NEFM	2.85745		ECM-receptor interaction	9	C=85	O=9	E=0.38	R=23.54	rawP=1.92e-10	adjP=3.26e-09		hsa04512	ECM-receptor interaction	8	0.00013		hsa04512	ECM-receptor interaction	8	0.000882		HDHD1A	1.78382		Metabolic pathways	16	C=1130	O=16	E=4.87	R=3.28	rawP=3.52e-05	adjP=0.0004		hsa05205	Proteoglycans in cancer	10	0.0173
NMUR2	2.24032		Pathways in cancer	12	C=326	O=12	E=1.47	R=8.18	rawP=3.50e-08	adjP=4.46e-07		hsa04727	GABAergic synapse	7	0.00164		hsa04510	Focal adhesion	12	0.000882		CCHCR1	1.53631		Endometrial cancer	4	C=52	O=4	E=0.22	R=17.84	rawP=7.71e-05	adjP=0.0007		hsa04068	FoxO signaling pathway	7	0.087
KRT17	1.9131		Small cell lung cancer	6	C=85	O=6	E=0.38	R=15.69	rawP=2.50e-06	adjP=2.55e-05		hsa05204	Chemical carcinogenesis	6	0.00781		hsa05205	Proteoglycans in cancer	12	0.000882		HIST1H2BM	1.48717		Leukocyte transendothelial migration	5	C=116	O=5	E=0.50	R=9.99	rawP=0.0002	adjP=0.0008		hsa05200	Pathways in cancer	12	0.143
NRK	1.86682		Vascular smooth muscle contraction	6	C=116	O=6	E=0.52	R=11.50	rawP=1.51e-05	adjP=0.0001		hsa05222	Small cell lung cancer	6	0.00814		hsa04727	GABAergic synapse	7	0.00792		GSTT2	1.4842		Cell cycle	5	C=124	O=5	E=0.53	R=9.35	rawP=0.0002	adjP=0.0008		hsa05213	Endometrial cancer	4	0.179
KLHL4	1.73053		Sulfur metabolism	3	C=13	O=3	E=0.06	R=51.30	rawP=2.48e-05	adjP=0.0002		hsa05032	Morphine addiction	6	0.00925		hsa05200	Pathways in cancer	15	0.00792		APOBEC3B	1.2977		Pancreatic cancer	4	C=70	O=4	E=0.30	R=13.25	rawP=0.0002	adjP=0.0008		hsa05210	Colorectal cancer	4	0.281
ACTBL2	1.69086		Salivary secretion	5	C=89	O=5	E=0.40	R=12.49	rawP=5.34e-05	adjP=0.0002		hsa05219	Bladder cancer	4	0.0206		hsa04933	AGE-RAGE signaling pathway in diabetic complications	7	0.0135		NRK	1.1268		Colorectal cancer	4	C=62	O=4	E=0.27	R=14.96	rawP=0.0002	adjP=0.0008		hsa05212	Pancreatic cancer	4	0.282
MYOF	1.61373		ErbB signaling pathway	5	C=87	O=5	E=0.39	R=12.78	rawP=4.79e-05	adjP=0.0002		hsa04918	Thyroid hormone synthesis	5	0.0208		hsa05204	Chemical carcinogenesis	6	0.0241		GLIPR1	1.1059		Focal adhesion	6	C=200	O=6	E=0.86	R=6.96	rawP=0.0002	adjP=0.0008		WebGestaltR (min, max gene id per category; 5, 100)
TNC	1.44273		Bladder cancer	4	C=42	O=4	E=0.19	R=21.17	rawP=3.89e-05	adjP=0.0002		hsa04012	ErbB signaling pathway	5	0.0335		hsa05222	Small cell lung cancer	6	0.0277		CHODL	1.07877		TGF-beta signaling pathway	4	C=84	O=4	E=0.36	R=11.04	rawP=0.0005	adjP=0.0015		ID	Name	#Gene	FDR
LRRC7	1.40195		TGF-beta signaling pathway	5	C=84	O=5	E=0.38	R=13.23	rawP=4.05e-05	adjP=0.0002		hsa04540	Gap junction	5	0.0335		hsa05032	Morphine addiction	6	0.0335		FABP5	1.07476		Alanine, aspartate and glutamate metabolism	3	C=32	O=3	E=0.14	R=21.74	rawP=0.0004	adjP=0.0015		hsa05219	Bladder cancer	5	0.00195
PLEK2	1.35821		Dilated cardiomyopathy	5	C=90	O=5	E=0.40	R=12.35	rawP=5.64e-05	adjP=0.0002		hsa04970	Salivary secretion	5	0.0335		hsa05219	Bladder cancer	4	0.0479		LIPG	1.03835		Wnt signaling pathway	5	C=150	O=5	E=0.65	R=7.73	rawP=0.0005	adjP=0.0015		hsa05213	Endometrial cancer	4	0.0508
COL12A1	1.32157		Regulation of actin cytoskeleton	7	C=213	O=7	E=0.96	R=7.31	rawP=5.47e-05	adjP=0.0002		hsa05414	Dilated cardiomyopathy	5	0.0335		hsa04723	Retrograde endocannabinoid signaling	6	0.0479		FIBIN	1.03769		Endocytosis	5	C=201	O=5	E=0.87	R=5.77	rawP=0.0019	adjP=0.0054		hsa05210	Colorectal cancer	4	0.0628
ELSPBP1	1.29502		Gap junction	5	C=90	O=5	E=0.40	R=12.35	rawP=5.64e-05	adjP=0.0002		hsa05223	Non-small cell lung cancer	4	0.036		hsa04918	Thyroid hormone synthesis	5	0.0607		CRABP2	1.02718		Toxoplasmosis	4	C=132	O=4	E=0.57	R=7.03	rawP=0.0026	adjP=0.0069		hsa05212	Pancreatic cancer	4	0.0628
APOBEC3B	1.29105		Pancreatic secretion	5	C=101	O=5	E=0.45	R=11.01	rawP=9.76e-05	adjP=0.0003		hsa04972	Pancreatic secretion	5	0.0381		hsa04919	Thyroid hormone signaling pathway	6	0.0833		H1F0	0.983366		Glioma	3	C=65	O=3	E=0.28	R=10.70	rawP=0.0028	adjP=0.0069		hsa00250	Alanine, aspartate and glutamate metabolism	3	0.0804
PTN	1.24493		Non-small cell lung cancer	4	C=54	O=4	E=0.24	R=16.47	rawP=0.0001	adjP=0.0003		hsa01522	Endocrine resistance	5	0.0381		hsa04151	PI3K-Akt signaling pathway	11	0.0833		ELSPBP1	0.976169		Long-term depression	3	C=70	O=3	E=0.30	R=9.94	rawP=0.0035	adjP=0.0072		hsa04350	TGF-beta signaling pathway	4	0.102
ANKRD1	1.22957		Metabolic pathways	15	C=1130	O=15	E=5.08	R=2.95	rawP=0.0002	adjP=0.0005		hsa04750	Inflammatory mediator regulation of TRP channels	5	0.0381		hsa04270	Vascular smooth muscle contraction	6	0.0833		PNPLA4	0.930098		Adherens junction	3	C=73	O=3	E=0.31	R=9.53	rawP=0.0039	adjP=0.0072		hsa04730	Long-term depression	3	0.234
CTGF	1.2199		Leukocyte transendothelial migration	5	C=116	O=5	E=0.52	R=9.58	rawP=0.0002	adjP=0.0005		hsa05214	Glioma	4	0.0501		hsa05206	MicroRNAs in cancer	10	0.0833		ETV4	0.899847		Chronic myeloid leukemia	3	C=73	O=3	E=0.31	R=9.53	rawP=0.0039	adjP=0.0072		hsa05214	Glioma	3	0.234
KRT17	1.20132		Glioma	4	C=65	O=4	E=0.29	R=13.68	rawP=0.0002	adjP=0.0005		hsa04971	Gastric acid secretion	4	0.0746		hsa04012	ErbB signaling pathway	5	0.0833		PLA2G4A	0.898749		PPAR signaling pathway	3	C=70	O=3	E=0.30	R=9.94	rawP=0.0035	adjP=0.0072		hsa00340	Histidine metabolism	2	0.234
TGFB2	1.16805		VEGF signaling pathway	4	C=76	O=4	E=0.34	R=11.70	rawP=0.0004	adjP=0.0010		hsa05033	Nicotine addiction	3	0.0791		hsa04540	Gap junction	5	0.0833		RPPH1	0.891222		Melanoma	3	C=71	O=3	E=0.31	R=9.80	rawP=0.0036	adjP=0.0072		hsa05218	Melanoma	3	0.234
GABRQ	1.1489		Gastric acid secretion	4	C=74	O=4	E=0.33	R=12.02	rawP=0.0004	adjP=0.0010		hsa04350	TGF-beta signaling pathway	4	0.099		hsa05223	Non-small cell lung cancer	4	0.0833		CXCL12	0.887385		Small cell lung cancer	3	C=85	O=3	E=0.37	R=8.18	rawP=0.0060	adjP=0.0106		hsa03320	PPAR signaling pathway	3	0.234
FN1	1.11583		Protein digestion and absorption	4	C=81	O=4	E=0.36	R=10.98	rawP=0.0005	adjP=0.0012		hsa04911	Insulin secretion	4	0.099		hsa04970	Salivary secretion	5	0.0833		GLT8D2	0.887324		Prostate cancer	3	C=89	O=3	E=0.38	R=7.82	rawP=0.0068	adjP=0.0114		hsa05220	Chronic myeloid leukemia	3	0.234
GLIS3	1.09662		Purine metabolism	5	C=162	O=5	E=0.73	R=6.86	rawP=0.0009	adjP=0.0019		hsa04974	Protein digestion and absorption	4	0.113		hsa05414	Dilated cardiomyopathy	5	0.0833		MMP2	0.87973		Rheumatoid arthritis	3	C=91	O=3	E=0.39	R=7.64	rawP=0.0073	adjP=0.0116		hsa04520	Adherens junction	3	0.234
LAMB3	1.08706		Fc gamma R-mediated phagocytosis	4	C=94	O=4	E=0.42	R=9.46	rawP=0.0009	adjP=0.0019		hsa04912	GnRH signaling pathway	4	0.113		hsa04972	Pancreatic secretion	5	0.104		TCN2	0.867011		Ribosome	3	C=92	O=3	E=0.40	R=7.56	rawP=0.0075	adjP=0.0116		hsa04918	Thyroid hormone synthesis	3	0.234
FIBIN	1.04619		GnRH signaling pathway	4	C=101	O=4	E=0.45	R=8.80	rawP=0.0012	adjP=0.0024		hsa04913	Ovarian steroidogenesis	3	0.113		hsa01522	Endocrine resistance	5	0.109		GABRE	0.857434		GnRH signaling pathway	3	C=101	O=3	E=0.44	R=6.89	rawP=0.0097	adjP=0.0144		hsa05216	Thyroid cancer	2	0.253
IER3	1.04056		MAPK signaling pathway	6	C=268	O=6	E=1.21	R=4.98	rawP=0.0014	adjP=0.0027		hsa04666	Fc gamma R-mediated phagocytosis	4	0.113		hsa04750	Inflammatory mediator regulation of TRP channels	5	0.109		CNIH3	0.831654		Chagas disease (American trypanosomiasis)	3	C=104	O=3	E=0.45	R=6.69	rawP=0.0105	adjP=0.0149
MAMLD1	1.02289		Endometrial cancer	3	C=52	O=3	E=0.23	R=12.83	rawP=0.0017	adjP=0.0032		hsa05213	Endometrial cancer	3	0.117		hsa05214	Glioma	4	0.12		LRRC7	0.82669		Parkinson's disease	3	C=130	O=3	E=0.56	R=5.35	rawP=0.0189	adjP=0.0250
CYR61	1.01922		Cell cycle	4	C=124	O=4	E=0.56	R=7.17	rawP=0.0024	adjP=0.0044		hsa04713	Circadian entrainment	4	0.117		hsa04390	Hippo signaling pathway	6	0.159		HIST1H2BH	0.79807		Axon guidance	3	C=129	O=3	E=0.56	R=5.39	rawP=0.0186	adjP=0.0250
LOXL2	0.997005		Colorectal cancer	3	C=62	O=3	E=0.28	R=10.76	rawP=0.0028	adjP=0.0049		hsa04370	VEGF signaling pathway	3	0.169		hsa05033	Nicotine addiction	3	0.159		STS	0.794612		Tight junction	3	C=132	O=3	E=0.57	R=5.27	rawP=0.0197	adjP=0.0251
DPP7	0.993293		Tight junction	4	C=132	O=4	E=0.59	R=6.74	rawP=0.0031	adjP=0.0053		hsa05210	Colorectal cancer	3	0.17		hsa04971	Gastric acid secretion	4	0.166		ALKBH1	0.787747		Systemic lupus erythematosus	3	C=136	O=3	E=0.59	R=5.11	rawP=0.0213	adjP=0.0263
HSPB1	0.991454		Metabolism of xenobiotics by cytochrome P450	3	C=71	O=3	E=0.32	R=9.39	rawP=0.0041	adjP=0.0063		hsa05212	Pancreatic cancer	3	0.194		hsa04921	Oxytocin signaling pathway	6	0.17		MFAP2	0.780238		Jak-STAT signaling pathway	3	C=155	O=3	E=0.67	R=4.49	rawP=0.0298	adjP=0.0334
CD44	0.985546		Pancreatic cancer	3	C=70	O=3	E=0.31	R=9.53	rawP=0.0039	adjP=0.0063		hsa00982	Drug metabolism - cytochrome P450	3	0.21		hsa04670	Leukocyte transendothelial migration	5	0.178		LUM	0.772232		MAPK signaling pathway	4	C=268	O=4	E=1.16	R=3.46	rawP=0.0293	adjP=0.0334
MYCN	0.976801		Bile secretion	3	C=71	O=3	E=0.32	R=9.39	rawP=0.0041	adjP=0.0063		hsa04976	Bile secretion	3	0.21		hsa04611	Platelet activation	5	0.196		ACTR10	0.771304		Cytokine-cytokine receptor interaction	4	C=265	O=4	E=1.14	R=3.50	rawP=0.0283	adjP=0.0334
CCND1	0.944233		Arrhythmogenic right ventricular cardiomyopathy (ARVC)	3	C=74	O=3	E=0.33	R=9.01	rawP=0.0046	adjP=0.0064		hsa05216	Thyroid cancer	2	0.21		hsa04810	Regulation of actin cytoskeleton	7	0.198		IER3	0.768461		Purine metabolism	3	C=162	O=3	E=0.70	R=4.29	rawP=0.0333	adjP=0.0362
PMEPA1	0.931209		Wnt signaling pathway	4	C=150	O=4	E=0.67	R=5.93	rawP=0.0048	adjP=0.0064		hsa04662	B cell receptor signaling pathway	3	0.21							POLE2	0.744839		Protein processing in endoplasmic reticulum	3	C=165	O=3	E=0.71	R=4.22	rawP=0.0349	adjP=0.0369
GSTT2	0.925281		Drug metabolism - cytochrome P450	3	C=73	O=3	E=0.33	R=9.14	rawP=0.0044	adjP=0.0064		hsa05220	Chronic myeloid leukemia	3	0.21		ID:hsa05146 &nbspName:Amoebiasis					TIMM9	0.739817		Alzheimer's disease	3	C=167	O=3	E=0.72	R=4.17	rawP=0.0360	adjP=0.0370
C1QTNF1	0.887364		Chronic myeloid leukemia	3	C=73	O=3	E=0.33	R=9.14	rawP=0.0044	adjP=0.0064		hsa00980	Metabolism of xenobiotics by cytochrome P450	3	0.21		C=100; O=9; E=1.3; R=6.94; PValue=5.04e-06; FDR=8.82e-04					C14orf119	0.719829		Huntington's disease	3	C=183	O=3	E=0.79	R=3.80	rawP=0.0452	adjP=0.0452
ZNF536	0.879864		B cell receptor signaling pathway	3	C=75	O=3	E=0.34	R=8.89	rawP=0.0048	adjP=0.0064		hsa05412	Arrhythmogenic right ventricular cardiomyopathy (ARVC)	3	0.21		Gene Symbol	Gene Name	Entrez Gene			SPRY4	0.717097
ITGB3	0.877195		Phosphatidylinositol signaling system	3	C=78	O=3	E=0.35	R=8.55	rawP=0.0053	adjP=0.0069		hsa01524	Platinum drug resistance	3	0.212		ADCY1	adenylate cyclase 1	107			HNMT	0.716565
BHLHE40	0.870953		Hypertrophic cardiomyopathy (HCM)	3	C=83	O=3	E=0.37	R=8.04	rawP=0.0063	adjP=0.0080		hsa01521	EGFR tyrosine kinase inhibitor resistance	3	0.239		COL4A1	collagen type IV alpha 1 chain	1282			NA	0.706556
NA	0.870809		Prostate cancer	3	C=89	O=3	E=0.40	R=7.49	rawP=0.0077	adjP=0.0096		hsa00250	Alanine, aspartate and glutamate metabolism	2	0.239		FN1	fibronectin 1	2335			PLK2	0.701649
DNAJC15	0.869304		Neuroactive ligand-receptor interaction	5	C=272	O=5	E=1.22	R=4.09	rawP=0.0080	adjP=0.0097							HSPB1	heat shock protein family B (small) member 1	3315			ZNF410	0.698571
SNAI2	0.846635		Calcium signaling pathway	4	C=177	O=4	E=0.80	R=5.02	rawP=0.0086	adjP=0.0102							LAMA4	laminin subunit alpha 4	3910			B3GALT1	0.698226
FLNA	0.838854		Melanogenesis	3	C=101	O=3	E=0.45	R=6.60	rawP=0.0108	adjP=0.0122							LAMB3	laminin subunit beta 3	3914			C14orf133	0.683286
LIPG	0.829738		Chemokine signaling pathway	4	C=189	O=4	E=0.85	R=4.70	rawP=0.0107	adjP=0.0122							PRKCB	protein kinase C beta	5579			TMSL3	0.680658
GABRE	0.817066		Endocytosis	4	C=201	O=4	E=0.90	R=4.42	rawP=0.0132	adjP=0.0146							TGFB2	transforming growth factor beta 2	7042			NA	0.671059
SOX11	0.813301		Oocyte meiosis	3	C=112	O=3	E=0.50	R=5.95	rawP=0.0143	adjP=0.0155							ACTN1	actinin alpha 1	87			DSEL	0.668909
AFF2	0.792909		Osteoclast differentiation	3	C=128	O=3	E=0.58	R=5.21	rawP=0.0203	adjP=0.0216												JAM2	0.645098
CXCR4	0.79142		Toxoplasmosis	3	C=132	O=3	E=0.59	R=5.05	rawP=0.0220	adjP=0.0229												NA	0.64313
DSEL	0.779428		Natural killer cell mediated cytotoxicity	3	C=136	O=3	E=0.61	R=4.90	rawP=0.0238	adjP=0.0243												MEST	0.639559
CNN2	0.774481																					MRPL40	0.630929
DACT1	0.773885																					RDH11	0.623548
MYH9	0.771399																					MAGED2	0.62187
MMP2	0.739706																					CRABP1	0.621188
ZCCHC12	0.722812																					ETV5	0.619981
LOC388692	0.721127																					MGC72080	0.610139
ENC1	0.715719																					MBNL3	0.601112
HOXD10	0.704595																					SNAI2	0.597511
JUB	0.698164																					TFPI2	0.593805
GREM1	0.69015																					CNIH	0.592392
CYP1B1	0.673896																					RPL10A	0.590989
CELSR1	0.671061																					CYR61	0.590125
TFPI2	0.666618																					PRAME	0.587729
ATP1A3	0.649714																					CYP4X1	0.579372
CXorf26	0.646568																					CASP8	0.576584
UPP1	0.641352																					GPR180	0.576057
OLFM2	0.636452																					ISCA2	0.573456
AHNAK	0.634357																					ATP6V1E1	0.570413
ACTN1	0.632158																					TMED10P	0.564718
SMAD7	0.625676																					HAUS4	0.552298
SYNE2	0.616148																					UPP1	0.548395
CNTN4	0.614317																					NDRG2	0.546971
SIPA1L2	0.602012																					GREM1	0.546816
SPTLC2	0.599211																					TIMP3	0.546792
MYO10	0.599005																					DMKN	0.543327
ZNF827	0.597348																					PLEK2	0.541943
ADCY2	0.586033																					TMSB4X	0.539674
POMT2	0.5818																					KDELR3	0.539282
LAMA4	0.577077																					PSME1	0.536529
CDC42BPB	0.573538																					CCND1	0.535197
EYA1	0.565526																					TRMT5	0.535087
COL4A1	0.557756																					KIAA0391	0.528726
VAMP1	0.54872																					NFU1	0.528282
COL5A1	0.548131																					RPL18A	0.527122
CNKSR2	0.542265																					GMPR2	0.527044
ZFYVE26	0.539853																					NA	0.524919
GSN	0.521676																					NIT2	0.524897
TNRC6B	0.517033																					FUT8	0.52396
INPP5J	0.50683																					C14orf2	0.520453
ADCY1	0.506139																					SERPINE2	0.519017
YLPM1	0.50251																					C6orf125	0.511777
KIAA0586	0.501964																					NPC2	0.496608
CLU	0.494668																					NA	0.495689
PRSS23	0.42226																					ATL1	0.487856
JAG1	0.417833																					ILK	0.485841
CMTM1	-0.373901																					GPX1	0.482684
SLC9A8	-0.441494																					CMBL	0.480863
XPO6	-0.448929																					C8orf31	0.474463
FTO	-0.458264																					CNN2	0.473143
MRPL28	-0.468784																					DAAM1	0.470223
DCI	-0.472364																					BIVM	0.468455
HN1L	-0.472774																					NIT1	0.465026
TRAP1	-0.473491																					RPS29	0.464451
COQ9	-0.47456																					CD44	0.462408
AARS	-0.480584																					SEC23A	0.461732
BFAR	-0.485099																					ADAMTS9	0.459492
WDR59	-0.487289																					CLDN7	0.458381
STAU1	-0.488284																					TGFB2	0.457077
COG4	-0.489782																					CXCR4	0.456759
APRT	-0.497213																					SPARC	0.454336
DCTN5	-0.507265																					FERMT2	0.452124
NFATC3	-0.517619																					KIAA0586	0.451365
PSMD7	-0.526773																					ADSL	0.450974
SULT1A3	-0.535122																					HIST2H2AB	0.442674
ELMOD1	-0.539425																					FAM118B	0.438024
FAM96B	-0.539566																					NPM3	0.424562
TSPAN12	-0.560241																					STYXL1	0.424114
UBFD1	-0.561284																					BZW2	0.408434
GABRB3	-0.568097																					NIPSNAP1	0.406736
AMFR	-0.570825																					PCK2	0.405419
RBL2	-0.574098																					WARS	0.385109
MLLT11	-0.57455																					APEX1	0.381032
MVD	-0.579289																					NA	0.378726
ANKRD46	-0.579295																					NDUFA6	0.365196
NETO2	-0.584644																					PTGFRN	-0.340769
RNF114	-0.58601																					DHX33	-0.344962
HSBP1	-0.587308																					BEND4	-0.359078
KIAA0174	-0.587972																					GAPVD1	-0.375112
C16orf80	-0.590652																					FUBP3	-0.375909
SCUBE2	-0.595026																					ZNF550	-0.379128
PKIA	-0.595951																					PINK1	-0.385341
OR1F1	-0.598278																					RRP1B	-0.385348
GUCY1B3	-0.598676																					ABAT	-0.386149
EMP2	-0.600701																					MFN2	-0.386234
DCTPP1	-0.606649																					LMNB2	-0.389327
CMBL	-0.614236																					EIF3B	-0.394524
DNAJA2	-0.617824																					AFG3L2	-0.397962
TXNL4B	-0.618696																					ABCF1	-0.399381
C16orf87	-0.628291																					PRKDC	-0.401007
NOB1	-0.633062																					GOLGA3	-0.406105
ARL2BP	-0.641371																					CPPED1	-0.411797
AGA	-0.646632																					LAMA1	-0.412568
PRKCH	-0.656272																					NA	-0.414473
TMEM170A	-0.658881																					SPTAN1	-0.417369
ST6GALNAC3	-0.662752																					GBA2	-0.424068
NDST4	-0.674043																					RAB12	-0.4315
ITFG1	-0.675637																					MDN1	-0.438234
GPC3	-0.678311																					RGP1	-0.449118
KLHL14	-0.684195																					PLAA	-0.455361
LRP2	-0.719787																					SNX30	-0.456444
ACTA2	-0.722365																					TRAF3IP1	-0.45722
CPPED1	-0.722444																					IKZF3	-0.46231
NIP7	-0.723854																					CHD3	-0.462835
BMPER	-0.726706																					NCOR2	-0.464986
BBS2	-0.734976																					CDK20	-0.465908
FBN1	-0.742928																					IQCE	-0.467721
PMAIP1	-0.748875																					DAPK1	-0.483386
ZNF597	-0.754241																					TBL1X	-0.485952
NQO1	-0.762008																					ITPR3	-0.487126
PIR	-0.782029																					IKBKAP	-0.492668
ID4	-0.794446																					SPIRE1	-0.492676
ZNF682	-0.804776																					KLHL15	-0.500759
ITGA8	-0.805055																					GLB1L2	-0.515696
PLCG2	-0.8106																					PPAP2C	-0.517859
PRKCB	-0.811472																					CLN8	-0.525212
C16orf63	-0.813131																					TMEFF2	-0.52969
IFI16	-0.828161																					RAPGEF1	-0.530411
NKAIN2	-0.841298																					NOL6	-0.534204
ZNF253	-0.85036																					LSS	-0.560233
LYRM1	-0.869257																					ID4	-0.573628
NTS	-0.878685																					LRP2	-0.581403
NME4	-0.879341																					IGF1R	-0.58942
ABAT	-0.893689																					ZNF600	-0.610126
RAB27B	-0.916526																					ZFP28	-0.645267
MYC	-0.933563																					PCNT	-0.657316
EGF	-0.944517																					ZNF66	-0.65844
ZNF681	-0.962575																					ZNF229	-0.672003
CPS1	-0.975261																					KCNK2	-0.687012
NRG3	-1.02381																					ZNF471	-0.703099
BNIP3	-1.02582																					SMAD2	-0.724063
ZNF667	-1.07573																					EGF	-0.732267
RFX6	-1.08186																					PARK2	-0.764313
ZNF542	-1.08405																					ZNF468	-0.77133
MGST1	-1.08641																					C9orf4	-0.78092
HPGD	-1.23067																					ZNF160	-0.783023
ADAMTS1	-1.25935																					ZNF28	-0.824585
GPM6A	-1.26071																					MYC	-0.840781
GK	-1.33622																					EIF4H	-0.884824
ZNF486	-1.34059																					MAOA	-0.920707
GK	-1.39067																					ADAMTS1	-0.968775
SULT1A1	-1.39155																					NA	-1.0511
AR	-1.44228																					ROBO2	-1.06172
LRRN1	-1.47338																					ZNF486	-1.07172
ZNF808	-1.51996																					ZNF667	-1.07502
SULT1A2	-1.56415																					ZNF808	-1.20072
MAOA	-1.6499																					ZNF83	-1.41234
ZNF83	-1.83265																					ZNF737	-1.47481
LOC100288114	-1.99611																					LRP1B	-2.02827
LRP1B	-2.1811																					LOC100288114	-2.14648
ZNF730	-2.71341																					ZNF730	-2.53897

## Sheet: DAVID
Table S1. Microarray data and gene enrichment analysis of the CCHCR1 Iso1 cell lines.
Iso1Non-risk versus vector comparison														Iso1Risk versus vector comparison
DAVID Functional Annotation Clustering														DAVID Functional Annotation Clustering
Annotation Cluster 1	Enrichment Score: 3.8900745786035187
Category	Term	Count	%	PValue	Genes	List Total	Pop Hits	Pop Total	Fold Enrichment	Bonferroni	Benjamini	FDR		Annotation Cluster 1	Enrichment Score: 2.32191215706737
KEGG_PATHWAY	hsa05146:Amoebiasis	10	5.26316	8.40106e-06	ADCY1, LAMA4, LAMB3, COL4A1, HSPB1, ACTN1, COL5A1, PRKCB, TGFB2, FN1	91	106	6910	7.16359	0.001553	0.001553	0.0103948		Category	Term	Count	%	PValue	Genes	List Total	Pop Hits	Pop Total	Fold Enrichment	Bonferroni	Benjamini	FDR
KEGG_PATHWAY	hsa04510:Focal adhesion	13	6.84211	1.26763e-05	COL4A1, TNC, ACTN1, ITGB3, FLNA, COL5A1, PRKCB, LAMB3, LAMA4, CCND1, ITGA8, EGF, FN1	91	206	6910	4.79196	0.00234239	0.00117188	0.0156843		UP_SEQ_FEATURE	zinc finger region:C2H2-type 14	9	4.8913	8.10108e-05	ZNF229, ZNF808, ZNF83, ZNF600, ZNF28, ZNF160, ZNF667, ZNF471, ZFP28	180	156	20063	6.43045	0.0591801	0.0591801	0.123291
KEGG_PATHWAY	hsa04512:ECM-receptor interaction	9	4.73684	1.5255e-05	LAMA4, LAMB3, COL4A1, CD44, TNC, ITGA8, ITGB3, COL5A1, FN1	91	87	6910	7.85525	0.00281822	0.000940291	0.0188747		INTERPRO	IPR001909:Krueppel-associated box	14	7.6087	9.88902e-05	ZNF808, ZNF83, ZNF468, ZNF486, ZNF28, ZNF66, ZNF667, ZNF160, ZFP28, ZNF229, ZNF737, ZNF471, ZNF550, ZNF730	173	402	18559	3.73603	0.0442835	0.0442835	0.140556
GOTERM_CC_DIRECT	GO:0005604~basement membrane	8	4.21053	1.55213e-05	LAMA4, COL4A1, TNC, FBN1, PTN, ADAMTS1, LOXL2, COL5A1	186	79	18224	9.92187	0.00367182	0.0018376	0.0199923		UP_SEQ_FEATURE	zinc finger region:C2H2-type 1; degenerate	8	4.34783	0.000119082	ZNF229, ZNF808, ZNF83, ZNF486, ZNF468, ZNF600, ZNF28, ZNF730	180	123	20063	7.2495	0.0857706	0.0438466	0.181183
UP_KEYWORDS	Extracellular matrix	12	6.31579	2.53142e-05	LAMA4, LAMB3, COL4A1, CTGF, TNC, FBN1, COL12A1, ADAMTS1, LOXL2, MMP2, COL5A1, FN1	188	258	20581	5.09179	0.00711328	0.00237674	0.0335029		SMART	SM00349:KRAB	14	7.6087	0.00019165	ZNF808, ZNF83, ZNF468, ZNF486, ZNF28, ZNF66, ZNF667, ZNF160, ZFP28, ZNF229, ZNF737, ZNF471, ZNF550, ZNF730	105	392	10057	3.42075	0.0208628	0.0208628	0.216317
GOTERM_BP_DIRECT	GO:0030198~extracellular matrix organization	11	5.78947	4.65085e-05	LAMA4, LAMB3, COL4A1, CD44, TNC, ITGA8, FBN1, ITGB3, COL5A1, FN1, CYR61	179	196	16792	5.26485	0.0633438	0.0633438	0.0766497		UP_SEQ_FEATURE	zinc finger region:C2H2-type 15	8	4.34783	0.000193586	ZNF229, ZNF808, ZNF83, ZNF600, ZNF28, ZNF160, ZNF667, ZNF471	180	133	20063	6.70443	0.135656	0.047433	0.294386
GOTERM_BP_DIRECT	GO:0007155~cell adhesion	15	7.89474	0.000392032	CYP1B1, TNC, ITGB3, COL5A1, LAMB3, LAMA4, CD44, CTGF, ITGA8, COL12A1, CNTN4, LOXL2, EMP2, FN1, CYR61	179	459	16792	3.06569	0.424029	0.0878488	0.644374		INTERPRO	IPR013087:Zinc finger C2H2-type/integrase DNA-binding domain	18	9.78261	0.000342754	ZNF808, ZNF83, IKZF3, ZNF468, ZNF486, ZNF28, ZNF66, ZNF160, ZNF667, ZFP28, SNAI2, ZNF229, ZNF600, ZNF737, ZNF471, ZNF550, ZNF730, ZNF410	173	712	18559	2.71207	0.145303	0.0755017	0.486385
UP_KEYWORDS	Cell adhesion	12	6.31579	0.00451519	LAMA4, LAMB3, CD44, CTGF, TNC, ITGA8, COL12A1, CNTN4, ITGB3, MYH9, FN1, CYR61	188	479	20581	2.74255	0.720895	0.100888	5.81435		UP_SEQ_FEATURE	zinc finger region:C2H2-type 12	10	5.43478	0.000503711	ZNF229, ZNF808, ZNF83, ZNF600, ZNF28, ZNF160, ZNF667, ZNF471, ZNF730, ZFP28	180	256	20063	4.35395	0.315721	0.0904884	0.764304
KEGG_PATHWAY	hsa05222:Small cell lung cancer	6	3.15789	0.00485027	LAMA4, CCND1, LAMB3, COL4A1, MYC, FN1	91	85	6910	5.36005	0.59322	0.106345	5.83884		UP_SEQ_FEATURE	zinc finger region:C2H2-type 13	9	4.8913	0.000506214	ZNF229, ZNF808, ZNF83, ZNF600, ZNF28, ZNF160, ZNF667, ZNF471, ZFP28	180	204	20063	4.9174	0.31701	0.0734202	0.768088
KEGG_PATHWAY	hsa04151:PI3K-Akt signaling pathway	12	6.31579	0.0049309	LAMA4, CCND1, LAMB3, COL4A1, RBL2, TNC, ITGA8, ITGB3, EGF, MYC, COL5A1, FN1	91	345	6910	2.64118	0.599272	0.0966164	5.9332		UP_SEQ_FEATURE	zinc finger region:C2H2-type 3	16	8.69565	0.000599751	ZNF808, ZNF83, IKZF3, ZNF468, ZNF28, ZNF66, ZNF160, ZNF667, ZFP28, SNAI2, ZNF229, ZNF600, ZNF471, ZNF550, ZNF730, ZNF410	180	636	20063	2.80405	0.363485	0.0725267	0.909408
														INTERPRO	IPR015880:Zinc finger, C2H2-like	18	9.78261	0.000737076	ZNF808, ZNF83, IKZF3, ZNF468, ZNF486, ZNF28, ZNF66, ZNF160, ZNF667, ZFP28, SNAI2, ZNF229, ZNF600, ZNF737, ZNF471, ZNF550, ZNF730, ZNF410	173	762	18559	2.53411	0.286594	0.0809606	1.04323
Annotation Cluster 2	Enrichment Score: 3.4394933619944252													UP_SEQ_FEATURE	zinc finger region:C2H2-type 7	13	7.06522	0.000952471	ZNF808, ZNF229, ZNF83, ZNF468, ZNF600, ZNF28, ZNF66, ZNF160, ZNF667, ZNF550, ZNF471, ZFP28, ZNF730	180	463	20063	3.12958	0.512055	0.0974286	1.44063
Category	Term	Count	%	PValue	Genes	List Total	Pop Hits	Pop Total	Fold Enrichment	Bonferroni	Benjamini	FDR		UP_SEQ_FEATURE	zinc finger region:C2H2-type 10	11	5.97826	0.00101443	ZNF229, ZNF808, ZNF83, ZNF468, ZNF600, ZNF28, ZNF160, ZNF667, ZNF471, ZNF730, ZFP28	180	341	20063	3.59552	0.53432	0.0911108	1.53367
UP_KEYWORDS	Heparin-binding	8	4.21053	1.55943e-05	CTGF, FBN1, LIPG, PTN, ADAMTS1, COL5A1, FN1, CYR61	188	88	20581	9.95213	0.00438797	0.0021964	0.02064		UP_SEQ_FEATURE	domain:KRAB	11	5.97826	0.00105548	ZNF229, ZNF808, ZNF486, ZNF468, ZNF28, ZNF66, ZNF160, ZNF667, ZNF550, ZNF471, ZNF730	180	343	20063	3.57455	0.548506	0.0845639	1.59526
GOTERM_MF_DIRECT	GO:0008201~heparin binding	9	4.73684	0.000246246	ELSPBP1, CTGF, FBN1, LIPG, PTN, ADAMTS1, COL5A1, FN1, CYR61	174	160	16881	5.45722	0.083941	0.083941	0.337109		INTERPRO	IPR007087:Zinc finger, C2H2	18	9.78261	0.0012371	ZNF808, ZNF83, IKZF3, ZNF468, ZNF486, ZNF28, ZNF66, ZNF160, ZNF667, ZFP28, SNAI2, ZNF229, ZNF600, ZNF737, ZNF471, ZNF550, ZNF730, ZNF410	173	799	18559	2.41676	0.432743	0.107196	1.74517
GOTERM_MF_DIRECT	GO:0005178~integrin binding	7	3.68421	0.000739733	CTGF, FBN1, ACTN1, EMP2, COL5A1, FN1, CYR61	174	105	16881	6.46782	0.231598	0.123415	1.00952		UP_SEQ_FEATURE	zinc finger region:C2H2-type 2	15	8.15217	0.00127669	ZNF808, ZNF83, IKZF3, ZNF468, ZNF66, ZNF160, ZNF667, ZFP28, SNAI2, ZNF229, ZNF600, ZNF471, ZNF550, ZNF730, ZNF410	180	615	20063	2.71856	0.617857	0.0917142	1.92657
GOTERM_CC_DIRECT	GO:0005578~proteinaceous extracellular matrix	9	4.73684	0.00614633	GPC3, CTGF, FBN1, ADAMTS1, MMP2, TFPI2, COL5A1, FN1, CYR61	186	268	18224	3.29032	0.768036	0.166938	7.6348		UP_SEQ_FEATURE	zinc finger region:C2H2-type 5	14	7.6087	0.00135967	ZNF808, IKZF3, ZNF83, ZNF468, ZNF28, ZNF66, ZNF160, ZFP28, ZNF229, ZNF600, ZNF471, ZNF550, ZNF730, ZNF410	180	550	20063	2.83719	0.641035	0.0889332	2.05059
														UP_SEQ_FEATURE	zinc finger region:C2H2-type 11	10	5.43478	0.00157282	ZNF229, ZNF808, ZNF83, ZNF468, ZNF28, ZNF160, ZNF667, ZNF471, ZNF730, ZFP28	180	301	20063	3.70303	0.694334	0.0940507	2.36846
Annotation Cluster 3	Enrichment Score: 3.047380405364618													UP_SEQ_FEATURE	zinc finger region:C2H2-type 8	12	6.52174	0.00162079	ZNF229, ZNF808, ZNF83, ZNF468, ZNF600, ZNF28, ZNF66, ZNF160, ZNF667, ZNF550, ZNF471, ZFP28	180	427	20063	3.1324	0.705196	0.0835483	2.43987
Category	Term	Count	%	PValue	Genes	List Total	Pop Hits	Pop Total	Fold Enrichment	Bonferroni	Benjamini	FDR		UP_KEYWORDS	DNA-binding	32	17.3913	0.00175252	ZNF808, ZNF83, ZNF486, ZNF468, PRKDC, ZNF229, HIST2H2AB, FUBP3, HIST1H2BM, ZNF600, POLE2, ZNF737, ZNF471, ZNF730, ETV5, MYC, APEX1, ETV4, CHD3, H1F0, IKZF3, ZNF28, HIST1H2BH, ZNF66, ZNF160, ZNF667, SMAD2, ZFP28, SNAI2, ZNF550, NCOR2, ZNF410	181	2050	20581	1.77494	0.365108	0.203199	2.26531
GOTERM_BP_DIRECT	GO:0010628~positive regulation of gene expression	12	6.31579	0.000113144	AR, ACTA2, GSN, CTGF, SOX11, TNC, C1QTNF1, CNN2, MYC, TGFB2, FN1, MYCN	179	262	16792	4.29664	0.147177	0.0516841	0.186374		UP_SEQ_FEATURE	zinc finger region:C2H2-type 6	13	7.06522	0.00185459	ZNF808, ZNF229, ZNF83, ZNF468, ZNF600, ZNF28, ZNF66, ZNF160, ZNF667, ZNF550, ZNF471, ZFP28, ZNF730	180	501	20063	2.8922	0.75286	0.0889765	2.78719
GOTERM_BP_DIRECT	GO:0008284~positive regulation of cell proliferation	14	7.36842	0.00142541	AR, MVD, SOX11, TNC, GREM1, TGFB2, CTGF, PTN, ID4, EGF, MYC, EMP2, FN1, DNAJA2	179	466	16792	2.81833	0.865606	0.18184	2.32427		SMART	SM00355:ZnF_C2H2	18	9.78261	0.00197874	ZNF808, ZNF83, IKZF3, ZNF468, ZNF486, ZNF28, ZNF66, ZNF160, ZNF667, ZFP28, SNAI2, ZNF229, ZNF600, ZNF737, ZNF471, ZNF550, ZNF730, ZNF410	105	762	10057	2.26254	0.195776	0.103215	2.21299
GOTERM_BP_DIRECT	GO:0009611~response to wounding	5	2.63158	0.00446979	CTGF, TNC, MYC, TGFB2, FN1	179	63	16792	7.44524	0.998169	0.295433	7.11959		UP_SEQ_FEATURE	zinc finger region:C2H2-type 4	14	7.6087	0.0024429	ZNF808, ZNF83, ZNF468, ZNF66, ZNF160, ZNF667, ZFP28, SNAI2, ZNF229, ZNF600, ZNF471, ZNF550, ZNF730, ZNF410	180	588	20063	2.65384	0.841461	0.108732	3.65607
														UP_SEQ_FEATURE	zinc finger region:C2H2-type 9	11	5.97826	0.00247064	ZNF229, ZNF808, ZNF83, ZNF468, ZNF600, ZNF28, ZNF160, ZNF667, ZNF471, ZNF730, ZFP28	180	385	20063	3.1846	0.844746	0.103781	3.69685
Annotation Cluster 4	Enrichment Score: 2.572482577826392													UP_SEQ_FEATURE	zinc finger region:C2H2-type 18	5	2.71739	0.00271539	ZNF229, ZNF808, ZNF600, ZNF28, ZNF160	180	65	20063	8.57393	0.870939	0.107518	4.05605
Category	Term	Count	%	PValue	Genes	List Total	Pop Hits	Pop Total	Fold Enrichment	Bonferroni	Benjamini	FDR		UP_SEQ_FEATURE	zinc finger region:C2H2-type 17	5	2.71739	0.00624132	ZNF229, ZNF808, ZNF600, ZNF28, ZNF160	180	82	20063	6.79641	0.991035	0.201082	9.09362
UP_KEYWORDS	Disulfide bond	50	26.3158	0.000625662	NRG3, NDST4, GABRB3, JAG1, MMP2, TGFB2, ST6GALNAC3, CD44, CTGF, GSN, CXCR4, NMUR2, COL12A1, RAB27B, LOXL2, TFPI2, CYR61, SCUBE2, LRP1B, GPR50, ABAT, CNTN4, ADAMTS1, NETO2, TNC, CLU, ITGB3, GREM1, LAMB3, GPM6A, PTN, FIBIN, EGF, OLFM2, GABRQ, FN1, AGA, GABRE, COL4A1, FBN1, CELSR1, OR1F1, COL5A1, ELSPBP1, LAMA4, ITGA8, LRRN1, LIPG, LRP2, PRSS23	188	3434	20581	1.59396	0.161794	0.0346826	0.825017		UP_KEYWORDS	Metal-binding	45	24.4565	0.013398	ZNF808, ZNF83, ZNF486, ZNF468, GMPR2, PINK1, MMP2, TIMP3, APOBEC3B, ZNF229, ZNF600, RPS29, TIMM9, ZNF737, ZNF471, MBNL3, ZNF730, APEX1, CHD3, IKZF3, STS, ZNF28, CPPED1, ZNF66, ZNF160, ZNF667, SMAD2, SPARC, PARK2, ZFP28, PCK2, AFG3L2, SNAI2, TCN2, CYP4X1, ADAMTS9, PLA2G4A, ISCA2, ABAT, ADAMTS1, ZNF550, ALKBH1, LRP2, ZNF410, SPTAN1	181	3640	20581	1.40572	0.969607	0.321703	16.1553
UP_SEQ_FEATURE	disulfide bond	45	23.6842	0.000689772	NETO2, NDST4, NRG3, GABRB3, TNC, CLU, JAG1, ITGB3, GREM1, MMP2, TGFB2, ST6GALNAC3, LAMB3, CD44, CXCR4, CTGF, GSN, NMUR2, PTN, RAB27B, EGF, LOXL2, TFPI2, OLFM2, GABRQ, FN1, CYR61, AGA, GABRE, COL4A1, SCUBE2, LRP1B, FBN1, CELSR1, OR1F1, ELSPBP1, LAMA4, ITGA8, LRRN1, LIPG, GPR50, ADAMTS1, CNTN4, PRSS23, LRP2	188	2917	20063	1.64632	0.462227	0.116676	1.06963		UP_SEQ_FEATURE	zinc finger region:C2H2-type 16	5	2.71739	0.0136674	ZNF229, ZNF808, ZNF600, ZNF28, ZNF160	180	103	20063	5.41073	0.999968	0.36272	18.9061
UP_KEYWORDS	Secreted	33	17.3684	0.000827985	NRG3, TNC, CLU, GREM1, MMP2, TGFB2, LAMB3, GPC3, GSN, CTGF, C1QTNF1, COL12A1, PTN, LOXL2, FIBIN, DPP7, TFPI2, OLFM2, ITFG1, FN1, CYR61, COL4A1, SCUBE2, FBN1, COL5A1, ELSPBP1, LAMA4, BMPER, NTS, LIPG, ADAMTS1, CNTN4, PRSS23	188	1965	20581	1.83848	0.208312	0.0381833	1.09046		GOTERM_MF_DIRECT	GO:0046872~metal ion binding	31	16.8478	0.0184263	ZNF808, ZNF83, ZNF468, GMPR2, ZNF486, TIMP3, ZNF229, ZNF600, ZNF737, TIMM9, ZNF471, MBNL3, ZNF730, APEX1, IKZF3, STS, ZNF28, CPPED1, ZNF66, ZNF160, ZNF667, SMAD2, PARK2, ZFP28, SNAI2, TCN2, PCK2, PLA2G4A, ABAT, ZNF550, ZNF410	167	2069	16881	1.51455	0.997144	0.946561	22.1492
UP_SEQ_FEATURE	signal peptide	48	25.2632	0.00200976	NETO2, GABRB3, TNC, CLU, JAG1, ITGB3, GREM1, MMP2, TGFB2, LAMB3, GPC3, CD44, CTGF, GSN, C1QTNF1, DSEL, COL12A1, PTN, EGF, FIBIN, LOXL2, DPP7, OLFM2, TFPI2, GABRQ, ITFG1, FN1, CYR61, AGA, GABRE, COL4A1, SCUBE2, LRP1B, FBN1, CELSR1, COL5A1, ELSPBP1, LAMA4, BMPER, NTS, ITGA8, LRRN1, LIPG, ADAMTS1, CNTN4, AMFR, PRSS23, LRP2	188	3346	20063	1.53092	0.836116	0.139908	3.08677		GOTERM_CC_DIRECT	GO:0005622~intracellular	22	11.9565	0.0201682	ZNF808, STYXL1, ZNF83, ZNF468, ZNF486, ZNF28, PLEK2, ZNF66, ZNF160, ZNF667, ZFP28, ZNF229, RDH11, CCND1, NPC2, PLK2, ZNF737, ZNF471, ZNF550, ZNF730, APEX1, RAPGEF1	179	1332	18224	1.68155	0.990588	0.404537	22.974
UP_KEYWORDS	Glycoprotein	59	31.0526	0.0028689	IER3, ADCY1, NDST4, NRG3, ADCY2, GABRB3, JAG1, MMP2, TGFB2, POMT2, ST6GALNAC3, GPC3, CD44, CXCR4, CTGF, NMUR2, DSEL, COL12A1, LOXL2, MYC, DPP7, TFPI2, ITFG1, SCUBE2, LRP1B, TMEM170A, CNTN4, ADAMTS1, EMP2, NETO2, TNC, CLU, ITGB3, GREM1, LAMB3, GPM6A, C1QTNF1, FIBIN, EGF, OLFM2, NEFM, GABRQ, FN1, AGA, GABRE, COL4A1, FBN1, CELSR1, OR1F1, CPS1, ELSPBP1, BFAR, LAMA4, BMPER, ITGA8, LRRN1, LIPG, LRP2, P…	188	4551	20581	1.41923	0.555228	0.0860884	3.73158		UP_KEYWORDS	Transcription	31	16.8478	0.0275691	ZNF808, ZNF83, ZNF468, ZNF486, ZNF229, FUBP3, ZNF600, ZNF737, ZNF471, ZNF730, MYC, APEX1, ETV4, CHD3, IKBKAP, IKZF3, PRAME, ZNF28, ZNF66, ZNF160, ZNF667, SMAD2, PARK2, ZFP28, SNAI2, CCND1, ZNF550, ID4, TBL1X, NCOR2, ZNF410	181	2398	20581	1.46994	0.999283	0.42706	30.5941
UP_SEQ_FEATURE	glycosylation site:N-linked (GlcNAc...)	56	29.4737	0.00443121	IER3, ADCY1, ADCY2, NDST4, GABRB3, JAG1, MMP2, TGFB2, POMT2, ST6GALNAC3, GPC3, CD44, CXCR4, CTGF, NMUR2, DSEL, COL12A1, LOXL2, DPP7, TFPI2, ITFG1, SCUBE2, LRP1B, TMEM170A, CNTN4, ADAMTS1, AMFR, EMP2, NETO2, TNC, CLU, ITGB3, GREM1, LAMB3, GPM6A, C1QTNF1, FIBIN, EGF, OLFM2, GABRQ, FN1, AGA, GABRE, COL4A1, FBN1, CELSR1, OR1F1, ELSPBP1, BFAR, LAMA4, BMPER, ITGA8, LRRN1, LIPG, LRP2, PRSS23	188	4234	20063	1.41148	0.981547	0.220835	6.68739		UP_KEYWORDS	Transcription regulation	30	16.3043	0.0322998	ZNF83, ZNF468, ZNF486, ZNF229, FUBP3, ZNF600, ZNF737, ZNF471, ZNF730, MYC, APEX1, ETV4, CHD3, IKBKAP, IKZF3, PRAME, ZNF28, ZNF66, ZNF160, ZNF667, SMAD2, PARK2, ZFP28, SNAI2, CCND1, ZNF550, ID4, TBL1X, NCOR2, ZNF410	181	2332	20581	1.46279	0.999797	0.432727	34.8777
GOTERM_CC_DIRECT	GO:0005576~extracellular region	28	14.7368	0.00655964	COL4A1, NRG3, SCUBE2, TNC, CLU, FBN1, ACTN1, JAG1, MMP2, FLNA, COL5A1, TGFB2, ELSPBP1, LAMA4, LAMB3, BMPER, NTS, CTGF, GSN, C1QTNF1, LIPG, COL12A1, CNTN4, EGF, FIBIN, OLFM2, CYR61, FN1	186	1610	18224	1.70397	0.789813	0.15912	8.12839		GOTERM_MF_DIRECT	GO:0003676~nucleic acid binding	17	9.23913	0.0333656	ZNF808, ZNF83, IKZF3, ZNF468, ZNF486, ZNF28, ZNF66, ZNF160, ZNF667, ZFP28, ZNF229, ZNF737, DHX33, ZNF471, ZNF550, ZNF730, ZNF410	167	985	16881	1.74459	0.999977	0.971651	36.6722
GOTERM_CC_DIRECT	GO:0005615~extracellular space	24	12.6316	0.00979014	ACTBL2, AGA, CMTM1, NRG3, ACTA2, TNC, FBN1, CLU, ACTN1, GREM1, MMP2, TGFB2, BMPER, GPC3, GSN, CTGF, C1QTNF1, LIPG, PTN, HSPB1, COL12A1, LOXL2, EGF, FN1	186	1347	18224	1.74572	0.902869	0.191013	11.9033		UP_KEYWORDS	Zinc	30	16.3043	0.0349015	ZNF808, ZNF83, ZNF468, ZNF486, TIMP3, MMP2, ZNF229, APOBEC3B, ZNF600, RPS29, ZNF737, TIMM9, ZNF471, MBNL3, ZNF730, CHD3, IKZF3, ZNF28, ZNF66, ZNF160, ZNF667, SMAD2, PARK2, ZFP28, SNAI2, AFG3L2, ADAMTS9, ADAMTS1, ZNF550, ZNF410	181	2348	20581	1.45282	0.999899	0.43733	37.1281
UP_KEYWORDS	Signal	52	27.3684	0.0120099	GABRB3, YLPM1, JAG1, MMP2, TGFB2, POMT2, GPC3, CD44, CTGF, GSN, DSEL, COL12A1, LOXL2, DPP7, TFPI2, CYR61, ITFG1, SCUBE2, SOX11, LRP1B, ABAT, CNTN4, ADAMTS1, NETO2, TNC, CLU, ITGB3, GREM1, STAU1, LAMB3, C1QTNF1, PTN, FIBIN, EGF, OLFM2, GABRQ, FN1, AGA, GABRE, COL4A1, FBN1, CELSR1, COL5A1, ELSPBP1, LAMA4, BMPER, NTS, ITGA8, LRRN1, LIPG, PRSS23, LRP2	188	4160	20581	1.36842	0.966869	0.18162	14.7801		UP_SEQ_FEATURE	zinc finger region:C2H2-type 20	3	1.63043	0.0409035	ZNF808, ZNF600, ZNF160	180	36	20063	9.28843	1	0.701664	47.0579
														GOTERM_BP_DIRECT	GO:0006351~transcription, DNA-templated	28	15.2174	0.0615187	ZNF808, ZNF83, ZNF468, ZNF486, ZNF229, FUBP3, ZNF600, ZNF737, ZNF471, ZNF730, APEX1, CHD3, IKBKAP, PRAME, ZNF28, ZNF66, ZNF160, ZNF667, SMAD2, PARK2, ZFP28, SNAI2, CCND1, ZNF550, ID4, TBL1X, NCOR2, ZNF410	172	1955	16792	1.39825	1	0.971599	64.3003
Annotation Cluster 5	Enrichment Score: 2.407162315699678													UP_KEYWORDS	Nucleus	56	30.4348	0.0709022	ABCF1, ZNF83, ZNF486, FERMT2, CRABP2, MMP2, APOBEC3B, HIST2H2AB, CCHCR1, FUBP3, HIST1H2BM, RRP1B, ZNF737, TRMT5, DHX33, ZNF730, MDN1, MYC, H1F0, NOL6, IKBKAP, PRAME, ZFP28, FAM118B, CCND1, ZNF550, BIVM, ZNF808, ZNF468, LMNB2, PRKDC, ZNF229, ZNF600, POLE2, NPM3, ZNF471, MBNL3, ETV5, APEX1, ETV4, CHD3, IKZF3, ZNF28, ZNF66, HIST1H2BH, ZNF160, ZNF667, SMAD2, PARK2, SNAI2, ID4, ALKBH1, TBL1X, CDK20, N…	181	5244	20581	1.21426	1	0.59627	61.737
Category	Term	Count	%	PValue	Genes	List Total	Pop Hits	Pop Total	Fold Enrichment	Bonferroni	Benjamini	FDR		UP_SEQ_FEATURE	zinc finger region:C2H2-type 19	3	1.63043	0.0838228	ZNF808, ZNF600, ZNF160	180	54	20063	6.19228	1	0.872553	73.6351
INTERPRO	IPR009030:Insulin-like growth factor binding protein, N-terminal	10	5.26316	1.03126e-05	LAMA4, SCUBE2, CTGF, LRP1B, FBN1, JAG1, CELSR1, EGF, LRP2, CYR61	185	139	18559	7.21719	0.00492759	0.00492759	0.01476		GOTERM_BP_DIRECT	GO:0006355~regulation of transcription, DNA-templated	21	11.413	0.131437	ZNF808, IKBKAP, ZNF83, ZNF468, ZNF486, ZNF28, CRABP2, ZNF66, ZNF160, ZNF667, ZFP28, ZNF229, ZNF600, ZNF737, ZNF471, ZNF550, ZNF730, APEX1, MYC, CHD3, ZNF410	172	1504	16792	1.36316	1	0.98561	89.8332
UP_SEQ_FEATURE	domain:EGF-like 9	5	2.63158	6.71115e-05	TNC, LRP1B, JAG1, EGF, LRP2	188	24	20063	22.2329	0.0585511	0.0585511	0.104544		GOTERM_MF_DIRECT	GO:0003677~DNA binding	22	11.9565	0.146328	ZNF808, ZNF83, ZNF468, ZNF28, HIST1H2BH, ZNF160, ZNF667, SMAD2, ZFP28, ZNF229, HIST2H2AB, HIST1H2BM, ZNF600, POLE2, ZNF471, ZNF550, APEX1, MYC, ETV5, NCOR2, CHD3, ZNF410	167	1674	16881	1.32846	1	0.946684	88.1147
UP_SEQ_FEATURE	domain:EGF-like 7; calcium-binding	5	2.63158	0.000125603	SCUBE2, FBN1, JAG1, CELSR1, EGF	188	28	20063	19.0568	0.106782	0.0548977	0.195576		UP_KEYWORDS	Zinc-finger	21	11.413	0.148313	ZNF808, ZNF83, IKZF3, ZNF468, ZNF486, ZNF28, ZNF66, ZNF160, ZNF667, PARK2, ZFP28, SNAI2, ZNF229, ZNF600, ZNF737, ZNF471, ZNF550, MBNL3, ZNF730, CHD3, ZNF410	181	1781	20581	1.34074	1	0.716337	87.7191
INTERPRO	IPR013032:EGF-like, conserved site	10	5.26316	0.000170056	LAMB3, NRG3, SCUBE2, TNC, LRP1B, FBN1, JAG1, CELSR1, EGF, LRP2	185	199	18559	5.04115	0.0782338	0.0399135	0.243134		GOTERM_CC_DIRECT	GO:0005634~nucleus	60	32.6087	0.177151	MRPL40, IER3, ZNF83, ZNF486, NIT1, FERMT2, CRABP2, PINK1, MMP2, APOBEC3B, WARS, CCHCR1, HIST2H2AB, FUBP3, HIST1H2BM, RRP1B, ZNF737, TRMT5, ZNF730, MDN1, MYC, TFPI2, GOLGA3, H1F0, NOL6, IKBKAP, PRAME, ZFP28, NFU1, CCND1, ZNF550, BIVM, ZNF808, ZNF468, TIMP3, PLAA, ZNF229, ZNF600, ZNF471, RPL10A, MBNL3, ETV5, APEX1, ETV4, CHD3, IKZF3, ZNF28, ZNF66, HIST1H2BH, ZNF160, ZNF667, SMAD2, PARK2, SNAI2, KCN…	179	5415	18224	1.12809	1	0.797027	91.7753
UP_SEQ_FEATURE	domain:EGF-like 13	4	2.10526	0.000492104	TNC, LRP1B, JAG1, LRP2	188	17	20063	25.1101	0.357578	0.137141	0.764209		UP_SEQ_FEATURE	zinc finger region:C2H2-type 1	8	4.34783	0.226618	IKZF3, ZNF160, ZNF667, ZNF550, ZNF471, ZFP28, SNAI2, ZNF410	180	554	20063	1.60955	1	0.991082	98.0025
INTERPRO	IPR000742:Epidermal growth factor-like domain	10	5.26316	0.000509666	LAMA4, NRG3, SCUBE2, TNC, LRP1B, FBN1, JAG1, CELSR1, EGF, LRP2	185	231	18559	4.34281	0.216663	0.059222	0.727042		GOTERM_MF_DIRECT	GO:0003700~transcription factor activity, sequence-specific DNA binding	13	7.06522	0.236948	ZNF808, ZNF229, ZNF83, IKZF3, ZNF600, ZNF28, SMAD2, ZNF471, PARK2, ZFP28, ETV5, MYC, ETV4	167	961	16881	1.36742	1	0.962234	97.3764
UP_SEQ_FEATURE	domain:EGF-like 5	5	2.63158	0.000620235	SCUBE2, TNC, LRP1B, EGF, LRP2	188	42	20063	12.7045	0.427513	0.130156	0.962291
INTERPRO	IPR000152:EGF-type aspartate/asparagine hydroxylation site	7	3.68421	0.000625398	SCUBE2, LRP1B, FBN1, JAG1, CELSR1, EGF, LRP2	185	105	18559	6.68793	0.258929	0.0581713	0.891447		Annotation Cluster 2	Enrichment Score: 1.6533550637417602
UP_SEQ_FEATURE	domain:EGF-like 3	6	3.15789	0.000721247	TNC, LRP1B, FBN1, JAG1, EGF, LRP2	188	76	20063	8.42511	0.477241	0.102467	1.11819		Category	Term	Count	%	PValue	Genes	List Total	Pop Hits	Pop Total	Fold Enrichment	Bonferroni	Benjamini	FDR
UP_SEQ_FEATURE	domain:EGF-like 6	5	2.63158	0.00074141	SCUBE2, TNC, LRP1B, FBN1, EGF	188	44	20063	12.1271	0.486638	0.0908575	1.14928		GOTERM_CC_DIRECT	GO:0031012~extracellular matrix	11	5.97826	0.000680977	LAMA1, ADAMTS9, SERPINE2, LUM, ILK, PRKDC, TIMP3, MMP2, TFPI2, TGFB2, CYR61	179	296	18224	3.78348	0.144438	0.0506702	0.868934
SMART	SM00181:EGF	9	4.73684	0.00138256	LAMA4, SCUBE2, TNC, LRP1B, FBN1, JAG1, CELSR1, EGF, LRP2	116	188	10057	4.15045	0.163454	0.163454	1.59608		GOTERM_CC_DIRECT	GO:0005578~proteinaceous extracellular matrix	9	4.8913	0.00490994	LAMA1, ADAMTS9, LUM, ADAMTS1, SPARC, TIMP3, MMP2, TFPI2, CYR61	179	268	18224	3.41899	0.676044	0.245565	6.11116
UP_SEQ_FEATURE	domain:EGF-like 8; calcium-binding	4	2.10526	0.00139613	SCUBE2, FBN1, CELSR1, EGF	188	24	20063	17.7863	0.715209	0.130255	2.15389		UP_KEYWORDS	Extracellular matrix	8	4.34783	0.00774864	LAMA1, ADAMTS9, LUM, ADAMTS1, MFAP2, SPARC, TIMP3, MMP2	181	258	20581	3.5258	0.866641	0.22263	9.6624
UP_KEYWORDS	EGF-like domain	9	4.73684	0.00153684	NRG3, SCUBE2, TNC, LRP1B, FBN1, JAG1, CELSR1, EGF, LRP2	188	238	20581	4.13975	0.351908	0.0600799	2.01528		GOTERM_CC_DIRECT	GO:0005604~basement membrane	4	2.17391	0.0422319	LAMA1, ADAMTS1, SPARC, TIMP3	179	79	18224	5.15494	0.999949	0.482502	42.467
INTERPRO	IPR001881:EGF-like calcium-binding	7	3.68421	0.00167993	SCUBE2, LRP1B, FBN1, JAG1, CELSR1, EGF, LRP2	185	127	18559	5.52939	0.553075	0.125609	2.37787		UP_KEYWORDS	Secreted	22	11.9565	0.196349	TMEFF2, LUM, SPARC, GREM1, TCN2, MMP2, TIMP3, CXCL12, TGFB2, ELSPBP1, LAMA1, ADAMTS9, NPC2, SERPINE2, DMKN, LIPG, ADAMTS1, MFAP2, GLB1L2, FIBIN, TFPI2, CYR61	181	1965	20581	1.27306	1	0.748635	94.2472
UP_SEQ_FEATURE	repeat:LDL-receptor class B 8	3	1.57895	0.00175967	LRP1B, EGF, LRP2	188	7	20063	45.7363	0.794712	0.146435	2.70758		GOTERM_CC_DIRECT	GO:0005615~extracellular space	14	7.6087	0.559456	LAMA1, ADAMTS9, SERPINE2, LUM, LIPG, BIVM, SPARC, GREM1, EGF, TCN2, MMP2, CXCL12, TIMP3, TGFB2	179	1347	18224	1.05816	1	0.985968	99.9973
UP_SEQ_FEATURE	repeat:LDL-receptor class B 9	3	1.57895	0.00175967	LRP1B, EGF, LRP2	188	7	20063	45.7363	0.794712	0.146435	2.70758
UP_SEQ_FEATURE	repeat:LDL-receptor class B 7	3	1.57895	0.00175967	LRP1B, EGF, LRP2	188	7	20063	45.7363	0.794712	0.146435	2.70758		Annotation Cluster 3	Enrichment Score: 1.4971858915176226
UP_SEQ_FEATURE	domain:EGF-like 8	4	2.10526	0.00176908	TNC, LRP1B, JAG1, LRP2	188	26	20063	16.4182	0.796444	0.134727	2.72187		Category	Term	Count	%	PValue	Genes	List Total	Pop Hits	Pop Total	Fold Enrichment	Bonferroni	Benjamini	FDR
UP_SEQ_FEATURE	domain:EGF-like 4	5	2.63158	0.00223024	SCUBE2, TNC, LRP1B, EGF, LRP2	188	59	20063	9.04391	0.865639	0.143073	3.41992		INTERPRO	IPR011042:Six-bladed beta-propeller, TolB-like	5	2.71739	0.000605826	IKBKAP, EIF3B, LRP1B, EGF, LRP2	173	42	18559	12.7711	0.242364	0.0883667	0.858204
INTERPRO	IPR026823:Complement Clr-like EGF domain	4	2.10526	0.00261702	SCUBE2, LRP1B, FBN1, LRP2	185	28	18559	14.3313	0.71498	0.164156	3.68131		UP_SEQ_FEATURE	repeat:LDL-receptor class B 9	3	1.63043	0.0016141	LRP1B, EGF, LRP2	180	7	20063	47.769	0.703704	0.0893249	2.42991
UP_SEQ_FEATURE	repeat:LDL-receptor class B 6	3	1.57895	0.00297976	LRP1B, EGF, LRP2	188	9	20063	35.5727	0.931629	0.174387	4.54445		UP_SEQ_FEATURE	repeat:LDL-receptor class B 7	3	1.63043	0.0016141	LRP1B, EGF, LRP2	180	7	20063	47.769	0.703704	0.0893249	2.42991
SMART	SM00179:EGF_CA	7	3.68421	0.00330265	SCUBE2, LRP1B, FBN1, JAG1, CELSR1, EGF, LRP2	116	127	10057	4.77865	0.347372	0.192146	3.7741		UP_SEQ_FEATURE	repeat:LDL-receptor class B 8	3	1.63043	0.0016141	LRP1B, EGF, LRP2	180	7	20063	47.769	0.703704	0.0893249	2.42991
INTERPRO	IPR018097:EGF-like calcium-binding, conserved site	6	3.15789	0.00347995	SCUBE2, LRP1B, FBN1, JAG1, EGF, LRP2	185	102	18559	5.90111	0.811716	0.188382	4.86728		UP_SEQ_FEATURE	repeat:LDL-receptor class B 6	3	1.63043	0.00273469	LRP1B, EGF, LRP2	180	9	20063	37.1537	0.872806	0.102847	4.08432
UP_SEQ_FEATURE	domain:EGF-like 15; calcium-binding	3	1.57895	0.00536334	FBN1, JAG1, LRP2	188	12	20063	26.6795	0.99205	0.235543	8.03976		UP_SEQ_FEATURE	repeat:LDL-receptor class B 5	3	1.63043	0.00578781	LRP1B, EGF, LRP2	180	13	20063	25.7218	0.98736	0.196312	8.45983
UP_SEQ_FEATURE	domain:EGF-like 12	3	1.57895	0.00629981	TNC, LRP1B, JAG1	188	13	20063	24.6273	0.996591	0.247288	9.37994		UP_SEQ_FEATURE	repeat:LDL-receptor class B 3	3	1.63043	0.00671304	LRP1B, EGF, LRP2	180	14	20063	23.8845	0.99373	0.205898	9.74852
UP_SEQ_FEATURE	repeat:LDL-receptor class B 5	3	1.57895	0.00629981	LRP1B, EGF, LRP2	188	13	20063	24.6273	0.996591	0.247288	9.37994		UP_SEQ_FEATURE	repeat:LDL-receptor class B 4	3	1.63043	0.00671304	LRP1B, EGF, LRP2	180	14	20063	23.8845	0.99373	0.205898	9.74852
UP_SEQ_FEATURE	domain:EGF-like 11	3	1.57895	0.00730496	TNC, LRP1B, LRP2	188	14	20063	22.8682	0.998628	0.269386	10.7981		UP_SEQ_FEATURE	repeat:LDL-receptor class B 1	3	1.63043	0.00671304	LRP1B, EGF, LRP2	180	14	20063	23.8845	0.99373	0.205898	9.74852
UP_SEQ_FEATURE	repeat:LDL-receptor class B 4	3	1.57895	0.00730496	LRP1B, EGF, LRP2	188	14	20063	22.8682	0.998628	0.269386	10.7981		UP_SEQ_FEATURE	repeat:LDL-receptor class B 2	3	1.63043	0.00671304	LRP1B, EGF, LRP2	180	14	20063	23.8845	0.99373	0.205898	9.74852
UP_SEQ_FEATURE	repeat:LDL-receptor class B 1	3	1.57895	0.00730496	LRP1B, EGF, LRP2	188	14	20063	22.8682	0.998628	0.269386	10.7981		INTERPRO	IPR000033:LDLR class B repeat	3	1.63043	0.00828312	LRP1B, EGF, LRP2	173	15	18559	21.4555	0.97784	0.470017	11.1569
UP_SEQ_FEATURE	repeat:LDL-receptor class B 2	3	1.57895	0.00730496	LRP1B, EGF, LRP2	188	14	20063	22.8682	0.998628	0.269386	10.7981		SMART	SM00135:LY	3	1.63043	0.0101867	LRP1B, EGF, LRP2	105	15	10057	19.1562	0.675765	0.313006	10.9242
UP_SEQ_FEATURE	repeat:LDL-receptor class B 3	3	1.57895	0.00730496	LRP1B, EGF, LRP2	188	14	20063	22.8682	0.998628	0.269386	10.7981		UP_SEQ_FEATURE	domain:EGF-like 9	3	1.63043	0.0192073	LRP1B, EGF, LRP2	180	24	20063	13.9326	1	0.455829	25.5716
UP_SEQ_FEATURE	domain:EGF-like 14	3	1.57895	0.00837745	TNC, LRP1B, LRP2	188	15	20063	21.3436	0.999481	0.290911	12.2883		GOTERM_CC_DIRECT	GO:0043235~receptor complex	5	2.71739	0.0360293	IGF1R, LRP1B, EGF, LRP2, ITPR3	179	127	18224	4.00827	0.999776	0.534159	37.5067
INTERPRO	IPR000033:LDLR class B repeat	3	1.57895	0.00943001	LRP1B, EGF, LRP2	185	15	18559	20.0638	0.98931	0.338061	12.6823		INTERPRO	IPR009030:Insulin-like growth factor binding protein, N-terminal	5	2.71739	0.0405175	IGF1R, LRP1B, EGF, LRP2, CYR61	173	139	18559	3.8589	1	0.878133	44.4711
UP_SEQ_FEATURE	domain:EGF-like 10	3	1.57895	0.0107191	TNC, LRP1B, LRP2	188	17	20063	18.8326	0.999938	0.343767	15.4614		UP_SEQ_FEATURE	domain:EGF-like 5	3	1.63043	0.0540076	LRP1B, EGF, LRP2	180	42	20063	7.96151	1	0.775328	57.0642
SMART	SM00135:LY	3	1.57895	0.0123499	LRP1B, EGF, LRP2	116	15	10057	17.3397	0.79872	0.274295	13.456		UP_SEQ_FEATURE	domain:EGF-like 4	3	1.63043	0.0974243	LRP1B, EGF, LRP2	180	59	20063	5.66751	1	0.896702	79.0053
UP_SEQ_FEATURE	domain:EGF-like 2; calcium-binding	4	2.10526	0.0168967	SCUBE2, LRP1B, CELSR1, EGF	188	58	20063	7.35987	1	0.445245	23.3246		UP_SEQ_FEATURE	domain:EGF-like 3	3	1.63043	0.147499	LRP1B, EGF, LRP2	180	76	20063	4.39978	1	0.964488	91.197
UP_SEQ_FEATURE	domain:EGF-like 6; calcium-binding	3	1.57895	0.0242517	JAG1, CELSR1, LRP2	188	26	20063	12.3136	1	0.532833	31.7932		INTERPRO	IPR000742:Epidermal growth factor-like domain	5	2.71739	0.16728	TMEFF2, LAMA1, LRP1B, EGF, LRP2	173	231	18559	2.32202	1	0.997493	92.5991
UP_SEQ_FEATURE	domain:EGF-like 7	3	1.57895	0.0278671	TNC, LRP1B, LRP2	188	28	20063	11.4341	1	0.559401	35.6274		INTERPRO	IPR018097:EGF-like calcium-binding, conserved site	3	1.63043	0.243969	LRP1B, EGF, LRP2	173	102	18559	3.15522	1	0.999466	98.1271
UP_SEQ_FEATURE	domain:EGF-like 4; calcium-binding	3	1.57895	0.0398876	FBN1, JAG1, CELSR1	188	34	20063	9.4163	1	0.638138	46.9744		INTERPRO	IPR000152:EGF-type aspartate/asparagine hydroxylation site	3	1.63043	0.254263	LRP1B, EGF, LRP2	173	105	18559	3.06507	1	0.999427	98.4589
GOTERM_CC_DIRECT	GO:0043235~receptor complex	5	2.63158	0.0405857	LRP1B, ITGB3, EGF, LRP2, GABRQ	186	127	18224	3.85742	0.999946	0.420463	41.3581		INTERPRO	IPR013032:EGF-like, conserved site	4	2.17391	0.280832	TMEFF2, LRP1B, EGF, LRP2	173	199	18559	2.15633	1	0.999473	99.0801
UP_SEQ_FEATURE	domain:EGF-like 5; calcium-binding	3	1.57895	0.0487965	FBN1, JAG1, CELSR1	188	38	20063	8.42511	1	0.693807	54.145		UP_SEQ_FEATURE	domain:EGF-like 1	3	1.63043	0.290384	LRP1B, EGF, LRP2	180	120	20063	2.78653	1	0.996358	99.4612
UP_SEQ_FEATURE	domain:EGF-like 2	4	2.10526	0.050548	TNC, FBN1, JAG1, LRP2	188	89	20063	4.79632	1	0.688322	55.4434		SMART	SM00181:EGF	4	2.17391	0.307942	LAMA1, LRP1B, EGF, LRP2	105	188	10057	2.03789	1	0.999696	98.4372
UP_KEYWORDS	Calcium	14	7.36842	0.0573146	SCUBE2, FBN1, LRP1B, ACTN1, CELSR1, JAG1, MMP2, COL5A1, PRKCB, GSN, ITGA8, PLCG2, ADAMTS1, LRP2	188	877	20581	1.74758	1	0.415452	54.2179		INTERPRO	IPR001881:EGF-like calcium-binding	3	1.63043	0.329552	LRP1B, EGF, LRP2	173	127	18559	2.53411	1	0.999514	99.6608
INTERPRO	IPR011042:Six-bladed beta-propeller, TolB-like	3	1.57895	0.0650141	LRP1B, EGF, LRP2	185	42	18559	7.16564	1	0.710173	61.7952		UP_KEYWORDS	EGF-like domain	4	2.17391	0.343667	TMEFF2, LRP1B, EGF, LRP2	181	238	20581	1.91105	1	0.857374	99.5916
UP_SEQ_FEATURE	domain:EGF-like 1	4	2.10526	0.101939	LRP1B, FBN1, EGF, LRP2	188	120	20063	3.55727	1	0.844141	81.2819		SMART	SM00179:EGF_CA	3	1.63043	0.379143	LRP1B, EGF, LRP2	105	127	10057	2.26254	1	0.99984	99.5417
GOTERM_MF_DIRECT	GO:0005509~calcium ion binding	10	5.26316	0.31481	SCUBE2, GSN, LRP1B, FBN1, ACTN1, JAG1, CELSR1, EGF, LRP2, CPS1	174	717	16881	1.3531	1	0.986984	99.4393		GOTERM_MF_DIRECT	GO:0005509~calcium ion binding	7	3.80435	0.712587	PLA2G4A, LRP1B, SPARC, EGF, LRP2, ITPR3, SPTAN1	167	717	16881	0.986871	1	0.999892	100
Annotation Cluster 6	Enrichment Score: 2.3344744387411254													Annotation Cluster 4	Enrichment Score: 1.451720869699566
Category	Term	Count	%	PValue	Genes	List Total	Pop Hits	Pop Total	Fold Enrichment	Bonferroni	Benjamini	FDR		Category	Term	Count	%	PValue	Genes	List Total	Pop Hits	Pop Total	Fold Enrichment	Bonferroni	Benjamini	FDR
UP_SEQ_FEATURE	domain:Fibronectin type-II 2	3	1.57895	0.000848312	ELSPBP1, MMP2, FN1	188	5	20063	64.0309	0.533714	0.090963	1.31397		KEGG_PATHWAY	hsa05219:Bladder cancer	5	2.71739	0.00116252	CCND1, EGF, MYC, MMP2, DAPK1	80	41	6910	10.5335	0.195487	0.195487	1.43154
UP_SEQ_FEATURE	domain:Fibronectin type-II 1	3	1.57895	0.000848312	ELSPBP1, MMP2, FN1	188	5	20063	64.0309	0.533714	0.090963	1.31397		GOTERM_BP_DIRECT	GO:0060070~canonical Wnt signaling pathway	5	2.71739	0.0102272	CCND1, EGF, SNAI2, TBL1X, MYC	172	83	16792	5.8812	0.999997	0.985425	15.3604
INTERPRO	IPR000562:Fibronectin, type II, collagen-binding	3	1.57895	0.00822595	ELSPBP1, MMP2, FN1	185	14	18559	21.4969	0.980871	0.326759	11.1508		KEGG_PATHWAY	hsa05213:Endometrial cancer	4	2.17391	0.0212799	CCND1, ILK, EGF, MYC	80	52	6910	6.64423	0.982088	0.552669	23.4044
SMART	SM00059:FN2	3	1.57895	0.0107832	ELSPBP1, MMP2, FN1	116	14	10057	18.5782	0.753054	0.295063	11.8459		KEGG_PATHWAY	hsa04151:PI3K-Akt signaling pathway	6	3.26087	0.35983	IGF1R, LAMA1, CCND1, PCK2, EGF, MYC	80	345	6910	1.50217	1	0.926203	99.6029
INTERPRO	IPR013806:Kringle-like fold	3	1.57895	0.0333107	ELSPBP1, MMP2, FN1	185	29	18559	10.3778	1	0.574327	38.425		GOTERM_BP_DIRECT	GO:0045893~positive regulation of transcription, DNA-templated	6	3.26087	0.605584	FUBP3, ILK, SMAD2, EGF, TBL1X, MYC	172	515	16792	1.13741	1	0.999984	100
Annotation Cluster 7	Enrichment Score: 2.2828957965702186													Annotation Cluster 5	Enrichment Score: 1.425213556424707
Category	Term	Count	%	PValue	Genes	List Total	Pop Hits	Pop Total	Fold Enrichment	Bonferroni	Benjamini	FDR		Category	Term	Count	%	PValue	Genes	List Total	Pop Hits	Pop Total	Fold Enrichment	Bonferroni	Benjamini	FDR
GOTERM_BP_DIRECT	GO:0060548~negative regulation of cell death	5	2.63158	0.00273234	CTGF, SOX11, BNIP3, MYC, CYR61	179	55	16792	8.52819	0.978713	0.240409	4.41066		BIOCARTA	h_tnfr1Pathway:TNFR1 Signaling Pathway	4	2.17391	0.0196353	LMNB2, CASP8, PRKDC, SPTAN1	33	30	1625	6.56566	0.814668	0.814668	19.2129
GOTERM_BP_DIRECT	GO:0072593~reactive oxygen species metabolic process	4	2.10526	0.00597507	CTGF, BNIP3, PMAIP1, CYR61	179	35	16792	10.7211	0.999782	0.330705	9.40804		BIOCARTA	h_fasPathway:FAS signaling pathway ( CD95 )	4	2.17391	0.0233573	LMNB2, CASP8, PRKDC, SPTAN1	33	32	1625	6.1553	0.865867	0.633758	22.4522
GOTERM_BP_DIRECT	GO:0043280~positive regulation of cysteine-type endopeptidase activity involved in apoptotic process	4	2.10526	0.00867832	CTGF, PMAIP1, MYC, CYR61	179	40	16792	9.38101	0.999995	0.376047	13.3854		BIOCARTA	h_hivnefPathway:HIV-I Nef: negative effector of Fas and TNF	4	2.17391	0.115585	LMNB2, CASP8, PRKDC, SPTAN1	33	61	1625	3.22901	0.999971	0.969197	73.3259
Annotation Cluster 8	Enrichment Score: 2.2752305688654633													Annotation Cluster 6	Enrichment Score: 1.4021621867233995
Category	Term	Count	%	PValue	Genes	List Total	Pop Hits	Pop Total	Fold Enrichment	Bonferroni	Benjamini	FDR		Category	Term	Count	%	PValue	Genes	List Total	Pop Hits	Pop Total	Fold Enrichment	Bonferroni	Benjamini	FDR
UP_KEYWORDS	Catecholamine metabolism	4	2.10526	5.95599e-05	SULT1A1, MAOA, SULT1A3, SULT1A2	188	9	20581	48.6548	0.0166561	0.00419029	0.07881		GOTERM_MF_DIRECT	GO:0017124~SH3 domain binding	6	3.26087	0.00642951	GPX1, FUT8, ILK, PARK2, LRP2, RAPGEF1	167	119	16881	5.09666	0.868905	0.868905	8.31727
GOTERM_BP_DIRECT	GO:0006805~xenobiotic metabolic process	7	3.68421	0.000178048	CYP1B1, SULT1A1, SULT1A3, SULT1A2, NQO1, MGST1, CMBL	179	78	16792	8.41885	0.221616	0.0488724	0.293138		UP_SEQ_FEATURE	short sequence motif:SH3-binding	3	1.63043	0.0919108	FUT8, LRP2, RAPGEF1	180	57	20063	5.86637	1	0.889193	76.9652
INTERPRO	IPR000863:Sulfotransferase domain	5	2.63158	0.000343677	NDST4, SULT1A1, DSEL, SULT1A3, SULT1A2	185	34	18559	14.7528	0.151809	0.0534043	0.490799		UP_KEYWORDS	SH3-binding	3	1.63043	0.105189	FUT8, LRP2, RAPGEF1	181	63	20581	5.41463	1	0.655666	76.587
UP_SEQ_FEATURE	nucleotide phosphate-binding region:PAPS	4	2.10526	0.00353916	NDST4, SULT1A1, SULT1A3, SULT1A2	188	33	20063	12.9355	0.958719	0.191432	5.37576
KEGG_PATHWAY	hsa05204:Chemical carcinogenesis	6	3.15789	0.00373977	CYP1B1, SULT1A1, SULT1A3, SULT1A2, GSTT2, MGST1	91	80	6910	5.69505	0.500003	0.0942772	4.53037		Annotation Cluster 7	Enrichment Score: 1.3742736086979934
GOTERM_BP_DIRECT	GO:0006584~catecholamine metabolic process	3	1.57895	0.00383046	SULT1A1, SULT1A3, SULT1A2	179	9	16792	31.27	0.995483	0.286439	6.13128		Category	Term	Count	%	PValue	Genes	List Total	Pop Hits	Pop Total	Fold Enrichment	Bonferroni	Benjamini	FDR
GOTERM_BP_DIRECT	GO:0051923~sulfation	3	1.57895	0.0057711	SULT1A1, SULT1A3, SULT1A2	179	11	16792	25.5846	0.999709	0.334471	9.10108		INTERPRO	IPR000463:Cytosolic fatty-acid binding	3	1.63043	0.0105993	CRABP1, CRABP2, FABP5	173	17	18559	18.9313	0.992406	0.50202	14.0629
GOTERM_MF_DIRECT	GO:0008146~sulfotransferase activity	4	2.10526	0.0063647	SULT1A1, DSEL, SULT1A3, SULT1A2	174	37	16881	10.4884	0.897005	0.365308	8.38247		INTERPRO	IPR000566:Lipocalin/cytosolic fatty-acid binding protein domain	3	1.63043	0.0394678	CRABP1, CRABP2, FABP5	173	34	18559	9.46566	1	0.900274	43.6008
GOTERM_MF_DIRECT	GO:0004062~aryl sulfotransferase activity	3	1.57895	0.00644205	SULT1A1, SULT1A3, SULT1A2	174	12	16881	24.2543	0.89982	0.318504	8.4802		INTERPRO	IPR012674:Calycin	3	1.63043	0.0460224	CRABP1, CRABP2, FABP5	173	37	18559	8.69817	1	0.884429	48.8344
GOTERM_BP_DIRECT	GO:0008202~steroid metabolic process	4	2.10526	0.0105925	CYP1B1, SULT1A1, SULT1A3, SULT1A2	179	43	16792	8.72652	1	0.40349	16.1018		INTERPRO	IPR011038:Calycin-like	3	1.63043	0.0505981	CRABP1, CRABP2, FABP5	173	39	18559	8.25211	1	0.884892	52.2163
GOTERM_BP_DIRECT	GO:0050427~3'-phosphoadenosine 5'-phosphosulfate metabolic process	3	1.57895	0.0107155	SULT1A1, SULT1A3, SULT1A2	179	15	16792	18.762	1	0.396655	16.2736		GOTERM_MF_DIRECT	GO:0005215~transporter activity	5	2.71739	0.138042	CRABP1, CRABP2, TIMM9, FABP5, GOLGA3	167	202	16881	2.50208	1	0.979746	86.464
UP_KEYWORDS	Steroid metabolism	4	2.10526	0.0436512	MVD, SULT1A1, SULT1A3, SULT1A2	188	86	20581	5.09179	0.999997	0.372595	44.6114
UP_KEYWORDS	Lipid metabolism	8	4.21053	0.0999004	MVD, SPTLC2, SULT1A1, PLCG2, LIPG, SULT1A3, SULT1A2, HPGD	188	433	20581	2.0226	1	0.532818	75.1715		Annotation Cluster 8	Enrichment Score: 1.1659016253119725
INTERPRO	IPR027417:P-loop containing nucleoside triphosphate hydrolase	9	4.73684	0.647894	MYO10, NDST4, SULT1A1, YLPM1, DSEL, SULT1A3, SULT1A2, MYH9, RAB27B	185	879	18559	1.02716	1	0.999981	100		Category	Term	Count	%	PValue	Genes	List Total	Pop Hits	Pop Total	Fold Enrichment	Bonferroni	Benjamini	FDR
														GOTERM_BP_DIRECT	GO:0060070~canonical Wnt signaling pathway	5	2.71739	0.0102272	CCND1, EGF, SNAI2, TBL1X, MYC	172	83	16792	5.8812	0.999997	0.985425	15.3604
Annotation Cluster 9	Enrichment Score: 2.235571730277344													GOTERM_MF_DIRECT	GO:0008134~transcription factor binding	6	3.26087	0.14864	CCND1, PRKDC, SMAD2, TBL1X, MYC, NCOR2	167	284	16881	2.13557	1	0.940161	88.5407
Category	Term	Count	%	PValue	Genes	List Total	Pop Hits	Pop Total	Fold Enrichment	Bonferroni	Benjamini	FDR		KEGG_PATHWAY	hsa04310:Wnt signaling pathway	4	2.17391	0.209125	CCND1, DAAM1, TBL1X, MYC	80	138	6910	2.50362	1	0.863882	94.543
KEGG_PATHWAY	hsa05205:Proteoglycans in cancer	12	6.31579	5.10265e-05	CCND1, GPC3, CD44, PLCG2, ITGB3, MYC, MMP2, FLNA, HOXD10, PRKCB, TGFB2, FN1	91	200	6910	4.55604	0.00939572	0.00235725	0.0631209
KEGG_PATHWAY	hsa05206:MicroRNAs in cancer	10	5.26316	0.011512	CCND1, CYP1B1, CD44, TNC, PLCG2, ITGB3, MYC, HOXD10, PRKCB, TGFB2	91	285	6910	2.66435	0.882589	0.163481	13.3483		Annotation Cluster 9	Enrichment Score: 1.0881563762859257
KEGG_PATHWAY	hsa04919:Thyroid hormone signaling pathway	6	3.15789	0.0161933	CCND1, PLCG2, ATP1A3, ITGB3, MYC, PRKCB	91	114	6910	3.99653	0.951212	0.182375	18.2916		Category	Term	Count	%	PValue	Genes	List Total	Pop Hits	Pop Total	Fold Enrichment	Bonferroni	Benjamini	FDR
KEGG_PATHWAY	hsa05161:Hepatitis B	5	2.63158	0.120069	CCND1, NFATC3, MYC, PRKCB, TGFB2	91	145	6910	2.61842	1	0.481764	79.4592		GOTERM_BP_DIRECT	GO:0045471~response to ethanol	6	3.26087	0.00439689	CCND1, CASP8, ABAT, RPL10A, SPARC, MYC	172	105	16792	5.57874	0.995651	0.93405	6.8992
														GOTERM_BP_DIRECT	GO:0032355~response to estradiol	4	2.17391	0.0658882	CCND1, CASP8, MYC, NCOR2	172	91	16792	4.29134	1	0.965415	66.9034
Annotation Cluster 10	Enrichment Score: 2.194191604692359													GOTERM_MF_DIRECT	GO:0032403~protein complex binding	5	2.71739	0.145549	CCND1, PLK2, CASP8, APEX1, MYC	167	206	16881	2.45349	1	0.954805	87.9679
Category	Term	Count	%	PValue	Genes	List Total	Pop Hits	Pop Total	Fold Enrichment	Bonferroni	Benjamini	FDR		KEGG_PATHWAY	hsa05161:Hepatitis B	4	2.17391	0.230142	CCND1, CASP8, MYC, TGFB2	80	145	6910	2.38276	1	0.869699	96.092
GOTERM_BP_DIRECT	GO:0002576~platelet degranulation	7	3.68421	0.00079718	CLU, ACTN1, ITGB3, EGF, FLNA, TGFB2, FN1	179	103	16792	6.37544	0.674398	0.148109	1.30621		GOTERM_BP_DIRECT	GO:0042493~response to drug	5	2.71739	0.373472	CCND1, ABAT, APEX1, MYC, TGFB2	172	304	16792	1.60572	1	0.999043	99.9492
GOTERM_CC_DIRECT	GO:0031093~platelet alpha granule lumen	5	2.63158	0.00234154	CLU, ACTN1, EGF, TGFB2, FN1	186	55	18224	8.90714	0.42627	0.0884414	2.97471
KEGG_PATHWAY	hsa04810:Regulation of actin cytoskeleton	6	3.15789	0.140077	GSN, ITGA8, ACTN1, ITGB3, EGF, FN1	91	211	6910	2.15926	1	0.493862	84.5469		Annotation Cluster 10	Enrichment Score: 1.0817631183259082
														Category	Term	Count	%	PValue	Genes	List Total	Pop Hits	Pop Total	Fold Enrichment	Bonferroni	Benjamini	FDR
Annotation Cluster 11	Enrichment Score: 2.1476574869441265													KEGG_PATHWAY	hsa04068:FoxO signaling pathway	7	3.80435	0.00414919	IGF1R, CCND1, PLK2, SMAD2, PCK2, EGF, TGFB2	80	134	6910	4.51213	0.540452	0.228309	5.02344
Category	Term	Count	%	PValue	Genes	List Total	Pop Hits	Pop Total	Fold Enrichment	Bonferroni	Benjamini	FDR		KEGG_PATHWAY	hsa05200:Pathways in cancer	12	6.52174	0.00479155	IGF1R, LAMA1, CCND1, CXCR4, CASP8, SMAD2, EGF, CXCL12, MYC, MMP2, TGFB2, DAPK1	80	393	6910	2.6374	0.592687	0.201119	5.78007
UP_KEYWORDS	Heparin-binding	8	4.21053	1.55943e-05	CTGF, FBN1, LIPG, PTN, ADAMTS1, COL5A1, FN1, CYR61	188	88	20581	9.95213	0.00438797	0.0021964	0.02064		KEGG_PATHWAY	hsa04510:Focal adhesion	6	3.26087	0.0861249	IGF1R, LAMA1, CCND1, ILK, EGF, RAPGEF1	80	206	6910	2.51578	1	0.754254	67.2542
INTERPRO	IPR000884:Thrombospondin, type 1 repeat	3	1.57895	0.135915	CTGF, ADAMTS1, CYR61	185	65	18559	4.6301	1	0.864565	87.6433		KEGG_PATHWAY	hsa05214:Glioma	3	1.63043	0.169943	IGF1R, CCND1, EGF	80	65	6910	3.98654	1	0.87112	90.0627
SMART	SM00209:TSP1	3	1.57895	0.170136	CTGF, ADAMTS1, CYR61	116	65	10057	4.00146	1	0.737245	88.5687		KEGG_PATHWAY	hsa05218:Melanoma	3	1.63043	0.194653	IGF1R, CCND1, EGF	80	71	6910	3.64965	1	0.867888	93.1676
														KEGG_PATHWAY	hsa05215:Prostate cancer	3	1.63043	0.266468	IGF1R, CCND1, EGF	80	88	6910	2.9446	1	0.892341	97.8534
Annotation Cluster 12	Enrichment Score: 1.5415330457573784													KEGG_PATHWAY	hsa04151:PI3K-Akt signaling pathway	6	3.26087	0.35983	IGF1R, LAMA1, CCND1, PCK2, EGF, MYC	80	345	6910	1.50217	1	0.926203	99.6029
Category	Term	Count	%	PValue	Genes	List Total	Pop Hits	Pop Total	Fold Enrichment	Bonferroni	Benjamini	FDR		KEGG_PATHWAY	hsa04152:AMPK signaling pathway	3	1.63043	0.408337	IGF1R, CCND1, PCK2	80	122	6910	2.12398	1	0.944229	99.8505
UP_SEQ_FEATURE	domain:Fibronectin type-III 15	3	1.57895	0.00297976	TNC, COL12A1, FN1	188	9	20063	35.5727	0.931629	0.174387	4.54445
UP_SEQ_FEATURE	domain:Fibronectin type-III 14	3	1.57895	0.00297976	TNC, COL12A1, FN1	188	9	20063	35.5727	0.931629	0.174387	4.54445
UP_SEQ_FEATURE	domain:Fibronectin type-III 10	3	1.57895	0.00449691	TNC, COL12A1, FN1	188	11	20063	29.1049	0.98261	0.212068	6.78332
UP_SEQ_FEATURE	domain:Fibronectin type-III 13	3	1.57895	0.00449691	TNC, COL12A1, FN1	188	11	20063	29.1049	0.98261	0.212068	6.78332
UP_SEQ_FEATURE	domain:Fibronectin type-III 11	3	1.57895	0.00449691	TNC, COL12A1, FN1	188	11	20063	29.1049	0.98261	0.212068	6.78332

## Sheet: Original MA data Iso1Non-risk
A	Coef.vector-Wt	Coef.Non-risk-vector	Coef Risk-vector	t.vector-Wt	t.Non-risk-vector	t.Risk-vector	p.value.vector-Wt	p.value.Non-risk-vector	p.value.Risk-vector	p.value.adj.vector-Wt	p.value.adj.Non-risk-vector	p.value.adj.Risk-vector	F	F.p.value	Res.vector-Wt	Res.Non-risk-vector	Res.Rrisk-vector	ID	ACCNUM	ENTREZID	SYMBOL	GENENAME	CHROM		Non-risk_1	Non-risk_2	Non-risk_3	Risk_1	Risk_2	Risk_3	vector_1	vector_2	vector_3	Wt_1	Wt_2	Wt_3
8.53	-1.002	4.797	2.781	-10.28	49.21	28.52	0	0	0	0.000115	0	0	724.69	0	-1	1	1	8170476	NM_004224	9248	GPR50	G protein-coupled receptor 50	X		11.4661940401139	11.4288742684652	11.5512753288148	9.68564401212761	9.4294236507022	9.2812156454638	6.69572322153506	6.53104455996859	6.82769355999825	7.76869477282626	7.70542887250318	7.58611435633728
4.78	0.037	2.99	1.536	0.45	36.28	18.64	0.65789	0	0	0.896201	0	1e-06	463.84	0	0	1	1	8178448	NM_001105564	54535	CCHCR1	coiled-coil alpha-helical rod protein 1	6		9.7719421391154	10.0264893506789	9.79755991384095	8.47152734136345	8.38384962051559	8.37864409808557	6.81277594388159	6.95478454767398	6.85753392800136	7.00266932747678	6.7112276259512	6.79915834089694
6.55	-0.96	2.857	0.586	-7.42	22.08	4.53	0	0	0.00057	0.001482	0	0.016323	199.61	0	-1	1	1	8145361	NM_005382	4741	NEFM	neurofilament, medium polypeptide	8		9.03549473060732	8.9889861781976	9.02731280872013	7.06515363540033	6.62151378370531	6.55031047623552	6.14521594355153	6.19392208524697	6.14031964430049	6.90246390134013	7.1195154099452	7.33753771758805
6.69	2.136	-2.181	-2.028	29.76	-30.38	-28.25	0	0	0	0	0	0	326.89	0	1	-1	-1	8055496	NM_018557	53353	LRP1B	low density lipoprotein receptor-related protein 1B	2		4.24687203112669	4.17951798044737	4.10145355864531	4.2348976488496	4.41999666004595	4.33142315887165	6.25476236041637	6.44660628213894	6.36976741657071	4.21333849811602	4.18409516678789	4.26468601783891
5.37	-1.183	1.867	1.127	-15.21	24	14.49	0	0	0	4e-06	0	9e-06	242.36	0	-1	1	1	8169115	NM_198465	203447	NRK	Nik related kinase	X		6.61277497037447	6.84881263962704	6.78099555931782	6.04093660195217	6.0410727988574	5.94051554283039	4.85731528246006	4.97755269370021	4.80726954624953	6.05433920707598	6.05850937745286	6.0787706123754
6.12	0.912	-1.259	-0.969	16.86	-23.27	-17.9	0	0	0	1e-06	0	1e-06	155.17	0	1	-1	-1	8069676	NM_006988	9510	ADAMTS1	ADAM metallopeptidase with thrombospondin type 1 motif, 1	21		9.52675877931016	9.5471322383143	9.5692681338256	9.87912992747345	9.8397387333762	9.79600927808417	10.8133330066583	10.8401624439983	10.7677081690211	9.82333847479462	9.89962683987864	9.96135535547807
8.79	-0.823	1.168	0.457	-12.75	18.1	7.08	0	0	1e-05	2e-05	0	0.001656	90.64	0	-1	1	0	7909789	NM_001135599	7042	TGFB2	transforming growth factor, beta 2	1		7.30399214389412	7.3904330938461	7.43633781221923	6.56341517597415	6.7919501540728	6.64246604966124	6.2033969721617	6.1732318441167	6.24997088169551	7.0845966431416	7.04320190411731	6.96645053846002
9.98	-0.835	1.116	0.35	-14.18	18.95	5.94	0	0	5e-05	7e-06	0	0.004134	111.28	0	-1	1	0	8058765	NM_212482	2335	FN1	fibronectin 1	2		11.887534035116	11.947758427229	11.976273651358	11.2038678216734	11.1502862562129	11.1592717820712	10.8026482537096	10.8622577575684	10.7991561609592	11.7453112489449	11.6890196880589	11.5352578259678
8.37	0.412	-0.894	-0.386	8.6	-18.64	-8.06	0	0	0	0.000451	0	0.000773	87.57	0	0	-1	0	7993126	NM_020686	18	ABAT	4-aminobutyrate aminotransferase	16		6.76602810425326	6.72936475879718	6.84813595127993	7.27663267495143	7.32899566561731	7.26052096012653	7.65730882456429	7.65888360283816	7.70840464465514	7.2584246724647	7.26025215117374	7.26945558651334
9.17	-1.102	1.614	0.354	-12.05	17.65	3.87	0	0	0.00193	3.1e-05	1e-06	0.03389	130.69	0	-1	1	0	7935058	NM_013451	26509	MYOF	myoferlin	10		7.1665067830373	7.28853538438489	7.07589471303678	6.02251842105108	5.80856497951821	5.92014086491744	5.43333972732869	5.55852535212688	5.69789090887267	6.80893122147563	6.63044172328951	6.55653229623491
8.2	0.088	-1.52	-1.201	0.9	-15.68	-12.39	0.3825	0	0	0.763928	1e-06	3.2e-05	111.66	0	0	-1	-1	8030946	NM_001039886	388558	ZNF808	zinc finger protein 808	19		6.19453951108198	6.02421094028521	5.9001968155621	6.3734395226627	6.52773233968464	6.17549222570963	7.49444605252874	7.50784569779587	7.67653975611059	7.43053596630671	7.47489165615958	7.51057528673539
9.71	-0.709	1.358	0.542	-9.23	17.68	7.06	0	0	1e-05	0.000261	1e-06	0.001693	97.03	0	-1	1	0	7979710	NM_016445	26499	PLEK2	pleckstrin 2	14		8.32505032715827	8.26762574930906	8.1222096933358	7.49155788305771	7.36696438684503	7.40755049468444	6.88981990838376	6.78478740909308	6.9656365634132	7.5767405804425	7.58008445271454	7.61027621341093
8.36	0.154	-1.336	-0.008	1.86	-16.2	-0.1	0.08491	0	0.92002	0.451151	1e-06	0.969825	106.92	0	0	-1	0	8174103	NM_001128127	2710	GK	glycerol kinase	X		9.71458434101166	9.63346385990266	9.6813750166961	11.0008196503134	11.0464245608984	10.9655109596734	11.0508467487222	10.9193827131303	11.0678548491175	10.6693696119095	10.8393467374524	11.0679926151199
9.99	-0.829	1.295	0.976	-10.61	16.59	12.5	0	0	0	8.9e-05	1e-06	3.2e-05	174.09	0	-1	1	1	8029988	NM_022142	64100	ELSPBP1	epididymal sperm binding protein 1	19		7.17982475734639	7.36833673833992	7.23177652280999	6.98899260275539	6.83061526285954	7.00378590506291	5.9513788715727	5.87642204745667	6.06708531812219	6.85708337849471	6.82663431223676	6.69687006059698
6.17	0.949	-1.261	-0.44	12.05	-16	-5.58	0	0	9e-05	3.1e-05	1e-06	0.0056	94.76	0	1	-1	0	8103789	NM_005277	2823	GPM6A	glycoprotein M6A	4		7.09598408743617	7.210759602977	7.21775889347481	7.87330519669395	7.96165884772455	8.1520843839287	8.48466261546181	8.3298469462488	8.49213605693414	7.38636703977405	7.48140233107382	7.59095036626702
6.7	-0.637	1.041	0.768	-10.2	16.67	12.31	0	0	0	0.000123	1e-06	3.2e-05	87.1	0	-1	1	1	8179704	NM_003897	8870	IER3	immediate early response 3	6		9.6465674616692	9.69414509120188	9.7270229747482	9.46487118448259	9.43603231290366	9.35054937205342	8.69108935005172	8.57132931291322	8.68365027135486	9.33882725471374	9.3307486958326	9.18621131438202
7.18	0.242	-1.026	-0.286	3.99	-16.95	-4.73	0.00152	0	0.00039	0.0595	1e-06	0.013337	86.88	0	0	-1	0	7937079	NM_004052	664	BNIP3	BCL2/adenovirus E1B 19kDa interacting protein 3	10		8.14888612545425	8.11509850436603	8.18988148464955	8.96933634170275	8.79559778747086	8.90821642012614	9.16485239485401	9.20643784456242	9.16004780198759	8.92008540388879	8.88595109616784	9.00006599509069
6.7	-0.754	2.24	0.461	-4.99	14.83	3.05	0.00024	0	0.00929	0.020618	3e-06	0.087866	81.23	0	-1	1	0	8115368	NM_020167	56923	NMUR2	neuromedin U receptor 2	5		8.40994800698786	8.26695472349302	8.35600271581048	6.68586281023637	6.39048588940623	6.61767745596226	6.08945077693161	5.77551637233628	6.44698943744505	6.68412527819928	6.98267974074896	6.90755430739769
5.84	-1.269	1.913	0.462	-9.47	14.28	3.45	0	0	0.00433	0.000209	3e-06	0.055142	69.07	0	-1	1	0	8015387	NM_000422	3872	KRT17	keratin 17	17		8.79157965967509	8.820041540657	8.4151049083143	7.30227416487263	7.05055368567697	7.31979759111467	6.66514792431154	6.89088498925366	6.7314024820826	8.29072933833174	7.92814754397063	7.87606806250686
6.57	-1.382	1.443	0.204	-13.82	14.43	2.04	0	0	0.06229	8e-06	3e-06	0.273826	95.81	0	-1	1	0	8163637	NM_002160	3371	TNC	tenascin C	9		8.874631083935	9.05828053514055	9.02951081194142	7.92719470409514	7.64862829816546	7.67000806351852	7.5131706059236	7.54113145087176	7.57991990947951	9.11278652479937	8.957226004698	8.71006236172974
8.48	0.286	-1.442	-0.307	2.88	-14.54	-3.1	0.01287	0	0.00842	0.198044	3e-06	0.08295	76.59	0	0	-1	0	8167998	NM_000044	367	AR	androgen receptor	X		5.70312782985101	5.5269222302399	5.41500139126551	6.56930718813092	6.7400806224562	6.7400806224562	6.83991035037189	7.0088479335326	7.12312415657777	6.8003245526831	6.74057561924267	6.57411725187314
8.68	-0.997	0.986	0.462	-15.01	14.84	6.96	0	0	1e-05	4e-06	3e-06	0.001861	78.11	0	-1	1	0	7939341	NM_000610	960	CD44	CD44 molecule (Indian blood group)	11		7.94262443364995	8.00290813520608	7.94483741303623	7.51564316157197	7.30862079591252	7.49669091656562	7.0620382425632	6.95670984729767	6.91498424664343	7.99388181444945	8.04253256586492	7.8884558977084
9.34	-0.973	0.944	0.535	-14.91	14.47	8.2	0	0	0	4e-06	3e-06	0.000684	73.31	0	-1	1	0	7942123	NM_053056	595	CCND1	cyclin D1	11		8.61370407275631	8.78427652815568	8.69525295033359	8.29726004861843	8.22907630786123	8.33978772268057	7.71506125718285	7.75542263458574	7.79005013636326	8.78565979993569	8.79306701351948	8.60112821672673
7.82	-1.491	0.817	0.857	-26.61	14.58	15.3	0	0	0	0	3e-06	6e-06	179.27	0	-1	1	1	8175666	NM_004961	2564	GABRE	gamma-aminobutyric acid (GABA) A receptor, epsilon	X		6.36665253022909	6.25368434414177	6.2539177021008	6.36036416274644	6.37250070828263	6.26249199701935	5.52199887926046	5.42175022274719	5.47930648142083	6.91399108665041	7.00322470431182	6.97819566442187
7.19	0.019	-0.811	-0.167	0.33	-14.26	-2.93	0.74684	0	0.01172	0.928873	3e-06	0.101883	72.56	0	0	-1	0	7997453	NM_002661	5336	PLCG2	phospholipase C, gamma 2 (phosphatidylinositol-specific)	16		6.64414995920327	6.58469331397178	6.60719492991734	7.19125410127801	7.26427803602545	7.31279514280102	7.38269428761786	7.41164908715538	7.47349379415197	7.39620646382663	7.32131691261147	7.49407195940289
6.97	-2.404	1.731	2.398	-19.51	14.04	19.46	0	0	0	1e-06	4e-06	1e-06	140.37	0	-1	1	1	8168622	NM_019117	56062	KLHL4	kelch-like 4 (Drosophila)	X		6.37511530942933	6.37321225551784	6.7533982493472	7.22015704995937	7.22089532569092	7.06281976249185	4.86754419210536	4.56271453171651	4.87986371369705	6.99099497732147	7.15073459357806	7.38027609844255
6.68	0.71	-1.65	-0.921	6.07	-14.12	-7.88	4e-05	0	0	0.006234	4e-06	0.000855	51.81	0	1	-1	-1	8166925	NM_000240	4128	MAOA	monoamine oxidase A	X		6.19854140518735	6.46482937046179	6.32298572770872	6.98414215441626	7.17330640895867	7.01648882524696	8.04229638566045	7.84878908734361	8.04497262547746	7.08155700463307	7.14730678592395	7.5776654444478
7.71	-0.673	1.097	0.189	-8.44	13.76	2.38	0	0	0.03357	0.000514	4e-06	0.192976	61.76	0	-1	1	0	8159900	NM_152629	169792	GLIS3	GLIS family zinc finger 3	9		6.87133631150679	7.10937192830971	6.9390108009223	6.05816681089836	6.09034434151127	6.0492909387949	5.74190766262985	5.84929077500617	6.03865724822396	6.50077006353963	6.61714121340027	6.53078899969379
7.16	0.145	-0.722	-0.412	2.76	-13.75	-7.84	0.01633	0	0	0.223596	4e-06	0.000871	59.04	0	0	-1	0	7999553	NM_018340	55313	CPPED1	calcineurin-like phosphoesterase domain containing 1	16		8.05251145698219	7.95990971864171	7.991553120264	8.35271243872866	8.3377703090504	8.2454347302223	8.69536496131774	8.70518179499133	8.77076090061084	8.569280601446	8.54546865297295	8.62232187577848
6.73	0.379	-1.833	-1.412	2.79	-13.5	-10.4	0.01534	0	0	0.216639	5e-06	0.000144	66.33	0	0	-1	-1	8038967	NM_001105549	55769	ZNF83	zinc finger protein 83	19		3.32144295190309	3.27055700512198	3.18253065773972	3.73616322399460	3.75542457659416	3.54389402689725	5.26812609017487	4.88169517541558	5.12266748241974	4.57582251634259	4.56143553577890	4.9994030424832
6.96	-1.046	1.291	1.298	-10.82	13.36	13.43	0	0	0	8.1e-05	5e-06	1.7e-05	62.02	0	-1	1	1	8073062	NM_004900	9582	APOBEC3B	apolipoprotein B mRNA editing enzyme, catalytic polypeptide-like 3B	22		10.2533101272605	10.0825866424375	10.2504202251643	10.1756351763894	10.3281047732430	10.1025498656381	8.7730582650318	8.83193673027498	9.1081814603096	9.81659842271929	9.97036659827333	10.0630570354726
6.7	-0.941	1.22	0.336	-10.52	13.64	3.76	0	0	0.00237	9.5e-05	5e-06	0.03815	62.2	0	-1	1	0	8129562	NM_001901	1490	CTGF	connective tissue growth factor	6		8.65655887315285	8.68173729755539	8.43957340244648	7.78766683868229	7.71597745122769	7.62364975416631	7.25515324484937	7.3755318289737	7.4874870520726	8.44667290481344	8.2753643769526	8.2199208350688
6.47	-0.664	0.813	0.354	-10.95	13.42	5.84	0	0	6e-05	7.3e-05	5e-06	0.004476	91.3	0	-1	1	0	8040070	NM_003108	6664	SOX11	SRY (sex determining region Y)-box 11	2		9.90564450287373	10.0202902559902	9.9115419225356	9.50415160656238	9.50322168634918	9.4522674843276	9.11648330751607	9.06089597089558	9.22019424558546	9.7953253368686	9.79395129687477	9.79927506633056
9.75	-1.807	1.322	-0.174	-18.01	13.17	-1.73	0	0	0.1072	1e-06	6e-06	0.367901	151.45	0	-1	1	0	8127563	NM_004370	1303	COL12A1	collagen, type XII, alpha 1	6		7.4123275229619	7.18575635322296	7.28018330874552	6.03898457689492	5.63216466663646	5.72154741792322	5.90253955998209	6.03284006816356	5.97817759112984	7.89028815564747	7.82073935865695	7.62451509759931
6.56	0.42	-1.231	-0.07	4.47	-13.09	-0.74	0.00063	0	0.47282	0.036205	6e-06	0.746083	58.65	0	0	-1	0	8103769	NM_000860	3248	HPGD	hydroxyprostaglandin dehydrogenase 15-(NAD)	4		6.30873140267923	6.16138937170823	6.18081990229874	7.40887460996847	7.45425120037333	7.27126051260101	7.53924052156727	7.31612198947313	7.48758330849053	6.89435817219452	6.96999460178803	7.21814228025345
9.04	-0.93	1.019	0.59	-12.11	13.28	7.69	0	0	0	3.1e-05	6e-06	0.001024	54.84	0	-1	1	1	7902687	NM_001554	3491	CYR61	cysteine-rich, angiogenic inducer, 61	1		8.01269491201575	8.12706699890237	7.85073700364526	7.49636562617701	7.60342534039549	7.60342534039549	6.92183615358107	7.0159654528746	6.99503987519728	7.91114487478866	7.90875956435858	7.90147152038577
9.73	-0.437	0.791	0.457	-7.18	13.02	7.51	1e-05	0	0	0.001924	7e-06	0.00119	43.04	0	0	1	0	8055465	NM_001008540	7852	CXCR4	chemokine (C-X-C motif) receptor 4	2		9.20951107705788	9.13822357857653	9.07655170923379	8.76303704700614	8.73266948730468	8.924597064193	8.37273354336379	8.3224540224187	8.354838949343	8.77021055441822	8.78117327380449	8.80856442202619
7.81	-0.819	1.149	0.175	-9.12	12.79	1.95	0	0	0.07266	0.000276	8e-06	0.296973	55.27	0	-1	1	0	8170538	NM_018558	55879	GABRQ	gamma-aminobutyric acid (GABA) receptor, theta	X		6.90945374897614	7.23975299847337	7.21624494895506	6.1628370641809	6.17896649049302	6.10330262406024	6.09084309709243	5.8392838500968	5.98862478687565	6.89436769040461	6.79384475961753	6.68883473661902
6.25	-0.372	0.993	0.239	-4.76	12.72	3.07	0.00037	0	0.00898	0.026189	8e-06	0.086238	61.6	0	0	1	0	8165438	NM_013379	29952	DPP7	dipeptidyl-peptidase 7	9		8.47826025523862	8.60999511516074	8.44579927565259	7.79591341611726	7.6681105175088	7.808364618495	7.61919894630253	7.5722999788144	7.36267625775119	8.00766585920411	7.83286014995132	7.82903674203663
5.87	0.519	-0.934	-0.841	7.04	-12.67	-11.41	1e-05	0	0	0.002176	9e-06	6.3e-05	60.02	0	0	-1	-1	8148317	NM_002467	4609	MYC	v-myc myelocytomatosis viral oncogene homolog (avian)	8		7.12192772775596	7.28359460094564	7.356195660052	7.34623482734236	7.33209184565023	7.3617358053243	8.21475238633502	8.3001399321989	8.04751415516955	7.72442008728997	7.67539980543025	7.6060742277347
6.19	-0.3	0.634	-0.043	-5.08	10.76	-0.73	0.00021	0	0.47845	0.018864	3e-05	0.749328	47.56	0	0	1	0	7948667	NM_001620	79026	AHNAK	AHNAK nucleoprotein	11		7.64815677687471	7.72352033920564	7.69681957712528	7.00225833464529	7.06440324471852	6.96971795404049	7.01508576800418	7.05207808578012	7.098261750763	7.36556169855822	7.25045491210087	7.44824400964898
7.52	0.87	-1.996	-2.146	4.52	-10.37	-11.15	0.00057	0	0	0.034044	4e-05	7.9e-05	63.51	0	1	-1	-1	8031646	AK302988	100288114	LOC100288114	hypothetical protein LOC100288114	19		7.34071560314315	7.13781662647811	7.27604425267639	7.12615957611885	7.06303038609708	7.11428294752001	9.25389167857205	9.25260337629253	9.23640721377752	8.24545637923032	8.49816456734788	8.38781135159686
8.91	-0.23	0.887	0.177	-2.69	10.38	2.07	0.01848	0	0.05914	0.237175	4e-05	0.265976	36.38	0	0	1	0	8010287	NM_030968	114897	C1QTNF1	C1q and tumor necrosis factor related protein 1	17		7.97443294136062	8.23842867313913	8.18865754923309	7.42596187395072	7.3607071386248	7.48310883993262	7.18273135171339	7.40170675592582	7.15498783151051	7.57794354687617	7.45625746308487	7.39550492560879
7.99	-0.437	-0.674	0.384	-6.55	-10.11	5.76	2e-05	0	6e-05	0.003565	5e-05	0.004765	92.69	0	0	-1	0	8102450	NM_022569	64579	NDST4	N-deacetylase/N-sulfotransferase (heparan glucosaminyl) 4	4		5.11551211836844	5.10153524781714	5.34659373616812	6.26349006183635	6.25754287947106	6.21817898341736	5.84212130182752	5.79670512554148	5.946945142296	6.26360842447572	6.29965865443594	6.33339020711787
6.86	-0.323	0.723	0.508	-4.29	9.6	6.74	0.00087	0	1e-05	0.043585	8e-05	0.002124	42.18	0	0	1	0	8169598	NM_173798	170261	ZCCHC12	zinc finger, CCHC domain containing 12	X		8.22788542375006	8.28988993391576	8.18689539674881	8.02570410437147	7.98720259957016	8.0469683233736	7.46882472241978	7.45283191333573	7.61457940602082	7.83169524871144	7.8382102818668	7.83572349134814
7.41	-0.118	0.674	0.044	-1.68	9.59	0.63	0.11641	0	0.54093	0.509838	8e-05	0.789291	30.11	0	0	1	0	8051583	NM_000104	1545	CYP1B1	cytochrome P450, family 1, subfamily B, polypeptide 1	2		7.90012480223004	8.0988492690545	7.94828601178857	7.39134604411567	7.33743230880145	7.3292165957887	7.36558172813324	7.26386407232592	7.29612508423068	7.5279102397003	7.46163412454378	7.29071488874634
9.46	-0.572	0.641	0.548	-8.44	9.45	8.08	0	0	0	0.000514	9e-05	0.000764	38.64	0	0	1	0	8132725	NM_003364	7378	UPP1	uridine phosphorylase 1	7		7.25094703532972	7.2237103372227	7.19775574065277	6.98662315502078	7.17872223186803	7.22819760463693	6.59757837583294	6.56251234161933	6.58826755143597	7.13198243131938	7.09719417541811	7.23601067839988
6.83	0.142	-0.599	0.242	2.23	-9.45	3.81	0.04372	0	0.00215	0.346407	9e-05	0.035849	54.88	0	0	-1	0	8097973	NM_000857	2983	GUCY1B3	guanylate cyclase 1, soluble, beta 3	4		8.01811110004396	8.11571823354573	8.13290590288913	9.00161981438286	8.91275813778275	8.87333821630654	8.75036519533418	8.6354716416852	8.67692493980336	8.53531398551624	8.46983904612174	8.6330702671715
7.71	0.255	-1.084	-0.443	2.18	-9.29	-3.8	0.04811	0	0.00221	0.361624	0.000103	0.036594	88.92	0	0	-1	0	8031632	NR_024056	147947	ZNF542	zinc finger protein 542	19		6.37840230675686	6.30851354591495	6.37681701503102	6.8846807934786	7.17410536607353	6.92789902591081	7.53400982983823	7.36984031126985	7.41201913900926	6.90135265096126	7.19828195692024	7.45262484935651
7.29	0.075	-0.663	0.146	1.05	-9.28	2.04	0.31285	0	0.06178	0.716582	0.000103	0.27238	37.17	0	0	-1	0	8180309	NM_152996	1256435	ST6	(alpha-N-acetyl-neuraminyl-2,3-beta-galactosyl-1,3)-N-acetylgalactosaminide alpha-2,6-sialyltransferase	3		8.15847853491431	8.00534287022832	8.11306587014477	8.91253505905364	8.96204223397285	8.82817883890412	8.80076622661374	8.63344660926054	8.83093096557734	8.62577868755204	8.64973890282468	8.76478022362545
8.01	-0.37	0.721	0.095	-4.73	9.21	1.21	0.00039	0	0.2481	0.027412	0.000111	0.557956	25.82	0	0	1	0	7905043	NR_027002	388692	LOC388692	hypothetical LOC388692	1		6.75055614146294	6.59791095472479	6.55198829175743	6.073696132245	6.00625567727284	5.94108245388585	5.89924936877782	6.03602609390904	5.8017992411503	6.2797881635889	6.3718216841293	6.19653974055853
8.77	0.22	-0.598	-0.197	3.38	-9.2	-3.03	0.00495	0	0.00958	0.120098	0.000112	0.089743	22.17	1e-05	0	-1	0	7992863	NM_012360	4992	OR1F1	olfactory receptor, family 1, subfamily F, member 1	16		6.21587559899704	6.2348163261806	6.25679620907241	6.59739054209632	6.59739054209632	6.71564012446409	6.92025254050884	6.68425782019482	6.89781297597402	6.63693683602795	6.60338671376829	6.6031816792747
7.77	0.076	-0.813	0.101	0.85	-9.17	1.14	0.40927	0	0.27313	0.781066	0.000114	0.582351	33.45	0	0	-1	0	7999718	AY507846	123811	C16orf63	chromosome 16 open reading frame 63	16		8.66303737215665	8.40010050811577	8.48704478993531	9.48388287161003	9.54227633632614	9.267715701064	9.4039170733776	9.2515684115248	9.33408920321998	9.13240079570278	9.31776237148757	9.31265569373301
7.01	-0.062	-0.811	0.08	-0.7	-9.11	0.9	0.49692	0	0.38445	0.829421	0.000122	0.681829	35.12	0	0	-1	0	7994131	NM_002738	5579	PRKCB	protein kinase C, beta	16		5.91413821415755	6.14448397103545	6.10920172120467	6.8006096879797	7.042060786203	7.000125804467	6.79562961060531	6.79562961060531	7.01098014801862	6.99899724252185	6.87346435802358	6.91657473085392
8.24	-0.66	1.23	0.343	-4.85	9.03	2.52	0.00031	0	0.02552	0.023932	0.000133	0.16389	25.67	0	-1	1	0	7934979	NM_014391	27063	ANKRD1	ankyrin repeat domain 1 (cardiac muscle)	10		7.06600042289844	6.97187059341170	6.4848482138104	5.85994149440902	5.95904572057234	6.04457481835598	5.55822321005023	5.47589575232803	5.79987770337957	6.39562854957563	6.30108759122846	6.11818058571575
8.76	-0.868	0.667	0.594	-11.7	8.99	8.01	0	0	0	3.9e-05	0.000136	0.000786	50.04	0	-1	1	1	8141016	NM_006528	7980	TFPI2	tissue factor pathway inhibitor 2	7		7.56500768886328	7.38116573136548	7.4386355331878	7.3309766941341	7.44196607042422	7.39342688554437	6.84938148203991	6.751348314106	6.78422445575607	7.61424032032319	7.57025060123494	7.80336962581009
7.15	-0.068	-0.591	0.264	-1.03	-8.98	4.01	0.31977	0	0.00147	0.720762	0.000137	0.028639	47	0	0	-1	0	8001658	NM_013242	29105	C16orf80	chromosome 16 open reading frame 80	16		9.67978249338143	9.725199754291	9.85100647682732	10.6375033129352	10.6001378607397	10.5826577511116	10.4089658822842	10.3395011556238	10.2794783563996	10.4062238270197	10.3185365487919	10.5073765474425
5.8	0.151	-0.879	-0.106	1.54	-8.96	-1.08	0.14647	0	0.30065	0.553765	0.000138	0.610221	27.86	0	0	-1	0	7957458	NM_006183	4922	NTS	neurotensin	12		4.21167195619538	4.14424059817821	4.32349739209623	5.15349308292903	4.93003850108077	4.91490234746036	5.122559224646	4.93219445702187	5.26071008286563	4.86847751860416	4.91159321716594	5.08119834818379
8.09	-0.136	0.616	-0.09	-1.98	8.95	-1.31	0.06914	0	0.21268	0.416596	0.000139	0.518434	42.33	0	0	1	0	7974920	NM_182914	23224	SYNE2	spectrin repeat containing, nuclear envelope 2	14		8.23519745383352	8.20169257199785	8.24427777537406	7.53853315227007	7.63048576558713	7.39302782800576	7.50817569230091	7.6252472273195	7.69930077931183	7.70367477865489	7.71913928353156	7.81903854719359
5.15	0.762	-0.945	-0.732	7.18	-8.89	-6.9	1e-05	0	1e-05	0.001929	0.000146	0.001932	24.76	1e-05	1	-1	-1	8096845	NM_001963	1950	EGF	epidermal growth factor (beta-urogastrone)	4		4.19066263781933	4.6100227221068	4.37736497322863	4.60824087345482	4.58772275464939	4.61883524215947	5.15423584541771	5.36218820955838	5.49517690772256	4.70066217968649	4.45378273507377	4.57092392524659
6.97	0.204	-0.595	-0.173	3.05	-8.89	-2.59	0.0092	0	0.0225	0.167883	0.000146	0.151952	22.16	1e-05	0	-1	0	7946454	NM_020974	57758	SCUBE2	signal peptide, CUB domain, EGF-like 2	11		4.95193602231708	4.98586851078356	5.00077121436152	5.45839542233609	5.34308548368391	5.40282599424912	5.44551605085484	5.56494496806573	5.7131934116647	5.43237004769826	5.30243838698777	5.3757790707291
8	-0.355	0.793	0.38	-3.97	8.87	4.25	0.00159	0	0.00094	0.060794	0.000148	0.021851	23.75	1e-05	0	1	0	8170364	NM_002025	2334	AFF2	AF4/FMR2 family, member 2	X		8.14345297897263	8.45681996076798	8.4790466787103	7.9701858275039	8.00649724508183	7.86390015725468	7.51693860721685	7.56766838324103	7.615984319387	7.99706822906169	8.00032382188327	7.76805328400147
7.28	-0.139	0.636	0.122	-1.94	8.86	1.7	0.07475	0	0.11294	0.430754	0.000148	0.378241	28.9	0	0	1	0	8033818	NM_058164	93145	OLFM2	olfactomedin 2	19		8.89817268924861	9.04246271265974	8.86135362289723	8.38640523583934	8.37793348422007	8.49465942169704	8.28104242949699	8.25194861359968	8.35964241793865	8.5432918823691	8.38943222158223	8.37741694710439
7.81	0.072	-0.619	0.162	1.03	-8.86	2.32	0.3202	0	0.03693	0.720849	0.000148	0.204291	36.16	0	0	-1	0	8002660	NM_017853	54957	TXNL4B	thioredoxin-like 4B	16		8.03529894052426	7.82569735705978	7.88779617022239	8.77275901398768	8.67833786190615	8.64088407780605	8.47965552904681	8.50284407207965	8.62238213843211	8.37442440026348	8.55412652508001	8.45972529362164
7.01	0.487	-1.076	-1.075	4.01	-8.84	-8.84	0.00149	0	0	0.058565	0.00015	0.000443	29.61	0	0	-1	-1	8039593	NM_022103	63934	ZNF667	zinc finger protein 667	19		4.49850187444719	4.76203501902534	4.32815225431306	4.50144168953651	4.54145607274696	4.54791720507416	5.40622363843002	5.59362221979437	5.81603933546777	5.00450995355739	5.06273699798926	5.28675777951265
6.7	-0.138	-0.614	0.481	-1.97	-8.78	6.88	0.07006	0	1e-05	0.418831	0.00016	0.001973	75.81	0	0	-1	0	8110971	NM_138809	134147	CMBL	carboxymethylenebutenolidase homolog (Pseudomonas)	5		6.94782244939609	6.91613474816306	7.01273948856321	8.06753724500636	8.06290587574367	8.03155159887343	7.55405012865017	7.52959862355684	7.63575552427844	7.6546360015754	7.68938521289043	7.78937154689157
8.48	0.041	-0.587	0.156	0.62	-8.77	2.33	0.54772	0	0.03683	0.851135	0.000161	0.203884	35.75	0	0	-1	0	7997520	NM_001537	3281	HSBP1	heat shock factor binding protein 1	16		9.34994487490136	9.3627877004571	9.30964251344936	10.1520289116271	9.98681255640223	10.1124757099492	10.0035408343996	9.93310429588566	9.84765319042884	9.79438002733454	9.8942725082134	9.9716931656372
5.32	-0.921	0.869	0.276	-9.29	8.77	2.78	0	0	0.01547	0.000251	0.000162	0.120535	38.89	0	-1	1	0	7968872	NM_013238	29103	DNAJC15	DnaJ (Hsp40) homolog, subfamily C, member 15	13		7.39764393041263	7.50707696772159	7.60932327838582	7.06218670589696	6.93225257139509	6.73992420167788	6.79226792815814	6.56924678886115	6.54461817163833	7.55833709872371	7.45916128316474	7.65300479985947
7.41	-0.132	-0.805	-0.406	-1.44	-8.76	-4.42	0.17433	0	0.00069	0.591436	0.000162	0.018228	35.54	0	0	-1	0	8035782	NM_033196	91120	ZNF682	zinc finger protein 682	19		5.78708207081272	5.68522870063153	5.72151035594496	6.27313483801031	6.04706213987221	6.06961526296539	6.6306367500056	6.58718422343006	6.39032745012363	6.52928218911297	6.8559646196326	6.6188189211729
8.33	-0.553	0.991	0.659	-4.85	8.69	5.77	0.00032	0	6e-05	0.023994	0.000168	0.004757	25.77	0	0	1	1	8133721	NM_001540	3315	HSPB1	heat shock 27kDa protein 1	7		10.2371039824333	10.5018319711391	10.3295268890493	10.0323842924672	9.91314151574762	10.1240965777579	9.34842478960225	9.3127169240684	9.43295795838137	9.99907689192887	9.89172880983133	9.8623375357125
8.57	0.05	0.65	0.183	0.67	8.65	2.43	0.51486	0	0.03005	0.837774	0.000176	0.180888	31.05	0	0	1	0	8037079	NM_152296	478	ATP1A3	ATPase, Na+/K+ transporting, alpha 3 polypeptide	19		8.81845849787743	8.94579505793767	8.83371741362673	8.37630162190911	8.37497991303015	8.44617981048818	8.08798927694452	8.27369401625952	8.28714446550227	8.27580491472313	8.10284340177025	8.1192791843283
7.32	-0.587	0.88	0.461	-5.74	8.62	4.52	7e-05	0	0.00058	0.008908	0.000182	0.016499	22.58	1e-05	-1	1	0	8027431	NM_014717	9745	ZNF536	zinc finger protein 536	19		7.4607773390232	7.35665097023275	7.56456242426429	6.99637450622672	7.24256877010861	6.88694583675699	6.60955440953852	6.41215697586884	6.72068614331162	7.16589522339543	7.22070754995415	7.11582388228365
8.15	0.025	-0.586	-0.01	0.36	-8.6	-0.15	0.72391	0	0.88501	0.920551	0.000184	0.956799	26.76	0	0	-1	0	8063369	NM_018683	55905	RNF114	ring finger protein 114	20		8.9196420201084	8.80022573325333	8.88733840805415	9.33848889300627	9.52793605035614	9.468662003987	9.49033813999562	9.40049224817324	9.47440436431532	9.3476647575567	9.42353296049093	9.52024726792728
8.48	-0.598	0.716	0.549	-7.16	8.58	6.58	1e-05	0	2e-05	0.001937	0.000186	0.002282	22.47	1e-05	-1	1	0	8112615	NM_003633	8507	ENC1	ectodermal-neural cortex (with BTB-like domain)	5		7.97210176697867	8.11900974083207	8.03637743721806	7.7714232547985	8.03295228679365	7.82436902214514	7.2210992412042	7.42265617538658	7.33657607526167	7.97056932325064	7.78553446622692	8.0174457035089
10.17	0.081	-0.596	0.037	1.16	-8.58	0.53	0.26623	0	0.60636	0.68044	0.000186	0.825841	30.43	0	0	-1	0	8147012	NM_006823	5569	PKIA	protein kinase (cAMP-dependent, catalytic) inhibitor alpha	8		6.5558549693719	6.724640832136	6.84411517831683	7.31013311176395	7.41861051425246	7.29369695435321	7.28367058095937	7.28367058095937	7.34512161454367	7.20202228483497	7.18104122218795	7.28745680466614
7.12	1.199	-1.564	-0.665	6.53	-8.52	-3.62	2e-05	0	0.00308	0.003591	0.000195	0.044634	20.66	2e-05	1	-1	-1	8000582	NM_001054	6799	SULT1A2	sulfotransferase family, cytosolic, 1A, phenol-preferring, member 2	16		5.27146640326767	6.02661600662704	5.72413199382104	6.5416312507864	6.77376252746532	6.40420364448011	7.5218276466627	7.32502895700542	6.86780728138311	5.97169106847328	5.96444442796185	6.18118018108492
7.22	0.024	-0.647	0.182	0.31	-8.53	2.4	0.75975	0	0.0322	0.933114	0.000195	0.18854	36.69	0	0	-1	0	8103834	NM_000027	175	AGA	aspartylglucosaminidase	4		7.32917026308835	7.13624871332803	7.22661975587086	8.0080403177891	8.11149637280842	8.05786143669701	7.85195709312695	7.77107372067747	8.00890442833628	7.73884044587435	7.91528374867859	7.90675624153087
7.43	-0.578	1.046	1.038	-4.7	8.5	8.43	0.00042	0	0	0.028624	0.000199	0.000586	31.65	0	0	1	1	7939052	NM_203371	387758	FIBIN	fin bud initiation factor homolog (zebrafish)	11		6.53278839780381	6.26204108634244	6.51022258833856	6.27255907277594	6.58980369687779	6.41717699828012	5.63954769589516	5.37007829156671	5.15684504025475	6.01834172633088	6.08134543225248	5.80051940664084
7.35	-0.52	0.647	0.334	-6.81	8.46	4.37	1e-05	0	0.00076	0.002802	0.000208	0.019371	31.89	0	0	1	0	8168447	BC001220	51260	CXorf26	chromosome X open reading frame 26	X		7.2255261814337	7.20704389051555	7.12775190446544	6.8265944981816	6.96839749768426	6.8265944981816	6.49744915010296	6.5469498223556	6.57621916815634	6.93016925600399	7.06646717970916	7.18418665721285
7.38	-1	0.925	1.484	-9.14	8.45	13.56	0	0	0	0.000276	0.000209	1.7e-05	54.26	0	-1	1	1	8074962	NM_000854	2953	GSTT2	glutathione S-transferase theta 2	22		8.23145738603908	8.53988610196992	8.54563848582097	9.10413345567127	8.88591096108185	9.00369798054991	7.683760966093	7.51563885877297	7.341739508198	8.51385253923673	8.49626610512177	8.5314748839664
8.25	1.058	-0.841	-0.525	10.61	-8.43	-5.26	0	0	0.00015	8.9e-05	0.000212	0.007688	32.69	0	1	-1	0	8121814	NM_001040214	154215	NKAIN2	Na+/K+ transporting ATPase interacting 2	6		7.17839905883224	7.2367849604326	7.4235747956714	7.69085903844875	7.64629134223468	7.45057908771273	8.21046148896548	8.0706363050848	8.08155422521704	6.86281882516246	7.10846587878281	7.21731971164828
6.16	-0.397	0.626	0.289	-5.36	8.44	3.9	0.00013	0	0.00182	0.013949	0.000212	0.032852	18.69	3e-05	0	1	0	8023220	NM_005904	4092	SMAD7	SMAD family member 7	18		8.00753023177005	8.13636130322264	8.06590860010169	7.64551837515468	7.77055836296613	7.784113204321	7.40056862531688	7.39066081261416	7.54154368803965	7.9287669059715	7.86385632885663	7.731859032341
6.64	-0.552	0.698	0.172	-6.62	8.38	2.06	2e-05	0	0.0597	0.00336	0.000224	0.26739	24.88	1e-05	0	1	0	7977854	NM_032876	84962	JUB	jub, ajuba homolog (Xenopus laevis)	14		7.42640882150161	7.32530259254421	7.3028420270808	6.63355299226087	6.88199137918185	6.96020975007857	6.71317823158765	6.66400457058448	6.58287822236929	7.24719971533283	7.28609352500279	7.08218523220857
6.37	0.253	-0.684	-0.312	3.1	-8.37	-3.81	0.00845	0	0.00216	0.160827	0.000226	0.036009	18.64	3e-05	0	-1	0	8022817	NM_020805	57565	KLHL14	kelch-like 14 (Drosophila)	18		5.9113648034718	5.97192652800687	5.86754289981493	6.25780064896581	6.32749101286537	6.28361429585734	6.55461934751933	6.54488115282056	6.70391851209563	6.30670843035184	6.45307540053922	6.28361429585734
6.87	0.105	-0.601	0.022	1.46	-8.36	0.3	0.16858	0	0.76746	0.584695	0.000226	0.906535	24.78	1e-05	0	-1	0	7999387	NM_001424	2013	EMP2	epithelial membrane protein 2	16		8.76303528275356	8.69043491141052	8.78507350969041	9.22747579710322	9.39124697958574	9.48702905699926	9.3451291916214	9.34972050685345	9.34579742539998	9.1919543847394	9.25000619913361	9.28436720087576
10.52	-0.147	-0.85	-0.012	-1.44	-8.34	-0.12	0.17346	0	0.90854	0.590512	0.00023	0.965534	38.45	0	0	-1	0	8027241	NM_021047	56242	ZNF253	zinc finger protein 253	19		5.72327142965815	5.87413880461987	5.73716017964975	6.81282644838421	6.59063372246673	6.44637108014486	6.72397424713246	6.51926435296879	6.6424105651477	6.66826201964066	6.88121106377347	6.77650620981112
4.82	-1.559	0.779	0.669	-16.67	8.33	7.15	0	0	1e-05	1e-06	0.000231	0.001568	76.64	0	-1	1	1	8023727	NM_032160	92126	DSEL	dermatan sulfate epimerase-like	18		6.00265822106437	6.19012883700982	6.14917432107883	6.09821750625054	6.00937586568033	5.90281065574585	5.47407417395699	5.36443089514883	5.16517108185959	6.88504233265527	6.86685765400049	6.92995809873438
6.58	-0.135	-0.856	0.135	-1.31	-8.31	1.31	0.21148	0	0.21357	0.630512	0.000233	0.5197	32.26	0	0	-1	0	7987369	NM_080650	89978	ATPBD4	ATP binding domain 4	15		6.73625015341597	6.52366558815437	6.78918830209568	7.74207360504634	7.79285742602555	7.4855581711495	7.54978695080175	7.43545688168097	7.6310188170633	7.50112219106729	7.78962551387445	7.73170128015861
6.59	-0.084	-0.676	0.086	-1.04	-8.31	1.05	0.31795	0	0.31168	0.720037	0.000233	0.62046	31.45	0	0	-1	0	8001211	NM_030790	81533	ITFG1	integrin alpha FG-GAP repeat containing 1	16		8.97330772383564	8.66391043623416	8.76060115749904	9.54818469635136	9.65164957184025	9.48153114612177	9.50728707482895	9.45319906192213	9.46424359522641	9.43840037771423	9.56629478078694	9.6732345479977
8.83	-0.438	0.739	0.189	-4.92	8.29	2.12	0.00028	0	0.05405	0.022317	0.000234	0.252909	19.44	2e-05	0	1	0	8106660	NM_006909	5924	RASGRF2	Ras protein-specific guanine nucleotide-releasing factor 2	5		8.0809779055695	8.12993915752932	8.17972945806976	7.74665560952633	7.57892652463293	7.41365205146268	7.40869658847647	7.33988266351846	7.42465760482332	7.84854091703698	7.74665560952633	7.89351097113076
7.28	0.134	-0.702	-0.036	1.58	-8.29	-0.42	0.1373	0	0.68016	0.540459	0.000234	0.86413	24.37	1e-05	0	-1	0	7995755	NM_018233	55239	OGFOD1	2-oxoglutarate and iron-dependent oxygenase domain containing 1	16		9.25950136789793	9.06165362815567	9.19735525785437	9.76970167417939	9.98890899161465	9.75876105998495	9.9416344721915	9.76970167417939	9.91314614122083	9.60402001898843	9.76970167417939	9.84853407738593
8.34	1.353	-1.125	-1.062	9.9	-8.23	-7.77	0	0	0	0.000145	0.000246	0.00094	29.73	0	1	-1	-1	8081001	NM_002942	6092	ROBO2	roundabout, axon guidance receptor, homolog 2 (Drosophila)	3		4.67070189825099	4.72768108126271	4.85258013202708	4.91962162301461	4.55432324026999	4.96596614441313	6.14557869753003	5.92528839751358	5.55419076217648	4.570454082575	4.40620634568875	4.58993473564534
7.08	-0.451	0.696	0.379	-5.34	8.24	4.48	0.00013	0	0.00061	0.014327	0.000246	0.017073	19.72	2e-05	0	1	0	8073449	NM_014460	27254	CSDC2	cold shock domain containing C2, RNA binding	22		7.1576048705804	7.32955861989474	7.2268817114891	6.85536426217128	6.92891244653602	6.97884002437477	6.59844863733942	6.63799631306267	6.39019803912507	7.08090456772135	7.03428435876055	6.86403256020004
9.16	0.117	-0.652	-0.018	1.47	-8.22	-0.23	0.16424	0	0.82162	0.579449	0.000248	0.929887	23.17	1e-05	0	-1	0	7996947	NM_030579	80777	CYB5B	cytochrome b5 type B (outer mitochondrial membrane)	16		10.6307858498689	10.4191143613588	10.4384890337668	11.0532224542577	11.2325165391165	11.1040730525984	11.2464598005172	11.0342042024513	11.1638852890685	10.9152819883110	11.0581589138456	11.1204240005936
6.41	0.018	-0.646	-0.115	0.24	-8.21	-1.46	0.81778	0	0.16865	0.951603	0.00025	0.463605	23.76	1e-05	0	-1	0	8058591	NM_001608	33	ACADL	acyl-Coenzyme A dehydrogenase, long chain	2		5.36195424786496	5.37406007904345	5.51181069507756	6.03063521581684	5.85797615606117	5.95296917119878	6.03005678779272	6.07264800867408	6.08265283242722	5.99823239249848	5.90857120011766	6.22309878372851
9.95	0.251	-0.651	-0.348	3.15	-8.19	-4.38	0.00758	0	0.00073	0.153287	0.000256	0.019025	23.27	1e-05	0	-1	0	8036309	NM_133466	284406	ZFP82	zinc finger protein 82 homolog (mouse)	19		7.62198401235194	7.50940672268738	7.71811144772172	8.02623142854498	7.98192992286557	7.74924439341219	8.33594159291756	8.16844090445831	8.2984317798841	8.01146363674357	8.0129169429379	8.02623142854498
7.56	-0.096	0.907	0.474	-0.87	8.18	4.28	0.40168	0	0.00089	0.775689	0.000258	0.02128	24.19	1e-05	0	1	0	8144228	AK094159	645524	FLJ36840	hypothetical LOC645524	7		8.97067315459113	8.85592971647720	8.91523933456721	8.6208787638443	8.59486327358385	8.22904822192811	8.07228424950444	7.77922882790743	8.17039869481034	8.00616617863161	8.10694094784989	8.19711115832
7.27	0.129	-0.648	-0.118	1.63	-8.16	-1.49	0.12751	0	0.1606	0.527233	0.000263	0.452373	22.36	1e-05	0	-1	0	8002057	NM_001082486	65057	ACD	adrenocortical dysplasia homolog (mouse)	16		7.71715526147739	7.97599934158122	7.77930928972605	8.2991072656638	8.24925012723404	8.51293754285722	8.47955387639183	8.45241454074796	8.48357892148547	8.39291803741207	8.3815809219669	8.25348002119967
9.29	-0.242	0.675	0.312	-2.93	8.16	3.77	0.01169	0	0.00232	0.189882	0.000264	0.03763	35.27	0	0	1	0	8030448	NM_001136052	126129	CPT1C	carnitine palmitoyltransferase 1C	19		7.03307190195365	7.20044942359236	6.95063356883288	6.57915007849104	6.65997836248696	6.85697552973635	6.36182740971537	6.38016858894503	6.4181255010415	6.70385139717058	6.61253327378885	6.57096439907363
8.22	-1.626	1.305	1.106	-10.1	8.11	6.87	0	0	1e-05	0.000132	0.000276	0.001975	32.15	0	-1	1	1	7957260	NM_006851	11010	GLIPR1	GLI pathogenesis-related 1	12		6.58028697701251	6.29633980733645	6.16571647752888	6.12326549970371	6.29740404639267	6.02346924525268	4.97044796298883	5.10471915285781	5.05128507885572	6.73538758124971	7.02273321011224	6.2465942409661
6.38	-0.032	-0.643	0.031	-0.4	-8.11	0.39	0.69692	0	0.70046	0.911467	0.000276	0.87547	27.62	0	0	-1	0	7895038	---	NA	NA	NA	NA		10.1653094263725	10.0072473222802	9.92412987830689	10.7600004068315	10.7402396559826	10.6179578748739	10.6282978274001	10.6606594927086	10.7357791863014	10.6014982596446	10.6876518473923	10.8302184411118
6.95	0.037	-0.607	-0.135	0.49	-8.1	-1.8	0.63195	0	0.09514	0.887126	0.000278	0.345244	21.26	1e-05	0	-1	0	8002218	NM_024939	80004	ESRP2	epithelial splicing regulatory protein 2	16		7.49919451669967	7.74879984353416	7.6807600850327	8.10843199035958	8.10843199035958	8.12916542554013	8.30444191516711	8.25106703947623	8.19529485365714	8.30392026563414	8.26878058072191	8.06777135894622
7.27	-0.271	0.623	0.153	-3.52	8.09	1.99	0.00375	0	0.06857	0.099775	0.000279	0.287834	20.86	1e-05	0	1	0	7987454	NM_001003940	90427	BMF	Bcl2 modifying factor	15		7.7900773922825	7.7885475417771	7.75999094435583	7.23147462872274	7.22820440874672	7.46759849473473	7.07624385166328	7.15970935294649	7.23265182755135	7.53793517727758	7.39935832590857	7.34468121190669
6.24	-0.824	0.626	0.547	-10.65	8.09	7.06	0	0	1e-05	8.9e-05	0.00028	0.001682	33.08	0	-1	1	0	8072626	NM_000362	7078	TIMP3	TIMP metallopeptidase inhibitor 3	22		9.43716202322044	9.51816795582441	9.5383815876608	9.42604923033318	9.362156933242	9.46739848112346	8.85452525686661	8.88609195500262	8.87461085940762	9.74709389037532	9.83683259413393	9.50351188696122
6.46	-0.778	0.796	0.698	-7.9	8.07	7.08	0	0	1e-05	0.000902	0.000283	0.001656	31.6	0	-1	1	1	8046078	NM_020981	8708	B3GALT1	UDP-Gal:betaGlcNAc beta 1,3-galactosyltransferase, polypeptide 1	2		6.65859722986809	6.37929446385826	6.37760293979724	6.2910836607593	6.47975985127296	6.35195908297661	5.65261382600009	5.57850603761495	5.79700446389094	6.34562721959612	6.60760604334055	6.40956224794757
5.51	-1.613	1.068	0.638	-12.14	8.04	4.8	0	0	0.00035	3.1e-05	0.000292	0.01236	51.04	0	-1	1	1	7959102	NM_014365	26353	HSPB8	heat shock 22kDa protein 8	12		6.97806940473811	6.88969216738175	6.45919750663859	6.22494428328032	6.49792726359688	6.31293287888643	5.78185796366009	5.58426696505578	5.75575147103299	7.218217706353	7.53336741313264	7.21070648203477
7.05	-0.26	0.591	-0.067	-3.54	8.05	-0.91	0.00359	0	0.3793	0.096936	0.000292	0.677197	42.68	0	0	1	0	8163807	NM_015651	26147	PHF19	PHD finger protein 19	9		8.81008017339471	8.92309244849222	8.81639947005419	8.14997356939719	8.12879374752086	8.29695909703953	8.25145397747874	8.290166354868	8.2346881688647	8.62796495495912	8.57634840467558	8.35308008825412
7.92	-0.639	0.634	0.437	-8.05	7.99	5.51	0	0	0.0001	0.000752	0.000304	0.006019	21.48	1e-05	-1	1	0	8046283	NM_000817	2571	GAD1	glutamate decarboxylase 1 (brain, 67kDa)	2		6.59422979810486	6.62400681879738	6.70120004543658	6.34382092241416	6.3916971737878	6.59344545555726	6.01242332572769	5.96558361083677	6.0387281546008	6.63450374158086	6.60406832956332	6.69585630728724
7.49	-0.828	0.66	0.78	-10.02	7.98	9.44	0	0	0	0.000136	0.000306	0.000274	49.27	0	-1	1	1	7912887	NM_002403	4237	MFAP2	microfibrillar-associated protein 2	1		9.03680912851145	9.1583440619346	9.13296378666446	9.26748983208338	9.18476261457791	9.23692963544752	8.4858978807405	8.48135310901313	8.3812181439573	9.30631354355913	9.3689961986451	9.15828635264568
7.3	0.062	-0.878	-0.651	0.56	-7.95	-5.9	0.58446	0	5e-05	0.867522	0.000314	0.004316	28.75	0	0	-1	-1	8035842	NM_003430	7644	ZNF91	zinc finger protein 91	19		7.0647465104368	6.99192247755424	7.36247860369839	7.4558921947577	7.42342920774115	7.21993569803975	8.07391082092939	8.01461151228873	7.96450758913053	7.84352312696426	8.0681570589895	7.9556567648112
8.15	0.146	-0.776	0.201	1.49	-7.94	2.06	0.15874	0	0.06041	0.571154	0.000321	0.269052	37.18	0	0	-1	0	7919637	NM_003528	8349	HIST2H2BE	histone cluster 2, H2be	1		7.07165748408358	7.2626952382272	7.18170783470248	8.08273884360733	8.16984192036115	8.19460312636323	7.90826432368112	8.01162901457836	7.92424272311222	7.79548055891516	7.92480111171392	7.68531339151585
4.89	-0.543	0.804	0.409	-5.32	7.88	4	0.00014	0	0.00149	0.014618	0.000342	0.028983	16.77	5e-05	0	1	0	8164200	NM_012098	23452	ANGPTL2	angiopoietin-like 2	9		6.75263260159151	6.84561532881021	6.98474292553107	6.53670916214595	6.32343439581435	6.5374523626946	6.21607322209013	6.01898790170562	5.93639888957181	6.77388719576755	6.56219941201425	6.4647288309304
4.68	0.322	-0.79	-0.438	3.21	-7.86	-4.36	0.00684	0	0.00077	0.144986	0.000346	0.019612	17.3	4e-05	0	-1	0	8027363	BC046415	730087	ZNF726	zinc finger protein 726	19		3.59265445249850	3.53337330587316	3.46560280682043	3.91003879079177	3.86717356070739	3.87078815877869	4.48708680386824	4.26072255692013	4.21295629130263	3.86227514200097	4.20648192088544	3.92540356833570
7.35	0.345	-0.87	-0.109	3.11	-7.85	-0.98	0.00827	0	0.34442	0.159557	0.000349	0.647895	19.94	2e-05	0	-1	0	7994609	NM_014298	23475	QPRT	quinolinate phosphoribosyltransferase	16		7.43154407576006	7.1289108973785	6.81280449620441	7.8599262671517	7.8409440482655	7.95732497748546	8.00738428097455	8.01994590422157	7.95732497748546	7.66715491122789	7.59875008683893	7.68404914352183
4.56	0.075	-0.754	0.085	0.78	-7.84	0.89	0.44914	0	0.39156	0.803279	0.000351	0.687596	25.73	0	0	-1	0	8050608	BC017473	60526	C2orf43	chromosome 2 open reading frame 43	2		6.21452602686346	6.14837929068544	6.39852996226273	7.17571698955133	7.09269082559946	7.00990019731665	7.07111902751485	6.91927835678908	7.03229072763234	6.89407647544286	6.74908204120161	7.15445210321204
7.72	-0.273	0.758	0.238	-2.82	7.82	2.45	0.01457	0	0.02903	0.211491	0.000356	0.177578	23.88	1e-05	0	1	0	8094550	NM_001104629	55286	C4orf19	chromosome 4 open reading frame 19	4		6.58300924355376	6.20722322720649	6.34092972701342	5.96783391864221	5.84473459129433	5.75775944061165	5.56585226005124	5.53041808131491	5.7614311334025	5.84473459129433	5.88610126038519	5.94482889657521
9.42	-0.038	-0.696	-0.658	-0.43	-7.79	-7.37	0.6775	0	1e-05	0.904784	0.000367	0.001342	44.92	0	0	-1	-1	8027268	BC067843	7617	ZNF66	zinc finger protein 66	19		6.93738387980723	6.8180168451213	6.93527911423133	6.95332649778170	7.0163898874034	6.83397516394813	7.64190508835807	7.61309592691525	7.52401125385507	7.67421686520864	7.49821926068911	7.72059853202304
9.01	-0.111	-0.605	-0.075	-1.43	-7.79	-0.97	0.17691	0	0.34822	0.594147	0.000367	0.650833	35.26	0	0	-1	0	8149749	NM_003840	8793	TNFRSF10D	tumor necrosis factor receptor superfamily, member 10d, decoy with truncated death domain	8		8.65467512246873	8.42656683281652	8.55347952428403	9.00038159598413	9.08005599683186	9.14193769296824	9.16187575196713	9.15061863873104	9.13637642610936	9.17321472655229	9.18603752605708	9.42191599789635
4.96	-0.163	-0.709	-0.072	-1.77	-7.72	-0.78	0.09979	0	0.44822	0.479336	0.000401	0.729082	29.27	0	0	-1	0	7933750	NM_194298	220963	SLC16A9	solute carrier family 16, member 9 (monocarboxylic acid transporter 9)	10		6.03179146785077	5.70049876737815	5.92722711721727	6.55510180496611	6.56747708700522	6.44854741628457	6.70446337294445	6.56296948577589	6.51908906627371	6.61949171938873	6.73294068576829	6.92214820686737
6.09	-0.53	0.64	0.145	-6.38	7.7	1.75	2e-05	0	0.10325	0.004323	0.00041	0.360766	20.24	2e-05	0	1	0	8104321	NM_139056	170690	ADAMTS16	ADAM metallopeptidase with thrombospondin type 1 motif, 16	5		7.6473141285042	7.49036480329366	7.35836496563928	6.955163920851	6.89228599152651	7.16620970734221	6.75553447120945	6.94689878696601	6.8748448330366	7.39917272842252	7.3767028523404	7.39029777391237
7.92	0.015	-0.599	-0.254	0.19	-7.69	-3.26	0.8525	0	0.00613	0.961311	0.000413	0.067998	20.35	2e-05	0	-1	0	7999608	NM_018427	54700	RRN3	RRN3 RNA polymerase I transcription factor homolog (S. cerevisiae)	16		8.46594824374013	8.34082281235596	8.48644021941982	8.68059689532132	8.86074960022408	8.78536170993726	9.02225535992365	9.03047102370286	9.03604512736184	8.89021983843161	8.9751088261442	9.17917371820725
7.12	0.844	-0.74	-0.179	8.71	-7.63	-1.85	0	0	0.08728	0.000415	0.000437	0.329585	37.22	0	1	-1	0	8078286	NM_000965	5915	RARB	retinoic acid receptor, beta	3		5.78758745518742	5.85675774437732	6.08109241980674	6.41912311491823	6.50719425359322	6.48114786227736	6.61671539782108	6.67509917447748	6.65321079902885	5.72405494134415	5.6527707600105	6.03694607882292
5.49	0.06	-0.678	0.274	0.67	-7.64	3.09	0.51295	0	0.00866	0.836655	0.000437	0.084508	39.07	0	0	-1	0	7995895	NM_014685	9709	HERPUD1	homocysteine-inducible, endoplasmic reticulum stress-inducible, ubiquitin-like domain member 1	16		7.85653464157859	8.01155078143569	8.09755867210098	8.90910876261529	9.01372243555611	8.89953754208044	8.75121326519587	8.59309390329544	8.65586355218321	8.58145573708242	8.55654459994411	8.68294812383445
7.42	-0.24	0.635	-0.022	-2.88	7.63	-0.27	0.01291	0	0.79178	0.198271	0.000438	0.917513	24.36	1e-05	0	1	0	8040374	NM_145175	151354	FAM84A	family with sequence similarity 84, member A	2		7.28651928653664	7.42632995196638	7.46123337636657	6.7358563461202	6.78732255952722	6.67769898744619	6.75010398545445	6.75349424672871	6.76459560616007	7.12301154204766	6.9638273631646	6.90030444620369
6.78	-0.7	0.745	0.291	-7.17	7.62	2.97	1e-05	0	0.01073	0.001937	0.000439	0.096453	20.75	1e-05	-1	1	0	7939383	NM_024841	79899	PRR5L	proline rich 5 like	11		6.27000170096608	6.41043137350814	6.22778841667821	5.73293495822023	5.92672429816049	5.88647700900932	5.44671736181015	5.51180725136363	5.71608175673035	6.35354191959777	6.06961526296539	6.35105979429484
6.8	0.036	-0.598	-0.012	0.46	-7.58	-0.16	0.6548	0	0.87908	0.895201	0.000459	0.954222	20.56	2e-05	0	-1	0	7992987	NM_001127204	3163	HMOX2	heme oxygenase (decycling) 2	16		8.82229164901984	8.90447918242022	8.90602610800749	9.5851566785054	9.39819138838774	9.40633468051381	9.40784361484754	9.512348185633	9.50619468053831	9.43394715496819	9.38157873279626	9.50261755174432
6.29	-0.005	-0.694	-0.771	-0.06	-7.56	-8.4	0.95491	0	0	0.990201	0.000469	0.000586	58.57	0	0	-1	-1	8038998	NM_199132	90333	ZNF468	zinc finger protein 468	19		6.50994007828177	6.42409771554877	6.64271601530136	6.42485515577259	6.52627705617568	6.39441840981929	7.31344821678847	7.055961567373	7.29013141046985	7.28368558319588	7.10339592772712	7.28834182091575
7.49	-0.13	-0.703	-0.783	-1.39	-7.54	-8.39	0.18686	0	0	0.60376	0.000476	0.000586	58.95	0	0	-1	-1	8039034	NM_001102603	90338	ZNF160	zinc finger protein 160	19		6.669934928396	6.6300190767624	6.6016565206666	6.50021916650518	6.57830211656539	6.58398268148074	7.33212106435919	7.19439502971561	7.48505784968391	7.29723839029643	7.40951469838696	7.6946967790405
7.28	0.191	-0.603	-0.299	2.38	-7.51	-3.73	0.03326	0	0.00252	0.308271	0.000489	0.039455	14.78	9e-05	0	-1	0	8020141	NM_153000	147495	APCDD1	adenomatosis polyposis coli down-regulated 1	18		7.80747823595713	8.09336244360603	8.11464055137012	8.2898383378622	8.26999399395122	8.36517680585286	8.68728329311377	8.57248779910205	8.56331105434681	8.48456240226819	8.38240872986929	8.38291942051431
6.75	0.127	-0.667	-0.271	1.42	-7.46	-3.03	0.17812	0	0.00965	0.595669	0.000515	0.090084	18.37	3e-05	0	-1	0	8035813	NM_003423	7594	ZNF43	zinc finger protein 43	19		6.730416016498	6.72078474799855	6.9972516706107	7.29026599736022	7.29005424183434	7.05546421323465	7.5597981464911	7.49121385864741	7.39715925975509	7.29005424183434	7.37708402171883	7.39935569882649
7.51	-0.154	-0.625	0.123	-1.84	-7.46	1.47	0.08872	0	0.16501	0.458146	0.000515	0.458788	32.52	0	0	-1	0	8000013	NM_001142725	112479	ERI2	ERI1 exoribonuclease family member 2	16		7.32915517200793	7.16141571873332	7.31715652173483	7.94542760834978	8.19077358267159	7.91621430363499	7.86950862598263	7.86774665686873	7.94542760834978	7.94542760834978	8.10582500094444	8.09378242633138
6.7	0.004	-0.665	0.147	0.04	-7.4	1.64	0.96817	1e-05	0.12509	0.993703	0.000549	0.398387	24.56	1e-05	0	-1	0	7995697	NM_017839	54947	LPCAT2	lysophosphatidylcholine acyltransferase 2	16		8.78377691291579	8.49703302271423	8.5752279740527	9.33058734828773	9.56651241287094	9.3944996090016	9.29310650584104	9.20008533768408	9.35693080619066	9.15430113263217	9.36437515679355	9.32049023983501
6.02	0.069	-0.667	0.085	0.76	-7.4	0.95	0.46044	1e-05	0.36167	0.809452	0.000552	0.661714	22.53	1e-05	0	-1	0	7993776	NM_030941	81691	LOC81691	exonuclease NEF-sp	16		6.86145543359077	6.95708553759145	6.89922969038778	7.69817787857455	7.77282063273549	7.50470312002853	7.61164328773918	7.62350560594488	7.48469103696596	7.33117575665449	7.5217685488831	7.66104209863005
8.01	-0.392	0.781	0.539	-3.71	7.39	5.1	0.00263	1e-05	0.0002	0.081276	0.000553	0.009159	31.27	0	0	1	0	8124691	AY358246	80869	HCG8	HLA complex group 8	6		7.46707921545483	7.47744660780702	7.45568024420785	7.33211399456761	7.3037402158519	7.03592425767748	6.61769739147354	6.7136626358607	6.72447921005919	6.99319807063205	7.20082777455384	7.03694600279341
6.85	-0.728	0.639	0.333	-8.41	7.37	3.84	0	1e-05	0.00204	0.000521	0.000564	0.034939	31.61	0	-1	1	0	8116070	NM_005451	9260	PDLIM7	PDZ and LIM domain 7 (enigma)	5		8.21588881185622	8.41503980899063	8.43058224005324	8.06708707186505	8.07195588829152	8.00481005288084	7.7233557730912	7.72347225612549	7.69917792820815	8.57459977545619	8.54354890906711	8.21216505543771
7.92	-0.151	-0.714	0.085	-1.55	-7.31	0.87	0.14506	1e-05	0.40085	0.550953	0.000596	0.69528	26.16	0	0	-1	0	8001876	NM_001018159	8883	NAE1	NEDD8 activating enzyme E1 subunit 1	16		9.2174336759357	9.05104743069518	9.23817581512807	9.93826722459349	10.090344742129	9.87543794027733	9.98941264452407	9.84787695839407	9.81227155458035	9.84723121211153	9.99201507603648	10.2645301688612
8.39	-0.317	0.98	0.153	-2.36	7.3	1.14	0.03441	1e-05	0.27343	0.313279	0.000604	0.582559	17.52	4e-05	0	1	0	8169145	NM_152423	139221	MUM1L1	melanoma associated antigen (mutated) 1-like 1	X		6.00900531833315	6.02142548538196	6.06688352245172	5.50305030557707	5.14004310936830	4.97572253946455	4.99965669597046	5.01571323924747	5.14306872716271	5.34005480440542	5.1111858884463	5.65813407137766
7.26	-0.045	-0.65	0.138	-0.5	-7.26	1.54	0.62625	1e-05	0.14644	0.885279	0.000624	0.432155	26.09	0	0	-1	0	8002999	NM_004483	2653	GCSH	glycine cleavage system protein H (aminomethyl carrier)	16		7.66893734010341	7.51353279176984	7.70154212023854	8.57704063526289	8.37769396317329	8.29324501502482	8.29778403723773	8.20015517010335	8.33552684869585	8.23880232801005	8.29667460905435	8.43186463543114
8.31	0.046	-0.662	0.14	0.5	-7.24	1.54	0.62264	1e-05	0.14849	0.883191	0.000638	0.435357	22.74	1e-05	0	-1	0	8114354	NM_003551	8382	NME5	non-metastatic cells 5, protein expressed in (nucleoside-diphosphate kinase)	5		5.19297232695364	5.2140177067346	5.08473749457424	6.15450514492337	5.9887774523088	5.75694530145946	5.87770593819699	5.83986048017181	5.76138684882545	5.76138684882545	5.81792136113838	5.76138684882545
5.69	0.128	-0.699	-0.35	1.32	-7.23	-3.62	0.20961	1e-05	0.00309	0.628362	0.000641	0.044776	46.16	0	0	-1	0	8088911	NM_001128223	100131827	ZNF717	zinc finger protein 717	3		7.20564117566332	7.3936951847967	7.1968499491513	7.54394062788107	7.56584205233551	7.73308846762828	7.95590612831077	7.94967030633386	7.98839372218399	7.85133764414796	7.73922223114124	7.92033828019918
7.07	-0.974	1.188	0.647	-5.89	7.17	3.91	5e-05	1e-05	0.00179	0.007494	0.000681	0.032601	15.32	8e-05	-1	1	1	7895395	---	NA	NA	NA	NA		7.42511520251318	7.39415560013781	7.22557834192301	6.89277140737733	6.4912020795511	7.03799726446193	5.84300303990686	6.36386167799398	6.27413548717355	7.12386975082235	7.08836849144496	7.19223872118644
5.59	-0.288	0.87	0.506	-2.37	7.17	4.18	0.0337	1e-05	0.00108	0.31003	0.000681	0.023716	16.49	5e-05	0	1	0	8113234	NM_000439	5122	PCSK1	proprotein convertase subtilisin/kexin type 1	5		5.67581931120393	5.83063249453357	6.02358509639603	5.57182761389159	5.54182410986307	5.32691148423091	4.98361578495524	5.13358624798463	4.80424380877165	5.19376061265744	5.26586120192182	5.32462978087776
6.4	0.581	-0.767	-0.402	5.43	-7.17	-3.76	0.00011	1e-05	0.00237	0.012837	0.000682	0.03815	19.93	2e-05	0	-1	0	7927606	NM_001098512	5592	PRKG1	protein kinase, cGMP-dependent, type I	10		6.2294354244033	5.861761285947	5.89510681902481	6.28676807517344	6.39287632336812	6.40113880301827	6.84812009970392	6.68624340506674	6.75262230478429	6.028136592251	6.27326088506765	6.24348940083862
4.62	0.12	-0.599	-0.292	1.43	-7.13	-3.48	0.17511	1e-05	0.00407	0.591878	0.000719	0.052865	14.46	0.0001	0	-1	0	7988444	NM_016132	50804	MYEF2	myelin expression factor 2	15		8.45493196776763	8.27512412255776	8.2439578795472	8.63441852097438	8.72777689147284	8.5317970303137	8.94531264943019	8.91614014247	8.90841201615666	8.62303952873063	8.92096338813877	8.86469934973638
8.87	0.293	-0.988	-0.16	2.1	-7.08	-1.14	0.05625	1e-05	0.27284	0.386036	0.00077	0.582004	15.87	6e-05	0	-1	0	7896277	---	NA	NA	NA	NA		8.59695645063953	8.17474012132059	8.50837961609882	9.46727458876828	9.16987377866196	9.12856308374414	9.71321488075738	9.17305712980159	9.35901552861015	9.00276318546511	9.11797972665222	9.24692615529723
7.91	0.468	-0.849	0.223	3.86	-7	1.84	0.00197	1e-05	0.08862	0.068384	0.000848	0.332576	23.58	1e-05	0	-1	0	8111915	NM_005410	6414	SEPP1	selenoprotein P, plasma, 1	5		7.033877112387	6.95341758976665	7.27365898128851	8.41085181988215	8.16673499445988	7.89994523543867	8.08827887725026	7.8584801761827	7.8615464685691	7.56350975261372	7.44948526339224	7.39204051816094
6.03	0.193	-0.586	0.148	2.29	-6.97	1.76	0.0391	1e-05	0.10124	0.330444	0.000884	0.357178	21.48	1e-05	0	-1	0	7959023	NM_001085481	643246	MAP1LC3B2	microtubule-associated protein 1 light chain 3 beta 2	12		9.3599003576715	9.48637660934109	9.54999427729476	10.2682171708804	10.2363884464328	10.094884498181	10.1974572013029	10.0375606773477	9.91960231605233	9.85203202181098	9.79808841454132	9.92596266821086
7.16	-0.514	0.69	0.315	-5.16	6.92	3.16	0.00018	1e-05	0.00746	0.017409	0.00093	0.077305	16	6e-05	0	1	0	8105144	AK001108	NA	NA	NA	NA		7.2096498626053	7.08671462675838	7.11564597793623	6.74827562621264	7.0183555289634	6.52172257173348	6.4044891060056	6.38654342331086	6.5521533873054	6.95001206798688	6.92918119545535	7.00511936510342
8.05	-0.034	-0.586	0.036	-0.4	-6.91	0.42	0.69586	1e-05	0.67791	0.911289	0.00094	0.863199	28.44	0	0	-1	0	7993713	NM_153208	124152	IQCK	IQ motif containing K	16		7.25163160605925	7.2893846585782	7.29471831451738	7.7432195155723	8.06630809537165	7.893259822668	7.87385395674223	7.89667105107096	7.82412717759207	7.86910065112064	7.88685914112477	7.94043257549087
6.2	1.088	-1.089	-0.727	6.8	-6.81	-4.55	1e-05	1e-05	0.00055	0.002802	0.00106	0.015849	15.47	7e-05	1	-1	-1	8179322	NM_005345	3303	HSPA1A	heat shock 70kDa protein 1A	6		10.3026231170792	10.1191659582195	10.2674133386013	10.6249559253207	10.7467107948637	10.4030281115638	11.5890598811849	11.4778063803763	10.8890624578246	10.0953977276142	10.4798949127039	10.1161685288616
10.04	0.038	0.737	0.107	0.35	6.81	0.99	0.73318	1e-05	0.34007	0.924126	0.00106	0.644399	18.09	3e-05	0	1	0	7990729	NM_000750	1143	CHRNB4	cholinergic receptor, nicotinic, beta 4	15		7.22018582843087	6.84057540271546	7.1450562537197	6.6165278520215	6.33109260487319	6.36922147026559	6.2982409308185	6.42784826909858	6.26916560230878	6.44238383749964	6.31615943170289	6.12360396393844
7.24	-0.039	-0.622	0.323	-0.42	-6.77	3.52	0.68156	1e-05	0.00379	0.905968	0.001114	0.050569	28.9	0	0	-1	0	7995448	NM_153261	255919	TMEM188	transmembrane protein 188	16		7.0962808765561	6.97148459252799	7.1127095631432	7.99358913594477	8.13230849143431	7.89096333893141	7.7071676469304	7.64165928146483	7.6983981578169	7.59468029608935	7.65496191160996	7.91334053605699
7.18	-0.477	0.597	0.278	-5.38	6.74	3.14	0.00013	1e-05	0.0078	0.013702	0.001148	0.079168	17.53	4e-05	0	1	0	7912706	NM_004431	1969	EPHA2	EPH receptor A2	1		7.83225524081231	7.9663444453288	8.00210742109879	7.61527668871297	7.64892204184531	7.57982372812506	7.34958059686466	7.38307446120953	7.27612948593488	7.96321020238518	7.8517700500872	7.62408305273817
6.78	0.03	-0.588	0.08	0.34	-6.73	0.92	0.73564	1e-05	0.37499	0.925001	0.00116	0.673245	18.42	3e-05	0	-1	0	7931863	NM_024701	79754	ASB13	ankyrin repeat and SOCS box-containing 13	10		6.94337212905038	7.0673573777872	6.84163461091693	7.49729948664094	7.70362400234103	7.65670982798866	7.59078030447187	7.50205557111444	7.52388700707743	7.40815922556076	7.44595751765345	7.6721433069742
7.98	0.634	-0.794	-0.014	5.36	-6.72	-0.12	0.00013	1e-05	0.90597	0.013949	0.001168	0.964681	24.05	1e-05	1	-1	0	7955441	NM_014033	25840	METTL7A	methyltransferase like 7A	12		6.82347895407159	6.54624202739018	6.90272870346341	7.5374438607459	7.59301829133302	7.48214127562785	7.7694493614839	7.40667238841019	7.47921892315137	6.73354596165847	6.97298831220431	7.04644924792998
3.95	0.435	-0.656	-0.571	4.45	-6.71	-5.84	0.00065	1e-05	6e-05	0.03671	0.001169	0.004476	15.44	7e-05	0	-1	0	8097692	NM_001957	1909	EDNRA	endothelin receptor type A	4		5.65946117289893	5.48027283221235	5.5662121532707	5.70354215829289	5.75903670734567	5.49934200931879	6.21484233478081	6.29241354870354	6.16676611625502	5.68810475939607	5.83437456312636	5.84783522075606
6.35	-0.074	-0.589	0.124	-0.84	-6.65	1.4	0.41874	2e-05	0.18524	0.787715	0.001265	0.484893	36.55	0	0	-1	0	8123609	NM_004155	5272	SERPINB9	serpin peptidase inhibitor, clade B (ovalbumin), member 9	6		6.83014861579901	7.00035760766013	6.80914912364971	7.44285232876601	7.78371586598662	7.55093744616843	7.42349844737953	7.44617718442642	7.53615309119409	7.46885145330511	7.66104732204812	7.49782059151045
4.44	0.299	-0.642	0.067	3.09	-6.63	0.69	0.00856	2e-05	0.50086	0.161772	0.001275	0.764787	16.97	4e-05	0	-1	0	7968236	NM_206827	387496	RASL11A	RAS-like, family 11, member A	13		5.86198544267817	6.22862932547044	5.90027154465937	6.64248059884561	6.77046863448098	6.70525746307263	6.60956662721593	6.77416108047356	6.53340926387807	6.37920744799546	6.41050333125201	6.22952032736402
6.85	-0.327	0.922	0.405	-2.34	6.61	2.9	0.03577	2e-05	0.01238	0.318073	0.001301	0.105041	11.54	0.00032	0	1	0	8104568	AY358688	100133299	UNQ1870	GALI1870	5		5.9684211010481	5.95880942100999	6.19786432219378	5.38077031154577	5.89119805082339	5.3008764732263	5.23997814499882	5.17391862062501	4.94407074942175	5.39104440095391	5.55069863197032	5.39696202556269
7.64	0.151	-0.629	0.066	1.58	-6.61	0.69	0.13766	2e-05	0.50264	0.541148	0.001301	0.766283	16.3	5e-05	0	-1	0	8178891	NM_033554	3113	HLA-DPA1	major histocompatibility complex, class II, DP alpha 1	6		7.19231307521891	7.01380347060114	7.18328713308252	7.82172835231563	7.89070034123815	7.75953688352921	7.86363391691779	7.65339885285764	7.75811607626814	7.38441750764226	7.653489982248	7.78568218958933
9.49	0.579	-1.099	-0.846	3.47	-6.58	-5.06	0.00416	2e-05	0.00022	0.106581	0.001333	0.009561	11.96	0.00027	0	-1	-1	8113796	ENST00000296662	NA	NA	NA	NA		4.55728685369192	4.31769314794447	4.11879710763343	4.74745484094807	4.40054141338944	4.60683790248258	5.68100293563134	5.56038510044456	5.05031872934831	4.64951920805551	5.04696131919691	4.8584767675837
5.49	0.029	-0.745	-0.154	0.26	-6.58	-1.36	0.80116	2e-05	0.19839	0.946983	0.00134	0.501651	17.01	4e-05	0	-1	0	8092541	NM_139248	200879	LIPH	lipase, member H	3		6.5425692518282	6.26391966358122	6.17471695022822	6.92591255344845	6.96831332019956	6.86157749609831	7.04915851730298	6.89928295436133	7.26806145603356	6.89786627736026	6.99553293781734	7.23571960429651
7.55	0.587	-0.597	-0.208	6.45	-6.57	-2.29	2e-05	2e-05	0.03933	0.003939	0.001348	0.212088	16.09	6e-05	1	-1	0	8040103	NM_002166	3398	ID2	inhibitor of DNA binding 2, dominant negative helix-loop-helix protein	2		8.81817821466122	8.99347838828168	9.10361793937412	9.40648488846282	9.45720753820905	9.21893301972893	9.63498469833916	9.64196450894023	9.43051284887402	8.97453296839642	9.06326214020054	8.90904267934964
7.1	-0.294	0.654	0.318	-2.93	6.52	3.17	0.01169	2e-05	0.0074	0.189882	0.001429	0.077006	11.83	0.00028	0	1	0	8075126	NM_002430	4330	MN1	meningioma (disrupted in balanced translocation) 1	22		7.22750551115216	7.39747208472561	7.42012351206538	6.941521030642	6.95173422769606	7.1419763222005	6.59011548114574	6.69577922135872	6.79587524704447	7.11259779282117	7.02844104209533	6.82274998039092
4.45	-0.296	0.786	0.472	-2.44	6.48	3.89	0.02961	2e-05	0.00184	0.292103	0.001496	0.032976	11.06	0.00039	0	1	0	7894968	---	NA	NA	NA	NA		10.6364115114174	10.9143837918825	10.8614244854424	10.5428811500063	10.5094595769141	10.4189322417122	10.0122552807132	10.1962125193257	9.8464322513245	10.5459266462738	10.0416614188993	10.3556260246518
5.74	-0.131	0.819	0.628	-1.03	6.46	4.96	0.32144	2e-05	0.00026	0.721885	0.001526	0.0107	16.93	4e-05	0	1	1	8071063	NM_014339	23765	IL17RA	interleukin 17 receptor A	22		4.13584839522272	4.0346220818807	4.15307565178964	3.7465156883585	3.82499492719705	4.17935412883438	3.45800556452833	3.09704296559363	3.31092704241323	3.26775723752466	3.37255633967823	3.61761983910443
7.61	-0.764	0.863	0.806	-5.68	6.42	6	7e-05	2e-05	4e-05	0.009467	0.001588	0.003937	14.18	0.00011	-1	1	1	7892843	---	NA	NA	NA	NA		4.38289509149587	4.65136365258678	4.73537978279262	4.52604135570131	4.4772494603535	4.59604262322143	3.94980262846761	3.72936641904371	3.50279077075382	4.53535047042329	4.59717892605714	4.34060718839763
6.19	-0.185	0.65	0.131	-1.83	6.42	1.3	0.09066	2e-05	0.21745	0.462716	0.001588	0.524455	12.97	0.00018	0	1	0	8016259	NM_001006607	474170	LRRC37A2	leucine rich repeat containing 37, member A2	17		8.6335906636259	8.37575145135885	8.47639746067425	7.99791651045986	8.15362242412919	7.7776206570741	7.73039469014915	7.89095668927558	7.91426887833679	8.13218554879402	8.05037777055193	7.90787546348054
7.67	-0.808	-1.03	0.679	-5.03	-6.4	4.22	0.00023	2e-05	0.00099	0.020003	0.001623	0.02246	42.42	0	-1	-1	1	7992861	NA	NA	NA	NA	NA		4.54245079346791	4.55757896079006	4.83811906955586	6.57986995026505	6.09479827856874	6.38979078749849	5.5020036549939	5.90396098810238	5.62072956836257	6.60857972444815	6.25158220515443	6.59035043118363
8.09	-0.496	0.958	1.075	-3.29	6.36	7.13	0.00583	2e-05	1e-05	0.132923	0.001708	0.001579	16.01	6e-05	0	1	1	7948420	NM_001444	2171	FABP5	fatty acid binding protein 5 (psoriasis-associated)	8		6.49161125175797	6.40843821715658	6.65370490212362	6.6306147028504	6.91872622484053	6.35413718455364	5.45590834882809	5.71376063638823	5.50952207143529	5.79352113152196	6.33987818915375	6.03353329187736
4.25	-1.295	0.785	0.609	-10.48	6.35	4.93	0	2e-05	0.00027	9.7e-05	0.001716	0.010948	34.48	0	-1	1	1	7982597	NM_003246	7057	THBS1	thrombospondin 1	15		6.44264156804904	6.74747706735367	6.73098691789267	6.31092482511218	6.30346192976107	6.77999940939018	5.75694293994223	5.99752394774162	5.8118722087922	7.22916864649517	7.1062980405878	7.11466229246063
8.53	-0.102	-0.717	0.267	-0.9	-6.34	2.36	0.3856	3e-05	0.03436	0.765397	0.00175	0.195697	22.14	1e-05	0	-1	0	8131957	NM_013322	29887	SNX10	sorting nexin 10	7		7.42110583232165	7.19983249102038	7.260134394445	8.29686039657162	8.41935706634258	8.1180614904018	8.06888075707422	7.93997963469298	8.02361105880223	8.02512420639473	7.9593975114111	8.352616892492
8.51	-0.131	0.665	0.2	-1.25	6.32	1.9	0.23393	3e-05	0.0793	0.650273	0.001799	0.312161	13.17	0.00016	0	1	0	7932635	ENST00000383878	NA	NA	NA	NA		3.80609176707023	3.89177453366756	3.67121895424284	3.57214352350213	3.19460284981969	3.20880280698522	3.19460284981969	3.18876591215939	2.99120376156787	3.16692229602888	3.20880280698522	3.39293190668143
7.11	-0.001	-0.595	0.276	-0.01	-6.32	2.93	0.99193	3e-05	0.01161	0.997307	0.001799	0.101245	23.5	1e-05	0	-1	0	7997272	NM_007285	11345	GABARAPL2	GABA(A) receptor-associated protein-like 2	16		10.6159903609555	10.4964848801468	10.5527780552637	11.3148902057218	11.5526981786449	11.4105963145194	11.1286437956965	11.1164392215097	11.2044737876071	11.0134370612404	11.0506203564319	11.3884108285586
6.51	0.096	-0.664	0.167	0.91	-6.31	1.58	0.38056	3e-05	0.13732	0.763183	0.001823	0.418801	21.13	1e-05	0	-1	0	8098041	NM_018342	55314	TMEM144	transmembrane protein 144	4		5.12344848581491	4.97171619897756	5.05550802472239	5.76368677207814	6.09565676939739	5.78412522826642	5.7439338757161	5.51649205136381	5.88275889447485	5.49477818300065	5.64163025546849	5.71998133058235
4.27	-0.09	-0.677	0.342	-0.83	-6.27	3.17	0.42041	3e-05	0.00743	0.78879	0.001902	0.077111	24.47	1e-05	0	-1	0	8113413	NM_031438	83594	NUDT12	nudix (nucleoside diphosphate linked moiety X)-type motif 12	5		6.63137689260508	6.56171812532136	6.46279979276013	7.56531673837713	7.7058323067259	7.44218084014205	7.25137725407187	7.21839065017303	7.21839065017303	7.1247655718907	7.21839065017303	7.61445640376903
3.9	-0.053	-0.821	-0.056	-0.4	-6.24	-0.43	0.69268	3e-05	0.67531	0.90984	0.001967	0.861734	45.77	0	0	-1	0	8027312	NM_001001415	353088	ZNF429	zinc finger protein 429	19		4.93855785364148	4.66856975474961	4.61306233235775	5.57945223061732	5.63006159281981	5.30370079373047	5.64679469927561	5.5718015176961	5.46375459335234	5.57945223061732	5.86830899077039	5.39411682527075
6.88	-0.202	-0.621	0.026	-2.03	-6.23	0.26	0.06343	3e-05	0.79543	0.402664	0.001967	0.918748	19.59	2e-05	0	-1	0	8023043	NM_024430	9050	PSTPIP2	proline-serine-threonine phosphatase interacting protein 2	18		7.40408318547126	7.57877641987201	7.69553582851774	8.27511497841219	8.18109714923374	8.16432181000381	8.14967925238118	8.15183027749497	8.23994423782594	8.38999605736724	8.20698475179512	8.55070449034962
9.06	0.288	-0.636	-0.22	2.8	-6.2	-2.14	0.01492	3e-05	0.05186	0.213353	0.002037	0.247317	10.7	0.00046	0	-1	0	7991735	NM_002434	4350	MPG	N-methylpurine-DNA glycosylase	16		10.3834263715922	10.1325818470981	9.96791187749683	10.5338568430643	10.4867103172432	10.7132387046146	10.7050771138536	10.7111205440546	10.9770723249815	10.5239843323338	10.5574057438650	10.4480963646232
7.53	0.569	-0.682	-0.113	5.16	-6.18	-1.03	0.00018	3e-05	0.32318	0.017409	0.00207	0.630078	20.19	2e-05	0	-1	0	8131844	NM_001005340	10457	GPNMB	glycoprotein (transmembrane) nmb	7		6.11692721279781	5.87033193868974	5.84969836646194	6.27429347336931	6.57557566451683	6.69305976234474	6.5793441737585	6.51879150834748	6.78468457568211	6.00232331103934	6.06079938902132	6.11239068659388
6.64	0.115	-0.689	-0.133	1.03	-6.17	-1.19	0.32142	3e-05	0.25468	0.721885	0.002094	0.564996	11.95	0.00027	0	-1	0	8059648	ENST00000362530	NA	NA	NA	NA		7.38192241132669	7.2457283593981	7.25263920148106	7.77235126766765	8.07361181900833	7.70157604449092	8.0647043648083	7.98365478899058	7.89823190102756	7.67065839113207	7.83308337685634	8.09766301734455
5.46	-0.03	0.71	-0.125	-0.26	6.15	-1.08	0.80066	3e-05	0.29779	0.946983	0.002113	0.607479	22.05	1e-05	0	1	0	7962455	NM_006159	4753	NELL2	NEL-like 2 (chicken)	12		5.27906277929836	5.30534710980776	5.02594339619092	4.54381576110905	4.29894139656275	4.26234066136425	4.26267185045717	4.57150251944627	4.64624254387337	4.48718493306946	4.51912058189237	4.56329684894629
6.89	-0.858	1.183	0.253	-4.45	6.14	1.31	0.00065	4e-05	0.21261	0.03671	0.002164	0.518396	12.38	0.00022	-1	1	0	7892707	---	NA	NA	NA	NA		8.70428149377679	8.64164376653243	8.44522533807311	7.9283885018758	7.75638423334536	7.31515004057889	7.26515372250152	7.75121906875838	7.22531300253365	8.05414030351881	8.05707078425848	8.70399508579262
6.19	0.26	-0.779	0.075	2.04	-6.14	0.59	0.06179	4e-05	0.56284	0.398744	0.002164	0.802837	14.01	0.00012	0	-1	0	8103535	NR_026575	2713	GK3P	glycerol kinase 3 pseudogene	4		8.85318282611533	9.03386192947245	8.49437784883029	9.7206508539236	9.74808524841849	9.47687707126711	9.57823056103394	9.52922990461785	9.61188429136398	9.14832976102085	9.41306251608517	9.37932195926266
7.13	0.259	0.597	0.573	2.65	6.11	5.86	0.01992	4e-05	6e-05	0.243429	0.002235	0.00443	28.82	0	0	1	0	8071061	NR_001591	387590	psiTPTE22	TPTE pseudogene	22		5.30349880622426	5.22351084492291	5.12237948100507	5.10336661411296	5.40594871452101	5.0673648657124	4.61434256629685	4.67499686491452	4.56770725403114	4.3257462125007	4.40971495057216	4.34370163302669
7.35	1.296	-1.018	-0.824	7.74	-6.09	-4.92	0	4e-05	0.00028	0.001044	0.002296	0.010993	18.53	3e-05	1	-1	-1	7945954	NM_001085395	136157	hCG_1651160	SSU72 RNA polymerase II CTD phosphatase homolog pseudogene	7		5.51629462719485	5.22557266080952	5.2425537400258	5.81228512404837	5.33405023045538	5.42124832868856	6.42341951856791	6.43346961511144	6.18195530155854	5.26833508931613	5.18797417978985	4.69545757601861
5.88	0.101	0.605	-0.122	1.01	6.06	-1.22	0.33093	4e-05	0.24373	0.729642	0.002355	0.55359	25.62	0	0	1	0	8108683	NM_018936	56133	PCDHB2	protocadherin beta 2	5		7.86499027634464	7.7653597565745	7.67153587148129	7.1360902042928	7.03521544253165	6.94936650971746	7.04981835904837	7.1407429567857	7.2959309888791	7.1360902042928	7.00143308559656	7.04639189346633
5.23	-0.238	0.625	-0.044	-2.28	5.97	-0.42	0.04035	5e-05	0.67879	0.335246	0.002617	0.86349	13.37	0.00015	0	1	0	8161381	AL833349	100133036	FAM95B1	family with sequence similarity 95, member B1	9		5.70798512081814	5.43562149141188	5.52584956848313	4.82999129388154	4.91343125443045	4.9179810717234	5.01525651288045	4.67301724691268	5.10620349550804	5.22813824408955	5.09823680526392	5.18327173736643
8.44	0.362	-0.677	-0.515	3.16	-5.92	-4.51	0.00745	5e-05	0.00059	0.151931	0.00277	0.0167	9.6	0.00076	0	-1	0	8105585	NM_001113561	285671	RNF180	ring finger protein 180	5		5.48047964965662	5.4094055399989	5.60073716380773	5.76958959394045	5.71798205290162	5.48867120155365	6.20797265291583	5.97234598666526	6.34208696259193	5.75040160122093	5.92123237161105	5.76490423667357
8.82	0.062	-0.644	0.308	0.57	-5.91	2.83	0.57755	5e-05	0.01412	0.865051	0.002791	0.113874	20.67	2e-05	0	-1	0	8065325	ENST00000457423	NA	NA	NA	NA		9.85904290701817	9.73994465812743	9.82327289171585	10.8998407428511	10.8127247623219	10.5672841190945	10.7062610609729	10.4107762009262	10.2374900011461	10.3082042184596	10.3594517703875	10.5001907736195
5.55	-0.334	0.607	-0.046	-3.26	5.91	-0.45	0.00624	5e-05	0.66078	0.137655	0.002806	0.854626	15.77	6e-05	0	1	0	7950391	NM_173582	283209	PGM2L1	phosphoglucomutase 2-like 1	11		8.0041730779668	7.73573090932195	7.75869947965205	7.1824944630028	7.25536194530014	7.10195358180433	7.25968167273887	7.1396125472042	7.27888826146938	7.35575110851744	7.55345064028961	7.77229192108856
6.86	-0.489	0.728	0.401	-3.94	5.87	3.23	0.00167	5e-05	0.00651	0.062562	0.002894	0.070817	9.99	0.00064	0	1	0	7895563	---	NA	NA	NA	NA		5.35899599215022	5.52459583381391	5.39409371492986	4.99844754861599	5.3663588086476	4.9309381636617	4.536587980762	4.72539356502061	4.83079155187682	5.19503253379066	5.07822537714063	5.28672501099865
6.72	0.11	-0.678	-0.362	0.95	-5.87	-3.13	0.35748	5e-05	0.00789	0.74746	0.002894	0.079576	12.58	0.00021	0	-1	0	8180239	8180239	NM_001039757	NA	NA	NA		5.518980089709	5.0896196281893	5.3558128069047	5.71423796909352	5.67005801691244	5.52876991046025	6.09639191517315	5.8164475400518	6.08577541962841	5.81869805067599	6.00303646824876	5.84649981315925
8.42	-0.087	-0.603	0.248	-0.84	-5.86	2.41	0.41471	6e-05	0.03123	0.784589	0.002936	0.184962	19.64	2e-05	0	-1	0	8000323	NM_005003	4706	NDUFAB1	NADH dehydrogenase (ubiquinone) 1, alpha/beta subcomplex, 1, 8kDa	16		7.467979240377	7.37884063345687	7.49632440119801	8.42439351661713	8.34302234741075	8.12870730328257	8.17904513293873	8.0783652278529	7.89382509861426	8.0256132050127	8.02267216068729	8.36295444899083
6.53	0.184	-0.769	0.035	1.4	-5.85	0.27	0.18437	6e-05	0.79196	0.600901	0.00298	0.91762	17.4	4e-05	0	-1	0	8046003	NM_012198	25801	GCA	grancalcin, EF-hand calcium binding protein	2		6.13254655757069	5.83874355698881	6.22756096826038	6.95744332336409	7.03519230065087	6.61907881723304	6.92511737628916	6.84251398367389	6.73784807961329	6.41181082164142	6.70876234685404	6.83183188716564
3.68	-0.58	0.723	0.803	-4.68	5.84	6.49	0.00043	6e-05	2e-05	0.029079	0.003011	0.002473	14.12	0.00012	0	1	1	8111455	NR_003504	387036	GUSBL1	glucuronidase, beta-like 1	6		8.24509323458677	8.52148432334542	8.35293064596527	8.57553697689306	8.46957010905464	8.31550114537324	7.95760226633548	7.38914137955804	7.6045944476154	8.15193267329595	8.19621962225608	8.34176591429792
4.95	0.211	-0.603	0.117	2.02	-5.77	1.12	0.06478	6e-05	0.28195	0.4065	0.003252	0.591983	18.41	3e-05	0	-1	0	7983512	NM_021199	58472	SQRDL	sulfide quinone reductase-like (yeast)	15		5.27867378915274	5.17829214415014	5.37020267856279	5.84911452078155	6.1584854506004	5.980017298659	5.78897398195527	5.99888583591136	5.84789410163462	5.56611169490159	5.63814615798535	5.79916145575167
8.22	-0.184	0.612	0.109	-1.72	5.71	1.01	0.10886	7e-05	0.32878	0.49512	0.003484	0.634207	9.45	0.00082	0	1	0	8059470	NM_005544	3667	IRS1	insulin receptor substrate 1	2		7.55057600456367	7.71920470103793	7.59735223884419	6.95606345854792	7.02851523049434	7.37285419669889	6.91024556979059	7.0963143200573	7.024994023063	7.31820523729912	7.25585458687979	7.01033397899917
8.1	-0.333	0.593	0.492	-3.19	5.69	4.73	0.00702	7e-05	0.00039	0.146917	0.003575	0.013297	13.1	0.00017	0	1	0	7956046	NM_201444	1606	DGKA	diacylglycerol kinase, alpha 80kDa	12		7.77705051441446	8.02411924048011	8.14428481878574	7.91176854710822	7.942627496358	7.78937491524301	7.33178785314968	7.31718527069411	7.51803037112113	7.6820444818733	7.91282842534563	7.56974545496975
6.33	-0.989	1.199	1.124	-4.66	5.65	5.3	0.00044	8e-05	0.00014	0.029829	0.00379	0.007446	11.09	0.00038	-1	1	1	7896444	---	NA	NA	NA	NA		5.86330751843553	5.81839903673694	5.95998502373233	5.83139150036333	6.26717785798852	5.31647903912528	4.74119433261321	4.89951443331613	4.40263179935985	5.81627898225382	5.63959638339442	5.55418836059978
3.76	-0.482	0.73	0.26	-3.72	5.64	2	0.00256	8e-05	0.06627	0.079981	0.003843	0.282662	10	0.00063	0	1	0	7974335	NA	NA	NA	NA	NA		4.61461626275277	4.76071703155947	4.43319112034911	4.10919271120222	3.94560207714071	4.34154315882897	4.01903962292268	3.78684467905277	3.81194713002672	4.369280442538	4.14529574639309	4.54825560768824
5.63	-0.033	0.679	0.187	-0.27	5.6	1.54	0.79113	9e-05	0.14758	0.943266	0.004014	0.433993	10.69	0.00046	0	1	0	8157727	NM_005294	2844	GPR21	G protein-coupled receptor 21	9		5.63928318709484	5.48688856741203	5.90175584323038	5.15527811468433	5.0734368196731	5.32177303381502	4.79286777558061	5.18166633833578	5.01591082280474	4.95629195528566	4.92904193826542	5.20345221324851
4.94	0.094	-0.613	-0.416	0.86	-5.59	-3.8	0.40699	9e-05	0.00222	0.780157	0.004049	0.036595	10.28	0.00055	0	-1	0	8108180	ENST00000458878	NA	NA	NA	NA		7.50942712899604	7.31443427053439	7.27264574019909	7.50434758236026	7.54910665217472	7.63444059279136	7.78946146156218	8.0343488573392	8.11274106110264	7.73503811594879	7.91455043929711	8.00506757462497
8.67	0.111	-0.645	-0.116	0.95	-5.56	-1	0.35696	9e-05	0.3349	0.74676	0.004206	0.639725	14.49	0.0001	0	-1	0	7971905	NM_022843	64881	PCDH20	protocadherin 20	13		5.02856037266088	5.22690461229986	4.94097226298992	5.52232325364367	5.46523025224707	5.79562654213048	5.65975582920841	5.72858185439295	5.74313289848568	5.58886886907903	5.49110224206561	5.71932949294015
4.44	0.514	-0.626	-0.559	4.51	-5.5	-4.9	0.00058	0.0001	0.00029	0.034483	0.004553	0.011192	21.16	1e-05	0	-1	0	8056285	NM_022168	64135	IFIH1	interferon induced with helicase C domain 1	2		5.05034079389591	4.97897416202579	5.18658406213917	5.16251607427493	5.28247092772784	4.97421917835886	5.66091556140141	5.56123056247732	5.87316815369363	5.11814840131171	5.18468088616024	5.25005579552978
7.8	-0.765	1.015	0.402	-4.13	5.48	2.17	0.00118	0.0001	0.04893	0.051094	0.004636	0.239873	9.39	0.00085	0	1	0	7893588	---	NA	NA	NA	NA		4.61369138508619	4.33541273805672	4.6394666715887	3.96423340925666	3.73106610152589	4.05400662907947	3.96045370397106	3.14554680585578	3.43682758748624	4.36153093309418	4.00012548884811	4.4751445093125
7.77	-0.155	-0.722	0.13	-1.18	-5.48	0.99	0.26023	0.0001	0.33952	0.67551	0.004636	0.644039	35.08	0	0	-1	0	8027304	NM_001076678	284443	ZNF493	zinc finger protein 493	19		4.97156264445037	5.14264186931678	5.11923923046888	6.13018004182786	5.97011657995825	5.68954334577252	5.91586782569743	5.84151421678098	5.64102418781544	5.95695282740075	6.03838777557219	5.86777988476013
5.92	0.65	-1.32	-0.687	2.69	-5.47	-2.85	0.01839	0.00011	0.01372	0.236861	0.004705	0.111652	7.48	0.00233	0	-1	0	7895283	---	NA	NA	NA	NA		4.42286887387973	4.22387257788106	4.47243097014534	4.82725071807861	5.46481035504536	4.72613670475286	5.70686529454984	5.49262782094242	5.87988973936915	4.75508753777293	4.8255937925155	5.54829912668621
9.9	0.221	-1.09	-1.475	1.1	-5.43	-7.34	0.29135	0.00011	1e-05	0.701022	0.004903	0.001346	19.2	2e-05	0	-1	-1	8035793	NM_001159293	100129842	ZNF737	zinc finger protein 737	19		4.81112259976994	4.83995463505949	4.13658280136974	4.31809465513765	4.16192781607213	4.15360850704303	5.88197436420915	5.4523386979253	5.72375891564854	5.62542154007221	5.249846745753	5.52018416336214
7.91	0.104	-0.656	0.122	0.85	-5.39	1	0.40963	0.00012	0.33391	0.781386	0.005135	0.638905	12.02	0.00026	0	-1	0	8001410	NM_001012398	64400	AKTIP	AKT interacting protein	16		7.0994450500408	6.96669918520461	7.26337479527282	7.85849338889678	8.07128819374438	7.73479433203547	7.75404960864633	7.67820373174164	7.86588292460519	7.44550230950644	7.69462877117668	7.84689815528575
5.8	-0.049	-0.877	-0.54	-0.3	-5.37	-3.31	0.7701	0.00013	0.00562	0.936449	0.005263	0.064375	11.42	0.00033	0	-1	0	8039006	NM_207333	162967	ZNF320	zinc finger protein 320	19		4.76731584005037	4.41088270146038	4.34102319613113	4.77478442897952	5.05656744990687	4.69690865622425	5.63552478559502	5.46680813753427	5.0467595807335	5.47497361738736	5.22076358307975	5.59945577458274
6.52	-0.149	0.618	0.191	-1.28	5.32	1.64	0.22117	0.00014	0.12389	0.638765	0.005619	0.396641	7.87	0.00187	0	1	0	8138822	AK097033	NA	NA	NA	NA		6.5443373212807	6.54855329602445	6.80485316403714	6.07410359665389	6.27461347543027	6.26850666923183	5.79491419091839	6.01408057650073	6.23544225481247	6.08356962875304	6.16839663583954	6.23993007381184
8.02	0.176	-0.615	-0.201	1.51	-5.29	-1.73	0.15411	0.00015	0.10718	0.564244	0.005849	0.367901	11.99	0.00026	0	-1	0	8171472	NM_020665	57393	TMEM27	transmembrane protein 27	X		4.37951686568792	4.27783054372531	4.33612319886907	4.65520224410786	4.77233574106897	4.807363719355	4.93502109446439	4.77734845786425	5.12588929222179	4.60472541411238	4.65520224410786	5.05066707533083
4.36	0	-0.592	0.031	0	-5.23	0.27	0.99753	0.00016	0.78994	0.999029	0.006321	0.916923	12.94	0.00018	0	-1	0	7992396	NM_031208	81889	FAHD1	fumarylacetoacetate hydrolase domain containing 1	16		5.95975497655841	5.65856677326913	5.7943918608221	6.51145052829676	6.52462276191504	6.24407603547735	6.48135012529795	6.358089589325	6.34840172161885	6.20418089499381	6.48750433463415	6.49508300916404
8.32	0.421	-0.668	-0.38	3.28	-5.2	-2.95	0.00597	0.00017	0.01117	0.134356	0.006585	0.098716	8.87	0.0011	0	-1	0	8083494	NM_007288	4311	MME	membrane metallo-endopeptidase	3		4.69176424248556	4.58121544162341	4.69098405726316	4.71602636685504	5.08949026234311	5.0228909896459	5.28890156451004	5.40970089911464	5.26838412801185	4.8020569692604	4.99240018275207	4.90844933122663
6.9	-1.04	0.871	0.541	-6.14	5.15	3.19	3e-05	0.00019	0.00702	0.005724	0.006966	0.074489	11.02	0.0004	-1	1	0	7895219	---	NA	NA	NA	NA		6.8589328535239	6.42669366010839	6.48062689897597	5.98206003416097	6.58832064670529	6.20469649972399	5.60133708589552	5.61999232786976	5.93153097682934	6.53194138548056	6.69326813878974	7.04726455974025
5.41	-0.218	-0.741	-0.002	-1.5	-5.08	-0.02	0.15846	0.00021	0.9871	0.570898	0.007554	0.995031	13.43	0.00015	0	-1	0	8000200	NM_018427	54700	RRN3	RRN3 RNA polymerase I transcription factor homolog (S. cerevisiae)	16		8.53163485476875	8.0257736224155	8.34223365786653	9.01478484771549	9.28318996465803	8.81716246795997	9.06744533188058	9.00124104104257	9.05366908548313	8.96728909700723	9.38842713939895	9.4217831528152
6.44	0.43	-0.628	0.009	3.48	-5.08	0.07	0.00406	0.00021	0.94582	0.104982	0.007554	0.979558	10.95	0.00041	0	-1	0	7915590	NR_002753	26828	RNU5F	RNA, U5F small nuclear	1		2.68314149117932	2.55878294951277	2.83998718430198	3.17428208488291	3.51110876175774	3.30490407153399	3.39069706240049	3.19475590413254	3.37914672222518	2.90214355749446	2.87974757057863	2.89224369232625
6.21	0.521	-0.623	-0.538	4.25	-5.08	-4.39	0.00094	0.00021	0.00072	0.04488	0.007554	0.018905	9.26	0.00091	0	-1	0	8091778	NR_003001	677767	SCARNA7	small Cajal body-specific RNA 7	3		7.17597652064994	6.79832602734294	7.05123158319946	7.202178333004	7.17883697196692	6.89774380624951	7.58321703804972	7.56091799297963	7.74924198094455	6.88067761854396	7.3284494342935	7.12084130831115
5.67	-0.891	0.589	0.522	-7.68	5.07	4.5	0	0.00021	0.0006	0.001095	0.007556	0.016785	18.36	3e-05	-1	1	0	7896381	---	NA	NA	NA	NA		7.21090239393066	7.29139118913775	7.04279092422542	7.21298554167726	7.03048477698146	7.10126263301396	6.3583570771919	6.8272301677269	6.59307210330875	7.37871240243031	7.62355245317903	7.44840139796175
9.93	-0.624	1.06	0.187	-2.99	5.07	0.9	0.01048	0.00021	0.38612	0.179546	0.007617	0.682915	8.48	0.00135	0	1	0	8005449	NM_000422	3872	KRT17	keratin 17	17		5.69929287376787	4.74356576816956	5.42986543539744	4.56571753078734	4.42525546609856	4.2655550760024	4.2977148808161	4.46608010497777	3.93027091522083	4.79598448515088	5.14092129437805	4.6305464892112
6.51	-1.43	0.65	0.221	-11.05	5.02	1.71	0	0.00023	0.11079	7e-05	0.008073	0.374875	36.46	0	-1	1	0	7894006	---	NA	NA	NA	NA		3.80358637337514	3.89587496176274	3.68580658464098	3.16487775975427	3.64631601182129	3.28832302354973	2.89562726980414	3.25606812118039	3.28368920202262	4.54230052143086	4.6586521087095	4.52493166150448
5.67	-0.213	-0.636	-0.367	-1.67	-5	-2.89	0.11808	0.00024	0.01266	0.513276	0.00828	0.106514	38.09	0	0	-1	0	8027345	NM_020855	57615	ZNF492	zinc finger protein 492	19		5.54776948604463	5.85856876289975	5.23734391968748	5.88014186344781	5.75952434967973	5.80971563191356	6.26962210374796	5.96387054422249	6.31818046324335	6.392966667174	6.45929542827173	6.33797517679268
6.83	0.113	-0.658	0.159	0.85	-4.95	1.2	0.4081	0.00026	0.25141	0.78062	0.008761	0.561981	14.74	9e-05	0	-1	0	8124492	NM_080593	85236	HIST1H2BK	histone cluster 1, H2bk	6		9.14417803758504	9.21471530255959	9.53286997075599	10.2906084411421	10.0836678379717	9.96877314790327	10.0952614865445	9.96265508149392	9.80708207331172	9.91177039421809	9.87910497742868	9.73366351766383
8.49	-0.171	-0.611	0.063	-1.36	-4.88	0.5	0.19597	0.0003	0.62449	0.613327	0.009565	0.835959	12.52	0.00021	0	-1	0	8002897	NM_001077419	79583	TMEM231	transmembrane protein 231	16		6.15261225332261	6.73483911890497	6.57914952725963	7.11342465487312	7.22516461503648	7.149003153788	7.18566672345037	7.11023683859191	7.00344322264053	7.410176975292	7.11450981510436	7.28644244224123
8.2	0.225	-0.601	0.211	1.82	-4.86	1.7	0.09237	0.00031	0.11248	0.46544	0.009817	0.377762	14	0.00012	0	-1	0	7914938	ENST00000364578	NA	NA	NA	NA		4.21253177321586	4.13650927051128	3.98525420960061	4.70044594449243	5.20003586763781	4.87002140759271	4.69341234632586	4.66238958386911	4.78269863750701	4.33189588063905	4.65075391762686	4.48135795907614
6.08	-0.485	0.607	-0.119	-3.88	4.85	-0.95	0.00188	0.00031	0.35929	0.066551	0.009862	0.659547	13.98	0.00012	0	1	0	7894861	---	NA	NA	NA	NA		7.85009955254822	7.73321315312858	7.79889352332864	7.08132276205434	7.12140258886955	7.00242653637864	7.1441414275694	7.06967926395265	7.34769631608424	7.70086664829288	7.676946338998	7.63933329949598
9.36	0.018	-0.619	0.027	0.14	-4.85	0.21	0.8898	0.00032	0.83752	0.972907	0.009898	0.936907	9.56	0.00078	0	-1	0	7895908	---	NA	NA	NA	NA		8.93310273531064	9.00706732863328	8.92120707725352	9.61787498948605	9.50062681852866	9.68021029069334	9.57405323016113	9.81137455630397	9.33315899613776	9.58583260725221	9.66007451004612	9.41856501593262
4.74	0.201	1.009	-0.209	0.96	4.82	-1	0.35377	0.00033	0.33518	0.745388	0.010223	0.640038	12.21	0.00024	0	1	0	7893668	---	NA	NA	NA	NA		3.66507406900671	3.88897891902295	3.48333492139416	2.26433090857332	2.48928136346379	2.63006560516726	2.55613856983274	2.6585843134776	2.79675650070340	2.40644230776947	2.36698264127794	2.63481890602535
5.56	0.282	-0.858	0.492	1.58	-4.81	2.76	0.13783	0.00034	0.01622	0.541538	0.01039	0.123912	16.92	4e-05	0	-1	0	8117395	NM_003522	8343	HIST1H2BF	histone cluster 1, H2bf	6		7.78961833815953	7.61984664789174	8.24349907686772	9.35232231664127	9.2369937616509	9.11521431479786	9.00606067341023	8.66852138638933	8.55249548226186	8.36098645592473	8.74102555692297	8.27850059602515
7.17	-1.233	0.898	0.371	-6.58	4.79	1.98	2e-05	0.00035	0.06942	0.003496	0.010613	0.290048	13.28	0.00016	-1	1	0	7896294	---	NA	NA	NA	NA		6.51158469234971	6.43301750712102	6.60768981691566	6.13833826559079	6.02018724164122	5.81268727017703	5.97121694920736	5.55513804306607	5.33298355684768	6.63312621565156	6.6293582768013	7.29632012814165
6.13	-0.249	-0.945	0.624	-1.26	-4.76	3.14	0.23131	0.00037	0.00779	0.64762	0.011047	0.07914	17.78	3e-05	0	-1	0	8180341	8180341	NM_018890	7	5879	ras-related C3 botulinum toxin substrate 1 (rho family, small GTP binding protein Rac1)		7.09882608034129	6.86718515069956	7.19057210685101	8.5864443236381	8.77124092434433	8.5046671429464	7.95336911607567	7.90100022535282	8.13685199774293	7.8896696135293	8.571122959022	8.27850239112891
6.84	-0.092	-0.589	-0.339	-0.73	-4.72	-2.72	0.47599	0.0004	0.01757	0.81789	0.011541	0.130042	11.78	0.00029	0	-1	0	7973743	ENST00000355069	NA	NA	NA	NA		2.71610349303528	2.85780621227338	2.79655087444655	3.10113562391093	2.94326111965678	3.07570934038055	3.54905030510204	3.20845704156507	3.37914672222518	3.50259306217757	3.36130768128922	3.54731252237826
8.3	-1.238	1.365	0.706	-4.24	4.68	2.42	0.00096	0.00043	0.03093	0.045196	0.012262	0.183824	6.82	0.00346	-1	1	0	7893872	---	NA	NA	NA	NA		6.04945122931382	5.37284649650794	5.7652185860636	5.54924293523767	5.33660308451784	4.32281528159771	4.48700117954818	4.05162474423176	4.55333938019177	6.01089492665976	5.37616870784964	5.41760387352813
5.31	-1.156	0.782	0.874	-6.81	4.6	5.15	1e-05	0.00049	0.00019	0.002802	0.0135	0.008753	20.12	2e-05	-1	1	1	7893202	---	NA	NA	NA	NA		6.45846593228519	6.60558633542724	6.64120027720296	6.53702353789429	6.71409434390447	6.7295993661227	5.30582803517061	5.88060981887729	6.17311915682186	6.73737887541794	7.06559283321924	7.02574049854638
7.94	-0.8	1.176	1.182	-3.11	4.57	4.59	0.00826	0.00052	0.0005	0.159557	0.01403	0.015169	7.35	0.00252	0	1	1	7896361	---	NA	NA	NA	NA		7.0011176466489	6.7123696519337	6.74804500901848	6.67547110907297	7.48784484781923	6.31430099232426	5.9162762760894	5.70884659084532	5.30716161329523	6.40138110208418	6.75795024876181	6.17343353088865
6.51	-0.143	0.633	0.079	-1.02	4.51	0.56	0.32676	0.00058	0.58521	0.726505	0.015126	0.814928	6.95	0.00318	0	1	0	7894763	---	NA	NA	NA	NA		7.7945615549109	7.82359340131128	7.98180482769011	7.51381683090088	7.48740966360676	6.93476317993018	7.2020668529176	7.1817835010996	7.31660673225089	7.19491077298667	7.31974612576764	7.61464029274281
6.35	-0.576	0.67	0.183	-3.88	4.51	1.23	0.0019	0.00058	0.24037	0.066593	0.015218	0.549716	7.6	0.00218	0	1	0	7944082	NM_001001522	6876	TAGLN	transgelin	11		5.30332317288965	5.41586174327985	5.10218403227617	4.71197418428414	4.66157276154891	4.98554984397067	4.7265479805872	4.73449811063751	4.34945646531782	5.4262482231506	5.2347691093224	4.87888225560537
5.57	-1.123	1.179	0.843	-4.3	4.51	3.23	0.00086	0.00059	0.00661	0.043568	0.015258	0.071537	6.51	0.00419	-1	1	0	7970404	NM_130785	93492	TPTE2	transmembrane phosphoinositide 3-phosphatase and tensin homolog 2	13		5.36890386942096	4.71615746214725	4.60096585044121	4.63407823939282	4.21555205249392	4.8310265887392	3.28909352564756	4.28066634248817	3.58062575947832	4.48934652686016	5.01569850440238	5.01569850440238
8.46	0.193	0.589	0.126	1.47	4.48	0.96	0.1651	0.00062	0.35525	0.579827	0.015866	0.656904	10.03	0.00062	0	1	0	8124868	NM_001105564	54535	CCHCR1	coiled-coil alpha-helical rod protein 1	6		7.02125171733077	6.97806510895439	7.4487340060954	6.63919439332033	6.75676224414897	6.66350839212511	6.70486863626341	6.57044039107594	6.40619150404177	6.5779334798008	6.16422935582549	6.35940033266078
4.9	-0.958	1.093	0.979	-3.9	4.45	3.99	0.00181	0.00065	0.00155	0.065132	0.016483	0.029647	9.57	0.00078	0	1	1	7894537	---	NA	NA	NA	NA		6.00762976235737	5.69711481515364	5.77023193651169	5.85025598805117	5.52971358620706	5.75260871140089	4.78611033232862	4.85130645851671	4.55886394029575	4.91457095015716	5.98792006249635	6.16844615704019
5.34	-1.263	1.553	1.427	-3.62	4.45	4.08	0.00312	0.00066	0.00128	0.090045	0.016567	0.026331	11.03	0.00039	0	1	1	7896680	---	NA	NA	NA	NA		5.48259762862332	3.87366982954432	4.21209149190891	4.20238067828211	4.73600546452444	4.25062421231154	3.2847245837233	2.8565318507448	2.76753961861014	3.75927365156414	4.33143436581315	4.60736111374654
4.62	-0.645	0.906	0.352	-3.16	4.44	1.72	0.00744	0.00066	0.10818	0.151925	0.016686	0.369877	5.63	0.00743	0	1	0	7895591	---	NA	NA	NA	NA		5.76638782134381	5.62677662247978	5.99973104336545	5.16774930294938	5.45420688622474	5.10948797284937	4.5941031009129	5.3070122904498	4.77492446693067	5.16819503265841	5.7640370148411	5.68015098423119
4.31	0.209	-0.699	-0.085	1.32	-4.43	-0.54	0.20837	0.00068	0.5971	0.62696	0.017006	0.821211	6.52	0.00415	0	-1	0	7994535	NM_014387	27040	LAT	linker for activation of T cells	16		8.53407280486887	8.4556296136678	8.39002937842642	8.81154169382765	9.22529545094466	9.18232563060373	9.14252690884345	8.96060233659943	9.37247464414371	8.98629868994051	9.0069218136325	8.85588280214748
6.37	-0.345	-0.707	-0.072	-2.16	-4.42	-0.45	0.05	0.00069	0.66042	0.367106	0.01714	0.854547	11.5	0.00032	0	-1	0	7998927	NA	NA	NA	NA	NA		6.10558881053912	6.21715890571308	6.54023149732761	6.74360375122601	6.92636670016665	7.09875358625955	7.21542171830128	6.66192927851976	7.10709065659602	7.1669169987475	7.50804698963951	7.34588109328832
4.93	-0.702	0.593	0.244	-5.08	4.29	1.77	0.00021	0.00087	0.10065	0.01895	0.02031	0.355735	10.03	0.00062	-1	1	0	8053834	NM_025190	57730	ANKRD36B	ankyrin repeat domain 36B	2		8.48472267770208	8.3109030815306	8.50129540173675	8.16846728651842	8.10437976337513	7.97701472146126	7.91307226923016	7.85817373553273	7.74622387052528	8.3423587062398	8.36096714268804	8.91912647728785
7.78	-0.118	-0.995	0.235	-0.51	-4.29	1.01	0.61874	0.00087	0.32974	0.881454	0.020325	0.635095	9.27	0.0009	0	-1	0	7896370	---	NA	NA	NA	NA		8.14209289728107	8.34324743770233	8.72757071950928	9.46167839713892	9.60343575438915	9.8378863242242	9.40704938293011	9.18602481184106	9.60553611470282	9.60491867902754	9.51628552310777	9.43204886531314
6.61	-0.146	0.599	0.727	-1.05	4.29	5.2	0.31483	0.00088	0.00017	0.717896	0.02045	0.008253	9.45	0.00082	0	1	1	7894844	---	NA	NA	NA	NA		7.897114814905	8.27149878866186	8.43231003314152	8.46465356512073	8.39223841911904	8.12754308276702	7.60012960671636	7.72501528872826	7.4779233785115	7.97103761541533	7.64597454260897	7.62446600805125
9.37	-0.551	1.403	0.62	-1.67	4.25	1.88	0.11859	0.00094	0.08259	0.514083	0.021264	0.319871	4.98	0.01173	0	1	0	7893743	---	NA	NA	NA	NA		6.03800449167315	5.59024689265663	6.38968031716274	5.72861101974286	4.8952086015594	5.04652520497996	5.11318743477679	4.30629313690298	4.39035844422278	4.42887766947395	5.27544629161592	5.75861503975504
8.28	-0.747	1.01	0.76	-3.15	4.25	3.2	0.00772	0.00094	0.00695	0.154264	0.021264	0.073961	5.34	0.00904	0	1	0	7894447	---	NA	NA	NA	NA		7.13211647406487	7.12175456285662	7.33859571104728	7.22608276145153	7.30251655906409	6.31415433328103	6.44001252293183	6.2053444400048	5.91694270699689	6.5410023697936	7.02927396698297	7.23324797235621
6.61	-0.512	0.716	0.118	-3.03	4.23	0.7	0.00971	0.00098	0.49669	0.172275	0.022049	0.762093	5.89	0.00622	0	1	0	7893084	---	NA	NA	NA	NA		9.66388178311461	9.42071069233092	9.9172083302954	9.23711414554785	9.16528991527102	8.8078150542326	9.00714031558723	8.83818579441751	9.00980656312119	9.3142945477845	9.21537967970304	9.86220478454595
6.79	0.133	-0.993	-0.338	0.56	-4.2	-1.43	0.58254	0.00104	0.17678	0.866847	0.022972	0.474039	5.33	0.00911	0	-1	0	7895493	---	NA	NA	NA	NA		3.86177378763708	3.4943516845341	3.68994476782647	4.83346546190218	3.91834276891186	4.26014743519683	4.52553829949384	4.87698857587417	4.62402133094161	4.02929124261904	4.91342258820929	4.68338335419858
6.03	-0.1	-0.707	-0.1	-0.59	-4.19	-0.59	0.56214	0.00106	0.56506	0.857678	0.023191	0.803813	7.37	0.00248	0	-1	0	7893549	---	NA	NA	NA	NA		7.02039910871598	7.57706906180899	7.10464022638513	8.20033316248263	7.59927701901468	7.72495148704584	8.06550447084755	8.03354667281669	7.7244591404589	7.98643138229199	8.23674190421784	7.90156518380046
7.06	-0.162	0.645	0.391	-1.04	4.13	2.5	0.31931	0.00118	0.02644	0.720639	0.025208	0.167474	5.41	0.00862	0	1	0	7895134	---	NA	NA	NA	NA		3.86220150579795	4.02526438944565	3.96420214794002	3.7506021832285	3.55579442584188	3.78303409815198	3.12739001709544	3.17013068670351	3.61951883154565	3.53905228280883	3.09445663166992	3.76864517273316
5.14	-0.627	2.068	1.776	-1.23	4.07	3.5	0.23917	0.00131	0.00393	0.654444	0.027093	0.051769	5.65	0.00733	0	1	0	7892982	---	NA	NA	NA	NA		5.01569850440238	4.52939566101108	4.36094430104714	4.43468335521698	3.56289408206234	5.03043257093537	2.44039228064349	2.78431012350814	2.47618588049656	3.55708653015193	3.88897891902295	2.13449612918932
6.32	-0.536	0.63	0.766	-3.46	4.07	4.95	0.00417	0.00132	0.00026	0.106734	0.027142	0.010757	7.15	0.00283	0	1	1	8075635	NM_000362	7078	TIMP3	TIMP metallopeptidase inhibitor 3	22		5.93525109331321	5.9627958278339	6.37037525070966	6.16517515051088	6.09012335516201	6.42068972710553	5.15345889167771	5.66182563136951	5.56265660558318	6.13802430519601	6.10611915439709	5.74312427888469
5.98	-0.605	0.883	0.648	-2.72	3.96	2.91	0.01755	0.00161	0.0121	0.231953	0.030922	0.103726	4.63	0.01523	0	1	0	7896062	---	NA	NA	NA	NA		5.77698895992148	6.29761777747506	6.16787871754523	6.14816596376717	5.90970423987383	5.48150434842682	4.80012194330866	5.77722557576884	5.01671201543938	5.84843305785234	5.69010120112086	5.87125094287168
5.6	0.308	-0.607	0.243	1.99	-3.93	1.57	0.06749	0.00173	0.13999	0.411593	0.032263	0.422837	8.73	0.00118	0	-1	0	7895903	---	NA	NA	NA	NA		9.7795215385238	9.31285235129775	9.78310781100835	10.3951773940799	10.5732304357957	10.4577328379838	10.1867285058626	10.139366066402	10.3710097662203	9.73162933677974	10.2783125627170	9.7621302497522
2.82	0.358	-0.745	0.03	1.88	-3.92	0.16	0.08233	0.00177	0.87583	0.446014	0.032787	0.953087	5.51	0.00803	0	-1	0	8130464	NM_018452	729515	C6orf35	chromosome 6 open reading frame 35	6		6.86745041883845	7.70388438777064	6.97533854357996	8.0136328752913	7.84651772391113	8.01139813541245	7.99112815835402	7.90747493274525	7.8820146511247	7.81994845718262	7.70249982505794	7.18418665721285
6.7	0.606	-0.847	-0.288	2.8	-3.91	-1.33	0.01514	0.00179	0.20703	0.21497	0.032983	0.511679	5.31	0.00924	0	-1	0	8052581	NA	NA	NA	NA	NA		2.77416861512809	2.48958752469694	2.75960849150372	3.10335570667588	3.21051252838134	3.38758450090085	3.12479677034046	3.57473391624379	3.86498608648889	2.78608478385320	2.60050553526945	3.36115423586164
5.33	-0.173	0.604	0.155	-1.11	3.87	0.99	0.28709	0.00192	0.33945	0.697839	0.03455	0.644039	4.43	0.01769	0	1	0	7961306	NM_005039	5542	PRB1	proline-rich protein BstNI subfamily 1	12		7.40227786473531	7.62663323163949	7.24916346954433	6.92717169625308	6.90824263325895	7.09552478135467	6.62902372840122	7.1448741871436	6.69303103377296	7.16303726368474	6.6832875995032	7.13998182719859
9.94	-0.966	0.849	-0.216	-4.36	3.83	-0.97	0.00077	0.00208	0.34735	0.040464	0.036283	0.650137	10.95	0.00041	-1	1	0	7893141	---	NA	NA	NA	NA		7.55346098820136	7.15185938994033	7.15296823823742	6.82971128878631	6.20298371602276	5.63081151330316	6.37708613306025	6.64603057433644	6.28874023023018	7.34896038499036	7.50270685818097	7.35954432833823
3.58	-0.248	1.024	0.734	-0.92	3.82	2.73	0.37247	0.00213	0.01703	0.757517	0.036868	0.127671	5.62	0.00748	0	1	0	7894607	---	NA	NA	NA	NA		6.12042265693685	5.68330876813945	5.49599722786665	5.03899739109991	6.06153750672969	5.32740162049192	5.01824687843847	4.57163168732267	4.63718134811704	4.69385790357568	5.56161439572032	4.71521616753052
7.56	-0.306	0.796	0.472	-1.46	3.79	2.25	0.16899	0.00225	0.04272	0.585248	0.038206	0.222578	3.93	0.02622	0	1	0	8014437	NM_001040282	654341	TBC1D3G	TBC1 domain family, member 3G	17		4.52221746326153	5.33524116406543	4.69844011739999	4.73750467246547	4.37841723374143	4.46799430749665	3.88897891902295	4.02466405013794	4.25515084966935	4.73769711941794	4.33867077630168	4.01020823498619
6.26	-0.75	0.768	0.885	-3.69	3.78	4.35	0.00272	0.00229	0.00078	0.082687	0.038805	0.019777	7.4	0.00245	0	1	1	7894440	---	NA	NA	NA	NA		6.55788227680923	6.13303208447009	6.54462860534601	6.75066022372488	6.57640536702788	6.25690629268527	6.04012195018222	5.27502582682123	5.61505671989253	6.21300433465222	6.25952182155618	6.70874165301218
2.88	-0.632	0.952	0.473	-2.47	3.73	1.85	0.02788	0.00253	0.08722	0.286283	0.041364	0.329534	3.81	0.02907	0	1	0	8180314	8180314	NM_171828	3	27094	potassium large conductance calcium-activated channel, subfamily M beta member 3		7.42996628546966	7.42741250209324	7.12581547217451	6.94133349021456	6.58136425153437	7.02097156361169	6.58319519354544	6.88281154538085	5.65995029997704	7.17783997114821	6.77484564385835	7.06994751681557
7.67	-0.335	0.594	0.248	-2.1	3.72	1.55	0.05577	0.00256	0.14511	0.384339	0.041645	0.430452	4.71	0.01431	0	1	0	8138592	AB052759	29896	TRA2A	transformer 2 alpha homolog (Drosophila)	7		7.83929217572472	7.66860023100532	7.72039631756289	7.2337265885392	7.56773083632678	7.38697266991588	7.16822175290505	6.93599672498736	7.3414697001037	7.08833450444338	7.600492582742	7.76323997589757
7.85	-0.858	0.643	0.505	-4.95	3.71	2.92	0.00026	0.00259	0.01199	0.021529	0.04193	0.103053	8.62	0.00125	-1	1	0	7895829	---	NA	NA	NA	NA		7.94199342786632	8.0764176547651	7.98741925876593	7.62297407948854	8.28251681086392	7.68591068362705	7.23816952116638	7.29592622066681	7.5418028874698	7.98620886524613	8.1600011528936	8.50346543673404
4.29	-0.112	-0.798	-0.13	-0.52	-3.71	-0.6	0.61175	0.0026	0.55712	0.87789	0.042023	0.799146	16.56	5e-05	0	-1	0	8180200	8180200	NM_145326	19	284443	zinc finger protein 493		6.78803007078887	6.56604535464641	6.37805241422353	7.58291944637722	7.42756674983607	6.7272469973454	7.48284377920503	7.34249454258356	7.30099315433608	7.42756674983607	7.12911298911417	7.9050227520443
3.4	-0.103	0.654	0.256	-0.58	3.68	1.44	0.57257	0.00274	0.17382	0.862601	0.043347	0.470282	6.09	0.00546	0	1	0	8136645	NM_016944	50832	TAS2R4	taste receptor, type 2, member 4	7		5.09538255450644	5.01273395962843	4.73636359374367	4.59360739000965	4.54128241498894	4.51309502178931	4.00164381069973	4.4368671085905	4.44297123697458	4.00639402915286	4.4412014632421	4.74227231893485
6.8	-0.991	0.666	0.212	-5.48	3.68	1.17	0.00011	0.00274	0.26313	0.012301	0.043394	0.572928	13.2	0.00016	-1	1	0	7893018	---	NA	NA	NA	NA		4.52221746326153	4.1974036344638	4.84646207578753	4.28846333201278	3.83486307344793	4.07838406515828	3.79251862958724	3.90208990788726	3.87239339770721	4.44493022507957	5.07758739558076	5.01760131471429
6.5	-1.155	1.428	0.652	-2.98	3.68	1.68	0.01062	0.00275	0.11661	0.181002	0.043446	0.384684	4.03	0.02418	0	1	0	7894296	---	NA	NA	NA	NA		6.2982409308185	5.95336061220158	6.50192570402792	5.80817192943354	5.30252091943414	5.31463531135173	5.36890386942096	3.81625994305164	5.28556268077004	6.21394148930887	6.38825660919417	5.33373677933421
5.92	0.344	-0.661	-0.036	1.9	-3.66	-0.2	0.07926	0.00289	0.84689	0.43946	0.044762	0.940088	4.71	0.01432	0	-1	0	7894514	---	NA	NA	NA	NA		3.91839342511836	4.05728607264991	3.90845771421167	4.29049320885952	4.81053638763461	4.65809465707377	4.90875994922706	4.48491746144	4.4721911404141	4.42871068748663	3.94343090785782	4.46199406996587
7.82	-0.17	1.009	0.086	-0.61	3.64	0.31	0.54997	0.00298	0.76066	0.85204	0.045721	0.903139	4.3	0.01958	0	1	0	7896463	---	NA	NA	NA	NA		4.03728937590286	4.44603645584082	4.11413195064811	3.10841921522482	3.24289247545180	3.4780753685189	3.26971285091807	3.12864826190396	3.17234958801728	2.84867055854186	3.68323233639618	3.54913077539964
5.92	0.005	0.708	0.533	0.03	3.63	2.73	0.97944	0.00307	0.01714	0.99566	0.046506	0.128128	5.29	0.00936	0	1	0	7904693	ENST00000448309	NA	NA	NA	NA		6.07262227255806	6.15363592019445	6.63776097351499	6.04693401075642	6.60202728987688	5.69064915999562	5.6542400840443	5.47481155329381	5.61060039509149	5.41797302360292	5.670828576066	5.63545821561423
5.48	0.235	-0.766	-0.882	1.11	-3.62	-4.16	0.2863	0.00312	0.00111	0.697272	0.047022	0.024223	5.94	0.006	0	-1	-1	8045804	NA	NA	NA	NA	NA		8.18784488790016	8.16698147800632	7.90587169689659	8.36062661516891	7.75107911245569	7.80172183933608	8.45414407597644	9.06185869831206	9.04198677430798	8.60448117820145	8.8580681772242	8.38910555770152
8.77	-0.191	0.644	0.389	-1.07	3.6	2.18	0.3052	0.0032	0.04839	0.711088	0.047847	0.238202	4.7	0.0144	0	1	0	7893487	---	NA	NA	NA	NA		4.60028447505652	4.47773584696377	4.26334827614642	4.22211112886787	4.32035606902906	4.03497076279771	3.89242658460057	3.78617282997556	3.73166350502241	4.04975272400848	4.41115898460504	3.52141512920183
7.11	-0.101	0.623	0.057	-0.58	3.59	0.33	0.56897	0.00326	0.74667	0.861315	0.048408	0.896767	4.28	0.01986	0	1	0	7894446	---	NA	NA	NA	NA		5.8197069404272	6.25540839893402	6.1654913316563	5.42378734929697	5.42976983614911	5.68873155529305	5.5998843023869	5.29043455151536	5.4802814490466	5.5733165867574	5.79047566314978	5.31084556591267
3.54	-0.569	0.958	0.786	-2.13	3.59	2.95	0.05271	0.00329	0.01135	0.37477	0.048709	0.099777	4.26	0.02014	0	1	0	7896569	---	NA	NA	NA	NA		6.29874440344134	5.58936002741163	6.14613720151224	6.10887372086207	5.82737545326439	5.58201116011177	4.58700064889455	5.07742666870928	5.49478128211526	5.13487173482179	5.95878804843026	5.77227840036197
4.94	0.433	-0.664	-0.507	2.34	-3.58	-2.74	0.03613	0.00333	0.01693	0.319425	0.049076	0.127074	3.54	0.03645	0	-1	0	7980477	ENST00000362570	NA	NA	NA	NA		4.60180131230128	5.24365226128124	4.62209203006547	4.8500164942962	5.11200473846228	4.97619874665003	5.14815695860243	5.59569235914167	5.7164514399759	5.04962246820885	4.88329903905593	5.22842937173222
4.19	-0.513	1.734	1.028	-1.06	3.57	2.12	0.31007	0.00339	0.05394	0.71408	0.049762	0.252785	6	0.0058	0	1	0	7896279	---	NA	NA	NA	NA		5.83368599154983	4.97171619897756	6.40083209961876	5.36424146015992	5.11218364983551	4.61246814320435	3.56289408206234	4.17500330899312	4.26732889517488	3.83292199178682	4.87548057610354	4.83438658043758
5.02	-0.283	0.785	0.375	-1.29	3.57	1.7	0.22103	0.0034	0.11195	0.638765	0.04977	0.376669	3.52	0.03702	0	1	0	7895443	---	NA	NA	NA	NA		4.20048296884066	3.50097676269326	4.14687236013093	3.60335300119439	3.58778835663126	3.42634728393372	3.26172604002315	3.09957518713249	3.13190181762197	3.37231813180119	3.54129936023429	3.4272941698499
4.85	0.208	-0.727	-0.116	3.54	-12.39	-1.98	0.00359	0	0.06944	0.096936	1.1e-05	0.290048	46.6	0	0	-1	0	8132250	NM_133468	168667	BMPER	BMP binding endothelial regulator	7		5.68056161373941	5.68865564637251	5.72893574967153	6.23783327662553	6.25382858207868	6.43858016383381	6.41848325362921	6.41049440262574	6.44929214081782	6.24132099810198	6.25704544924185	6.15646778826633
7.03	1.149	-1.473	-0.171	9.52	-12.2	-1.42	0	0	0.17928	0.000202	1.3e-05	0.477165	63.03	0	1	-1	0	8077366	NM_020873	57633	LRRN1	leucine rich repeat neuronal 1	3		4.14255310204535	3.93020329158492	4.12907907058797	5.1531838247968	5.58693993758444	5.36760651863479	5.35959344918136	5.53244787467189	5.72993992795761	4.24560512972573	4.52835650254646	4.39994857835791
3.12	-0.294	0.705	-0.031	-5.07	12.16	-0.53	0.00021	0	0.60599	0.018969	1.3e-05	0.825692	52.09	0	0	1	0	8046536	NM_002148	3236	HOXD10	homeobox D10	2		10.8412838878526	10.9517049486786	10.8518760249392	10.2258495215969	10.1239101625359	10.0894532963254	10.1964681806618	10.1309071681032	10.2037042915938	10.5212314516698	10.3901738948963	10.5013215145121
6.29	-0.422	0.602	0.12	-8.51	12.15	2.43	0	0	0.03026	0.000485	1.3e-05	0.181401	47.14	0	0	1	0	7925062	NM_020808	57568	SIPA1L2	signal-induced proliferation-associated 1 like 2	1		9.00971198258162	9.01602647607698	8.99716118173566	8.54569179089618	8.54100022736396	8.49145553991928	8.35419327326982	8.45003911917652	8.41263156501377	8.8859847169066	8.83027914166397	8.76544929460753
4.34	-0.674	1.201	0.34	-6.72	11.99	3.39	1e-05	0	0.00478	0.003022	1.4e-05	0.058437	42.19	0	-1	1	0	8013042	NM_000422	3872	KRT17	keratin 17	17		9.11556951332776	9.14423577093939	8.97429189550401	8.31785226249783	8.12566364041313	8.20729279460648	7.85404016512058	8.04219079028464	7.73390875035002	8.77331349913919	8.4709969248964	8.40692094422788
6.7	-0.505	0.774	0.391	-7.81	11.98	6.06	0	0	4e-05	0.000989	1.4e-05	0.003773	37.51	0	0	1	0	7974689	NM_016651	51339	DACT1	dapper, antagonist of beta-catenin, homolog 1 (Xenopus laevis)	14		8.43844432819577	8.40146222714212	8.24740183861967	8.00954069969726	7.9941381940371	7.93521560670648	7.48199341240182	7.61423105300475	7.66942978053505	8.04207638860024	8.1406397148019	8.0967718781398
6.38	-0.561	0.774	0.473	-8.72	12.03	7.35	0	0	1e-05	0.000412	1.4e-05	0.001346	73.35	0	0	1	0	8024111	NM_004368	1265	CNN2	calponin 2	19		8.96445276116543	9.0117011877973	8.92819492015859	8.70195001915553	8.63121172326525	8.66717173427672	8.2072580916321	8.1437204809512	8.22992709904994	8.82537402618161	8.66921746772035	8.77079294109337
6.38	0.256	-0.749	-0.233	4.11	-12.01	-3.74	0.00123	0	0.00246	0.052638	1.4e-05	0.039001	43.04	0	0	-1	0	8021470	NM_021127	5366	PMAIP1	phorbol-12-myristate-13-acetate-induced protein 1	18		10.6868135788086	10.6825779884216	10.7048425007626	11.2711334120318	11.2645618207074	11.0852985729452	11.5232487753004	11.4252125524147	11.3723984899287	11.1443414997819	11.2222047569224	11.1862624848010
4.11	0.127	-0.724	-0.045	2.13	-12.07	-0.75	0.05323	0	0.46728	0.37602	1.4e-05	0.741993	50.23	0	0	-1	0	7996934	NM_016101	51388	NIP7	nuclear import 7 homolog (S. cerevisiae)	16		9.7474678778242	9.6857070107917	9.62011705728005	10.3119904539017	10.3807987984595	10.3973378216814	10.4536819167662	10.3264291489388	10.4447440237959	10.2029006935591	10.3619533087625	10.2775568808243
3.33	-0.711	-0.722	0.405	-11.75	-11.94	6.69	0	0	1e-05	3.9e-05	1.4e-05	0.002146	207.79	0	-1	-1	0	7934906	NM_001141945	59	ACTA2	actin, alpha 2, smooth muscle, aorta	10		6.83544722873524	6.84553650063241	6.88979109011786	7.95318728063369	7.92422735215245	8.0746181514282	7.56344145027942	7.63897394169063	7.5354536607962	8.33834018292007	8.18261488126189	8.34870073422975
4.96	0.083	-0.879	-0.003	1.12	-11.88	-0.04	0.28368	0	0.97138	0.695087	1.5e-05	0.989456	49.93	0	0	-1	0	7991837	NM_005009	4833	NME4	non-metastatic cells 4, protein expressed in	16		9.16030103564295	9.24431581665535	9.34876282655812	10.0714340430629	10.1318810855595	10.1799618036311	10.1145570268843	10.0657934690290	10.2110509945978	10.0771947205561	10.106992016298	9.95885377283604
6.07	-0.395	0.69	0.547	-6.79	11.87	9.4	1e-05	0	0	0.002818	1.5e-05	0.000277	40.75	0	0	1	0	7982377	NM_013372	26585	GREM1	gremlin 1, cysteine knot superfamily, homolog (Xenopus laevis)	15		6.69949835807525	6.86958974984497	6.7108883922365	6.61515966836188	6.61515966836188	6.61965385797657	6.14899836703975	6.02257769572668	6.03795027414314	6.51113846658822	6.44579118245083	6.43680414957346
6.21	-1.1	1.402	0.827	-9.21	11.75	6.93	0	0	1e-05	0.000261	1.6e-05	0.001891	71.13	0	-1	1	1	7902235	NM_020794	57554	LRRC7	leucine rich repeat containing 7	1		5.62309881338276	5.84819126063766	5.69076531799766	5.30387049098109	5.32337143341789	4.80904739321872	4.22534415263773	4.38061899494751	4.35025501583397	5.32083326104592	5.37641356121885	5.55783172675737
5.13	-0.111	-0.963	-0.456	-1.34	-11.66	-5.53	0.20231	0	0.0001	0.620194	1.7e-05	0.005967	55.01	0	0	-1	0	8035855	NM_138286	148213	ZNF681	zinc finger protein 681	19		3.80759755732089	3.71953637663707	3.61377019457355	4.29195033508904	4.28675961791549	4.08076154165558	4.65402235624637	4.61142504546514	4.76318247763186	4.64891912164922	4.78802002665401	4.92421869140039
7.4	0.277	-0.782	0.058	4.12	-11.65	0.86	0.0012	0	0.40319	0.051666	1.7e-05	0.696897	50.73	0	0	-1	0	8171435	NM_003662	8544	PIR	pirin (iron-binding nuclear protein)	X		6.68571694867574	6.76919852762749	6.76756799625777	7.7103281689645	7.55293099008776	7.47936277074982	7.50873133680856	7.51248725015338	7.54735210256646	7.18159055475661	7.19548890037524	7.36177668949469
10.6	0.949	-1.082	-0.544	10.02	-11.43	-5.75	0	0	7e-05	0.000136	2.1e-05	0.004827	90.75	0	1	-1	0	8121649	NM_173560	222546	RFX6	regulatory factor X, 6	6		5.88401576874789	5.88736072365821	5.91840273137491	6.59716858388449	6.28789112822669	6.41718307687173	7.02460166359069	7.05394278486526	6.8568035609899	5.95654125428167	6.03413104328621	6.09806875026699
5.5	0.181	-0.975	-0.419	2.12	-11.38	-4.9	0.05408	0	0.00029	0.379063	2.1e-05	0.011209	37.78	0	0	-1	0	8048026	NM_001875	1373	CPS1	carbamoyl-phosphate synthetase 1, mitochondrial	2		5.06545500567556	4.87576708275867	4.77606794838339	5.38314492762214	5.40263454485083	5.59883853055556	5.91427622281154	5.92450385215625	5.80429426633435	5.63083410269285	5.79519094321942	5.67299010505852
4.93	0.11	-0.607	0.062	2.06	-11.39	1.16	0.05946	0	0.26849	0.392453	2.1e-05	0.578334	50.46	0	0	-1	0	8000884	NM_024096	79077	DCTPP1	dCTP pyrophosphatase 1	16		10.3867754673746	10.3567398708016	10.2629506534835	10.9748184940583	10.9650287129938	11.0712098872048	10.9389954747039	10.9632608720508	10.9241560907733	10.8305750550882	10.8516627329066	10.8143694132498
4.4	-0.864	0.997	0.396	-9.79	11.3	4.48	0	0	0.00061	0.000159	2.2e-05	0.017073	40.07	0	-1	1	0	8149774	NM_002318	4017	LOXL2	lysyl oxidase-like 2	8		7.54667593874606	7.7562862906239	7.6714355222364	7.06906381306358	6.8990567011861	7.20199218061766	6.70027092666468	6.64237273044853	6.6407377790264	7.47582256408887	7.68989442273325	7.4084406693763
8.73	-0.83	1.023	0.545	-9.11	11.23	5.98	0	0	5e-05	0.000276	2.3e-05	0.004017	35.97	0	-1	1	0	8170420	NM_005491	10046	MAMLD1	mastermind-like domain containing 1	X		8.37483106550662	8.54978873501488	8.47331759838135	7.95774202348154	7.91490504509797	8.09062608726973	7.36864626388599	7.48381373570274	7.47681860818226	8.36087617377253	8.3900534818889	8.06791955132315
4.51	0.558	-0.678	-0.083	9.25	-11.24	-1.38	0	0	0.1913	0.000259	2.3e-05	0.492816	47.42	0	0	-1	0	8175234	NM_004484	2719	GPC3	glypican 3	X		9.95510981138645	10.0416502030424	10.0486986761897	10.5980368032640	10.6578351174322	10.5749665451971	10.7195424097154	10.6134372830016	10.7474131064828	10.1879448631488	10.1741855136443	10.0434194657202
5.9	-0.348	0.599	0.051	-6.54	11.28	0.96	2e-05	0	0.35346	0.003565	2.3e-05	0.655256	41.41	0	0	1	0	8111153	NM_012334	4651	MYO10	myosin X	5		9.46292767647297	9.46865373488331	9.44182154468364	8.9276323164325	8.96393689154077	8.83814415791572	8.79473175365142	8.9007299211521	8.88092764124998	9.21540295621586	9.17866765899054	9.22487351164
5.06	-0.949	0.586	0.342	-18.02	11.13	6.49	0	0	2e-05	1e-06	2.5e-05	0.002473	89.29	0	-1	1	0	8104394	NM_020546	108	ADCY2	adenylate cyclase 2 (brain)	5		6.57872972712622	6.62779836798615	6.63057340009321	6.3583038246439	6.40007575863557	6.34583876932437	6.01701605787678	6.04855511375098	6.01343154231568	7.03001048527798	7.01392262506407	6.88294795100711
3.98	-1.178	1.691	0.204	-7.7	11.05	1.34	0	0	0.20463	0.001088	2.6e-05	0.508845	60.87	0	-1	1	0	8112198	NM_001017992	345651	ACTBL2	actin, beta-like 2	5		7.42938147808308	7.26710698015053	7.0783050467009	5.94171620360458	5.65115044556739	5.72235034631306	5.56336622745264	5.51779022853717	5.62106963908896	6.94525816358279	6.92942065798338	6.36034708034475
7.36	0.572	-0.656	-0.395	9.67	-11.09	-6.68	0	0	2e-05	0.000175	2.6e-05	0.002161	36.43	0	0	-1	0	7974835	NM_006255	5583	PRKCH	protein kinase C, eta	14		7.66494939994505	7.67269785271361	7.69990646544854	7.90832990934287	7.95320606257452	7.95935825534506	8.28346415037536	8.31990651309336	8.40299850405576	7.82608229476042	7.64873813177369	7.81414376158095
5.66	0.39	-0.794	-0.574	5.42	-11.02	-7.96	0.00012	0	0	0.013058	2.7e-05	0.0008	33.07	0	0	-1	0	8117120	NM_001546	3400	ID4	inhibitor of DNA binding 4, dominant negative helix-loop-helix protein	6		8.72381242430333	8.53810770086391	8.73573203384823	8.84651169693706	8.93506490793254	8.87853025052127	9.5735195453149	9.40896945765734	9.39850214725203	8.98790346623042	9.12740349179065	9.09462003606822
6.77	-0.042	-0.628	0.006	-0.74	-11	0.11	0.47365	0	0.91443	0.816688	2.7e-05	0.967766	50.1	0	0	-1	0	8001178	BC056676	388272	C16orf87	chromosome 16 open reading frame 87	16		7.01816785564352	7.13789058176845	7.23048187173517	7.82296072500882	7.75119273128997	7.71603432800362	7.75969507076712	7.73975752853526	7.77196219021372	7.77302172111419	7.80544888113037	7.81938502968088
7.82	0.025	-1.024	-0.128	0.27	-10.89	-1.36	0.7911	0	0.19691	0.943266	2.8e-05	0.499713	41.09	0	0	-1	0	7928736	NM_001010848	10718	NRG3	neuregulin 3	10		5.67402471416527	5.97614883123562	5.67444993816917	6.65582016909183	6.76141581660085	6.59515716981213	6.72961333117007	6.76240056287851	6.90404570904549	6.90372192232118	6.60697239127764	6.80908531880096
6.74	-0.529	0.977	0.415	-5.9	10.9	4.64	5e-05	0	0.00046	0.007444	2.8e-05	0.01464	30.27	0	0	1	0	8040419	NM_005378	4613	MYCN	v-myc myelocytomatosis viral related oncogene, neuroblastoma derived (avian)	2		7.82949550173699	8.15296165126881	7.96461675516792	7.33858490882028	7.44316930959322	7.4813432458045	7.11437394236994	6.84531912605874	7.05697837011615	7.62812149879707	7.54172509498383	7.43339562115761
7.35	-0.642	0.877	0.24	-8	10.93	3	0	0	0.01031	0.000795	2.8e-05	0.093789	57.21	0	-1	1	0	8007931	NM_000212	3690	ITGB3	integrin, beta 3 (platelet glycoprotein IIIa, antigen CD61)	17		6.54589876384249	6.28473427312464	6.27729520305107	5.74516152172287	5.74516152172287	5.70709511094645	5.4834059974898	5.53330654979963	5.4596299839323	6.13612274951363	6.22863710932756	6.03837821663559
5.17	-0.468	0.871	0.365	-5.84	10.86	4.56	6e-05	0	0.00054	0.00798	2.8e-05	0.015689	29.93	0	0	1	0	8077441	NM_003670	8553	BHLHE40	basic helix-loop-helix family, member e40	3		9.53102257103624	9.84469254796913	9.73731470384896	9.24657603029059	9.13267093259388	9.21706841456567	8.84710623757294	8.92155410854468	8.73151048329578	9.3329779736457	9.36760665678963	9.2039355020756
8.03	-0.347	0.839	-0.179	-4.53	10.93	-2.33	0.00056	0	0.03672	0.033908	2.8e-05	0.203443	53.96	0	0	1	0	8176026	NM_001456	2316	FLNA	filamin A, alpha	X		11.6067796179942	11.7357496901699	11.6348998127561	10.6709986791081	10.5891177751826	10.6651579475985	10.7500867038080	10.8408799345135	10.8698999802338	11.3031056559264	11.2187496401282	10.9812149970341
5.81	-0.177	-0.828	0.02	-2.32	-10.85	0.26	0.03755	0	0.79586	0.32369	2.8e-05	0.918904	54.05	0	0	-1	0	7906400	NM_005531	3428	IFI16	interferon, gamma-inducible protein 16	1		6.99037224660998	7.1392167510905	7.32226855695139	7.9606363676769	8.10044853183512	7.93571694508966	8.05166470702644	7.94233752147307	7.94233752147307	8.1344809312042	8.14753003639556	8.18439511190352
3.15	0.461	-0.72	-0.581	7	-10.92	-8.82	1e-05	0	0	0.002273	2.8e-05	0.000444	50.77	0	0	-1	0	8056611	NM_004525	4036	LRP2	low density lipoprotein receptor-related protein 2	2		6.23983424827859	6.3412916523927	6.23524851008566	6.33662708202861	6.49139133897807	6.4035090103512	6.93634753934743	6.98172866749262	7.0576587271967	6.50490558157533	6.50205725328933	6.5856377725001
6.82	-0.482	0.632	0.343	-8.37	10.97	5.96	0	0	5e-05	0.000533	2.8e-05	0.00409	38.11	0	0	1	0	7979824	NM_001130004	87	ACTN1	actinin, alpha 1	14		10.8599124288932	10.9412541744989	10.9021630916929	10.6105239104313	10.5763299369610	10.6498600664150	10.2782146947087	10.2761474211609	10.2524932341151	10.8328068799579	10.7816931841834	10.6397658709521
4.79	0.021	0.614	0.052	0.36	10.85	0.91	0.72162	0	0.37762	0.919576	2.8e-05	0.675503	188.6	0	0	1	0	8077323	NM_175607	152330	CNTN4	contactin 4	3		6.894201703016	6.74318954886254	6.86819976411624	6.31690898235232	6.28262968449979	6.21828645794307	6.18766721589992	6.22479358040373	6.25017944714322	6.12460032373629	6.23359467870393	6.24258495982363
6.48	0.19	-1.391	0.249	1.48	-10.79	1.93	0.16314	0	0.07575	0.578416	2.9e-05	0.304082	54.39	0	0	-1	0	8166632	NM_001128127	2710	GK	glycerol kinase	X		7.02697080001777	7.01380347060114	7.35904124736116	8.91430181063168	8.88950837501847	8.51372474790865	8.63652262063195	8.44913719987528	8.48616892958864	8.17025521677551	8.32218616694773	8.50810399846066
3.76	0.206	-0.588	-0.036	3.78	-10.79	-0.66	0.00227	0	0.5206	0.074643	2.9e-05	0.776657	42.13	0	0	-1	0	7997168	NM_014761	9798	KIAA0174	KIAA0174	16		9.28914909486706	9.20504410586567	9.23657532471988	9.7474897629938	9.89807817138016	9.7411351142319	9.86278736412716	9.80932573744922	9.82257039350943	9.59208204344533	9.62412093237687	9.65990666902065
6.17	-0.632	0.871	0.424	-7.77	10.71	5.22	0	0	0.00016	0.001033	3.1e-05	0.00808	31.37	0	-1	1	0	7923173	hsa-mir-181b-1	NA	NA	NA	NA		6.98031538861337	7.0447317267619	6.88056995585486	6.63366515617136	6.58185942889869	6.35115803992985	6.05109381179462	6.00699059646196	6.2351057136052	6.6881462298169	6.71067443445403	6.790137615074
3.66	-0.999	1.245	0.242	-8.54	10.64	2.07	0	0	0.05863	0.000472	3.2e-05	0.264645	61.76	0	-1	1	0	8143144	NM_002825	5764	PTN	pleiotrophin	7		6.8142273778547	7.12479637681303	7.07875730599171	6.19170315922587	5.80305996920461	6.01563758230313	5.68203881172354	5.72259610797781	5.87834553919366	6.81709037758987	6.68879432395315	6.77509854908638
3.46	-0.493	0.931	0.261	-5.65	10.66	2.99	8e-05	0	0.01048	0.009856	3.2e-05	0.094763	38.47	0	0	1	0	8067233	NM_020182	56937	PMEPA1	prostate transmembrane protein, androgen induced 1	20		8.4437362087133	8.68518811081508	8.46440307135217	7.84490459489486	7.7987238267319	7.9384579979121	7.60148584485962	7.59765949211514	7.6005552263152	8.20652678191401	8.18519108366097	7.88848123673903
4.98	0	-2.713	-2.539	0	-10.56	-9.88	0.99989	0	0	0.999986	3.4e-05	0.000204	53.93	0	0	-1	-1	8027348	AK131472	100129543	ZNF730	zinc finger protein 730	19		4.71266646105718	4.62852526969224	4.83949177276436	4.95318364335904	5.30242708607828	4.44837160237102	8.15149635254874	7.06447355098736	7.10493346860246	7.3082263548239	7.41637452229842	7.59640780507407
5.24	-0.862	0.83	1.038	-10.98	10.56	13.22	0	0	0	7.3e-05	3.4e-05	1.9e-05	56.56	0	-1	1	1	8021169	NM_006033	9388	LIPG	lipase, endothelial	18		7.54643375189849	7.62366231071343	7.68487232026646	7.81870967959661	7.84783737521906	7.8142551448424	6.89211249661293	6.77879540228498	6.69484734737546	7.79894524768204	7.67316184964203	7.48106911471918
8.85	0.028	-0.618	0.052	0.48	-10.58	0.89	0.64164	0	0.38958	0.89	3.4e-05	0.686006	44.77	0	0	-1	0	8001185	NM_005880	10294	DNAJA2	DnaJ (Hsp40) homolog, subfamily A, member 2	16		8.60365314412638	8.4855409653666	8.48624745905256	9.21982111743729	9.2107196217696	9.15435275638123	9.16265799510918	9.09691816002226	9.169335946104	9.01038047848193	9.13940665930096	9.19562503118049
6.34	0.005	-0.641	0.145	0.08	-10.44	2.36	0.93859	0	0.0343	0.985966	3.9e-05	0.195525	50.56	0	0	-1	0	7996012	NM_012106	23568	ARL2BP	ADP-ribosylation factor-like 2 binding protein	16		9.6485892619711	9.69275737052401	9.77353425065083	10.5398033372908	10.5435922605264	10.391114782494	10.3700927574508	10.3043842512859	10.3645171594059	10.3023708124056	10.3481460018273	10.3740054561041
8.29	0.043	-0.633	0.029	0.71	-10.4	0.48	0.49017	0	0.6375	0.825295	3.9e-05	0.843041	43.46	0	0	-1	0	8002312	NM_014062	28987	NOB1	NIN1/RPN12 binding protein 1 homolog (S. cerevisiae)	16		8.46538658791656	8.48914879798812	8.45447821397523	9.13558810844502	9.15112200504002	9.10956081928529	9.08973508413662	9.0824730271048	9.1359921514808	8.96408246195367	9.07082022735088	9.14367204329117
3.34	-0.096	-0.743	0.021	-1.34	-10.33	0.29	0.20273	0	0.77866	0.620497	4.1e-05	0.911875	89.62	0	0	-1	0	7988467	NM_000138	2200	FBN1	fibrillin 1	15		5.96488983105552	5.7516346316371	5.84400345706241	6.51787723366516	6.70890598396181	6.62442185781321	6.47681603452754	6.65624860432072	6.65624860432072	6.66387428569474	6.68742784121573	6.72732122640672
5.99	-0.351	0.597	0.303	-6.06	10.32	5.24	4e-05	0	0.00016	0.006329	4.1e-05	0.007953	27.11	0	0	1	0	8103025	NM_178835	152485	ZNF827	zinc finger protein 827	4		7.86462387722609	7.97825013488866	7.93088435293693	7.61510488341041	7.65106787183445	7.62433540855698	7.28926301738548	7.34578651693028	7.34666595993464	7.71741939939775	7.74080589629045	7.57539203238426
6.35	0.777	-1.392	-0.272	5.74	-10.29	-2.01	7e-05	0	0.06561	0.008908	4.2e-05	0.281229	30.8	0	1	-1	0	8000590	NM_177534	6817	SULT1A1	sulfotransferase family, cytosolic, 1A, phenol-preferring, member 1	16		5.03326771945225	5.48155553986878	5.26448684835617	6.3182757244352	6.45323793428092	6.36678008348995	6.85146139767283	6.53118410030083	6.5713292511562	5.96655826538722	5.63835699073986	6.0191050128126
5.71	-0.863	1.087	0.343	-8.17	10.29	3.24	0	0	0.00639	0.00068	4.2e-05	0.069957	36.61	0	-1	1	0	7924029	NM_001017402	3914	LAMB3	laminin, beta 3	1		6.49022563844867	6.80253869840488	6.61085287772205	5.75218713935589	5.83480992786171	6.08331427375561	5.53188644057879	5.63158371154586	5.47897634297641	6.4733451648578	6.45717886068504	6.30034066446611
6.12	-1.189	0.74	0.88	-16.43	10.22	12.16	0	0	0	2e-06	4.5e-05	3.5e-05	72.87	0	-1	1	1	7995681	NM_004530	4313	MMP2	matrix metallopeptidase 2 (gelatinase A, 72kDa gelatinase, 72kDa type IV collagenase)	16		6.71614733814463	6.70853981162551	6.8721102929211	6.93641064316278	6.88832549018571	6.89213106661398	5.95412516514507	6.09499178987705	6.02856169572964	7.31247636574723	7.28014849797567	7.05142321805552
7.63	-0.813	0.847	0.598	-9.79	10.19	7.19	0	0	1e-05	0.000159	4.6e-05	0.001505	55.35	0	-1	1	1	8150698	NM_003068	6591	SNAI2	snail homolog 2 (Drosophila)	8		7.85587233132963	8.03989336565488	8.04652995959973	7.63817513704266	7.82626514974301	7.7304843768777	7.23623064831563	6.9548471192887	7.2113131131237	7.91501658258808	7.95649247706293	7.97125330630863
6.49	-0.308	0.671	0.194	-4.59	10	2.9	0.0005	0	0.01244	0.031441	5.5e-05	0.105296	26.51	0	0	1	0	8076757	NM_014246	9620	CELSR1	cadherin, EGF LAG seven-pass G-type receptor 1 (flamingo homolog, Drosophila)	22		7.98684463724672	8.0676263479583	7.96527808501237	7.41152633655568	7.52693162346614	7.65159736751417	7.3441328402388	7.39330603323365	7.26912772736374	7.7067059313866	7.67071930585803	7.55424534052164
6.62	0.406	-0.917	-0.267	4.39	-9.92	-2.89	0.00072	0	0.01266	0.039094	5.8e-05	0.106514	28.99	0	0	-1	0	8021301	NM_004163	5874	RAB27B	RAB27B, member RAS oncogene family	18		6.82506089709152	6.62336948934758	6.87477473074534	7.4575740407035	7.39126979160559	7.4233417477877	7.6540993665457	7.72520291657616	7.69348016919686	7.12907135607803	7.27496401484474	7.45099776926681
5.89	0.216	-0.762	0.27	2.81	-9.93	3.52	0.01467	0	0.00376	0.212008	5.8e-05	0.050361	48.8	0	0	-1	0	8002303	NM_000903	1728	NQO1	NAD(P)H dehydrogenase, quinone 1	16		6.13842651093071	5.80069829738868	6.04704360110997	6.99085429704435	7.10500178954377	6.98697983102294	6.76388642812494	6.73297512440338	6.77533149710318	6.60323101427667	6.45886642621397	6.56253562115696
6.06	-0.004	-0.735	-0.01	-0.06	-9.93	-0.13	0.95399	0	0.89724	0.990049	5.8e-05	0.961727	37.05	0	0	-1	0	8001507	NM_031885	583	BBS2	Bardet-Biedl syndrome 2	16		7.87164264047697	7.700634312855	7.77779665031741	8.39663494806493	8.60243050183848	8.52670369301872	8.45316480513714	8.50927889407043	8.5925575487467	8.38602841508906	8.58812617986134	8.59390214248065
4.63	-0.081	-1.341	-1.072	-0.6	-9.84	-7.87	0.56099	0	0	0.85742	6.4e-05	0.000855	44.13	0	0	-1	-1	8027260	NM_052852	90649	ZNF486	zinc finger protein 486	19		5.71344448774588	5.71506002624137	5.71950722676932	6.15755829074078	5.90099570143192	5.89606715211896	7.3825594879735	7.07073616510487	6.7164956571223	7.1199361004149	7.11564368934081	7.17803960658909
6.23	-0.469	0.771	-0.098	-5.95	9.79	-1.24	5e-05	0	0.23565	0.006988	6.6e-05	0.545138	41.26	0	0	1	0	8075728	NM_002473	4627	MYH9	myosin, heavy chain 9, non-muscle	22		10.4546206315303	10.4579209297778	10.4239897765402	9.62532988389636	9.5777121329134	9.52549522787393	9.57470287589634	9.66403613486662	9.7835945181367	10.2510319499510	10.2275381003803	9.94969436940407
7.28	-0.019	-0.754	0.031	-0.24	-9.79	0.4	0.81284	0	0.69254	0.950511	6.6e-05	0.870847	37.88	0	0	-1	0	7998978	NM_152457	146434	ZNF597	zinc finger protein 597	16		6.73466293606723	6.75738324198151	6.93660033617543	7.52535490446168	7.64782397766405	7.61165569067517	7.63237199037915	7.47470680133244	7.58429108666709	7.51759016632031	7.53536344032321	7.69426881314937
5	-0.032	-0.869	0.406	-0.36	-9.55	4.46	0.72714	0	0.00064	0.921692	8.2e-05	0.017482	53.15	0	0	-1	0	7993800	NM_001128301	57149	LYRM1	LYR motif containing 1	16		6.33171341866099	6.47865762353694	6.5528199711869	7.86800486481238	7.60665592578732	7.71304884265274	7.34511371092355	7.28007194696396	7.34577598844738	7.33758614805036	7.26668227252138	7.46401926711976
3.72	0.087	-0.659	-0.085	1.26	-9.52	-1.22	0.23054	0	0.24357	0.647069	8.4e-05	0.553346	28.87	0	0	-1	0	8002878	NM_145254	124491	TMEM170A	transmembrane protein 170A	16		10.0708775153691	10.1165569626182	10.0104145768564	10.6267164607786	10.7190497700714	10.5751968474897	10.7988437595200	10.6592574423789	10.7163912931709	10.6329509673929	10.6329724242923	10.6474859135050
7.4	-0.028	-1.086	-0.204	-0.24	-9.49	-1.78	0.81197	0	0.09825	0.950439	8.7e-05	0.351963	36.33	0	0	-1	0	7954196	NM_145792	4257	MGST1	microsomal glutathione S-transferase 1	12		4.44836302395441	4.4831066653403	4.6940280444386	5.32261891475018	5.45246305524753	5.49805918906668	5.8850392498395	5.37008798629664	5.62958885016916	5.53774234683637	5.6837339020529	5.74660715578721
3.7	0.817	-0.805	-0.053	9.57	-9.42	-0.62	0	0	0.54376	0.000194	9.1e-05	0.790734	43.72	0	1	-1	0	7932254	NM_003638	8516	ITGA8	integrin, alpha 8	10		7.1913257956983	6.91944458542637	7.10258394789188	7.66128472345028	7.85794743573136	7.94950495765535	7.90913641794692	7.86257164689205	7.85681263811857	6.94635576493674	7.07554006876536	7.15481726675813
6.33	-0.467	0.599	0.112	-7.3	9.37	1.75	1e-05	0	0.10445	0.001686	9.5e-05	0.363073	31.88	0	0	1	0	7980438	NM_004863	9517	SPTLC2	serine palmitoyltransferase, long chain base subunit 2	14		8.55343604965221	8.53051076646973	8.44543101989646	8.0596783125851	8.01715876264555	7.98962495445004	7.92916793117233	7.88119898353943	7.92137667529722	8.24499525797029	8.50814986335849	8.37923458119084
4.47
5.74
6.58
3.85
4.4
6.49
5.33
3.02
6.88
4.39
5.53
7.11
6.81
10.03
6.16
6.71
8.58
7.5
9.07
8.79
8.73
9.32
8.45
8.43
6.21
6.52
7.46
8.76
6.99
9.02
8.88
6.53
7.96
8.16
9.84
7.33
8.3
7.57
10.54
8.03
4.08
7.07
4.73
7.25
6.34
8.79
8.74
7.23
8.2
8.37
7.6
8.73
4.92
8.22
7.11
6.73
9.75
8.05
6.55
5.42
8.4
5.71
7.89
8.21
7.9
4.86
4.25
6.16
8.45
8.28
9.07
7.24
9.88
9.5
8.54
5.61
9.8

## Sheet: Original MA data Iso1Risk
A	Coef.vector-Wt	Coef.Non-risk-vector	Coef.Risk-vector	t.vector-Wt	t.Non-risk-vector	t.Risk-vector	p.value.vector-Wt	p.value.Non-risk-vector	p.value.Risk-vector	p.value.adj.vector-Wt	p.value.adj.Non-risk-vector	p.value.adj.Risk-vector	F	F.p.value	Res.vector-Wt	Res.Non-risk-vector	Res.Risk-vector	ID	ACCNUM	ENTREZID	SYMBOL	GENENAME	CHROM		ID	Non-risk_1	Non-risk_2	Non-risk_3	Risk_1	Risk_2	Risk_3	vector_1	vector_2	vector_3	Wt_1	Wt_2	Wt_3
8.68	-1.002	4.797	2.781	-10.28	49.21	28.52	0	0	0	0.000115	0	0	724.69	0	-1	1	1	8170476	NM_004224	9248	GPR50	G protein-coupled receptor 50	X		8170476	11.4661940401139	11.4288742684652	11.5512753288148	9.68564401212761	9.4294236507022	9.2812156454638	6.69572322153506	6.53104455996859	6.82769355999825	7.76869477282626	7.70542887250318	7.58611435633728
4.78	2.136	-2.181	-2.028	29.76	-30.38	-28.25	0	0	0	0	0	0	326.89	0	1	-1	-1	8055496	NM_018557	53353	LRP1B	low density lipoprotein receptor-related protein 1B	2		8055496	4.24687203112669	4.17951798044737	4.10145355864531	4.2348976488496	4.41999666004595	4.33142315887165	6.25476236041637	6.44660628213894	6.36976741657071	4.21333849811602	4.18409516678789	4.26468601783891
6.55	-2.404	1.731	2.398	-19.51	14.04	19.46	0	0	0	1e-06	4e-06	1e-06	140.37	0	-1	1	1	8168622	NM_019117	56062	KLHL4	kelch-like 4 (Drosophila)	X		8168622	6.37511530942933	6.37321225551784	6.7533982493472	7.22015704995937	7.22089532569092	7.06281976249185	4.86754419210536	4.56271453171651	4.87986371369705	6.99099497732147	7.15073459357806	7.38027609844255
7.96	0.037	2.99	1.536	0.45	36.28	18.64	0.65789	0	0	0.896201	0	1e-06	463.84	0	0	1	1	8178448	NM_001105564	54535	CCHCR1	coiled-coil alpha-helical rod protein 1	6		8178448	9.7719421391154	10.0264893506789	9.79755991384095	8.47152734136345	8.38384962051559	8.37864409808557	6.81277594388159	6.95478454767398	6.85753392800136	7.00266932747678	6.7112276259512	6.79915834089694
9.99	0.912	-1.259	-0.969	16.86	-23.27	-17.9	0	0	0	1e-06	0	1e-06	155.17	0	1	-1	-1	8069676	NM_006988	9510	ADAMTS1	ADAM metallopeptidase with thrombospondin type 1 motif, 1	21		8069676	9.52675877931016	9.5471322383143	9.5692681338256	9.87912992747345	9.8397387333762	9.79600927808417	10.8133330066583	10.8401624439983	10.7677081690211	9.82333847479462	9.89962683987864	9.96135535547807
6.25	-1.491	0.817	0.857	-26.61	14.58	15.3	0	0	0	0	3e-06	6e-06	179.27	0	-1	1	1	8175666	NM_004961	2564	GABRE	gamma-aminobutyric acid (GABA) A receptor, epsilon	X		8175666	6.36665253022909	6.25368434414177	6.2539177021008	6.36036416274644	6.37250070828263	6.26249199701935	5.52199887926046	5.42175022274719	5.47930648142083	6.91399108665041	7.00322470431182	6.97819566442187
5.69	-1.183	1.867	1.127	-15.21	24	14.49	0	0	0	4e-06	0	9e-06	242.36	0	-1	1	1	8169115	NM_198465	203447	NRK	Nik related kinase	X		8169115	6.61277497037447	6.84881263962704	6.78099555931782	6.04093660195217	6.0410727988574	5.94051554283039	4.85731528246006	4.97755269370021	4.80726954624953	6.05433920707598	6.05850937745286	6.0787706123754
6.46	-0.349	0.384	0.887	-4.63	5.08	11.76	0.00047	0.00021	0	0.030579	0.007554	5e-05	36.19	0	0	0	1	7933194	NM_000609	6387	CXCL12	chemokine (C-X-C motif) ligand 12 (stromal cell-derived factor 1)	10		7933194	6.39248509611693	6.50842183082844	6.47514803173651	6.90400648002328	7.0707173385785	6.91288799521422	6.00668767427503	5.986304803952	6.23246422159758	6.41935754959763	6.3504009404598	6.50378835398673
4.25	0.318	-0.428	-0.61	4.25	-5.73	-8.16	0.00095	7e-05	0	0.045196	0.003415	0.0007	28.79	0	0	0	-1	8038989	NM_198457	162966	ZNF600	zinc finger protein 600	19		8038989	4.19378677624931	4.31889030681228	4.19378677624931	3.93956841866088	4.02781743272388	4.19378677624931	4.58940489354197	4.62589734607737	4.77624936138271	4.2969014085316	4.376379664364	4.36508483865274
8.13	-0.008	0.19	0.798	-0.08	1.89	7.97	0.94059	0.08066	0	0.986038	0.332929	0.0008	21.5	1e-05	0	0	1	8117426	NM_003524	8345	HIST1H2BH	histone cluster 1, H2bh	6		8117426	7.946758343648	8.08999370200447	8.10981264475268	8.74619438404312	8.54170210937225	8.68379062032363	8.03031902974994	7.9735092713352	7.57364860378792	7.86683850319457	7.8498832489377	7.88358711078236
8.08	-0.342	0.129	0.699	-5.19	1.96	10.62	0.00017	0.07141	0	0.01696	0.313059	0.000123	38.21	0	0	0	1	7975645	NM_021188	57862	ZNF410	zinc finger protein 410	14		7975645	7.79904945197727	7.84559668720438	7.94105294041407	8.47592227449722	8.5030604375958	8.31506031011542	7.8123528271217	7.73834860467164	7.64762880810331	8.07930074436711	8.05323995417451	8.09081695026245
9.15	-0.121	0.065	0.622	-2.04	1.09	10.47	0.06254	0.29484	0	0.400846	0.636206	0.000139	36.68	0	0	0	1	8167815	NM_014599	10916	MAGED2	melanoma antigen family D, 2	X		8167815	8.97106204583262	9.08138783494467	9.07708325033866	9.63550159045452	9.48908823465868	9.6760754641585	8.97445385124787	8.9877266132749	8.97287523759556	9.07237106054315	9.10155606901497	9.12400697027683
4.08	0.379	-1.833	-1.412	2.79	-13.5	-10.4	0.01534	0	0	0.216639	5e-06	0.000144	66.33	0	0	-1	-1	8038967	NM_001105549	55769	ZNF83	zinc finger protein 83	19		8038967	3.32144295190309	3.27055700512198	3.18253065773972	3.73616322399460	3.75542457659416	3.54389402689725	5.26812609017487	4.88169517541558	5.12266748241974	4.57582251634259	4.56143553577890	4.9994030424832
5.75	0.054	0.253	1.079	0.52	2.43	10.36	0.61101	0.03004	0	0.877831	0.193077	0.000145	48.9	0	0	0	1	8067969	NM_024944	140578	CHODL	chondrolectin	21		8067969	5.78532546528048	5.7847244651284	5.81203295204172	6.88907105527416	6.5714285524942	6.39751138178438	5.51650165266365	5.63337367477495	5.47181441855208	5.56747971491878	5.40115496364845	5.49027691046784
6.85	-0.934	0.197	1.487	-6.45	1.36	10.27	2e-05	0.19716	0	0.003939	0.529008	0.000149	49.26	0	-1	0	1	8117594	NM_003521	8342	HIST1H2BM	histone cluster 1, H2bm	6		8117594	6.33458534276889	6.72162007091767	6.66796009325326	7.7620578178631	7.74845994842404	8.08477451034526	6.49606576829213	6.41744477216227	6.22026178299391	7.23627740644515	7.2942651455615	7.40667522709711
6.52	-0.311	0.098	0.621	-5.15	1.61	10.27	0.00019	0.13072	0	0.0175	0.429641	0.000149	31.05	0	0	0	1	7985159	NM_004378	1381	CRABP1	cellular retinoic acid binding protein 1	15		7985159	6.39827836355652	6.3452175905297	6.33133344034048	6.90471890121291	6.88108907847942	6.86000391120524	6.24847514696855	6.25360758510784	6.28016528232844	6.71557591435198	6.49101286919886	6.5093327248464
8.05	-0.587	0.171	0.683	-8.75	2.55	10.19	0	0.02422	0	0.000403	0.170199	0.000157	44.48	0	-1	0	1	7980403	BC015054	63894	C14orf133	chromosome 14 open reading frame 133	14		7980403	7.71644213366523	7.83351558439808	7.83679418561228	8.29954374605637	8.4242482264783	8.2002310770323	7.66286884261623	7.63377450064184	7.57752211616415	8.11619604130845	8.26508540290503	8.25328556136012
9.24	0.093	-0.026	0.891	1.05	-0.3	10.08	0.311	0.77163	0	0.714565	0.92471	0.000173	43.29	0	0	0	1	7977507	NR_002312	85495	RPPH1	ribonuclease P RNA component H1	14		7977507	8.8803877310148	9.1205244404168	9.1474398981919	10.0011626386380	9.8428173792762	10.0566339590647	9.14414037913788	8.99163459978277	9.09117159685711	8.8683709480939	9.09195465117487	8.98707624179576
9.72	-0.257	0.194	0.592	-4.33	3.27	9.97	0.00082	0.00606	0	0.04203	0.071724	0.000189	26.58	0	0	0	1	7979250	NM_005776	10175	CNIH	cornichon homolog (Drosophila)	14		7979250	9.54216766553314	9.69178881186615	9.66796326390594	10.0936393693496	10.0204645475200	9.98216687567106	9.5005879367622	9.39814325060089	9.42036280012539	9.70526515091758	9.6279514488727	9.75667070361974
6.03	0	-2.713	-2.539	0	-10.56	-9.88	0.99989	0	0	0.999986	3.4e-05	0.000204	53.93	0	0	-1	-1	8027348	AK131472	100129543	ZNF730	zinc finger protein 730	19		8027348	4.71266646105718	4.62852526969224	4.83949177276436	4.95318364335904	5.30242708607828	4.44837160237102	8.15149635254874	7.06447355098736	7.10493346860246	7.3082263548239	7.41637452229842	7.59640780507407
10.79	0.536	-0.136	-0.885	5.91	-1.5	-9.76	5e-05	0.15812	0	0.007407	0.47465	0.00021	30.7	0	0	0	-1	8133434	NM_022170	7458	EIF4H	eukaryotic translation initiation factor 4H	7		8133434	11.1501958529054	10.8116132983329	11.0613018088246	10.3808643234165	10.1577740489232	10.2371508996619	11.1946525633832	11.1185716336195	11.1170374100418	10.6413920300537	10.6771005303603	10.5051372309828
9.5	-0.452	0.284	0.624	-7.07	4.45	9.76	1e-05	0.00065	0	0.002123	0.016451	0.00021	33.2	0	0	0	1	7979743	NM_016026	51109	RDH11	retinol dehydrogenase 11 (all-trans/9-cis/11-cis)	14		7979743	9.376029488074	9.4202622729086	9.38556199922713	9.67388813881382	9.82895202824875	9.69619150608497	9.15802323797163	9.11642159784605	9.05394258496913	9.53217715678617	9.54110991670875	9.61096652225184
7.15	-0.461	0.035	0.74	-5.95	0.46	9.56	5e-05	0.65511	0	0.006988	0.876182	0.00026	42.36	0	0	0	1	7979416	NM_012460	26520	TIMM9	translocase of inner mitochondrial membrane 9 homolog (yeast)	14		7979416	6.73105099419246	6.76176797664459	6.89269564183452	7.56076171379959	7.58824203388127	7.34978616919896	6.80477244944278	6.6726956212636	6.80187116873835	7.17929342968996	7.14028153805584	7.3420884411437
3.98	0.056	-0.453	-1.051	0.51	-4.11	-9.52	0.6178	0.00123	0	0.881294	0.025978	0.000266	28.92	0	0	0	-1	7895482	---	NA	NA	NA	NA		7895482	3.70756443994538	4.14173421177725	3.93846622234453	3.39910426490754	3.29746998257591	3.29834836003380	4.52038879922195	4.16533187986713	4.46248839387468	4.33048748811756	4.43388666264449	4.21445596378625
7.88	-0.665	0.36	0.887	-7.07	3.82	9.43	1e-05	0.00211	0	0.002123	0.036567	0.000274	26.32	0	-1	0	1	7965941	NM_031302	83468	GLT8D2	glycosyltransferase 8 domain containing 2	12		7965941	7.98652404420105	7.59679718371317	7.81010721939077	8.2841361921448	8.4810532265571	8.2111351050147	7.45616156514031	7.4304196331711	7.42777175355384	8.1550018156364	8.02573492542226	8.12853428389769
8.91	-0.828	0.66	0.78	-10.02	7.98	9.44	0	0	0	0.000136	0.000306	0.000274	49.27	0	-1	1	1	7912887	NM_002403	4237	MFAP2	microfibrillar-associated protein 2	1		7912887	9.03680912851145	9.1583440619346	9.13296378666446	9.26748983208338	9.18476261457791	9.23692963544752	8.4858978807405	8.48135310901313	8.3812181439573	9.30631354355913	9.3689961986451	9.15828635264568
6.97	-0.363	0.205	0.93	-3.6	2.03	9.23	0.00323	0.06311	0	0.092096	0.294002	0.000325	88.81	0	0	0	1	8171229	NM_004650	8228	PNPLA4	patatin-like phospholipase domain containing 4	X		8171229	7.17542354136325	7.09945616685472	6.90647197210742	7.68001641390294	7.81913145004671	7.85851123242386	6.76023628436719	6.80237735898028	7.00475288097333	7.06015409684546	7.32688741406134	7.26806153219866
8.88	-0.382	0.268	0.681	-5.01	3.51	8.93	0.00024	0.00384	0	0.02036	0.05385	0.000409	27.9	0	0	0	1	8101774	NM_183049	7117	TMSL3	thymosin-like 3	4		8101774	8.88547082554304	8.92193401835137	8.83935578662097	9.25905076637322	9.47739776317887	9.14976277400616	8.66560426995164	8.6535207499463	8.52511368911892	8.93601265723884	8.99666312633864	9.05771538414265
4.89	0.487	-1.076	-1.075	4.01	-8.84	-8.84	0.00149	0	0	0.058565	0.00015	0.000443	29.61	0	0	-1	-1	8039593	NM_022103	63934	ZNF667	zinc finger protein 667	19		8039593	4.49850187444719	4.76203501902534	4.32815225431306	4.50144168953651	4.54145607274696	4.54791720507416	5.40622363843002	5.59362221979437	5.81603933546777	5.00450995355739	5.06273699798926	5.28675777951265
6.8	-0.58	0.234	1.027	-4.92	1.98	8.72	0.00028	0.0688	0	0.022317	0.307263	0.000488	34.83	0	0	0	1	7921099	NM_001878	1382	CRABP2	cellular retinoic acid binding protein 2	1		7921099	6.38433070008289	6.80666059015016	6.92978562819883	7.32188033047008	7.62062078258527	7.55884863899452	6.44926359606411	6.44139486876819	6.52915201142491	7.07614158585002	7.05693862783357	7.02537977359139
5.09	-0.613	0.412	0.717	-7.46	5.02	8.72	0	0.00023	0	0.001414	0.008075	0.000488	23.1	1e-05	-1	0	1	8045499	NM_006895	3176	HNMT	histamine N-methyltransferase	2		8045499	5.14547742397237	5.06844168036888	5.04741948577785	5.30674927584514	5.58380425488895	5.2832281379881	4.61769164736714	4.68697339853014	4.71942042717473	5.29118144419815	5.39225926086968	5.17929382331701
7.9	0.073	0.165	-0.657	0.96	2.16	-8.64	0.35636	0.04963	0	0.746227	0.257925	0.00051	33.25	0	0	0	-1	8069348	NM_006031	5116	PCNT	pericentrin	21		8069348	8.20935773755037	8.19690616729394	8.20813018423958	7.48003826253841	7.36091967427767	7.3078896676594	7.93982736291247	8.09149601268313	8.08947162517954	7.84839991047344	7.9165429385026	8.1377299610892
6.93	-0.764	0.515	0.702	-9.3	6.27	8.54	0	3e-05	0	0.000251	0.001916	0.000558	26.69	0	-1	0	1	8112202	NM_006622	10769	PLK2	polo-like kinase 2 (Drosophila)	5		8112202	7.03188049109736	6.90024072754324	6.92787793031780	7.1396115519625	7.26080545458308	7.01972627880965	6.47383273945053	6.38445881048486	6.456904398942	7.03838717437922	7.22266745761493	7.34647911084457
8.28	-0.151	0.079	0.601	-2.14	1.12	8.54	0.05193	0.28348	0	0.372691	0.625381	0.000558	40.22	0	0	0	1	8175177	NM_018388	55796	MBNL3	muscleblind-like 3 (Drosophila)	X		8175177	8.03032766377666	8.09969501401435	8.02870766708719	8.46023426917732	8.66993533964944	8.59571741389991	7.93696995621196	8.08351096605929	7.90206987829427	8.1034715327966	8.09490421282731	8.17578874020228
6.88	-0.563	0.385	0.9	-5.32	3.64	8.5	0.00014	0.00299	0	0.014665	0.045774	0.000567	29.52	0	0	0	1	8015806	NM_001079675	2118	ETV4	ets variant 4	17		8015806	6.83075415699657	6.95490697365127	6.93857955092225	7.25276816722447	7.60465236208868	7.41095673770097	6.69539462585359	6.35721100732167	6.5162296027029	7.05410221397913	7.20064654996746	7.0026071776222
6.16	-0.578	1.046	1.038	-4.7	8.5	8.43	0.00042	0	0	0.028624	0.000199	0.000586	31.65	0	0	1	1	7939052	NM_203371	387758	FIBIN	fin bud initiation factor homolog (zebrafish)	11		7939052	6.53278839780381	6.26204108634244	6.51022258833856	6.27255907277594	6.58980369687779	6.41717699828012	5.63954769589516	5.37007829156671	5.15684504025475	6.01834172633088	6.08134543225248	5.80051940664084
5.42	-0.057	-0.583	0.899	-0.53	-5.46	8.43	0.60438	0.00011	0	0.87627	0.004735	0.000586	96.01	0	0	0	1	7908351	NM_024420	5321	PLA2G4A	phospholipase A2, group IVA (cytosolic, calcium-dependent)	1		7908351	4.93950968524785	4.93901540161829	5.03945354921513	6.59742760215041	6.49709243443464	6.2677054560898	5.52453106310331	5.59681869215711	5.54462830357708	5.53913291073142	5.71733654182745	5.57941875050596
6.86	-0.13	-0.703	-0.783	-1.39	-7.54	-8.39	0.18686	0	0	0.60376	0.000476	0.000586	58.95	0	0	-1	-1	8039034	NM_001102603	90338	ZNF160	zinc finger protein 160	19		8039034	6.669934928396	6.6300190767624	6.6016565206666	6.50021916650518	6.57830211656539	6.58398268148074	7.33212106435919	7.19439502971561	7.48505784968391	7.29723839029643	7.40951469838696	7.6946967790405
6.71	-0.005	-0.694	-0.771	-0.06	-7.56	-8.4	0.95491	0	0	0.990201	0.000469	0.000586	58.57	0	0	-1	-1	8038998	NM_199132	90333	ZNF468	zinc finger protein 468	19		8038998	6.50994007828177	6.42409771554877	6.64271601530136	6.42485515577259	6.52627705617568	6.39441840981929	7.31344821678847	7.055961567373	7.29013141046985	7.28368558319588	7.10339592772712	7.28834182091575
7.5	-0.324	0.223	0.62	-4.39	3.02	8.39	0.00073	0.00992	0	0.039567	0.097365	0.000586	42.24	0	0	0	1	8092578	NM_004454	2119	ETV5	ets variant 5	3		8092578	7.47260598989263	7.50481292057234	7.67319874763659	7.97748000158006	7.9705310112043	7.89375079590137	7.31456410432094	7.30541575248249	7.36183870353401	7.70094178700381	7.74599870207847	7.50748203979717
9.56	-0.094	-0.043	0.643	-1.22	-0.56	8.3	0.24575	0.58425	0	0.66273	0.839065	0.000614	25.63	0	0	0	1	8138545	ENST00000447425	NA	NA	NA	NA		8138545	9.20022874450085	9.3580231455459	9.42844340181644	10.0002748442227	10.0116134811836	10.0345949834647	9.4915135433743	9.3659376352164	9.25964096030598	9.42213056580203	9.48592121700124	9.4915135433743
4.74	0.328	-0.274	-0.687	3.82	-3.19	-8	0.00211	0.00703	0	0.071751	0.078325	0.000786	18.1	3e-05	0	0	-1	7909730	NM_001017425	3776	KCNK2	potassium channel, subfamily K, member 2	1		7909730	4.93783066716627	4.80215388655842	4.73243713271013	4.47387907420878	4.52038222791824	4.23984125048427	5.08281056105772	5.04206277834777	5.17026584647247	4.8541198436292	4.66292959747932	4.79352695775177
7.25	-0.868	0.667	0.594	-11.7	8.99	8.01	0	0	0	3.9e-05	0.000136	0.000786	50.04	0	-1	1	1	8141016	NM_006528	7980	TFPI2	tissue factor pathway inhibitor 2	7		8141016	7.56500768886328	7.38116573136548	7.4386355331878	7.3309766941341	7.44196607042422	7.39342688554437	6.84938148203991	6.751348314106	6.78422445575607	7.61424032032319	7.57025060123494	7.80336962581009
6.52	-0.081	-1.341	-1.072	-0.6	-9.84	-7.87	0.56099	0	0	0.85742	6.4e-05	0.000855	44.13	0	0	-1	-1	8027260	NM_052852	90649	ZNF486	zinc finger protein 486	19		8027260	5.71344448774588	5.71506002624137	5.71950722676932	6.15755829074078	5.90099570143192	5.89606715211896	7.3825594879735	7.07073616510487	6.7164956571223	7.1199361004149	7.11564368934081	7.17803960658909
7.12	0.71	-1.65	-0.921	6.07	-14.12	-7.88	4e-05	0	0	0.006234	4e-06	0.000855	51.81	0	1	-1	-1	8166925	NM_000240	4128	MAOA	monoamine oxidase A	X		8166925	6.19854140518735	6.46482937046179	6.32298572770872	6.98414215441626	7.17330640895867	7.01648882524696	8.04229638566045	7.84878908734361	8.04497262547746	7.08155700463307	7.14730678592395	7.5776654444478
4.96	1.353	-1.125	-1.062	9.9	-8.23	-7.77	0	0	0	0.000145	0.000246	0.00094	29.73	0	1	-1	-1	8081001	NM_002942	6092	ROBO2	roundabout, axon guidance receptor, homolog 2 (Drosophila)	3		8081001	4.67070189825099	4.72768108126271	4.85258013202708	4.91962162301461	4.55432324026999	4.96596614441313	6.14557869753003	5.92528839751358	5.55419076217648	4.570454082575	4.40620634568875	4.58993473564534
8.03	-0.824	0.052	0.64	-9.94	0.62	7.71	0	0.54317	0	0.000143	0.81847	0.001012	37.65	0	-1	0	1	8136248	NM_002402	4232	MEST	mesoderm specific transcript homolog (mouse)	7		8136248	7.7295823711736	7.67695770107557	7.68288635833256	8.20308967641494	8.26259787726389	8.38707214696768	7.71901325851284	7.53415929095318	7.6809087090418	8.65352456348448	8.416227798407	8.33655813358368
9.22	-0.34	-0.107	0.61	-4.29	-1.35	7.69	0.00088	0.19888	0	0.043585	0.531501	0.001024	25.77	0	0	0	1	8045887	NR_002822	389538	MGC72080	MGC72080 pseudogene	7		8045887	8.82290397022302	8.88072221596773	8.95476187691976	9.56586092146874	9.70601557549569	9.53907697238284	8.8692976195889	9.08205861094407	9.02917996122653	9.32008468834083	9.24531007266694	9.43607658519282
7.59	-0.93	1.019	0.59	-12.11	13.28	7.69	0	0	0	3.1e-05	6e-06	0.001024	54.84	0	-1	1	1	7902687	NM_001554	3491	CYR61	cysteine-rich, angiogenic inducer, 61	1		7902687	8.01269491201575	8.12706699890237	7.85073700364526	7.49636562617701	7.60342534039549	7.60342534039549	6.92183615358107	7.0159654528746	6.99503987519728	7.91114487478866	7.90875956435858	7.90147152038577
7.64	-0.442	0.014	0.745	-4.54	0.14	7.66	0.00055	0.88962	0	0.033314	0.963774	0.001054	26.31	0	0	0	1	7978846	NM_002692	5427	POLE2	polymerase (DNA directed), epsilon 2 (p59 subunit)	14		7978846	7.33716343570832	7.11687614817747	7.38037786830842	8.14920211514357	8.06135216614974	7.81707299129727	7.35219844022089	7.17261210799307	7.26830059506605	7.6181985324482	7.70430844797921	7.79616277975075
6.77	0.238	-0.39	-0.672	2.69	-4.41	-7.6	0.01835	0.0007	0	0.236531	0.017323	0.001125	17.27	4e-05	0	0	-1	8037467	NM_014518	7772	ZNF229	zinc finger protein 229	19		8037467	6.74815563807315	6.74815563807315	6.74815563807315	6.48365631638427	6.58536704317492	6.32980994474071	7.16058821915289	7.08002100102057	7.17423222966866	6.74815563807315	6.82398583372316	7.12823101442972
5.58	-0.29	-0.178	0.588	-3.75	-2.31	7.59	0.00241	0.03819	0	0.07735	0.222518	0.001129	35.03	0	0	0	1	8074856	NM_206953	23532	PRAME	preferentially expressed antigen in melanoma	22		8074856	5.26738723377261	5.27216757884071	5.33719229265165	6.03999566281004	6.01420900530584	6.12111254127034	5.50627416509026	5.47330183871297	5.43255396779222	5.61488936952618	5.74298665549582	5.92506655077255
7.71	0.529	-0.516	-0.781	5.12	-4.99	-7.57	0.00019	0.00024	0	0.01793	0.008327	0.001145	28.22	0	0	0	-1	8163109	NM_014334	23732	C9orf4	chromosome 9 open reading frame 4	9		8163109	7.89733781826228	7.7720131674357	7.64634334240152	7.47693893494352	7.4049222780813	7.63768323218884	8.45165155953737	8.36569750469408	8.04495513160955	7.75529342344021	7.70723633958199	7.81412354948449
6.28	-0.25	0.382	0.717	-2.64	4.03	7.57	0.02052	0.00142	0	0.247043	0.028343	0.001145	32.91	0	0	0	1	8114797	NM_030964	81848	SPRY4	sprouty homolog 4 (Drosophila)	5		8114797	6.42239331023202	6.5713313724469	6.35870323360596	6.73174348585964	6.81241012964899	6.81353727182937	6.08512923105386	6.24115953182903	5.88011119055309	6.35977550403098	6.27672117640393	6.31898938694998
7.11	-0.142	-0.536	-0.825	-1.3	-4.91	-7.54	0.21748	0.00029	0	0.635597	0.009327	0.001166	61.63	0	0	0	-1	8038993	NM_006969	7576	ZNF28	zinc finger protein 28	19		8038993	7.07637130728398	6.9928125395521	7.17981879493274	7.06269760535235	6.6412856520198	6.68060639364928	7.66000112829092	7.59037522542903	7.60796970004215	7.81658490293837	7.75751654117777	7.70937920545405
4.55	-0.38	0.02	0.795	-3.55	0.19	7.42	0.00357	0.8533	0	0.096702	0.951932	0.001292	18.29	3e-05	0	0	1	8165866	NM_000351	412	STS	steroid sulfatase (microsomal), isozyme S	X		8165866	4.52894748781733	4.18390783378052	4.10609634082384	4.88494819444336	5.08761353022025	5.16965013803203	4.35439367683399	4.11876885008463	4.28521224340312	4.53076868341143	4.65913931671857	4.70742054944512
8.79	0.109	-0.115	-0.724	1.11	-1.17	-7.36	0.28766	0.2622	1e-05	0.698423	0.605	0.001342	20.73	1e-05	0	0	-1	8023191	NM_005901	4087	SMAD2	SMAD family member 2	18		8023191	8.96413984079683	8.74509227781296	8.84114834904965	8.17701800349063	8.49446194454725	8.052650648012	8.86493168613997	8.98984861491218	9.04153982827324	8.85819476630332	8.79801523724676	8.91287688604374
7.37	-0.038	-0.696	-0.658	-0.43	-7.79	-7.37	0.6775	0	1e-05	0.904784	0.000367	0.001342	44.92	0	0	-1	-1	8027268	BC067843	7617	ZNF66	zinc finger protein 66	19		8027268	6.93738387980723	6.8180168451213	6.93527911423133	6.95332649778170	7.0163898874034	6.83397516394813	7.64190508835807	7.61309592691525	7.52401125385507	7.67421686520864	7.49821926068911	7.72059853202304
8.83	-0.31	0.19	0.631	-3.63	2.22	7.38	0.00305	0.04445	1e-05	0.088832	0.242261	0.001342	14.74	9e-05	0	0	1	8071206	NM_003776	64976	MRPL40	mitochondrial ribosomal protein L40	22		8071206	8.5699008476447	8.7347574911121	8.86189609133781	9.17592947558987	9.21008021747817	9.10325110357346	8.62342176395622	8.56776823067867	8.40528270739138	8.85591561449555	8.78780673975954	8.88282021591096
4.93	0.221	-1.09	-1.475	1.1	-5.43	-7.34	0.29135	0.00011	1e-05	0.701022	0.004903	0.001346	19.2	2e-05	0	-1	-1	8035793	NM_001159293	100129842	ZNF737	zinc finger protein 737	19		8035793	4.81112259976994	4.83995463505949	4.13658280136974	4.31809465513765	4.16192781607213	4.15360850704303	5.88197436420915	5.4523386979253	5.72375891564854	5.62542154007221	5.249846745753	5.52018416336214
5.56	-0.307	-0.128	0.867	-2.6	-1.08	7.34	0.02188	0.29796	1e-05	0.254161	0.638708	0.001346	24.42	1e-05	0	0	1	8072360	NM_000355	6948	TCN2	transcobalamin II; macrocytic anemia	22		8072360	5.15732894291271	5.24240536561816	5.31078422373223	6.0976303548239	6.48569794711401	6.11236017132687	5.32944056033828	5.31066768491791	5.45454630567121	5.64553615425905	5.64419167396944	5.72691430470114
8.73	-0.424	0.022	0.771	-3.98	0.21	7.25	0.00155	0.83839	1e-05	0.060101	0.946203	0.001453	20.57	2e-05	0	0	1	7974587	NM_018477	55860	ACTR10	actin-related protein 10 homolog (S. cerevisiae)	14		7974587	8.44913719987528	8.27273260475686	8.45458318643476	9.21106113999869	9.27074216293128	8.94214110021415	8.49704237285456	8.29327826126196	8.31971182343871	8.62882807615696	8.75022209962669	9.00252364418
6.96	0.049	0.287	-0.589	0.6	3.52	-7.24	0.55878	0.00377	1e-05	0.855993	0.053195	0.001469	32.8	0	0	0	-1	7986383	NM_000875	3480	IGF1R	insulin-like growth factor 1 receptor	15		7986383	7.25238239335086	7.39799467030754	7.23084416726719	6.56472177280746	6.37591027098906	6.31264089750551	6.86090874208528	7.08585660292038	7.07476616656517	6.88437091148989	6.96863428102792	7.02189619193586
7.82	-0.813	0.847	0.598	-9.79	10.19	7.19	0	0	1e-05	0.000159	4.6e-05	0.001505	55.35	0	-1	1	1	8150698	NM_003068	6591	SNAI2	snail homolog 2 (Drosophila)	8		8150698	7.85587233132963	8.03989336565488	8.04652995959973	7.63817513704266	7.82626514974301	7.7304843768777	7.23623064831563	6.9548471192887	7.2113131131237	7.91501658258808	7.95649247706293	7.97125330630863
8.53	-0.293	0.119	0.788	-2.66	1.08	7.15	0.01969	0.29881	1e-05	0.242841	0.639747	0.001568	20.58	2e-05	0	0	1	7980454	NM_006020	8846	ALKBH1	alkB, alkylation repair homolog 1 (E. coli)	14		7980454	8.10668125573251	8.27325978740977	8.42491027256359	8.92574501196462	9.00404695531566	8.88063867983501	8.30349015405149	8.15389717928298	7.9898037687087	8.4323448415795	8.30642133400318	8.5868102670338
6.16	-1.559	0.779	0.669	-16.67	8.33	7.15	0	0	1e-05	1e-06	0.000231	0.001568	76.64	0	-1	1	1	8023727	NM_032160	92126	DSEL	dermatan sulfate epimerase-like	18		8023727	6.00265822106437	6.19012883700982	6.14917432107883	6.09821750625054	6.00937586568033	5.90281065574585	5.47407417395699	5.36443089514883	5.16517108185959	6.88504233265527	6.86685765400049	6.92995809873438
9.08	-0.254	0.313	0.707	-2.57	3.16	7.14	0.02324	0.00751	1e-05	0.263327	0.081962	0.001572	14.78	9e-05	0	0	1	7895656	---	NA	NA	NA	NA		7895656	9.06169138802726	9.09742301103223	9.18677237293142	9.58389374749709	9.68163834461778	9.26201255103718	8.71192913728709	8.86691880921305	8.82902746157566	8.98192469687494	9.03581733245891	9.15313266415168
6.17	-0.496	0.958	1.075	-3.29	6.36	7.13	0.00583	2e-05	1e-05	0.132923	0.001708	0.001579	16.01	6e-05	0	1	1	7948420	NM_001444	2171	FABP5	fatty acid binding protein 5 (psoriasis-associated)	8		7948420	6.49161125175797	6.40843821715658	6.65370490212362	6.6306147028504	6.91872622484053	6.35413718455364	5.45590834882809	5.71376063638823	5.50952207143529	5.79352113152196	6.33987818915375	6.03353329187736
6.34	-0.778	0.796	0.698	-7.9	8.07	7.08	0	0	1e-05	0.000902	0.000283	0.001656	31.6	0	-1	1	1	8046078	NM_020981	8708	B3GALT1	UDP-Gal:betaGlcNAc beta 1,3-galactosyltransferase, polypeptide 1	2		8046078	6.65859722986809	6.37929446385826	6.37760293979724	6.2910836607593	6.47975985127296	6.35195908297661	5.65261382600009	5.57850603761495	5.79700446389094	6.34562721959612	6.60760604334055	6.40956224794757
10.1	-0.107	0.204	0.591	-1.28	2.43	7.06	0.22132	0.03004	1e-05	0.638963	0.193077	0.001682	16.05	6e-05	0	0	1	8118974	NM_007104	4736	RPL10A	ribosomal protein L10a	6		8118974	9.9527405623455	10.0965738834308	10.0865143067324	10.3645842118145	10.4551840291257	10.4780358288734	9.95333193560666	9.78376743990615	9.78773875704104	9.97074697810784	9.95792024713032	9.91856930023893
7.07	-0.651	0.31	0.645	-7.11	3.39	7.05	1e-05	0.00484	1e-05	0.002049	0.062202	0.001707	32.96	0	-1	0	1	8068024	NM_021219	58494	JAM2	junctional adhesion molecule 2	21		8068024	6.77044081200291	6.86745041883845	6.96131797797391	7.18808069769686	7.27116387425294	7.14469733105418	6.71549512437691	6.37478259730147	6.57836874469318	7.09318128716222	7.19168882774404	7.33738548247975
5.37	-1.1	1.402	0.827	-9.21	11.75	6.93	0	0	1e-05	0.000261	1.6e-05	0.001891	71.13	0	-1	1	1	7902235	NM_020794	57554	LRRC7	leucine rich repeat containing 7	1		7902235	5.62309881338276	5.84819126063766	5.69076531799766	5.30387049098109	5.32337143341789	4.80904739321872	4.22534415263773	4.38061899494751	4.35025501583397	5.32083326104592	5.37641356121885	5.55783172675737
8.61	-0.497	0.096	0.72	-4.78	0.93	6.92	0.00036	0.371	1e-05	0.025731	0.702031	0.001891	16.03	6e-05	0	0	1	7973371	BC009645	55017	C14orf119	chromosome 14 open reading frame 119	14		7973371	8.35769304052234	8.38267450442563	8.44237347809589	9.0947261141562	9.0868548864121	8.87153784923892	8.41601166832153	8.2525832481227	8.2250380118845	8.70458525570304	8.61815960535204	9.0625571850272
4	-0.2	-0.106	0.772	-1.79	-0.94	6.89	0.09726	0.36278	1e-05	0.475058	0.695328	0.001932	18.45	3e-05	0	0	1	7965403	NM_002345	4060	LUM	lumican	12		7965403	3.80938472833392	3.64604319577807	3.61663390166638	4.35414421078027	4.85322271955307	4.49833477148861	3.90793207759840	3.67309533862537	3.80797828618302	3.94095407865759	3.97313978239466	4.07534606642733
4.68	0.762	-0.945	-0.732	7.18	-8.89	-6.9	1e-05	0	1e-05	0.001929	0.000146	0.001932	24.76	1e-05	1	-1	-1	8096845	NM_001963	1950	EGF	epidermal growth factor (beta-urogastrone)	4		8096845	4.19066263781933	4.6100227221068	4.37736497322863	4.60824087345482	4.58772275464939	4.61883524215947	5.15423584541771	5.36218820955838	5.49517690772256	4.70066217968649	4.45378273507377	4.57092392524659
5.96	-1.626	1.305	1.106	-10.1	8.11	6.87	0	0	1e-05	0.000132	0.000276	0.001975	32.15	0	-1	1	1	7957260	NM_006851	11010	GLIPR1	GLI pathogenesis-related 1	12		7957260	6.58028697701251	6.29633980733645	6.16571647752888	6.12326549970371	6.29740404639267	6.02346924525268	4.97044796298883	5.10471915285781	5.05128507885572	6.73538758124971	7.02273321011224	6.2465942409661
10.33	0.079	-0.196	0.671	0.8	-2	6.83	0.43732	0.06729	1e-05	0.797443	0.303661	0.002013	29.8	0	0	0	1	7895907	---	NA	NA	NA	NA		7895907	10.1678202255151	9.7679282325821	9.9369752055547	10.7114420579769	10.9376738707706	10.8250943177118	10.2566817178602	10.1349285032480	10.0694225031854	9.94014585304248	10.1253537359873	10.1593360889777
7.28	0.461	-0.365	-0.645	4.86	-3.85	-6.81	0.00031	0.00202	1e-05	0.023548	0.03558	0.002036	17.51	4e-05	0	0	-1	8031659	NM_020828	140612	ZFP28	zinc finger protein 28 homolog (mouse)	19		8031659	7.32711585503531	7.42175042279495	7.31363591498488	7.22535784789979	7.07920889273139	6.9157881301002	7.68280239557574	7.6860477935734	7.78730685216812	7.22169852526678	7.27911589995489	7.27174004269987
9	-0.109	-0.072	0.724	-1.01	-0.67	6.75	0.33	0.5128	1e-05	0.729306	0.799625	0.002124	17.23	4e-05	0	0	1	8012207	BC030270	254863	C17orf61	chromosome 17 open reading frame 61	17		8012207	8.58718846731003	8.75072948929402	8.8634521825068	9.65163375509742	9.4750639903088	9.46424870762148	8.8235192374097	8.83753056690739	8.75698432990097	9.10172264430832	8.92837581423306	8.71378090007688
8.46	-0.257	0.477	0.915	-1.88	3.49	6.7	0.0828	0.00398	1e-05	0.446455	0.055199	0.002146	13.8	0.00013	0	0	1	7893455	---	NA	NA	NA	NA		7893455	8.23582460675023	8.5493322377904	8.61765139227389	8.81347336715149	9.19767444431008	8.70665911740554	8.02688619331838	7.9231442121583	8.02169120931935	8.10952808489223	8.28618746163142	8.34646432301881
7.36	-0.17	-0.043	-0.597	-1.9	-0.48	-6.69	0.07978	0.63829	1e-05	0.440002	0.86774	0.002146	22.14	1e-05	0	0	-1	8045637	NM_004522	3800	KIF5C	kinesin family member 5C	2		8045637	7.42769709844573	7.47529941628346	7.49367312670272	7.04003559915023	6.97612375477299	6.7172402119705	7.52753306604493	7.5420381559577	7.4559999629109	7.6184831709362	7.6626699009216	7.75330965339919
7.01	-0.397	0.534	0.737	-3.6	4.84	6.68	0.00325	0.00032	2e-05	0.092117	0.010042	0.002161	32.67	0	0	0	1	7922976	NM_000963	5743	PTGS2	prostaglandin-endoperoxide synthase 2 (prostaglandin G/H synthase and cyclooxygenase)	1		7922976	7.26986297310355	7.38827938543142	7.20150906549232	7.29890209748276	7.67032879382246	7.50003250433044	6.70257626923105	6.54721231107347	7.00727383224038	7.08070626962337	7.17940502933209	7.18822564889332
6.07	-0.328	-0.068	0.666	-3.28	-0.68	6.66	0.00595	0.50918	2e-05	0.134356	0.797461	0.002166	18.21	3e-05	0	0	1	7974418	NM_006568	10668	CGRRF1	cell growth regulator with ring finger domain 1	14		7974418	5.62210332431754	5.79664803027891	5.77766724457233	6.45893437015018	6.57257112425749	6.36776753187707	5.9250726865318	5.70153725283041	5.77344310363692	5.97703526062812	6.03621548033748	6.3709296250547
5.46	0.015	-0.483	-0.62	0.16	-5.15	-6.62	0.87509	0.00019	2e-05	0.967702	0.006937	0.002254	21.3	1e-05	0	0	-1	8039017	NM_001031665	125893	ZNF816A	zinc finger protein 816A	19		8039017	5.37196645784447	5.29211650986316	5.27498544423287	5.30646751241708	5.1219565857198	5.09829889170191	5.73559875005127	5.65272709066729	5.99903836803968	5.73729385805753	5.91371331667127	5.69127142463123
8.22	-0.58	0.723	0.803	-4.68	5.84	6.49	0.00043	6e-05	2e-05	0.029079	0.003011	0.002473	14.12	0.00012	0	1	1	8111455	NR_003504	387036	GUSBL1	glucuronidase, beta-like 1	6		8111455	8.24509323458677	8.52148432334542	8.35293064596527	8.57553697689306	8.46957010905464	8.31550114537324	7.95760226633548	7.38914137955804	7.6045944476154	8.15193267329595	8.19621962225608	8.34176591429792
5.66	-0.171	0.074	0.701	-1.56	0.67	6.4	0.1435	0.51375	2e-05	0.549226	0.800101	0.002698	12.66	0.0002	0	0	1	7957271	ENST00000361500	NA	NA	NA	NA		7957271	5.2755309939841	5.55501373879532	5.699308145964	6.19313196407950	5.98719016477463	6.23236494419928	5.62941409294943	5.36937487974313	5.31029860429184	5.50584648219437	5.62941409294943	5.6857384441962
8.58	-0.167	-0.047	0.626	-1.68	-0.48	6.31	0.11689	0.63994	3e-05	0.510562	0.868471	0.00297	14.46	0.0001	0	0	1	8073032	NM_020243	56993	TOMM22	translocase of outer mitochondrial membrane 22 homolog (yeast)	22		8073032	8.29502460349334	8.37422061684747	8.39405544926467	8.92331924608272	9.26783485278766	8.89147152272795	8.45951651380361	8.37598899933338	8.3702822004897	8.5519377745425	8.53843348406359	8.615051543241
8.59	-0.091	0.055	0.743	-0.77	0.47	6.27	0.45496	0.64938	3e-05	0.806817	0.873395	0.003064	16.06	6e-05	0	0	1	7893184	---	NA	NA	NA	NA		7893184	8.45817466660755	8.535760009576	8.47396502163137	9.50059909769986	9.0749123981171	8.95680368135565	8.4715246478453	8.47307809052656	8.35788563957933	8.38643123724713	8.48831568675044	8.70150098030953
7.67	-0.339	0.375	0.78	-2.72	3.01	6.25	0.0176	0.01008	3e-05	0.232114	0.09836	0.003149	10.97	0.00041	0	0	1	7893170	---	NA	NA	NA	NA		7893170	7.61762007101239	7.5339999374352	7.72292974458216	7.94386523681913	8.03146196707611	8.11252318233635	7.28908332215756	7.14993374838832	7.30907629351698	7.74142030774641	7.32332766843549	7.70105443178704
10.16	-0.278	0.226	0.716	-2.42	1.97	6.23	0.0311	0.071	3e-05	0.298674	0.312056	0.003212	10.29	0.00055	0	0	1	7892579	---	NA	NA	NA	NA		7892579	9.76693944369566	10.2181831969515	10.2091207886259	10.5151623965662	10.5978493583610	10.5518049780656	9.86316015154468	9.88846472755735	9.76484251804212	10.2263539929762	9.90920343834432	10.2138839420746
6.15	-0.168	-0.166	0.621	-1.69	-1.66	6.22	0.11572	0.11994	3e-05	0.50867	0.411294	0.003249	17.41	4e-05	0	0	1	8029536	NM_001645	341	APOC1	apolipoprotein C-I	19		8029536	5.88078307154882	5.67476244394753	5.97461303829718	6.71537277958948	6.60664982973948	6.56889404194489	5.920144190462	5.87313177181424	6.23506628079088	6.21362344475812	6.19641883959643	6.12281006883887
8.93	-0.279	0.065	0.823	-2.1	0.49	6.18	0.05626	0.6341	3e-05	0.386036	0.865528	0.003341	12.05	0.00026	0	0	1	8131661	NM_000982	6144	RPL21	ribosomal protein L21	13		8131661	8.51415902104637	8.68403753586559	8.86620336485967	9.57912210797094	9.58670647220538	9.17215960964476	8.76402555342377	8.6111593773053	8.49473218008237	8.84785869003187	8.74213377244967	9.11601688052907
5.24	-0.099	-0.288	0.713	-0.85	-2.49	6.18	0.40801	0.02694	3e-05	0.78062	0.181609	0.003368	19.96	2e-05	0	0	1	8063313	ENST00000437218	NA	NA	NA	NA		8063313	4.91868833367208	4.5973333059971	4.93488208263163	6.00110791520725	5.69265647980581	5.75974344481196	5.21319298195708	5.01254704872638	5.08856811558613	5.01647497240913	5.18244070107328	5.41157383944697
9.56	-0.076	-0.011	0.721	-0.65	-0.1	6.16	0.52873	0.92527	3e-05	0.84428	0.976677	0.003421	13.56	0.00014	0	0	1	7892541	---	NA	NA	NA	NA		7892541	9.17107896304566	9.35289873220256	9.5361191404432	10.1221840426160	10.2715607613662	9.86337396350722	9.43348252048945	9.26020096143568	9.4000098529406	9.31415678365147	9.54006644370712	9.46685751271596
9.94	-0.109	-0.226	0.617	-1.08	-2.24	6.11	0.30042	0.04321	4e-05	0.706892	0.238186	0.003655	19.73	2e-05	0	0	1	7966315	NM_005719	10094	ARPC3	actin related protein 2/3 complex, subunit 3, 21kDa	12		7966315	9.52272782597156	9.55339793157143	9.78261151802214	10.4109618251156	10.4764811717278	10.5031263931511	9.97877417647714	9.79548653386743	9.76390217425964	9.86979699559365	9.81083194340391	10.1847234393493
9.23	-0.234	-0.199	0.611	-2.32	-1.98	6.08	0.037	0.06943	4e-05	0.322287	0.308698	0.003721	18.6	3e-05	0	0	1	8135625	NM_006136	830	CAPZA2	capping protein (actin filament) muscle Z-line, alpha 2	7		8135625	8.89719242573137	8.78540340297928	9.01400916122855	9.73239319415876	9.8422877131763	9.55316349635526	9.20317805258694	9.17953075565186	8.91095343050958	9.16239678030923	9.42703802965487	9.40529037848046
7.58	-0.463	-0.134	0.717	-3.89	-1.12	6.03	0.00184	0.28101	4e-05	0.065462	0.622607	0.003889	17.53	4e-05	0	0	1	8105348	NM_001008397	493869	GPX8	glutathione peroxidase 8 (putative)	5		8105348	6.9737838608757	6.99713513633854	7.46780376520098	8.05863909088914	8.04560791349089	7.88778400310876	7.43885487127384	7.19479095287701	7.20621350673134	7.76680212587068	7.6488798180862	7.81263036154744
10.86	-0.196	0.146	0.818	-1.44	1.07	6.02	0.17257	0.30247	4e-05	0.588993	0.643212	0.003893	10.91	0.00042	0	0	1	8154363	NM_001029	6231	RPS26	ribosomal protein S26	12		8154363	10.5785138607744	10.6566607290586	10.8358764260692	11.1962404814467	11.5697316031597	11.3220204548165	10.6238166914278	10.4555037557166	10.5537866033616	10.6567732119298	10.7847868412148	10.7802367291848
7.47	-0.494	0.178	0.615	-4.84	1.74	6.03	0.00032	0.10469	4e-05	0.024211	0.383755	0.003893	12.66	0.0002	0	0	1	7975851	NM_001102564	112752	C14orf179	chromosome 14 open reading frame 179	14		7975851	7.20140154230973	7.35035307897944	7.32298324742073	7.72224293287927	7.86441958574963	7.5993540120809	7.22803352957652	7.14587731900015	6.96689014587537	7.47001038845317	7.56276317983342	7.78986626288727
6.21	-0.817	0.188	0.588	-8.38	1.93	6.02	0	0.07575	4e-05	0.000533	0.322462	0.003893	44.49	0	-1	0	1	8177222	NM_013230	100133941	CD24	CD24 molecule	6		8177222	5.96834253274426	5.73319333598435	5.84209168098279	6.21288184910037	6.37824300502134	6.1503683026261	5.61752718115700	5.62449948427809	5.73691856477712	6.26360842447572	6.60180535327618	6.56547577929702
6.61	-0.049	0.355	0.96	-0.31	2.22	6	0.76462	0.04479	4e-05	0.934657	0.243096	0.003933	11.66	0.0003	0	0	1	7928907	NA	NA	NA	NA	NA		7928907	6.65483496995915	6.56021824511563	6.59297582256553	7.3359610126095	7.38223978077411	6.90439295556805	6.65959961984452	6.06509900543137	6.018604948285	6.23826385123821	6.43107066565159	6.22062520617073
4.36	-0.764	0.863	0.806	-5.68	6.42	6	7e-05	2e-05	4e-05	0.009467	0.001588	0.003937	14.18	0.00011	-1	1	1	7892843	---	NA	NA	NA	NA		7892843	4.38289509149587	4.65136365258678	4.73537978279262	4.52604135570131	4.4772494603535	4.59604262322143	3.94980262846761	3.72936641904371	3.50279077075382	4.53535047042329	4.59717892605714	4.34060718839763
7.7	0.062	-0.878	-0.651	0.56	-7.95	-5.9	0.58446	0	5e-05	0.867522	0.000314	0.004316	28.75	0	0	-1	-1	8035842	NM_003430	7644	ZNF91	zinc finger protein 91	19		8035842	7.0647465104368	6.99192247755424	7.36247860369839	7.4558921947577	7.42342920774115	7.21993569803975	8.07391082092939	8.01461151228873	7.96450758913053	7.84352312696426	8.0681570589895	7.9556567648112
8.07	-0.112	0.328	-0.664	-0.99	2.9	-5.86	0.34058	0.01247	6e-05	0.737255	0.11278	0.004458	27.36	0	0	0	-1	8157941	NM_001099270	403341	ZBTB34	zinc finger and BTB domain containing 34	9		8157941	8.5503513453521	8.61635593291055	8.4652829827543	7.74884511754724	7.23550906242887	7.67122656288239	8.20809548216027	8.24269116871354	8.19621962225608	8.4147350505827	8.36295444899083	8.20574491370437
10.9	-0.115	0.055	0.63	-1.06	0.51	5.83	0.30799	0.61926	6e-05	0.712133	0.857833	0.004521	14.45	0.0001	0	0	1	7892907	---	NA	NA	NA	NA		7892907	10.6047713465577	10.6144913423910	10.8530444512982	11.2546916508062	11.4240680371133	11.1192549331505	10.7648690146510	10.4818118424085	10.6605071525687	10.6893265193187	10.6600562891537	10.9019740405756
9.47	-0.136	0.1	0.866	-0.92	0.67	5.82	0.37541	0.51345	6e-05	0.759	0.800064	0.004538	11.03	0.0004	0	0	1	8124524	NM_003510	8330	HIST1H2AK	histone cluster 1, H2ak	6		8124524	9.010985406323	9.28970513946499	9.51759083982584	10.3045146384730	9.91918067531899	9.89285887559462	9.39465039913153	9.03124325516813	9.09269162587914	9.38030269343362	9.22857473544488	9.31913895666711
4.59	-0.411	0.399	0.761	-3.13	3.03	5.79	0.00798	0.00958	6e-05	0.157039	0.095054	0.00468	8.57	0.00129	0	0	1	8151547	NA	NA	NA	NA	NA		8151547	4.47808609503789	4.49024426424444	4.86940301180076	5.14552589682845	4.8945537031248	4.88568383840661	4.35046262344662	4.23212537218121	4.05875572915891	4.46413318064148	4.52154690418064	4.889520564895
8.21	-0.056	0.027	0.957	-0.34	0.16	5.79	0.74068	0.87176	6e-05	0.926732	0.957801	0.004713	13.01	0.00017	0	0	1	7924144	NR_026911	100131205	RPL21P28	ribosomal protein L21 pseudogene 28	1		7924144	7.91454090285178	7.82626520394687	8.03481221648494	9.13326205672826	8.91179192790802	8.51854729236508	8.06128215521654	7.8824468724023	7.75024239617222	7.65395371138728	8.00478657336343	8.20289403550474
9.83	-0.553	0.991	0.659	-4.85	8.69	5.77	0.00032	0	6e-05	0.023994	0.000168	0.004757	25.77	0	0	1	1	8133721	NM_001540	3315	HSPB1	heat shock 27kDa protein 1	7		8133721	10.2371039824333	10.5018319711391	10.3295268890493	10.0323842924672	9.91314151574762	10.1240965777579	9.34842478960225	9.3127169240684	9.43295795838137	9.99907689192887	9.89172880983133	9.8623375357125
8.32	-0.195	0.297	0.589	-1.9	2.9	5.77	0.0791	0.01232	6e-05	0.439041	0.111923	0.004762	8.78	0.00115	0	0	1	8074939	NM_213720	400916	CHCHD10	coiled-coil-helix-coiled-coil-helix domain containing 10	22		8074939	8.1926270704217	8.31444352074493	8.57098361020256	8.6913314228763	8.60645664149481	8.65903812616552	8.07778202546674	8.10719697382156	8.003361770927	8.34392222378665	8.31047175553709	8.11788123617394
10.84	-0.012	0.025	-0.684	-0.1	0.21	-5.75	0.91918	0.83856	7e-05	0.97974	0.946203	0.004827	13.67	0.00014	0	0	-1	7893966	---	NA	NA	NA	NA		7893966	11.0872211764176	11.0449222114607	10.8575969643732	10.4530342439374	10.1052311363629	10.3048083737270	10.9360918353943	10.8900347143371	11.0894654606445	10.9027835981002	10.9884858397888	11.0612291204868
9.01	-0.135	-0.128	0.67	-1.15	-1.09	5.72	0.26942	0.29376	7e-05	0.68284	0.634971	0.004944	13.68	0.00014	0	0	1	7892802	---	NA	NA	NA	NA		7892802	8.79023561092497	8.67758842404325	8.63205419911367	9.43999695853722	9.72566303461941	9.3290757453834	8.94842014854275	8.8420837257845	8.69373460518026	8.73379392609797	9.01490544913145	9.14080788133796
6.73	-0.198	-0.388	0.672	-1.68	-3.28	5.69	0.11721	0.00591	7e-05	0.511158	0.070477	0.005108	24.64	1e-05	0	0	1	8121547	NM_001033564	619208	C6orf225	chromosome 6 open reading frame 225	6		8121547	5.9386428874541	6.14103673737165	6.36595743039606	7.16711482105024	7.34686233907558	7.11216566063414	6.66911362753506	6.61579234727975	6.32482587018703	6.68758257834994	6.74161291537928	6.77522395784836
6.74	0.02	0.299	-0.59	0.19	2.88	-5.69	0.85221	0.01281	7e-05	0.961298	0.114615	0.005122	19.66	2e-05	0	0	-1	8157381	NM_133374	114991	ZNF618	zinc finger protein 618	9		8157381	7.01106892364843	7.27941949612401	7.1207840306378	6.15498852837259	6.3611071057157	6.2299159146986	6.75421864823332	6.72376160465787	7.03668660403849	6.93368999679827	6.73690557332368	6.78495985370308
8.47	-0.452	0.275	0.717	-3.58	2.18	5.68	0.00335	0.04835	7e-05	0.093986	0.254183	0.005124	8.62	0.00125	0	0	1	7892870	---	NA	NA	NA	NA		7892870	8.5052712614958	8.24268456155362	8.43280867596148	9.02171260844375	8.66757483582659	8.81836027812249	7.97630956009507	8.0445611159363	8.33552684869585	8.57704063526289	8.6253334279187	8.50870816590207
8.29	-0.18	-0.19	0.625	-1.63	-1.72	5.65	0.12739	0.10871	8e-05	0.52721	0.390962	0.005239	16.35	5e-05	0	0	1	7990700	NM_025234	80349	WDR61	WD repeat domain 61	15		7990700	7.81843732228341	8.0792520252487	8.0553580293363	8.89583747034134	8.86304663535163	8.63860660741998	8.2546937649614	8.15724522625065	8.11203301246498	8.1852063795135	8.28282870273795	8.59578997784519
8.39	-0.641	0.555	0.707	-5.12	4.43	5.65	0.0002	0.00068	8e-05	0.01793	0.016999	0.005242	15.07	8e-05	-1	0	1	7893104	---	NA	NA	NA	NA		7893104	8.34963312247498	8.44109021531388	8.35750510533667	8.65283859582427	8.76340957012615	8.18997363253916	7.71225649234643	7.89304436478364	7.87895395545627	8.42377130616376	8.49992207777251	8.4834477515626
9.83	-0.173	0.522	0.697	-1.4	4.23	5.64	0.18607	0.00099	8e-05	0.603314	0.022093	0.005308	10.15	0.00059	0	0	1	7893023	---	NA	NA	NA	NA		7893023	9.8349255675651	9.90717075038634	10.2046183572639	10.1591654559773	10.2937049085461	10.0178707586113	9.67001613087863	9.50809190096951	9.20209939977514	9.78819898681414	9.54264430057102	9.56693180909379
8.21	-0.128	0.013	0.586	-1.23	0.13	5.62	0.24116	0.899	8e-05	0.656878	0.967352	0.005357	10.58	0.00048	0	0	1	8168357	NR_002309	441502	RPS26P11	ribosomal protein S26 pseudogene 11	X		8168357	7.94569546824289	7.94698750714777	8.21466632896184	8.75532249257384	8.61141311655079	8.45828101415701	8.16395347851146	7.99023508299967	7.91270350339826	8.17930074119425	8.09827297649371	8.1731872764218
8.78	-0.421	0.385	0.606	-3.78	3.46	5.45	0.00228	0.00421	0.00011	0.074643	0.05729	0.006391	11.21	0.00037	0	0	1	8158240	NM_021109	7114	TMSB4X	thymosin beta 4, X-linked	X		8158240	8.90768320638084	8.74136663698367	8.9702103483701	9.22737119067905	9.05561348082908	8.99983644810991	8.6422516556785	8.44987334131874	8.3716431616594	8.6847359967683	8.97053577848957	9.07127307994295
8.17	-0.199	0.294	0.761	-1.4	2.08	5.38	0.18349	0.05776	0.00013	0.600066	0.280807	0.006813	9	0.00103	0	0	1	7894934	---	NA	NA	NA	NA		7894934	8.0334745232945	8.00440423601413	8.25850356750907	8.44338550496594	8.92690976366773	8.32536248408999	7.97570350060636	7.6494325936955	7.78801477287363	7.84333394783981	8.00863049281842	8.15750347201833
5.56	-0.989	1.199	1.124	-4.66	5.65	5.3	0.00044	8e-05	0.00014	0.029829	0.00379	0.007446	11.09	0.00038	-1	1	1	7896444	---	NA	NA	NA	NA		7896444	5.86330751843553	5.81839903673694	5.95998502373233	5.83139150036333	6.26717785798852	5.31647903912528	4.74119433261321	4.89951443331613	4.40263179935985	5.81627898225382	5.63959638339442	5.55418836059978
7.96	-0.146	0.599	0.727	-1.05	4.29	5.2	0.31483	0.00088	0.00017	0.717896	0.02045	0.008253	9.45	0.00082	0	1	1	7894844	---	NA	NA	NA	NA		7894844	7.897114814905	8.27149878866186	8.43231003314152	8.46465356512073	8.39223841911904	8.12754308276702	7.60012960671636	7.72501528872826	7.4779233785115	7.97103761541533	7.64597454260897	7.62446600805125
8.28	-0.142	-0.098	0.615	-1.2	-0.83	5.2	0.25183	0.42098	0.00017	0.668799	0.738031	0.008253	13.6	0.00014	0	0	1	7919560	ENST00000384476	NA	NA	NA	NA		7919560	7.8126760106597	7.97388692475452	8.0755244813153	8.59416972823218	8.75883496579956	8.64796182736758	8.04483552517952	8.09584187430457	8.01593654733778	8.3726087945367	8.30208447246532	7.90696115060354
8.85	-0.234	0.12	1.251	-0.97	0.49	5.16	0.35107	0.6295	0.00018	0.743476	0.863182	0.008605	8.6	0.00126	0	0	1	7893259	---	NA	NA	NA	NA		7893259	8.07777289821219	8.48249572392547	9.04755803207163	9.69096575847912	9.8528033938925	9.4586251300955	8.72657446683714	8.52828912673844	7.99371647354786	8.65547455417826	8.43673215491733	8.85965670659118
6.64	-1.156	0.782	0.874	-6.81	4.6	5.15	1e-05	0.00049	0.00019	0.002802	0.0135	0.008753	20.12	2e-05	-1	1	1	7893202	---	NA	NA	NA	NA		7893202	6.45846593228519	6.60558633542724	6.64120027720296	6.53702353789429	6.71409434390447	6.7295993661227	5.30582803517061	5.88060981887729	6.17311915682186	6.73737887541794	7.06559283321924	7.02574049854638
4.95	-0.514	0.468	0.719	-3.67	3.34	5.13	0.00281	0.00531	0.00019	0.084239	0.065679	0.008884	10.61	0.00048	0	0	1	7893538	---	NA	NA	NA	NA		7893538	5.24885177313919	4.73143803092224	4.74606085549225	4.98743267479172	5.42273246194332	5.06861424972414	4.48607364686186	4.31150205270441	4.52565052315284	4.81119272458872	4.95559669761898	5.09888549847538
6.61	-0.121	-0.026	0.674	-0.92	-0.2	5.12	0.37258	0.8447	0.00019	0.757696	0.948411	0.008965	9.3	0.00088	0	0	1	8170298	NM_001012989	389898	UBE2NL	ubiquitin-conjugating enzyme E2N-like	X		8170298	6.16224680028029	6.4713898009377	6.568106686903	7.31055381579151	7.07167821301694	6.91884410324305	6.58666799123629	6.51849000546705	6.17540739513542	6.53764387762737	6.43702048985543	6.67013591986962
6.65	-0.023	-0.367	0.752	-0.15	-2.49	5.11	0.87966	0.02695	0.0002	0.969064	0.181648	0.009047	18.84	3e-05	0	0	1	7919390	ENST00000365538	NA	NA	NA	NA		7919390	6.18276205978908	6.01878601665756	6.07721631603629	7.12064732669672	7.16911860263222	7.34610542591747	6.40788602217183	6.42131592445078	6.5495985881834	6.3454386923137	6.5713720328124	6.53014584096821
7.5	-0.338	-0.079	0.666	-2.59	-0.6	5.1	0.02224	0.55609	0.0002	0.256099	0.82509	0.009136	13.89	0.00013	0	0	1	8134257	NM_004126	2791	GNG11	guanine nucleotide binding protein (G protein), gamma 11	7		8134257	7.36614007839113	7.04007902188462	7.3937241711538	8.07022668669591	8.1198970937384	7.84283833808324	7.41714802459293	7.36396765764439	7.25527343351673	7.55544862699415	7.49398384171472	8.00189519940166
6.28	0.147	-0.003	-0.589	1.27	-0.03	-5.09	0.2252	0.97753	0.00021	0.642274	0.992082	0.009285	10.34	0.00054	0	0	-1	8158147	NM_052901	114789	SLC25A25	solute carrier family 25 (mitochondrial carrier; phosphate carrier), member 25	9		8158147	6.53877583843284	6.51489881886309	6.47043889034147	5.88454090129772	6.20507915007946	5.6783132853372	6.39214639067788	6.59094318510542	6.55099062680359	6.30813661269654	6.41669557135436	6.36723341678743
4.79	0.579	-1.099	-0.846	3.47	-6.58	-5.06	0.00416	2e-05	0.00022	0.106581	0.001333	0.009561	11.96	0.00027	0	-1	-1	8113796	ENST00000296662	NA	NA	NA	NA		8113796	4.55728685369192	4.31769314794447	4.11879710763343	4.74745484094807	4.40054141338944	4.60683790248258	5.68100293563134	5.56038510044456	5.05031872934831	4.64951920805551	5.04696131919691	4.8584767675837
4.1	-0.304	-0.328	0.647	-2.37	-2.56	5.05	0.03391	0.02359	0.00022	0.310723	0.16786	0.009656	16.19	6e-05	0	0	1	8044225	NM_006588	27233	SULT1C4	sulfotransferase family, cytosolic, 1C, member 4	2		8044225	3.53637846249294	3.79713754078495	3.43525559539201	4.70937039045607	4.57468536587787	4.41196979315374	3.94211613510535	3.71785955361928	4.09384138814187	4.26466500125757	4.38008044960876	4.02004754702481
6.91	-0.409	0.702	1.514	-1.36	2.33	5.02	0.19801	0.03655	0.00023	0.615252	0.217451	0.009921	6.91	0.00327	0	0	1	7894504	---	NA	NA	NA	NA		7894504	6.21368149407576	7.08417146021914	7.47107379840976	7.5535244170272	7.70878997894971	7.94330783857856	6.20360138813361	6.56064919393556	5.89807524076415	6.77737874247996	6.65865162913661	6.45288255336493
9.39	0.28	-0.192	0.749	1.87	-1.28	5.01	0.08403	0.22244	0.00024	0.448735	0.560477	0.010167	14.8	9e-05	0	0	1	7899480	NR_002907	6080	SNORA73A	small nucleolar RNA, H/ACA box 73A	1		7899480	9.01093904916737	9.00359862057789	9.3225194447241	10.1638371025913	10.1946378934061	9.80123663042912	9.29754916795622	9.24872843027487	9.36593800361472	9.05957835002954	9.25349639767668	8.75942529285492
3.62	-0.131	0.819	0.628	-1.03	6.46	4.96	0.32144	2e-05	0.00026	0.721885	0.001526	0.0107	16.93	4e-05	0	1	1	8071063	NM_014339	23765	IL17RA	interleukin 17 receptor A	22		8071063	4.13584839522272	4.0346220818807	4.15307565178964	3.7465156883585	3.82499492719705	4.17935412883438	3.45800556452833	3.09704296559363	3.31092704241323	3.26775723752466	3.37255633967823	3.61761983910443
10.47	0.099	0.167	-0.599	0.82	1.38	-4.96	0.42704	0.19133	0.00026	0.791924	0.523131	0.0107	11.23	0.00036	0	0	-1	7896240	---	NA	NA	NA	NA		7896240	10.7624857702391	10.8517869972403	10.7314244117888	10.0192067738271	9.77479300328596	10.2530781664466	10.482620158033	10.7813044851791	10.5816449492425	10.6064583869364	10.4828604905536	10.4587491928859
5.93	-0.536	0.63	0.766	-3.46	4.07	4.95	0.00417	0.00132	0.00026	0.106734	0.027142	0.010757	7.15	0.00283	0	1	1	8075635	NM_000362	7078	TIMP3	TIMP metallopeptidase inhibitor 3	22		8075635	5.93525109331321	5.9627958278339	6.37037525070966	6.16517515051088	6.09012335516201	6.42068972710553	5.15345889167771	5.66182563136951	5.56265660558318	6.13802430519601	6.10611915439709	5.74312427888469
6.43	-1.295	0.785	0.609	-10.48	6.35	4.93	0	2e-05	0.00027	9.7e-05	0.001716	0.010948	34.48	0	-1	1	1	7982597	NM_003246	7057	THBS1	thrombospondin 1	15		7982597	6.44264156804904	6.74747706735367	6.73098691789267	6.31092482511218	6.30346192976107	6.77999940939018	5.75694293994223	5.99752394774162	5.8118722087922	7.22916864649517	7.1062980405878	7.11466229246063
5.49	1.296	-1.018	-0.824	7.74	-6.09	-4.92	0	4e-05	0.00028	0.001044	0.002296	0.010993	18.53	3e-05	1	-1	-1	7945954	NM_001085395	136157	hCG_1651160	SSU72 RNA polymerase II CTD phosphatase homolog pseudogene	7		7945954	5.51629462719485	5.22557266080952	5.2425537400258	5.81228512404837	5.33405023045538	5.42124832868856	6.42341951856791	6.43346961511144	6.18195530155854	5.26833508931613	5.18797417978985	4.69545757601861
8.58	0.13	-0.336	-0.778	0.82	-2.12	-4.9	0.4266	0.05385	0.00029	0.791851	0.269369	0.011192	12.92	0.00018	0	0	-1	7895298	---	NA	NA	NA	NA		7895298	8.7108600538641	8.2828368533996	8.29703651078724	7.82452276149655	8.05043713629584	8.09019484261693	8.80819134222011	8.59264062714131	8.89877729140952	8.28506609890185	8.7564662349632	8.86739081602974
8.22	0.006	-0.17	0.625	0.05	-1.32	4.86	0.96428	0.20986	0.00031	0.992482	0.546843	0.011714	12.14	0.00025	0	0	1	8005200	NR_003043	692087	SNORD49B	small nucleolar RNA, C/D box 49B	17		8005200	7.7665686657655	7.81740638769501	8.10870746128707	8.65924049119076	8.79094819514697	8.62672156937029	8.16301186078637	7.87342982281522	8.16521547409353	7.7815963466221	8.08354516826716	8.31889961522196
7.31	0.269	-0.271	-0.639	2.03	-2.04	-4.81	0.0634	0.06181	0.00034	0.402664	0.290708	0.012204	6.14	0.00527	0	0	-1	7893910	---	NA	NA	NA	NA		7893910	7.47908992202706	7.44536710529335	7.13009518213374	6.96851441509072	6.71187999848744	7.2705771503957	7.44980753263334	7.79077174302538	7.62771411761679	7.34446676337584	7.3355413661223	7.38016969199758
6.39	-1.613	1.068	0.638	-12.14	8.04	4.8	0	0	0.00035	3.1e-05	0.000292	0.01236	51.04	0	-1	1	1	7959102	NM_014365	26353	HSPB8	heat shock 22kDa protein 8	12		7959102	6.97806940473811	6.88969216738175	6.45919750663859	6.22494428328032	6.49792726359688	6.31293287888643	5.78185796366009	5.58426696505578	5.75575147103299	7.218217706353	7.53336741313264	7.21070648203477
5.81	0.273	0.121	-0.668	1.96	0.87	-4.8	0.0722	0.39955	0.00035	0.42427	0.723115	0.012373	9.49	0.00081	0	0	-1	8047401	AK125394	NA	NA	NA	NA		8047401	6.27872348943811	5.78256492387901	6.33267742678146	5.48225189216704	5.27271200762626	5.27038383346096	5.97920144747828	6.10975067446192	5.94096983977743	5.54696140772457	5.77951562454352	5.88568104836909
3.48	-1.137	0.032	1.419	-3.81	0.11	4.76	0.00215	0.91549	0.00037	0.072266	0.973116	0.012914	9.18	0.00094	0	0	1	7896372	---	NA	NA	NA	NA		7896372	2.90107613578752	2.64142429514630	3.04846890609803	4.26829572473318	4.18579432545108	4.29644555108889	3.08700474279792	2.92645200215605	2.48070210359963	3.2404138408587	3.79621229597754	4.8675060007464
8.23	-0.291	0.336	0.816	-1.69	1.96	4.75	0.11387	0.07217	0.00038	0.505133	0.314941	0.01303	6.42	0.00441	0	0	1	8159004	NR_002447	26820	SNORD24	small nucleolar RNA, C/D box 24	9		8159004	7.87152071109406	8.40540868578792	8.47529971490077	8.78735516614162	8.84671337026134	8.55755103871435	8.07002567496385	7.81474815369666	7.85795618386617	7.97146155955946	8.42730986313476	8.21834798730168
8.7	-0.313	0.37	0.787	-1.88	2.22	4.72	0.08272	0.04479	0.0004	0.446444	0.243096	0.013414	5.65	0.00733	0	0	1	7895018	---	NA	NA	NA	NA		7895018	8.46714370711516	8.74959276284485	8.89755097213728	8.98901783761368	9.20900275316751	9.16594895681851	8.49121631920911	8.21475535294713	8.29848189685688	8.47706780874086	8.45194317196774	9.01512494957371
8.51	-0.121	0.203	0.936	-0.61	1.02	4.71	0.55229	0.32585	0.00041	0.852825	0.664628	0.013613	7.67	0.0021	0	0	1	7974471	ENST00000254302	NA	NA	NA	NA		7974471	8.08473811790828	8.31008069116237	8.63191409241498	9.35578495131831	9.18264782680792	8.68626195073393	8.53272605367853	8.00751145034406	7.87763214019735	8.092103314498	8.21099807905169	8.47861089954533
7.97	-0.319	0.582	1.448	-1.03	1.89	4.69	0.32075	0.08179	0.00042	0.721184	0.33525	0.013778	6.16	0.00521	0	0	1	8012000	NM_001004333	440400	RNASEK	ribonuclease, RNase K	17		8012000	7.30879459147173	8.15845412225085	8.3352296097622	8.54472833286349	8.9627325536373	8.89201639600163	7.51516980739241	7.22684559717935	7.3143744240326	7.80385197843952	7.78409312286974	7.42412302480246
5.61	0.217	0.149	-0.672	1.5	1.03	-4.65	0.1567	0.32283	0.00045	0.567838	0.661179	0.014414	9.46	0.00082	0	0	-1	7895501	---	NA	NA	NA	NA		7895501	5.86343766781394	5.87118914032143	6.16387423199894	4.9750010053066	5.21091843768802	5.25087602675576	5.86957016688474	5.57541829527545	6.00795092176261	5.5748031945168	5.75388459670555	5.47259370909732
8.28	0.167	-0.004	0.704	1.09	-0.03	4.61	0.29476	0.97792	0.00049	0.703811	0.992174	0.015043	10.83	0.00043	0	0	1	7967030	NR_003925	26835	RNU4-1	RNA, U4 small nuclear 1	12		7967030	7.93305861572211	8.15569605062547	8.19626361716461	8.80774092535411	9.02197362582433	8.57876228934398	8.01489521450373	8.2643166192495	8.01873229196992	8.07739937688367	8.12016567016064	7.6002934952505
8.53	0.128	-0.17	-0.689	0.85	-1.13	-4.6	0.4086	0.27781	0.00049	0.780803	0.619803	0.015086	6.2	0.00507	0	0	-1	7895726	---	NA	NA	NA	NA		7895726	8.68125493480194	8.69018505083741	8.43702965199072	8.47332332123405	8.07948299060472	7.69747363895194	8.63788378093403	8.86116629636038	8.81815377902962	8.73417305391058	8.67963146733958	8.51984916034879
3.21	-0.288	0.026	0.734	-1.8	0.17	4.6	0.09452	0.87139	0.0005	0.46943	0.957709	0.015108	6.82	0.00345	0	0	1	7893132	---	NA	NA	NA	NA		7893132	2.70018671401446	3.31577852210515	2.91050431399696	3.62817964074949	3.70525437509732	3.71648471194238	3.02213836659837	2.97935586875482	2.84587590790477	3.22057291390149	3.23792547144365	3.25273234211999
4.36	-0.252	-0.074	0.818	-1.41	-0.41	4.59	0.18136	0.68606	0.0005	0.597762	0.890098	0.015165	7.74	0.00201	0	0	1	8102728	GENSCAN00000031902	NA	NA	NA	NA		8102728	3.81333324401318	4.00314183974	4.31042233516143	5.03875247368578	5.31688675471927	4.44752160318475	4.18993885570797	4.01158823197128	4.14627980052026	4.26338875954958	4.30092595205198	4.53812314706223
6.48	-0.8	1.176	1.182	-3.11	4.57	4.59	0.00826	0.00052	0.0005	0.159557	0.01403	0.015169	7.35	0.00252	0	1	1	7896361	---	NA	NA	NA	NA		7896361	7.0011176466489	6.7123696519337	6.74804500901848	6.67547110907297	7.48784484781923	6.31430099232426	5.9162762760894	5.70884659084532	5.30716161329523	6.40138110208418	6.75795024876181	6.17343353088865
5.5	-0.596	-0.026	1.308	-2.08	-0.09	4.57	0.05781	0.9289	0.00053	0.389318	0.977569	0.015586	10.06	0.00062	0	0	1	8074593	NM_015672	85376	RIMBP3	RIMS binding protein 3	22		8074593	4.2269730547532	5.37576979951893	4.93817354881111	6.18779224503164	6.05708289909549	6.29962284796284	5.01569850440238	4.93219445702187	4.67123428530221	5.49436515463363	5.44998333101597	5.46311961822111
6.95	-0.192	0.313	0.798	-1.1	1.79	4.57	0.29202	0.09719	0.00053	0.701476	0.368424	0.015586	5.69	0.00714	0	0	1	7899422	NM_014280	22826	DNAJC8	DnaJ (Hsp40) homolog, subfamily C, member 8	1		7899422	6.71855035759607	6.9447110838094	7.14217516989076	7.31977219620433	7.25675768762373	7.6866531454148	6.51501419115626	6.68034266101094	6.67243627098043	7.08226277238125	6.45633283363904	6.90536874015854
3.13	0.088	-0.641	-1.294	0.31	-2.26	-4.56	0.76106	0.04175	0.00053	0.933347	0.23349	0.015657	6.91	0.00327	0	0	-1	7896478	---	NA	NA	NA	NA		7896478	3.14948831286054	3.20467880041523	2.77821414484977	2.60197586757032	2.60357293903414	1.96762886636537	3.70145406861809	3.49440155885579	3.85876359363501	3.11796729967283	3.37334886640520	4.29893134410807
10.6	1.088	-1.089	-0.727	6.8	-6.81	-4.55	1e-05	1e-05	0.00055	0.002802	0.00106	0.015849	15.47	7e-05	1	-1	-1	8179322	NM_005345	3303	HSPA1A	heat shock 70kDa protein 1A	6		8179322	10.3026231170792	10.1191659582195	10.2674133386013	10.6249559253207	10.7467107948637	10.4030281115638	11.5890598811849	11.4778063803763	10.8890624578246	10.0953977276142	10.4798949127039	10.1161685288616
7.96	-0.125	-0.158	0.852	-0.66	-0.84	4.53	0.51786	0.41669	0.00056	0.839567	0.73549	0.016305	8.6	0.00126	0	0	1	7894165	---	NA	NA	NA	NA		7894165	7.57100710083253	7.68210488959569	7.61591738716872	8.82307789063453	8.63735422341381	8.43909238185169	7.6612528395545	7.76341645001268	7.9180980339472	7.50621511672603	7.76055747719219	8.45136876126199
6.94	-0.96	2.857	0.586	-7.42	22.08	4.53	0	0	0.00057	0.001482	0	0.016323	199.61	0	-1	1	1	8145361	NM_005382	4741	NEFM	neurofilament, medium polypeptide	8		8145361	9.03549473060732	8.9889861781976	9.02731280872013	7.06515363540033	6.62151378370531	6.55031047623552	6.14521594355153	6.19392208524697	6.14031964430049	6.90246390134013	7.1195154099452	7.33753771758805
7.62	-0.016	-0.432	-0.796	-0.09	-2.44	-4.5	0.93036	0.0295	0.00059	0.983119	0.190916	0.016748	7.45	0.00237	0	0	-1	7895995	---	NA	NA	NA	NA		7895995	7.57008764045112	7.47652124570008	7.34958844564158	6.79307948461213	7.47706118488953	7.03522682748989	7.94971327817538	7.76396850572781	7.97898054112098	7.69277050093089	8.1170225733305	7.9301295468872
7.91	0.619	-0.087	-0.594	4.65	-0.66	-4.46	0.00045	0.52345	0.00064	0.029875	0.807218	0.017419	13.11	0.00017	1	0	-1	8044346	NR_027244	151009	LOC151009	hypothetical LOC151009	2		8044346	8.33838553520346	8.19616134837809	8.17541096183556	7.79378502357125	7.594677132988	7.80150825876762	8.45260564118061	8.29132949794241	8.22788676552628	7.86330029264593	7.5313715809488	7.7187882404898
9.94	-0.104	-0.178	0.851	-0.54	-0.93	4.46	0.5972	0.36903	0.00064	0.872478	0.700671	0.017494	9.76	0.00071	0	0	1	8005471	NM_001031	6234	RPS28	ribosomal protein S28	19		8005471	9.10231841304009	9.65050829445415	9.7287661351137	10.3161652371058	10.4903467249327	10.7629610165550	9.74387602850942	9.54682481914116	9.72433858279228	9.69620929323794	9.70637610900183	9.92297664046626
8.11	-0.063	0.227	0.873	-0.32	1.16	4.45	0.75375	0.26859	0.00065	0.930918	0.611475	0.017719	7.67	0.00209	0	0	1	7900157	NM_001030	6232	RPS27	ribosomal protein S27	1		7900157	7.6018278633912	7.99137391426797	8.3069604262474	8.55919222814538	8.73980578112007	8.53936850419155	8.06050082478313	7.57996670046466	7.57927882844569	7.41867257018155	7.9929001710148	7.99681829755172
9.49	-0.1	0.226	0.617	-0.72	1.63	4.45	0.48237	0.12744	0.00066	0.821508	0.423377	0.017733	7.13	0.00287	0	0	1	7894102	---	NA	NA	NA	NA		7894102	9.55780598169823	9.26995715161883	9.44330109247846	9.65691949504053	10.1613488862401	9.62628002036469	9.17810971611914	9.10347527081463	9.31154113389026	9.07648048370815	9.50930811200772	9.30846682418022
5.7	-0.118	0.319	0.838	-0.62	1.68	4.42	0.54545	0.1168	0.00069	0.850359	0.405553	0.018245	6.18	0.00515	0	0	1	8085287	NM_018462	55845	C3orf10	chromosome 3 open reading frame 10	3		8085287	5.29145362216406	5.72646568192896	5.97278239732399	5.98561726972204	6.26579715128451	6.29852314988381	5.50748061874034	5.30143756106215	5.22619192312573	5.45442863107078	5.59206821048159	5.34175721202738
8.98	0.219	-0.588	-0.734	1.32	-3.53	-4.41	0.21079	0.00367	0.0007	0.629847	0.052236	0.018432	8.92	0.00107	0	0	-1	7895247	---	NA	NA	NA	NA		7895247	9.03550463450635	8.56582905320664	8.45334539769943	8.44476369496836	8.5054585217926	8.66495137195323	9.20571398316104	9.1637597360537	9.4491363668254	8.88252965584777	8.86678182883476	9.41196305528602
10.16	0.008	-0.566	-0.783	0.04	-3.18	-4.4	0.96554	0.00726	0.00072	0.992842	0.080226	0.018864	7.83	0.00191	0	0	-1	8165696	NC_001807	NA	NA	NA	NA		8165696	10.1065069565007	9.94683922529376	9.84125555375698	10.0492548725643	9.51628552310777	9.6785603420667	10.1461246188754	10.7577079957482	10.6886298621741	10.5858314344108	10.6921904561901	10.2909092180973
8.63	-0.046	-0.159	0.803	-0.25	-0.87	4.39	0.80623	0.39926	0.00072	0.948366	0.723039	0.018918	9.79	0.0007	0	0	1	7895246	---	NA	NA	NA	NA		7895246	8.4434827252999	7.95937986871845	8.27903829454117	9.2873514229098	9.45323163650703	8.82894312228626	8.75006112772382	8.17040252907998	8.23953394013971	8.425323300518	8.64604705643465	8.22595895432807
9.75	-0.283	-0.075	0.6	-2.06	-0.55	4.38	0.05959	0.5923	0.00074	0.392567	0.843007	0.019156	7.62	0.00215	0	0	1	7987225	NM_018648	55505	NOP10	NOP10 ribonucleoprotein homolog (yeast)	15		7987225	9.16594174273753	9.54478801584511	9.73787214634684	10.1626075928984	10.0970947542363	10.2136972874676	9.65496102157688	9.48381977823801	9.53537178273904	9.8821885440336	9.73854315238651	9.90115603622407
6.32	-0.75	0.768	0.885	-3.69	3.78	4.35	0.00272	0.00229	0.00078	0.082687	0.038805	0.019777	7.4	0.00245	0	1	1	7894440	---	NA	NA	NA	NA		7894440	6.55788227680923	6.13303208447009	6.54462860534601	6.75066022372488	6.57640536702788	6.25690629268527	6.04012195018222	5.27502582682123	5.61505671989253	6.21300433465222	6.25952182155618	6.70874165301218
6.73	0.154	-0.2	1.207	0.55	-0.72	4.34	0.59013	0.48438	0.0008	0.870129	0.781352	0.019918	10.68	0.00046	0	0	1	8073680	NA	NA	NA	NA	NA		8073680	6.40336607775267	6.27199060321115	6.66442826726559	7.64193201927453	8.17715640704913	7.74077548742096	6.50254845355262	6.50141989938487	6.93609694217604	7.10680979084469	6.605744109048	5.76694626186098
8.83	-0.119	-0.104	0.634	-0.81	-0.71	4.32	0.43326	0.49003	0.00083	0.794737	0.78538	0.020491	9.55	0.00078	0	0	1	8117330	NM_003529	8350	HIST1H3A	histone cluster 1, H3a	6		8117330	8.19396205426872	8.53325161619439	8.7522097834328	9.26418689497007	9.24908011809408	9.18198972187078	8.76121865895743	8.66478858724819	8.36642827846263	8.76442735473803	8.87409222622935	8.51024362333964
6.23	-0.261	0.195	-0.715	-1.57	1.17	-4.32	0.13936	0.26138	0.00083	0.544581	0.604596	0.020541	10.94	0.00041	0	0	-1	7895532	---	NA	NA	NA	NA		7895532	6.44104438120609	6.59517324469508	6.43621076755532	5.20148928489705	5.59674969224979	5.94580398841064	6.57190620913763	6.1907537808406	6.1262165912483	6.42108657326565	6.59520829435801	6.65508818884424
6.09	-0.464	0.285	0.608	-3.29	2.02	4.32	0.0058	0.06418	0.00083	0.13234	0.29638	0.020541	16.43	5e-05	0	0	1	8118556	NM_002122	3117	HLA-DQA1	major histocompatibility complex, class II, DQ alpha 1	6		8118556	6.16879601331388	6.18153134410024	6.21717143595193	6.61385426745896	6.56797601885492	6.35493873951557	5.98079744688014	5.86324406692574	5.86868543040732	6.30984352799645	6.27906424280969	6.51601440476902
6.77	-0.451	0.635	0.864	-2.25	3.17	4.31	0.04241	0.00743	0.00085	0.342055	0.08122	0.020751	6.14	0.00529	0	0	1	7895000	---	NA	NA	NA	NA		7895000	7.06888808614935	6.84040782197347	6.62909987188381	7.08005709892519	7.2567664684029	6.88803167076448	6.51388136082991	6.37437376845446	5.74519374761223	6.5661833561596	6.8879162212774	6.53307378425481
10.13	0.048	-0.307	0.711	0.29	-1.86	4.3	0.77704	0.08601	0.00086	0.9383	0.345045	0.020789	11.81	0.00028	0	0	1	7895985	---	NA	NA	NA	NA		7895985	9.6997793070235	9.41858872405544	9.89757344855065	10.8054758632523	10.86665838827	10.3972950609777	10.3246763670884	9.83846036679637	9.77351570596169	9.74999201484066	10.0482928018289	9.99504040455053
6.83	-0.773	0.461	0.645	-5.12	3.05	4.27	0.0002	0.00924	0.0009	0.01793	0.093058	0.02143	36.3	0	-1	0	1	8179489							8179489	6.92715248821252	7.25326976148514	7.04263733482305	7.34899861751714	7.09077661155164	7.33560149528603	6.52461819384032	6.6699195445078	6.64650132477371	7.4443223036357	7.53369572480534	7.18096477249638
10.46	-0.065	0.365	0.866	-0.32	1.8	4.26	0.75379	0.09565	0.00092	0.930918	0.365111	0.021661	5.68	0.00717	0	0	1	7894061	---	NA	NA	NA	NA		7894061	10.0188614007731	10.6058638168011	10.9037704230485	11.0922196930266	11.0486428865229	10.8900612848356	10.2074572356410	10.2202959276175	10.0066561205270	10.1983066503159	10.3710799132700	10.0601284933031
10.5	-0.241	0.028	0.681	-1.51	0.18	4.25	0.15571	0.86294	0.00094	0.566445	0.955175	0.021851	5.8	0.00659	0	0	1	7894205	---	NA	NA	NA	NA		7894205	10.2358808344861	10.1093902908164	10.5368208971093	11.2429986614811	11.0591240093986	10.5377218241164	10.3958085411806	10.2773769573666	10.1243325694379	10.4063683397462	10.4490398858006	10.6658860206493
5.73	-0.808	-1.03	0.679	-5.03	-6.4	4.22	0.00023	2e-05	0.00099	0.020003	0.001623	0.02246	42.42	0	-1	-1	1	7992861	NA	NA	NA	NA	NA		7992861	4.54245079346791	4.55757896079006	4.83811906955586	6.57986995026505	6.09479827856874	6.38979078749849	5.5020036549939	5.90396098810238	5.62072956836257	6.60857972444815	6.25158220515443	6.59035043118363
6.21	-0.498	0.551	0.804	-2.59	2.87	4.19	0.02221	0.01318	0.00105	0.256099	0.116813	0.023331	6.11	0.0054	0	0	1	7895724	---	NA	NA	NA	NA		7895724	6.41873581045469	6.20656765563938	6.04006311977402	6.69743758134108	6.32427939397645	6.40547398671404	5.91901488731274	5.2321400166985	5.86256274436791	6.05479380951375	6.52401062348266	5.92922158538753
8.39	0.235	-0.766	-0.882	1.11	-3.62	-4.16	0.2863	0.00312	0.00111	0.697272	0.047022	0.024223	5.94	0.006	0	-1	-1	8045804	NA	NA	NA	NA	NA		8045804	8.18784488790016	8.16698147800632	7.90587169689659	8.36062661516891	7.75107911245569	7.80172183933608	8.45414407597644	9.06185869831206	9.04198677430798	8.60448117820145	8.8580681772242	8.38910555770152
7.87	0.306	-0.221	-0.845	1.51	-1.09	-4.16	0.1557	0.2956	0.00111	0.566445	0.636597	0.024223	5.89	0.00623	0	0	-1	8124645	NM_030959	81797	OR12D3	olfactory receptor, family 12, subfamily D, member 3	6		8124645	8.43864172943314	7.77191128189412	7.96826681817134	7.67593747199527	7.47706118488953	7.15479003729524	8.6158033284001	8.1414118118421	8.08514786713418	8.0343251964329	7.65413877234235	8.2363198957707
10.36	0.307	-0.013	0.681	1.88	-0.08	4.16	0.08297	0.9363	0.00111	0.446774	0.978966	0.024241	10.88	0.00042	0	0	1	8127423	ENST00000408661	NA	NA	NA	NA		8127423	9.89865872174594	10.2954655833207	10.4269195863004	10.7320898024724	10.9027398426193	11.0680177067134	10.3999147563056	10.1169764576654	10.1441344500470	9.61378333616794	10.1365245218834	9.98931570172818
5.68	-0.411	0.111	0.606	-2.81	0.76	4.15	0.01461	0.45942	0.00114	0.211511	0.765085	0.024559	5.48	0.0082	0	0	1	8115600	NM_022090	63920	C5orf54	chromosome 5 open reading frame 54	5		8115600	5.56428430960434	5.45834950850874	5.55783535438564	5.8716226318823	6.17873007064928	6.0150582152708	5.45145192114413	5.50109980685692	5.2936530399575	5.40923374317915	6.13661862757549	5.93412374203957
3.9	-1.454	0.749	1.002	-6.01	3.09	4.14	4e-05	0.00854	0.00116	0.006617	0.088601	0.024731	13.48	0.00015	-1	0	1	7894103	---	NA	NA	NA	NA		7894103	3.53635865565439	3.67551366137248	3.88231505853743	3.76933580678944	3.85483863039971	4.22948498391843	3.57060640593187	2.63405188705585	2.6428902052545	4.29105563428287	4.28566369915357	4.63412953792998
9.74	-0.295	0.213	0.602	-2.03	1.47	4.14	0.0633	0.1664	0.00116	0.402606	0.488125	0.024735	5.39	0.00876	0	0	1	7896608	---	NA	NA	NA	NA		7896608	9.53149421970626	9.73194376647258	9.61878448194899	9.64552982309903	10.2616750167126	10.1404816381876	9.48439516067813	9.47341093423744	9.28497851997567	9.69043002943285	9.53392225426265	9.90390611334366
5.58	-0.153	-0.374	-0.781	-0.81	-1.98	-4.13	0.43369	0.06941	0.00119	0.795045	0.308698	0.024961	8.46	0.00136	0	0	-1	7895638	---	NA	NA	NA	NA		7895638	5.53505039687195	4.94799558906478	5.69409035128888	5.18744864298314	5.02509871200924	4.74499607305779	5.83469131414922	5.66160498602801	5.80384475239248	5.68444967980073	6.03311169880469	6.0411113757984
4.2	-0.584	0.665	1.111	-2.16	2.46	4.11	0.04969	0.02855	0.00122	0.366369	0.187739	0.025362	4.46	0.01723	0	0	1	7895367	---	NA	NA	NA	NA		7895367	3.75734024755191	4.33359897241451	4.83034824900843	4.36594458598798	5.25294442946644	4.64093309660505	3.67581924213538	3.5490222243364	3.70188252895956	4.43016853197810	3.74740912906834	4.50206684586615
7.81	-0.153	0.222	0.604	-1.04	1.51	4.11	0.31558	0.1546	0.00121	0.718394	0.469569	0.025362	5.33	0.00911	0	0	1	7893359	---	NA	NA	NA	NA		7893359	7.59926127001092	7.94913691124313	7.93347815797302	8.22918912375407	8.25558327822701	8.14392156161718	7.66617101020112	7.26461005879112	7.88539044863773	7.68327634582498	7.73194865841156	7.86071942602525
4.92	0.585	-0.353	-0.868	2.77	-1.67	-4.11	0.0158	0.11856	0.00123	0.220131	0.408262	0.02552	4.56	0.01607	0	0	-1	7895743	---	NA	NA	NA	NA		7895743	5.05464753719196	4.94607097716209	5.03384209258067	4.88525141900907	4.56997289474673	4.03506912121633	4.98236391026944	5.36255966169102	5.74811373589462	4.83494187241096	4.71807173277591	4.78359669638967
7.83	0.477	-0.491	-0.872	2.24	-2.31	-4.11	0.04286	0.03782	0.00123	0.343325	0.221119	0.025578	4.44	0.01754	0	0	-1	7896588	---	NA	NA	NA	NA		7896588	7.85376367136316	7.99528079868799	7.64004480077884	7.43256864220107	7.18325402215986	7.72920692031936	7.99889016244135	8.25082409970678	8.71277588597757	7.69637318572532	7.91662779588289	7.91915540553103
6.58	-0.1	0.305	0.79	-0.52	1.59	4.11	0.6123	0.13646	0.00123	0.878111	0.438932	0.025578	6.72	0.00366	0	0	1	7894246	---	NA	NA	NA	NA		7894246	6.485145801059	6.27438756602525	6.76032870980807	6.82082032555683	7.2651783697745	6.88854750582731	6.52958995613612	5.87630686945531	6.19761647388014	6.09219297852789	6.11603753580777	6.69508695811048
3.99	-0.28	0.113	0.975	-1.18	0.48	4.11	0.25982	0.64124	0.00124	0.675337	0.869324	0.025583	5.45	0.0084	0	0	1	7895848	---	NA	NA	NA	NA		7895848	3.87788590601698	3.74474008851037	3.79301305888424	4.76576815929137	4.28466494740591	4.95136898457485	3.83174390080621	3.79862947215157	3.44523867773558	3.73005204814186	3.97810873384994	4.20720058999435
3.64	-0.672	-0.211	0.646	-4.26	-1.34	4.1	0.00092	0.20301	0.00126	0.04465	0.537317	0.02589	12.98	0.00018	-1	0	1	7956878	NM_007199	11213	IRAK3	interleukin-1 receptor-associated kinase 3	12		7956878	3.07497474079158	3.28771050405093	2.95580363021542	3.69499362553355	4.36947425329042	3.82658545029271	3.36746977379249	3.40737570267306	3.17799120711442	3.87855730629228	3.87247203694469	4.21805465551193
4.27	-1.263	1.553	1.427	-3.62	4.45	4.08	0.00312	0.00066	0.00128	0.090045	0.016567	0.026331	11.03	0.00039	0	1	1	7896680	---	NA	NA	NA	NA		7896680	5.48259762862332	3.87366982954432	4.21209149190891	4.20238067828211	4.73600546452444	4.25062421231154	3.2847245837233	2.8565318507448	2.76753961861014	3.75927365156414	4.33143436581315	4.60736111374654
7.63	0.101	0.072	-0.627	0.66	0.47	-4.08	0.52221	0.64632	0.00129	0.841315	0.871973	0.026392	6.83	0.00343	0	0	-1	7894350	---	NA	NA	NA	NA		7894350	7.82177736113582	7.76933827319273	7.9151321101261	7.30867421591954	7.46419062933523	6.63727568126594	7.74731971259628	7.7465380851824	7.79612872746009	7.57031036947893	7.67710830108468	7.7397768041609
2.96	-0.228	0.112	1.443	-0.65	0.32	4.08	0.52968	0.75618	0.00129	0.844636	0.918151	0.026398	5.44	0.00842	0	0	1	8112469	BC171739	387036	GUSBL1	glucuronidase, beta-like 1	6		8112469	2.17094901512948	2.72902597158070	2.92416324767759	4.35692945723106	4.30215720035647	3.15824278469955	3.15368641538713	2.15997586969903	2.17417582686456	2.60420400293732	2.48928136346379	3.07912441480234
3.68	-0.171	0.053	1.002	-0.7	0.22	4.08	0.49777	0.83213	0.00131	0.829849	0.944288	0.02666	6.27	0.00487	0	0	1	7933043	ENST00000362330	NA	NA	NA	NA		7933043	3.74919067332771	2.85979750543006	3.47014939045536	4.32232835731445	4.40899598028775	4.19436682697697	3.33183811343117	3.49279533854301	3.09498446691756	3.25030067360151	4.02179295203991	3.16197959060753
7.36	0.342	-0.313	-0.797	1.74	-1.6	-4.06	0.10507	0.13424	0.00134	0.487987	0.435264	0.027136	5.98	0.00587	0	0	-1	7894877	---	NA	NA	NA	NA		7894877	7.05437634642766	7.44445243087515	7.4726586142163	7.18686525954624	6.95098522026358	6.38336590680255	7.75175804408376	7.58348960980749	7.57621952965208	7.1379250716219	7.16993921199128	7.5783048821719
9.62	0.29	-0.286	-0.753	1.56	-1.54	-4.05	0.14291	0.14827	0.00138	0.548436	0.459434	0.027558	5.25	0.00963	0	0	-1	7893449	---	NA	NA	NA	NA		7893449	9.6668018301786	9.66822151580295	9.47666722436776	9.29684909662811	8.75789538179667	9.3553188912912	9.7996784111717	9.80288472385731	10.0676224204111	9.60351386679938	9.68269639721694	9.51297114683648
6.12	-0.271	0.417	0.638	-1.71	2.64	4.03	0.11054	0.02037	0.00141	0.498006	0.153167	0.027897	5.49	0.00816	0	0	1	7922404	NR_003940	26774	SNORD80	small nucleolar RNA, C/D box 80	1		7922404	6.04480613703116	6.07128326311361	6.34513425406454	6.38893123710882	6.69449768196771	6.03930900024814	5.87778975232403	5.56284369114241	5.76869673727679	5.7956234237477	6.04453312568823	6.18118018108492
6.23	-0.566	0.263	0.777	-2.94	1.36	4.03	0.01155	0.1959	0.00142	0.188402	0.528174	0.027968	5.78	0.00669	0	0	1	8078918	NR_002324	6044	SNORA62	small nucleolar RNA, H/ACA box 62	3		8078918	6.00056300895144	6.09212144209119	5.98435203449724	6.29676254115899	6.60315700307923	6.7209342269873	5.71347354664686	5.93312082916298	5.64202227237978	6.01417800100413	6.16504464613757	6.80745441244907
10.94	-0.244	0.36	0.586	-1.68	2.47	4.03	0.11725	0.02798	0.00143	0.511235	0.185793	0.028097	4.22	0.02075	0	0	1	7895622	---	NA	NA	NA	NA		7895622	10.7181035054044	11.0069287055699	11.3024844412487	11.3415931995439	11.2036566555942	11.1617797647954	10.7158614172660	10.6561509230912	10.5761071849212	10.9578430723323	10.8385912815527	10.8841196444348
5.73	-0.099	0.137	0.621	-0.64	0.89	4.02	0.53131	0.39014	0.00144	0.845341	0.715588	0.02828	5.27	0.00955	0	0	1	7932794	ENST00000436537	NA	NA	NA	NA		7932794	5.64474311410907	5.5403938663587	5.68505966970914	6.07668176409414	6.31689370753105	5.92867978307966	5.52203751048614	5.39020713044508	5.54618193781757	5.2557536835521	5.61292816843567	5.88763678016574
5.01	0.218	-0.037	-0.8	1.09	-0.18	-4.01	0.29424	0.8572	0.00147	0.703303	0.953215	0.028664	5.96	0.00594	0	0	-1	7986327	NA	NA	NA	NA	NA		7986327	5.14701665531816	5.25826525016394	5.12658148142258	4.80258135296245	4.05671406579834	4.38308429651398	5.36987841336509	4.95896009029008	5.31276021261198	5.13233755027227	5.21364970033998	4.64217762894648
5.63	-0.958	1.093	0.979	-3.9	4.45	3.99	0.00181	0.00065	0.00155	0.065132	0.016483	0.029647	9.57	0.00078	0	1	1	7894537	---	NA	NA	NA	NA		7894537	6.00762976235737	5.69711481515364	5.77023193651169	5.85025598805117	5.52971358620706	5.75260871140089	4.78611033232862	4.85130645851671	4.55886394029575	4.91457095015716	5.98792006249635	6.16844615704019
9.83	-0.64	0.166	0.968	-2.63	0.68	3.98	0.02076	0.50685	0.00157	0.248326	0.796154	0.029858	4.96	0.01186	0	0	1	7893573	---	NA	NA	NA	NA		7893573	9.17400326247404	9.56801416337418	9.91537732613415	10.7895042152797	10.4239883671051	9.84940076469578	9.54540965010422	9.3152187751145	9.29866723604714	9.95060045386148	9.71955520436949	10.4083621831166
3.84	-0.664	0.853	0.957	-2.75	3.54	3.97	0.01645	0.00362	0.0016	0.224147	0.051881	0.030343	4.77	0.01366	0	0	1	7896597	---	NA	NA	NA	NA		7896597	3.86959252183904	4.27742337164162	4.06500583029644	4.80510876041487	4.14194409116468	3.57459494089527	3.21022265702236	3.42123652988522	3.02035156348173	3.7238169156834	4.11283192926387	3.80625058129512
6.49	0.664	-0.309	-0.609	4.28	-1.99	-3.93	0.0009	0.06757	0.00173	0.044154	0.304488	0.031863	6.48	0.00425	1	0	-1	7892851	---	NA	NA	NA	NA		7892851	6.50797928786362	6.75642339900494	6.57879123949399	6.44765429092286	6.15101889018288	6.34498580977313	6.80901175211807	6.9647392453025	6.9978492065271	6.63946242713235	6.13275666076856	6.00792698737826
7.83	0.124	-0.087	0.655	0.74	-0.52	3.91	0.47337	0.61357	0.00177	0.816601	0.855529	0.032335	7.22	0.00272	0	0	1	8108631	NR_026705	56662	VTRNA1-3	vault RNA 1-3	5		8108631	7.18934704689912	7.77191128189412	7.96299296798441	8.36582099921232	8.41664975393927	8.36645581305449	7.76419109486514	7.64955619879359	7.77023551985205	7.82922443453901	7.41432399648758	7.56974626216297
6.9	-0.974	1.188	0.647	-5.89	7.17	3.91	5e-05	1e-05	0.00179	0.007494	0.000681	0.032601	15.32	8e-05	-1	1	1	7895395	---	NA	NA	NA	NA		7895395	7.42511520251318	7.39415560013781	7.22557834192301	6.89277140737733	6.4912020795511	7.03799726446193	5.84300303990686	6.36386167799398	6.27413548717355	7.12386975082235	7.08836849144496	7.19223872118644
2.82	0.498	-0.378	-0.86	2.26	-1.72	-3.9	0.0416	0.1098	0.00182	0.339346	0.392837	0.032836	4.76	0.01377	0	0	-1	7895785	---	NA	NA	NA	NA		7895785	3.04665017074003	2.77530277432838	2.99120376156787	2.31581424861276	2.49642996246216	2.55613856983274	3.09202382842935	2.87539997501406	3.98090603832761	2.73283790465973	2.64396568303546	3.0767506013
8.19	0.127	-0.015	-0.653	0.75	-0.09	-3.89	0.46398	0.93202	0.00185	0.81069	0.978121	0.033064	5.08	0.01087	0	0	-1	7896130	---	NA	NA	NA	NA		7896130	8.52642306805306	8.58196803473955	8.0526073457622	8.08794031898703	7.51418657481424	7.6445947858056	8.35989912995666	8.28905267263626	8.5558133228449	8.34596642359551	8.22089319935447	8.25822563340184
7.98	-0.187	0.444	0.701	-1.03	2.46	3.88	0.32103	0.02878	0.00189	0.721468	0.188478	0.033605	5.4	0.00867	0	0	1	7895031	---	NA	NA	NA	NA		7895031	8.21889978134917	7.93438381793919	7.95416342129347	8.50922021315538	8.15002743847787	8.21951878648062	7.86990448918815	7.7589102668638	7.14580680243613	8.01548142110066	7.70725609213344	7.61142445379265
3.76	-0.32	0.258	0.694	-1.78	1.43	3.86	0.09826	0.17567	0.00197	0.476387	0.502254	0.034429	3.85	0.02807	0	0	1	8154225	NA	NA	NA	NA	NA		8154225	3.73678199047265	3.65726859829672	3.73678199047265	3.92620480456262	4.23290032963429	4.28098258344934	3.36875731262779	3.31664810126981	3.67222460307968	4.11759001192629	3.80721400877504	3.3943039224344
8.3	-0.196	0.454	0.603	-1.25	2.89	3.84	0.23412	0.01265	0.00205	0.650375	0.113692	0.035008	8.31	0.00147	0	0	1	7895751	---	NA	NA	NA	NA		7895751	8.31270468506677	8.22041931682105	8.50455520724325	8.5907157997448	8.77389966440026	8.11995843629008	8.14218548277707	7.64645241548003	7.88816613942053	8.00396051678424	8.03287587437408	8.22772174651299
7.08	-0.05	-0.017	0.758	-0.25	-0.08	3.83	0.80305	0.93468	0.00206	0.946983	0.978545	0.035149	5.39	0.00877	0	0	1	8168470	NM_001866	1349	COX7B	cytochrome c oxidase subunit VIIb	X		8168470	6.39417386656572	7.11688824243696	7.09232677966213	7.7610806094668	7.71155674849352	7.454368197487	7.05854110014478	6.895857465382	6.6985567600082	6.9260044468995	6.79357037079853	7.08436440999276
2.88	-0.139	0.102	0.606	-0.88	0.64	3.83	0.39435	0.53138	0.00206	0.770742	0.811863	0.035149	8.89	0.00109	0	0	1	7956269	ENST00000364709	NA	NA	NA	NA		7956269	2.67764903719995	2.73404369085466	2.59315030727558	3.16086151070535	2.78305590177506	3.57412561159185	2.64330168393087	2.54460120174328	2.51194978939709	2.47896165687562	2.73852704664478	2.90018241138431
10.64	-0.133	-0.133	0.614	-0.83	-0.83	3.83	0.42266	0.42188	0.00208	0.789592	0.73857	0.035229	6.19	0.00512	0	0	1	8171846	ENST00000419089	NA	NA	NA	NA		8171846	9.95510543133675	10.586993517734	10.5322394270721	10.8998147313116	11.1864220810880	11.2300031120455	10.5487292804039	10.4572871804987	10.4673183857084	10.6372937344697	10.586993517734	10.6473555475599
6.8	-0.655	0.833	1.087	-2.29	2.91	3.8	0.03943	0.01218	0.00222	0.331911	0.110915	0.036615	6.2	0.00508	0	0	1	7896650	---	NA	NA	NA	NA		7896650	6.8300691774936	6.68158841676377	7.0477613825493	7.09737398238104	7.50346315596592	6.72011465357058	6.73661893880814	5.46672933725878	5.85732077394957	6.48620781383399	7.06929545580015	6.47143188323355
5.32	-0.264	-0.015	0.664	-1.51	-0.09	3.79	0.15436	0.93168	0.00222	0.564465	0.978121	0.036663	8.79	0.00114	0	0	1	8051864	NM_001101330	728819	hCG_1645220	hCG1645220	2		8051864	5.17224610613626	5.08145419051909	5.30981001308349	5.8065458448046	6.09107315297179	5.70256187943957	5.30197443538038	5.30981001308349	4.99758555620823	5.30981001308349	5.40402576188364	5.68899008375725
5.33	-0.852	0.378	1.015	-3.17	1.4	3.77	0.00741	0.1837	0.00231	0.151429	0.513178	0.037592	7.34	0.00254	0	0	1	7892526	---	NA	NA	NA	NA		7892526	4.73594917806374	4.86856324847894	5.40373041470698	5.73181051967313	5.32668622034769	5.8625915771001	4.89242553576448	4.9873445501292	3.99526750642214	5.23970782397063	5.47093894046544	5.72045179259823
3.01	-0.504	0.342	0.654	-2.91	1.97	3.77	0.01218	0.07041	0.00233	0.193524	0.310817	0.037678	3.96	0.02561	0	0	1	7894410	---	NA	NA	NA	NA		7894410	3.11934731755509	2.65649538972441	3.18136836758225	3.30222345386445	3.4642007296726	3.12698711684664	2.85107458672422	2.35785957421242	2.72327476561821	3.21166939075539	2.81210659343567	3.4214237299408
7.04	-0.623	0.582	0.754	-3.1	2.9	3.75	0.00837	0.01249	0.0024	0.160303	0.112793	0.03838	4.25	0.0203	0	0	1	7895874	---	NA	NA	NA	NA		7895874	7.1984907121224	6.97436600499626	7.17229694470902	7.74076321032875	7.31283337908257	6.80941060339088	6.4344882880893	6.27210375127201	6.89404974042275	7.07521285845	7.08953569475385	7.30563092445465
5.44	-1.222	0.762	1.119	-4.1	2.55	3.75	0.00126	0.024	0.00242	0.053413	0.169375	0.038535	5.3	0.0093	0	0	1	7893529	---	NA	NA	NA	NA		7893529	5.25895703288801	5.42897580709787	5.49114435150764	5.89136139844155	5.85278306649572	5.5057980785054	5.36120251987029	4.45430639715737	4.07815390709892	5.25698939772924	5.93026555942596	6.37241768633643
3.28	-0.349	0.305	1.096	-1.18	1.03	3.7	0.25999	0.32187	0.00265	0.675393	0.660607	0.040729	4.11	0.02271	0	0	1	7895465	---	NA	NA	NA	NA		7895465	3.7365284834407	2.58531749864697	2.95752279830812	3.44605011893641	3.85257016874	4.35470089305014	2.84648645988581	2.78774818361689	2.73052968276796	3.29656165208125	3.27803055830831	2.83617035967628
4.14	0.444	-0.635	-0.748	2.17	-3.11	-3.66	0.04885	0.00827	0.00285	0.363718	0.087347	0.04263	3.9	0.02691	0	0	-1	7980906	ENST00000363289	NA	NA	NA	NA		7980906	3.85377756162183	3.96252839475648	4.08114721287328	3.73689995588806	3.72168727891464	4.09975947770239	4.43494636436472	4.20160107287117	5.16656569914922	4.36952476542028	3.85765042718951	4.24460228218657
7.41	0.042	-0.097	0.808	0.19	-0.44	3.66	0.85288	0.66724	0.0029	0.961425	0.881885	0.042955	5.67	0.00723	0	0	1	7896446	---	NA	NA	NA	NA		7896446	7.54156880195082	6.84776174024495	7.01231856782846	8.03981565758894	7.94018700529987	8.1366293843703	7.40435675777315	6.83977201336141	7.44912167841291	6.81425258203615	7.1332111843731	7.62038458227248
6.24	-0.222	-0.554	0.664	-1.22	-3.05	3.65	0.24456	0.00934	0.00294	0.661225	0.093733	0.043339	12	0.00026	0	0	1	7962146	NM_001135811	58516	FAM60A	family with sequence similarity 60, member A	12		7962146	5.25081817298374	5.82288253962933	5.82849221321021	6.67976765378444	6.91747983459155	6.95778065441734	5.97835516925625	6.37209125422193	6.21394148930887	6.21394148930887	6.20102246941132	6.81437049961899
7.82	-0.126	0.26	0.737	-0.63	1.29	3.65	0.54233	0.22108	0.00295	0.849144	0.558726	0.043499	5.57	0.00774	0	0	1	7964757	NM_016836	5937	RBMS1	RNA binding motif, single stranded interacting protein 1	2		7964757	7.42894484327507	7.70388438777064	8.00581639790554	8.61732148381271	8.20475564812653	7.74750305824427	7.74750305824427	7.35931820772558	7.25263920148106	7.64857918350803	7.73229460009092	7.35789723508139
4.65	-0.067	-0.179	0.67	-0.36	-0.98	3.64	0.7213	0.34727	0.00297	0.919552	0.682555	0.043595	6.1	0.00541	0	0	1	8113664	ENST00000427352	NA	NA	NA	NA		8113664	4.48546441009587	4.18240713024461	4.37916204790584	5.66143266708108	5.12476666198945	4.80696550063836	4.26850984699002	4.59846526380596	4.71766041266631	4.46864886347172	4.68454137226209	4.6324296370453
3.2	-0.353	0.456	0.758	-1.7	2.19	3.64	0.11369	0.04763	0.00299	0.504766	0.252147	0.043812	4.19	0.02129	0	0	1	8044351	CR590757	645231	RPL22P15	ribosomal protein L22 pseudogene 15	2		8044351	3.24254859450738	2.97974053067720	3.39140906785659	3.87400019664455	3.02236289479357	3.62548860487855	2.68267612293192	2.57290221053363	2.99120376156787	2.7985991667623	3.48898564856669	3.0193222781899
7.97	-0.349	0.682	1.605	-0.79	1.54	3.63	0.44368	0.1465	0.00302	0.800588	0.456429	0.044104	3.66	0.0328	0	0	1	8036557	NA	NA	NA	NA	NA		8036557	6.89471192221071	8.43423984213666	8.61799408519226	8.52841653931578	8.97472639775243	9.21316276995293	7.64263860403651	7.43762727900382	6.81977111150756	7.81527152200122	7.60455730517482	7.52744188353047
6.37	1.199	-1.564	-0.665	6.53	-8.52	-3.62	2e-05	0	0.00308	0.003591	0.000195	0.044634	20.66	2e-05	1	-1	-1	8000582	NM_001054	6799	SULT1A2	sulfotransferase family, cytosolic, 1A, phenol-preferring, member 2	16		8000582	5.27146640326767	6.02661600662704	5.72413199382104	6.5416312507864	6.77376252746532	6.40420364448011	7.5218276466627	7.32502895700542	6.86780728138311	5.97169106847328	5.96444442796185	6.18118018108492
6.33	-1.013	0.817	0.835	-4.38	3.53	3.61	0.00074	0.00367	0.00318	0.039805	0.052236	0.045602	6	0.00579	-1	0	1	7894803	---	NA	NA	NA	NA		7894803	6.19154830866983	6.49291082863262	6.64660101316581	6.2521121772534	6.67407222237757	6.456481998412	5.88564599816946	5.9295944160657	5.06363203708402	6.18350768677093	6.8951958626199	6.83960979754277
7.21	-0.124	0.021	0.593	-0.75	0.13	3.6	0.46529	0.90139	0.0032	0.811766	0.968486	0.045743	4.35	0.01877	0	0	1	8124510	NM_003519	8340	HIST1H2BL	histone cluster 1, H2bl	6		8124510	6.76713878898335	7.1266606114046	7.20958107565014	7.49895033049327	7.52213040231861	7.7985875563848	7.3064921753732	6.84429361293456	6.8902381972015	7.19727049005509	7.30072754424802	6.9143089132302
6.42	-0.271	0.228	0.672	-1.45	1.22	3.58	0.17205	0.24538	0.00333	0.588591	0.585783	0.046809	3.75	0.03056	0	0	1	7894204	---	NA	NA	NA	NA		7894204	5.86992460364521	6.51334414074858	6.58042419188321	6.9272096959591	6.92487817702541	6.44381466660717	5.84544548683551	6.28314134017386	6.15019115900487	6.43252746456295	6.22476377792092	6.4351058181825
3.65	-0.484	0.318	0.645	-2.68	1.76	3.57	0.01892	0.10208	0.00341	0.239307	0.378337	0.047435	4.28	0.01983	0	0	1	7893320	---	NA	NA	NA	NA		7893320	3.5948516786167	3.55829676972276	3.51902665339880	3.76185040022539	4.23083271220468	3.66116272007084	3.53033918015184	3.26358034630002	2.92507807330258	3.38211468397016	3.74603536855213	4.04263467770106
2.91	-0.154	0.431	1.164	-0.47	1.31	3.55	0.64624	0.21157	0.00357	0.891891	0.548855	0.048923	3.77	0.02999	0	0	1	7892682	---	NA	NA	NA	NA		7892682	3.1801523552315	2.73683359269885	2.73132236011081	4.40823701590583	3.77113631803915	2.66707841389159	2.65965828812172	2.61189739005668	2.08278338580852	2.42785516769981	2.87574109509364	2.51347570814069
8.07	0.041	0.301	0.91	0.16	1.17	3.53	0.8755	0.26308	0.00365	0.967779	0.605768	0.049608	5.04	0.01124	0	0	1	8116651	ENST00000408316	NA	NA	NA	NA		8116651	7.44309057413716	8.41262867093512	8.17541096183556	8.30672472928146	8.81759289542736	8.73255376836752	7.81666443742448	7.85447665312969	7.45709407265452	7.92552647972242	7.555374481192	7.52398894535358
6.5	-0.82	-0.196	1.784	-6.22	-1.49	13.54	3e-05	0.16019	0	0.005254	0.478029	1.7e-05	70.41	0	-1	0	1	8171222	NM_001135565	8226	HDHD1A	haloacid dehalogenase-like hydrolase domain containing 1A	X		8171222	5.48256293752015	5.90901701041586	5.72399382574618	7.53877016843497	7.55036637287063	7.96644283594884	5.76693445671673	5.80034855017754	6.13684971650339	6.73880890009927	6.69971368315931	6.7245565227668
8.45	-1	0.925	1.484	-9.14	8.45	13.56	0	0	0	0.000276	0.000209	1.7e-05	54.26	0	-1	1	1	8074962	NM_000854	2953	GSTT2	glutathione S-transferase theta 2	22		8074962	8.23145738603908	8.53988610196992	8.54563848582097	9.10413345567127	8.88591096108185	9.00369798054991	7.683760966093	7.51563885877297	7.341739508198	8.51385253923673	8.49626610512177	8.5314748839664
9.84	-1.046	1.291	1.298	-10.82	13.36	13.43	0	0	0	8.1e-05	5e-06	1.7e-05	62.02	0	-1	1	1	8073062	NM_004900	9582	APOBEC3B	apolipoprotein B mRNA editing enzyme, catalytic polypeptide-like 3B	22		8073062	10.2533101272605	10.0825866424375	10.2504202251643	10.1756351763894	10.3281047732430	10.1025498656381	8.7730582650318	8.83193673027498	9.1081814603096	9.81659842271929	9.97036659827333	10.0630570354726
7.42	-0.862	0.83	1.038	-10.98	10.56	13.22	0	0	0	7.3e-05	3.4e-05	1.9e-05	56.56	0	-1	1	1	8021169	NM_006033	9388	LIPG	lipase, endothelial	18		8021169	7.54643375189849	7.62366231071343	7.68487232026646	7.81870967959661	7.84783737521906	7.8142551448424	6.89211249661293	6.77879540228498	6.69484734737546	7.79894524768204	7.67316184964203	7.48106911471918
6.73	0.088	-1.52	-1.201	0.9	-15.68	-12.39	0.3825	0	0	0.763928	1e-06	3.2e-05	111.66	0	0	-1	-1	8030946	NM_001039886	388558	ZNF808	zinc finger protein 808	19		8030946	6.19453951108198	6.02421094028521	5.9001968155621	6.3734395226627	6.52773233968464	6.17549222570963	7.49444605252874	7.50784569779587	7.67653975611059	7.43053596630671	7.47489165615958	7.51057528673539
6.49	-0.829	1.295	0.976	-10.61	16.59	12.5	0	0	0	8.9e-05	1e-06	3.2e-05	174.09	0	-1	1	1	8029988	NM_022142	64100	ELSPBP1	epididymal sperm binding protein 1	19		8029988	7.17982475734639	7.36833673833992	7.23177652280999	6.98899260275539	6.83061526285954	7.00378590506291	5.9513788715727	5.87642204745667	6.06708531812219	6.85708337849471	6.82663431223676	6.69687006059698
7.19	-0.799	0.301	0.832	-11.98	4.52	12.47	0	0.00057	0	3.2e-05	0.014991	3.2e-05	76.24	0	-1	0	1	7910022	NM_152495	149111	CNIH3	cornichon homolog 3 (Drosophila)	1		7910022	6.86318477821476	7.07481263695398	6.80127885072301	7.498830949215	7.44909710460287	7.38209114313898	6.6268208506468	6.61035339777544	6.59788359822841	7.38718080457727	7.37693178948533	7.467608245038
9.19	-0.637	1.041	0.768	-10.2	16.67	12.31	0	0	0	0.000123	1e-06	3.2e-05	87.1	0	-1	1	1	8179704	NM_003897	8870	IER3	immediate early response 3	6		8179704	9.6465674616692	9.69414509120188	9.7270229747482	9.46487118448259	9.43603231290366	9.35054937205342	8.69108935005172	8.57132931291322	8.68365027135486	9.33882725471374	9.3307486958326	9.18621131438202
6.73	-1.189	0.74	0.88	-16.43	10.22	12.16	0	0	0	2e-06	4.5e-05	3.5e-05	72.87	0	-1	1	1	7995681	NM_004530	4313	MMP2	matrix metallopeptidase 2 (gelatinase A, 72kDa gelatinase, 72kDa type IV collagenase)	16		7995681	6.71614733814463	6.70853981162551	6.8721102929211	6.93641064316278	6.88832549018571	6.89213106661398	5.95412516514507	6.09499178987705	6.02856169572964	7.31247636574723	7.28014849797567	7.05142321805552
4.92	0.342	-0.336	-0.703	5.67	-5.57	-11.65	8e-05	9e-05	0	0.009627	0.004178	5.2e-05	42.14	0	0	0	-1	8031650	NM_020813	57573	ZNF471	zinc finger protein 471	19		8031650	5.00449204926705	4.95139542203572	4.99530161503659	4.58639116258778	4.61638968182819	4.64753821971575	5.28119384106586	5.24892528026902	5.4294973351951	5.03001561784869	4.99146187330402	4.9112088067664
7.69	0.519	-0.934	-0.841	7.04	-12.67	-11.41	1e-05	0	0	0.002176	9e-06	6.3e-05	60.02	0	0	-1	-1	8148317	NM_002467	4609	MYC	v-myc myelocytomatosis viral oncogene homolog (avian)	8		8148317	7.12192772775596	7.28359460094564	7.356195660052	7.34623482734236	7.33209184565023	7.3617358053243	8.21475238633502	8.3001399321989	8.04751415516955	7.72442008728997	7.67539980543025	7.6060742277347
7.71	0.87	-1.996	-2.146	4.52	-10.37	-11.15	0.00057	0	0	0.034044	4e-05	7.9e-05	63.51	0	1	-1	-1	8031646	AK302988	100288114	LOC100288114	hypothetical protein LOC100288114	19		8031646	7.34071560314315	7.13781662647811	7.27604425267639	7.12615957611885	7.06303038609708	7.11428294752001	9.25389167857205	9.25260337629253	9.23640721377752	8.24545637923032	8.49816456734788	8.38781135159686
5.93	0.67	-0.494	-0.764	9.74	-7.17	-11.1	0	1e-05	0	0.000165	0.000681	7.9e-05	36.69	0	1	0	-1	8130645	NM_004562	5071	PARK2	Parkinson disease (autosomal recessive, juvenile) 2, parkin	6		8130645	5.95286201482135	5.82223179882924	5.96825425183396	5.52955175178684	5.7570974142527	5.6452888617122	6.46452946519672	6.33156085167179	6.42878707553269	5.76730237113829	5.68800776093448	5.7581191830893
9.46	-0.52	0.321	0.983	-5.78	3.57	10.93	6e-05	0.00343	0	0.00864	0.050023	9.1e-05	42.84	0	0	0	1	8072926	NM_005318	3005	H1F0	H1 histone family, member 0	22		8072926	9.15001150245012	9.25674607670004	9.27630450495863	10.0911294929166	9.7011950752501	9.87831384894656	8.98932007975194	8.87112300860455	8.86009673082296	9.5251585329381	9.30016411642208	9.4555270203115
