# Supplementary material for: Intracellular signalling pathways and cytoskeletal functions converge on the psoriasis candidate gene CCHCR1 expressed at P-bodies and centrosomes
Source: BMC Genomics. 2018 Jun 4;19:432. doi: 10.1186/s12864-018-4810-y (PMC5987482; doi:10.1186/s12864-018-4810-y)
Supplement: Supplementary file 2 — Table S2. Differentially expressed genes of RNAseq from the comparisons between the CCHCR1-HEK293 cell lines and controls. Up- and downregulated DEGs of CCHCR1-overexpressing cell lines Iso1Non-risk (1 N), Iso1Risk (1R), Iso3Non-risk (3 N), and Iso3Risk (3R) when compared with controls (wild type and vector transfected cells). (XLSX 1215 kb) [file 12864_2018_4810_MOESM2_ESM.xlsx]

## Sheet: Description
Additional file 2: Table S2. Differentially expressed genes of RNAseq from the comparisons between the CCHCR1-HEK293 cell lines and control cells (WT and vector control).

## Sheet: 1N
Table S2. Differentially expressed genes of RNAseq from the comparisons between the CCHCR1 cell lines and control cells.
CCHCR1 Iso1Non-risk compared with controls
DEGs Up	GeneName	Score	FoldChange	FDR		DEGs DOWN	GeneName	Score	FoldChange	FDR
	NLRP11	9	3.35634e+09	0.0735994			AR	-9	2.05835e-10	0.0735994
	ETV4	8.85	2.99648e+09	0.0735994			LOC729041	-8.95	2.22241e-10	0.0735994
	NMUR2	8.6	2.48236e+09	0.0735994			ZNF677	-9	2.7995e-10	0.0735994
	SYNPO	8.6	2.39719e+09	0.0735994			ZNF826P	-9	2.9037e-10	0.0735994
	PSG4	7.55	2.36953e+09	0.0955722			GRINA	-9	2.96868e-10	0.0735994
	GNN	4.4	2.03102e+09	0.201494			C16orf74	-7.8	3.41246e-10	0.0735994
	LINC00473	8.8	2.03102e+09	0.0735994			SH3RF3	-9	3.91713e-10	0.0735994
	LOC100129046	5.85	1.91819e+09	0.176241			SYCE3	-6.7	3.98639e-10	0.0735994
	ZNF628	5.3	1.80536e+09	0.201494			PRKCB	-8.75	4.05062e-10	0.0735994
	ZNF442	8.1	1.80536e+09	0.0735994			MAN1C1	-5.5	4.25889e-10	0.0735994
	BEX5	8.3	1.79005e+09	0.0735994			SRPX	-7.05	4.34482e-10	0.0735994
	CCDC65	6.8	1.64088e+09	0.125296			ZNF486	-9	4.44526e-10	0.0735994
	PAQR6	8	1.59812e+09	0.0735994			KIAA1530	-5.9	4.47193e-10	0.0735994
	PPAPDC1A	3.9	1.4917e+09	0.201494			GFI1	-7.8	4.57476e-10	0.0735994
	CD99P1	5.55	1.4917e+09	0.198257			ZBTB7C	-4.25	4.76996e-10	0.0735994
	ZBTB12	6.55	1.4917e+09	0.134243			SLC44A3	-7.25	4.77354e-10	0.0735994
	ITIH4	4.85	1.46685e+09	0.201494			C16orf95	-6.2	4.8133e-10	0.0735994
	LOC283481	3.65	1.41712e+09	0.201494			PER3	-5.7	4.85299e-10	0.0735994
	TXK	7	1.41712e+09	0.116965			TTC18	-6.85	4.8548e-10	0.0735994
	LOC154761	5	1.39836e+09	0.201494			MIR4521	-8.7	5.28028e-10	0.0735994
	C19orf45	8.8	1.39836e+09	0.0735994			C7orf43	-3.65	5.50309e-10	0.0735994
	RAC2	6.55	1.34253e+09	0.134243			IKBKE	-5	5.6552e-10	0.0735994
	PLEKHA6	5.45	1.29848e+09	0.201494			ING2	-3.45	5.77189e-10	0.0735994
	ZNF663	5.6	1.29848e+09	0.193962			THBS4	-4.85	5.79898e-10	0.0735994
	SNORA79	6.25	1.29848e+09	0.150781			PRPH	-4.75	5.82852e-10	0.0735994
	NUAK2	6.7	1.29848e+09	0.127238			ST7-AS1	-6.2	5.85418e-10	0.0735994
	MIR3614	7.9	1.29848e+09	0.0758627			ZNF600	-3.85	5.86167e-10	0.0735994
	GUSBP2	3.55	1.26795e+09	0.201494			SNORD65	-5.95	5.89166e-10	0.0735994
	CCL7	5.7	1.26795e+09	0.186263			SLC30A10	-7.9	5.968e-10	0.0735994
	IL18BP	7.1	1.26795e+09	0.114772			ZNF808	-7.75	6.06451e-10	0.0735994
	ANKRD7	5.7	1.24118e+09	0.186263			LIN7A	-1.2	6.11931e-10	0.0735994
	FOSL1	7.55	1.24118e+09	0.0955722			ZCWPW1	-6.85	6.21843e-10	0.0735994
	r_MER65C	4.7	1.19859e+09	0.201494			ZNF135	-8.45	6.25732e-10	0.0735994
	SPINK7	5.4	1.19859e+09	0.201494			ATXN7L2	-5.9	6.34904e-10	0.0735994
	GFRA3	6.7	1.19859e+09	0.127238			HSPC072	-3.8	6.50583e-10	0.0735994
	WBSCR27	8.75	1.19859e+09	0.0735994			GFPT2	-4.5	6.86626e-10	0.0735994
	r_Tigger3	5.4	1.19336e+09	0.201494			SCARNA6	-6.3	6.87469e-10	0.0735994
	GBP2	5.55	1.19336e+09	0.198257			MST1P9	-4.7	6.88054e-10	0.0735994
	r_(CGGAG)n	7.1	1.19336e+09	0.114772			SYNC	-6.65	7.0869e-10	0.0735994
	SNORD16	3.55	1.12835e+09	0.201494			AFAP1	-7.4	7.17592e-10	0.0735994
	C19orf57	4.35	1.12835e+09	0.201494			ATP2A3	-7.7	7.21156e-10	0.0735994
	MGC3771	5.25	1.12835e+09	0.201494			CCDC87	-5.4	7.3302e-10	0.0735994
	REEP6	7.05	1.12835e+09	0.114772			LOC100505483	-5.35	7.41801e-10	0.0735994
	ACCN3	8.1	1.12835e+09	0.0735994			FOXD3	-8.3	7.48147e-10	0.0735994
	SP6	3.3	1.09871e+09	0.201494			CCDC11	-8.3	7.49356e-10	0.0735994
	LOC100289211	4	1.09871e+09	0.201494			PLEKHG6	-3.85	7.49744e-10	0.0735994
	C11orf92	4.6	1.09871e+09	0.201494			SYCP2	-8.8	7.5037e-10	0.0735994
	MMP13	7.55	1.09871e+09	0.0955722			ZNF821	-5	7.59081e-10	0.0735994
	SH3RF2	5	1.04419e+09	0.201494			r_tRNA-Leu-CTG	-6.45	7.6335e-10	0.0735994
	FAM18A	5.3	1.04419e+09	0.201494			LOC286189	-6.95	7.75252e-10	0.0735994
	NKX2-8	5.35	1.04419e+09	0.201494			ENHO	-7.3	7.85566e-10	0.0735994
	C16orf3	5.65	1.04419e+09	0.19082			CUZD1	-5.75	7.94505e-10	0.0735994
	GFAP	5.65	1.04419e+09	0.19082			CD70	-2.75	7.96127e-10	0.0735994
	CHRNB4	9	1.04419e+09	0.0735994			CYP4F35P	-4.45	8.00148e-10	0.0735994
	TLL1	9	1.04419e+09	0.0735994			HSD17B6	-3.2	8.05063e-10	0.0735994
	C8orf4	9	1.04419e+09	0.0735994			SLC25A5-AS1	-2.7	8.05228e-10	0.0735994
	KCTD16	2.8	1.01551e+09	0.201494			CCDC108	-8	8.07235e-10	0.0735994
	SNORA1	4.55	1.01551e+09	0.201494			SLC16A7	-5.4	8.21006e-10	0.0735994
	KRTAP19-5	4.95	1.01551e+09	0.201494			HSD17B14	-6.75	8.27098e-10	0.0735994
	VWA2	5.9	1.01551e+09	0.172345			SULT1C4	-5.5	8.27125e-10	0.0735994
	ADAM8	6.5	1.01551e+09	0.137204			MAMSTR	-6.85	8.33873e-10	0.0735994
	LOC100128361	4.1	9.98827e+08	0.201494			EFNA3	-7.15	8.50788e-10	0.0735994
	FIBIN	5.2	9.98827e+08	0.201494			SNORD105B	-7.95	8.55578e-10	0.0735994
	SPP1	6	9.98827e+08	0.166988			C15orf52	-7.3	8.74571e-10	0.0735994
	SCARNA3	5.15	9.69608e+08	0.201494			TEPP	-4.2	9.00924e-10	0.0735994
	PAPPA2	6.65	9.69608e+08	0.130583			LOC729506	-3.35	9.12747e-10	0.0735994
	CSDC2	7.7	9.69608e+08	0.0865601			ROBO2	-7.2	9.12996e-10	0.0735994
	PION	4.7	9.02678e+08	0.201494			GALNTL4	-7.55	9.14186e-10	0.0735994
	CRYBB2	4.95	9.02678e+08	0.201494			SLC9B1	-5.35	9.14655e-10	0.0735994
	ZSCAN5A	5.15	9.02678e+08	0.201494			CECR5-AS1	-4.75	9.19811e-10	0.0735994
	LOC100861402	5.5	9.02678e+08	0.201494			r_Kanga2_a	-6.9	9.26471e-10	0.0735994
	MC4R	5.95	9.02678e+08	0.169217			DGCR5	-5.8	9.26706e-10	0.0735994
	MYH3	6	9.02678e+08	0.166988			r_MER4-int	-4.85	9.33819e-10	0.0735994
	GPC2	6.05	9.02678e+08	0.164247			DNER	-4.25	9.33819e-10	0.0735994
	SAMD12-AS1	6.5	9.02678e+08	0.137204			LOC401320	-6.9	9.39495e-10	0.0735994
	LOC643650	7.75	9.02678e+08	0.0836979			A2LD1	-4	9.42568e-10	0.0735994
	S100A3	9	9.02678e+08	0.0735994			r_MER82	-1.4	9.54707e-10	0.0735994
	PSG5	9	9.02678e+08	0.0735994			PIP5K1B	-5.55	9.66624e-10	0.0735994
	ZNF550	3.05	8.98944e+08	0.201494			HSD17B13	-6.5	9.69978e-10	0.0735994
	MIXL1	4.7	8.98944e+08	0.201494			IGSF9	-1.8	9.89956e-10	0.0735994
	ITGB3	4.75	8.98944e+08	0.201494			CCL14-CCL15	-4.5	1.00258e-09	0.0735994
	ZNF670	4.8	8.98944e+08	0.201494			C8orf34	-5.5	1.01095e-09	0.0735994
	SERHL2	5.85	8.98944e+08	0.176241			LOC100289187	-3.3	1.01111e-09	0.0735994
	SAA2-SAA4	9	8.98944e+08	0.0735994			CYP26A1	-3.2	1.03072e-09	0.0735994
	FOXD4	3.05	8.95023e+08	0.201494			CCDC157	-4.6	1.04339e-09	0.0735994
	SNORD97	3.35	8.95023e+08	0.201494			C3orf14	-6.2	1.04847e-09	0.0735994
	EGR2	3.6	8.95023e+08	0.201494			SNORD67	-4.9	1.04876e-09	0.0735994
	BGLAP	4.7	8.95023e+08	0.201494			PPP1R42	-5.35	1.07394e-09	0.0735994
	ERN1	5.9	8.95023e+08	0.172345			PRICKLE4	-4.85	1.07755e-09	0.0735994
	C3orf15	2.7	8.20438e+08	0.201494			CTNND2	-3.8	1.08006e-09	0.0735994
	LRFN4	3.85	8.20438e+08	0.201494			TRIM7	-8.7	1.08097e-09	0.0735994
	IGFBPL1	3.85	8.20438e+08	0.201494			POLN	-5.75	1.08753e-09	0.0735994
	PVRL4	5.45	8.20438e+08	0.201494			SORCS1	-4.9	1.09049e-09	0.0735994
	SLC7A7	5.85	8.20438e+08	0.176241			r_MSTB1	-5.95	1.10121e-09	0.0735994
	KIF21B	6.25	8.20438e+08	0.150781			GGTLC2	-4.45	1.11131e-09	0.0735994
	ARMCX1	7.7	8.20438e+08	0.0865601			ACSM3	-3.95	1.11839e-09	0.0735994
	MST1	1.45	7.99062e+08	0.201494			KLHL26	-2.6	1.12705e-09	0.0735994
	LOC100507584	3.35	7.99062e+08	0.201494			HEYL	-3.6	1.13419e-09	0.0735994
	PPM1J	3.75	7.99062e+08	0.201494			TUBB3	-4.4	1.15198e-09	0.0735994
	REREP3	4.05	7.99062e+08	0.201494			DCLK2	-3.15	1.1599e-09	0.0735994
	KIAA1045	5.15	7.99062e+08	0.201494			CELSR3	-4	1.16003e-09	0.0735994
	SCGB1D2	5.4	7.99062e+08	0.201494			FER1L5	-5.2	1.16321e-09	0.0735994
	LOC646626	6.1	7.99062e+08	0.160581			KCNE3	-6.5	1.17467e-09	0.0735994
	BEST1	6.3	7.99062e+08	0.147257			r_(GAAA)n	-5.65	1.19895e-09	0.0735994
	FABP4	6.3	7.99062e+08	0.147257			PCDH11X	-7.45	1.20276e-09	0.0735994
	FRMPD1	3.2	7.89843e+08	0.201494			MSX2P1	-5.5	1.22766e-09	0.0735994
	SNORD70	3.9	7.89843e+08	0.201494			ZNF816	-5.1	1.22962e-09	0.0735994
	DKK1	4	7.89843e+08	0.201494			SCUBE3	-3.75	1.23435e-09	0.0735994
	LFNG	5.1	7.89843e+08	0.201494			NRBP2	-6.05	1.24284e-09	0.0735994
	TRPV3	5.75	7.89843e+08	0.184141			KIAA1644	-7.3	1.24305e-09	0.0735994
	DIRAS2	6	7.89843e+08	0.166988			HOXD4	-6.3	1.24462e-09	0.0735994
	IDI2-AS1	6.05	7.89843e+08	0.164247			TOX	-7.2	1.24979e-09	0.0735994
	LRRK1	6.55	7.89843e+08	0.134243			SEMA5B	-3.65	1.25594e-09	0.0735994
	ABCB9	6.85	7.89843e+08	0.122961			PPP1R16A	-7.3	1.2573e-09	0.0735994
	SHISA8	3.35	7.45852e+08	0.201494			MEIG1	-5.8	1.26506e-09	0.0735994
	GRAMD2	3.9	7.45852e+08	0.201494			LAYN	-7.6	1.26932e-09	0.0735994
	MIR4800	5.4	7.45852e+08	0.201494			PPM1L	-2.55	1.27209e-09	0.0735994
	NFASC	5.55	7.45852e+08	0.198257			APBA1	-7.65	1.27234e-09	0.0735994
	FLJ45513	5.55	7.45852e+08	0.198257			UPK1A	-6.55	1.27395e-09	0.0735994
	HPDL	5.6	7.45852e+08	0.193962			r_(CGGGG)n	-3.6	1.28423e-09	0.0735994
	WASH2P	6.3	7.45852e+08	0.147257			NHLH2	-8.8	1.29435e-09	0.0735994
	SOWAHD	6.45	7.45852e+08	0.140376			UBTD1	-4.35	1.30128e-09	0.0735994
	SNORA56	7	7.45852e+08	0.116965			OPN3	-2.6	1.31979e-09	0.0735994
	LHX6	5.25	6.99179e+08	0.201494			PSMB9	-4.6	1.33466e-09	0.0735994
	CXorf65	5.4	6.99179e+08	0.201494			TTLL11	-9	1.33647e-09	0.0735994
	COL24A1	5.9	6.99179e+08	0.172345			RAMP1	-6.35	1.33647e-09	0.0735994
	LOC339524	7.4	6.99179e+08	0.103529			NOVA1	-7.05	1.34519e-09	0.0735994
	SULT4A1	9	6.99179e+08	0.0735994			TNFRSF11A	-5	1.36498e-09	0.0735994
	FBXO43	2.45	6.77008e+08	0.201494			GNAS-AS1	-3.2	1.37235e-09	0.0735994
	BRSK1	3.75	6.77008e+08	0.201494			ZNF501	-5	1.38169e-09	0.0735994
	BAGE	4.25	6.77008e+08	0.201494			LOC400236	-5.15	1.38305e-09	0.0735994
	r_MER65A	4.4	6.77008e+08	0.201494			C14orf176	-5.1	1.38388e-09	0.0735994
	NMUR1	4.7	6.77008e+08	0.201494			SNORD110	-4.7	1.38928e-09	0.0735994
	KCNC1	5.3	6.77008e+08	0.201494			ARHGEF35	-5	1.39915e-09	0.0735994
	LOC100129196	5.45	6.77008e+08	0.201494			KLF15	-7	1.41738e-09	0.0735994
	POU6F2	5.55	6.77008e+08	0.198257			DIRAS1	-4.4	1.42596e-09	0.0735994
	IFI44	8.85	6.77008e+08	0.0735994			FAM13A-AS1	-7.95	1.42892e-09	0.0735994
	PAMR1	8.9	6.77008e+08	0.0735994			TBKBP1	-3.6	1.42892e-09	0.0735994
	CD101	3.25	6.71267e+08	0.201494			PCDH1	-4.9	1.43242e-09	0.0735994
	SRCRB4D	3.35	6.71267e+08	0.201494			r_MER68	-7	1.44049e-09	0.0735994
	DHX58	4.4	6.71267e+08	0.201494			RAB20	-3.55	1.44418e-09	0.0735994
	C11orf96	4.6	6.71267e+08	0.201494			FAM189A2	-4.35	1.44453e-09	0.0735994
	ST8SIA2	5.05	6.71267e+08	0.201494			CKLF	-4.05	1.45754e-09	0.0735994
	MIR622	5.6	6.71267e+08	0.193962			MIR3656	-1.1	1.46178e-09	0.0735994
	NPR3	5.9	6.71267e+08	0.172345			r_MER4E	-1.25	1.47729e-09	0.0735994
	PANX2	6.15	6.71267e+08	0.158045			SNORD92	-7.9	1.48051e-09	0.0735994
	EFCAB4B	6.6	6.71267e+08	0.132994			KSR2	-2	1.48643e-09	0.0735994
	BDKRB2	6.9	6.71267e+08	0.122391			LOC400550	-6.2	1.49554e-09	0.0735994
	C1QL4	1.25	5.99296e+08	0.201494			ZNF296	-5.3	1.51073e-09	0.0735994
	CTSL3	1.85	5.99296e+08	0.201494			SOWAHB	-2	1.52241e-09	0.0735994
	ATP2A1	3	5.99296e+08	0.201494			SPON1	-4.8	1.52356e-09	0.0735994
	PDIA2	4	5.99296e+08	0.201494			ZNF781	-3.95	1.53035e-09	0.0735994
	MGC16121	4.8	5.99296e+08	0.201494			WDR65	-1.55	1.53543e-09	0.0735994
	ZNF488	4.9	5.99296e+08	0.201494			SNORD15B	-6.1	1.54352e-09	0.0735994
	r_L1M3a	4.95	5.99296e+08	0.201494			FAM195A	-5.55	1.54352e-09	0.0735994
	TM6SF1	5.1	5.99296e+08	0.201494			LOC100506757	-6.3	1.54895e-09	0.0735994
	TTPA	5.3	5.99296e+08	0.201494			POU2F2	-0.55	1.55622e-09	0.0735994
	MYH11	5.9	5.99296e+08	0.172345			GPHA2	-2.35	1.55921e-09	0.0735994
	FAM168A	6.1	5.99296e+08	0.160581			LOC143188	-3.15	1.56433e-09	0.0735994
	TTC40	6.25	5.99296e+08	0.150781			FLJ20021	-1.3	1.56624e-09	0.0735994
	KRT6C	7.35	5.99296e+08	0.105462			CCDC39	-1.45	1.57996e-09	0.0735994
	SNORD38A	2.25	5.96682e+08	0.201494			DMRTA2	-1.95	1.58711e-09	0.0735994
	TGM2	2.95	5.96682e+08	0.201494			LPAR6	-3.85	1.6045e-09	0.0735994
	FABP3	3.35	5.96682e+08	0.201494			FBLN7	-6.25	1.60821e-09	0.0735994
	SNORA21	3.4	5.96682e+08	0.201494			NCCRP1	-6.1	1.60886e-09	0.0735994
	ROPN1B	3.6	5.96682e+08	0.201494			r_LTR40b	-2.15	1.60886e-09	0.0735994
	GPR37L1	3.85	5.96682e+08	0.201494			NOS3	-4.95	1.63148e-09	0.0735994
	IL17D	4.15	5.96682e+08	0.201494			BCL3	-6.1	1.6355e-09	0.0735994
	MIR1306	4.95	5.96682e+08	0.201494			UNC93B1	-3	1.63665e-09	0.0735994
	GREM1	5.7	5.96682e+08	0.186263			NOS1AP	-1.75	1.64239e-09	0.0735994
	KIAA1984	6.6	5.96682e+08	0.132994			TERC	-3.2	1.65393e-09	0.0735994
	MMP10	6.85	5.96682e+08	0.122961			EMID1	-8.4	1.65973e-09	0.0735994
	SLC22A17	7.1	5.96682e+08	0.114772			RSPO3	-6.95	1.67357e-09	0.0735994
	RSPH1	7.35	5.96682e+08	0.105462			LTBP2	0.3	1.67812e-09	0.201494
	ADAMTS9-AS2	1.7	5.64174e+08	0.201494			TCP10L	-5	1.68555e-09	0.0735994
	GIP	2.15	5.64174e+08	0.201494			r_L1ME3E	-6	1.69349e-09	0.0735994
	LOC100507634	2.3	5.64174e+08	0.201494			USP51	-7.85	1.70274e-09	0.0735994
	RIN3	3.3	5.64174e+08	0.201494			AGAP9	-3.45	1.70274e-09	0.0735994
	PTPRB	3.65	5.64174e+08	0.201494			LOC644714	-5.4	1.72809e-09	0.0735994
	LOC113230	3.8	5.64174e+08	0.201494			PPP1R3C	-5.85	1.73796e-09	0.0735994
	C1orf116	4.85	5.64174e+08	0.201494			NR6A1	-4.55	1.73796e-09	0.0735994
	r_REP522	4.95	5.64174e+08	0.201494			PCDH10	-3.35	1.74004e-09	0.0735994
	LOC100270679	5.1	5.64174e+08	0.201494			ZNF467	-2.7	1.74132e-09	0.0735994
	TMEM171	5.2	5.64174e+08	0.201494			T	-3.8	1.74829e-09	0.0735994
	NRG2	5.2	5.64174e+08	0.201494			BCRP3	-1.4	1.75307e-09	0.0735994
	r_MER103C	5.3	5.64174e+08	0.201494			OR10V2P	-4.95	1.76406e-09	0.0735994
	CSMD2	5.35	5.64174e+08	0.201494			CERKL	-0.2	1.76519e-09	0.0735994
	DGKQ	6	5.64174e+08	0.166988			LOC388630	-2.7	1.79687e-09	0.0735994
	LAD1	6.05	5.64174e+08	0.164247			C16orf45	-6.75	1.80465e-09	0.0735994
	LOC647107	6.2	5.64174e+08	0.153838			MEFV	-4.4	1.80465e-09	0.0735994
	LOC100505478	6.6	5.64174e+08	0.132994			SNAPC2	-2.05	1.80465e-09	0.0735994
	PNPLA7	7.45	5.64174e+08	0.100895			SNORD37	-5.55	1.80672e-09	0.0735994
	LOC441601	8.4	5.64174e+08	0.0735994			r_Tigger2b_Pri	-3.7	1.80721e-09	0.0735994
	SERPINA10	8.9	5.64174e+08	0.0735994			NUDT8	-5.6	1.81046e-09	0.0735994
	ZMAT4	1.8	5.22097e+08	0.201494			ANK1	-6.55	1.81397e-09	0.0735994
	PCSK2	1.85	5.22097e+08	0.201494			FAM211B	-2.4	1.81397e-09	0.0735994
	PDGFB	3.6	5.22097e+08	0.201494			r_MER53	-2.1	1.81591e-09	0.0735994
	SNORA11	3.65	5.22097e+08	0.201494			ZNF205	-3.9	1.83525e-09	0.0735994
	RFPL3-AS1	3.95	5.22097e+08	0.201494			SCGB1B2P	-6.05	1.83579e-09	0.0735994
	CAPS2	4.1	5.22097e+08	0.201494			TEX22	-6.05	1.83962e-09	0.0735994
	IGFL1	5.05	5.22097e+08	0.201494			SNORA37	-8.25	1.84802e-09	0.0735994
	GJD4	5.4	5.22097e+08	0.201494			C7orf58	-5.3	1.84954e-09	0.0735994
	GJB6	5.4	5.22097e+08	0.201494			FAM43A	-4.55	1.86085e-09	0.0735994
	LOC100271836	5.7	5.22097e+08	0.186263			MME	-4.25	1.86426e-09	0.0735994
	WDR69	5.85	5.22097e+08	0.176241			DNAJC25-GNG10	-6.95	1.87448e-09	0.0735994
	SLC12A8	5.95	5.22097e+08	0.169217			PAOX	-6.05	1.88337e-09	0.0735994
	SNORD29	8.8	5.22097e+08	0.0735994			WNT4	-4.5	1.88831e-09	0.0735994
	r_MER51D	2.8	4.99414e+08	0.201494			AMY2B	-2.8	1.88895e-09	0.0735994
	PTGER3	3.4	4.99414e+08	0.201494			PKDCC	-8.25	1.89444e-09	0.0735994
	KCNB2	3.6	4.99414e+08	0.201494			MIR4761	-7.55	1.89444e-09	0.0735994
	SNORD54	3.75	4.99414e+08	0.201494			SNORA78	-3.75	1.89444e-09	0.0735994
	C15orf5	4.15	4.99414e+08	0.201494			PRDM7	-6.55	1.91016e-09	0.0735994
	G6PC	4.2	4.99414e+08	0.201494			AGBL2	-4.3	1.91771e-09	0.0735994
	IL33	4.95	4.99414e+08	0.201494			C21orf91-OT1	-5.65	1.92982e-09	0.0735994
	HR	5	4.99414e+08	0.201494			SPATA18	-5.3	1.93584e-09	0.0735994
	ZSCAN5B	5.2	4.99414e+08	0.201494			ADC	-3.25	1.94507e-09	0.0735994
	SPAG8	5.6	4.99414e+08	0.193962			CBX7	-4.3	1.9467e-09	0.0735994
	CLCNKA	6.65	4.99414e+08	0.130583			SNORD58A	-7.45	1.97599e-09	0.0735994
	LOC727982	7.15	4.99414e+08	0.11185			DUSP28	-6.25	1.97599e-09	0.0735994
	ABCC2	8.4	4.99414e+08	0.0735994			r_Tigger15a	-6.45	1.97985e-09	0.0735994
	LOC100128071	8.45	4.99414e+08	0.0735994			r_MLT1F1	-5.15	1.98471e-09	0.0735994
	C10orf111	1.35	4.51339e+08	0.201494			CHSY3	-3.55	1.98471e-09	0.0735994
	LZTS1	2.2	4.51339e+08	0.201494			FSIP1	-1.75	1.98584e-09	0.0735994
	r_MSTC	3.1	4.51339e+08	0.201494			ST6GALNAC1	-5.25	1.99545e-09	0.0735994
	MEGF10	4.6	4.51339e+08	0.201494			MAOB	-2	2.00414e-09	0.0735994
	LOC285626	4.8	4.51339e+08	0.201494			AMIGO1	-4.3	2.00758e-09	0.0735994
	LDHAL6A	4.95	4.51339e+08	0.201494			CAMKV	-3	2.02602e-09	0.0735994
	KCNQ2	4.95	4.51339e+08	0.201494			IKZF3	-2.75	2.0467e-09	0.0735994
	CCDC164	5	4.51339e+08	0.201494			r_(CAA)n	-7.6	2.05955e-09	0.0735994
	NPPB	5.75	4.51339e+08	0.184141			r_LTR82A	-3.65	2.07256e-09	0.0735994
	CYP21A1P	5.75	4.51339e+08	0.184141			HYDIN	-4.3	2.08106e-09	0.0735994
	EEF1DP3	6.25	4.51339e+08	0.150781			KIAA1958	-7.55	2.09129e-09	0.0735994
	MICALL2	7.85	4.51339e+08	0.0789577			FAM160A1	-2.4	2.0985e-09	0.0735994
	ZC3HAV1L	8.5	4.51339e+08	0.0735994			FREM1	-6.25	2.11374e-09	0.0735994
	SND1-IT1	0.85	4.47511e+08	0.201494			SH3GL1P2	-2.55	2.12065e-09	0.0735994
	PCDHGC4	2.45	4.47511e+08	0.201494			LOC389705	-4.5	2.12258e-09	0.0735994
	RGS6	2.95	4.47511e+08	0.201494			r_Helitron2Na_Mam	-1.05	2.13511e-09	0.0735994
	CCDC64	3.5	4.47511e+08	0.201494			RGS17	-2	2.13579e-09	0.0735994
	MIR363	3.5	4.47511e+08	0.201494			SLC22A4	-0.7	2.13579e-09	0.0735994
	MIR3682	3.65	4.47511e+08	0.201494			SNORD99	-6.4	2.13895e-09	0.0735994
	LEAP2	4.05	4.47511e+08	0.201494			ABCA7	-4.25	2.15697e-09	0.0735994
	GOLGA7B	4.15	4.47511e+08	0.201494			DDX25	-4.7	2.16012e-09	0.0735994
	CTHRC1	4.45	4.47511e+08	0.201494			CLIC5	-1.45	2.18902e-09	0.0735994
	LRRC48	4.55	4.47511e+08	0.201494			TMEM178	-2.8	2.19965e-09	0.0735994
	CNTD1	4.65	4.47511e+08	0.201494			r_MLT1A1-int	-6.2	2.20693e-09	0.0735994
	SERPING1	4.9	4.47511e+08	0.201494			NTM	-6.3	2.22263e-09	0.0735994
	LOC283856	5.25	4.47511e+08	0.201494			SNORD100	-8.2	2.23611e-09	0.0735994
	ZNF630	5.45	4.47511e+08	0.201494			r_BSR/Beta	-6.6	2.23611e-09	0.0735994
	EVC2	5.5	4.47511e+08	0.201494			C3orf67	-2.5	2.23611e-09	0.0735994
	AXDND1	5.6	4.47511e+08	0.193962			KCNK5	-2.2	2.25077e-09	0.0735994
	SAP25	5.7	4.47511e+08	0.186263			FNDC1	-5	2.25826e-09	0.0735994
	MGLL	5.95	4.47511e+08	0.169217			LOC100287225	-6.7	2.2587e-09	0.0735994
	LOC100131366	6.05	4.47511e+08	0.164247			PMFBP1	-2.15	2.26953e-09	0.0735994
	WASH3P	7	4.47511e+08	0.116965			SNORD20	-6.85	2.27724e-09	0.0735994
	LOC100507423	8.2	4.47511e+08	0.0735994			r_MER8	-3.5	2.31303e-09	0.0735994
	SEMA3F	1.55	3.99531e+08	0.201494			OR7E156P	-3.45	2.31764e-09	0.0735994
	PFN4	3.05	3.99531e+08	0.201494			PVRL1	-2.3	2.3229e-09	0.0735994
	UGT3A1	3.1	3.99531e+08	0.201494			C19orf76	-4.85	2.32602e-09	0.0735994
	G0S2	3.15	3.99531e+08	0.201494			DAPK2	-0.7	2.32818e-09	0.0735994
	PTPRN	3.25	3.99531e+08	0.201494			LOC653712	-2.75	2.33305e-09	0.0735994
	r_LTR3B	3.65	3.99531e+08	0.201494			C20orf166-AS1	-4.7	2.33339e-09	0.0735994
	BDH1	3.85	3.99531e+08	0.201494			PRICKLE3	-1.3	2.33838e-09	0.0735994
	MIR9-2	3.95	3.99531e+08	0.201494			ESR2	-2.75	2.33882e-09	0.0735994
	EFCAB10	4.75	3.99531e+08	0.201494			LOC339166	-1.55	2.33882e-09	0.0735994
	r_MER61-int	4.75	3.99531e+08	0.201494			RANBP3L	-4.4	2.34937e-09	0.0735994
	GOLGA8DP	4.8	3.99531e+08	0.201494			r_LTR27	-5.65	2.35081e-09	0.0735994
	SMCR5	4.8	3.99531e+08	0.201494			WNT11	-2.6	2.35936e-09	0.0735994
	r_MER85	4.8	3.99531e+08	0.201494			LOC100507127	-2.1	2.35936e-09	0.0735994
	r_MLT1B-int	5	3.99531e+08	0.201494			IL12A	-4.95	2.36038e-09	0.0735994
	ANGPTL2	5.25	3.99531e+08	0.201494			FLJ39051	-4.5	2.36038e-09	0.0735994
	IHH	5.45	3.99531e+08	0.201494			AMT	-5.9	2.37922e-09	0.0735994
	LINC00477	5.55	3.99531e+08	0.198257			NOTCH4	-4.2	2.3796e-09	0.0735994
	TEX14	5.7	3.99531e+08	0.186263			CR2	-6.75	2.39791e-09	0.0735994
	SNORA2A	5.8	3.99531e+08	0.18075			ZDHHC1	-5.8	2.43513e-09	0.0735994
	r_MER113	1.85	3.72926e+08	0.201494			FLJ32224	-6.1	2.47173e-09	0.0735994
	LOXL4	2.8	3.72926e+08	0.201494			PDZD2	-4.65	2.47256e-09	0.0735994
	DKK2	3.35	3.72926e+08	0.201494			RNF180	-3.35	2.47256e-09	0.0735994
	DAGLA	3.85	3.72926e+08	0.201494			ASB4	-5.75	2.48925e-09	0.0735994
	LOC100506068	4	3.72926e+08	0.201494			C1orf213	-4.15	2.50517e-09	0.0735994
	GPR176	4.25	3.72926e+08	0.201494			DOC2A	-3.2	2.52536e-09	0.0735994
	TTC23L	4.7	3.72926e+08	0.201494			STX1B	-3.15	2.55346e-09	0.0735994
	SNORD66	4.95	3.72926e+08	0.201494			FAM162B	-5.7	2.55965e-09	0.0735994
	FLJ22447	5.4	3.72926e+08	0.201494			NSUN5P2	-4.65	2.56186e-09	0.0735994
	MIR4775	5.45	3.72926e+08	0.201494			YJEFN3	-4.15	2.56846e-09	0.0735994
	FGF20	5.45	3.72926e+08	0.201494			PLCB2	-7.4	2.59449e-09	0.0735994
	ESRG	6.25	3.72926e+08	0.150781			TMEM102	-2.6	2.59449e-09	0.0735994
	PTPRR	6.55	3.72926e+08	0.134243			SLC45A4	-2.8	2.61041e-09	0.0735994
	CDH24	6.7	3.72926e+08	0.127238			LOC100240735	-0.35	2.61041e-09	0.0735994
	TACSTD2	7.15	3.72926e+08	0.11185			TMEM176B	-1	2.64778e-09	0.0735994
	LOC401324	7.85	3.72926e+08	0.0789577			TLX1NB	-4.8	2.64873e-09	0.0735994
	ARL10	2.15	3.38504e+08	0.201494			FRMPD2	-4.7	2.64873e-09	0.0735994
	CNTN1	2.95	3.38504e+08	0.201494			r_Tigger13a	-4.2	2.64873e-09	0.0735994
	KHDC1L	3.3	3.38504e+08	0.201494			IGFBP4	-2.15	2.64873e-09	0.0735994
	EFHB	3.35	3.38504e+08	0.201494			MAGEE1	-1.35	2.64873e-09	0.0735994
	GNMT	3.65	3.38504e+08	0.201494			IRF4	-3.35	2.65829e-09	0.0735994
	MIR548H4	3.7	3.38504e+08	0.201494			LOC100130992	-5	2.66888e-09	0.0735994
	JAZF1-AS1	3.75	3.38504e+08	0.201494			LOC286367	-4.85	2.66888e-09	0.0735994
	PROK2	4	3.38504e+08	0.201494			PRIMA1	-7.55	2.66945e-09	0.0735994
	LOC339926	4.05	3.38504e+08	0.201494			FAM116B	-5.9	2.68387e-09	0.0735994
	L1CAM	4.4	3.38504e+08	0.201494			LOC643723	-2.4	2.68387e-09	0.0735994
	HSFX2	4.45	3.38504e+08	0.201494			PHACTR3	-1.3	2.68387e-09	0.0735994
	KCNQ4	4.8	3.38504e+08	0.201494			RNF207	-3.3	2.69037e-09	0.0735994
	FAM131C	4.85	3.38504e+08	0.201494			MIR4519	-2.85	2.69758e-09	0.0735994
	ZNF454	4.9	3.38504e+08	0.201494			NMNAT3	-1.9	2.69758e-09	0.0735994
	LOC339894	5.1	3.38504e+08	0.201494			MGAT5B	-1.7	2.69758e-09	0.0735994
	CLEC4C	5.25	3.38504e+08	0.201494			LY96	-0.3	2.69758e-09	0.0735994
	GSTT1	5.65	3.38504e+08	0.19082			CD52	-3.45	2.69966e-09	0.0735994
	SPRR2D	6.5	3.38504e+08	0.137204			KRT42P	-3.45	2.7125e-09	0.0735994
	TRPC5	6.9	3.38504e+08	0.122391			KC6	-6.5	2.73115e-09	0.0735994
	OTUD7A	7.5	3.38504e+08	0.0975859			r_MER5C	-6.15	2.75908e-09	0.0735994
	FAM123C	7.8	3.38504e+08	0.0809063			LOC90246	-2.95	2.76339e-09	0.0735994
	FLJ25363	8	3.38504e+08	0.0735994			ACER2	-3.05	2.76776e-09	0.0735994
	r_MSTD	1.75	2.99648e+08	0.201494			EOMES	-3.15	2.7705e-09	0.0735994
	FLJ36644	2.5	2.99648e+08	0.201494			CASC1	-1.1	2.77722e-09	0.0735994
	SNORA27	3.1	2.99648e+08	0.201494			PRRT1	-4.2	2.78477e-09	0.0735994
	r_L1PB3	3.15	2.99648e+08	0.201494			LINC00472	-3.3	2.7964e-09	0.0735994
	CITED4	3.3	2.99648e+08	0.201494			PHLDB3	-5.8	2.80705e-09	0.0735994
	ELFN2	3.45	2.99648e+08	0.201494			LOC100507086	-5.55	2.80705e-09	0.0735994
	BTNL9	3.5	2.99648e+08	0.201494			SPTSSB	-2.85	2.83864e-09	0.0735994
	r_ERVL-B4-int	3.6	2.99648e+08	0.201494			ANKRD24	-4.75	2.85782e-09	0.0735994
	PPP1R14D	3.75	2.99648e+08	0.201494			POU3F1	-4.5	2.85784e-09	0.0735994
	PLAC4	3.75	2.99648e+08	0.201494			LOC646736	-1.35	2.85784e-09	0.0735994
	LOC100134713	3.95	2.99648e+08	0.201494			ZNF439	-5.05	2.86412e-09	0.0735994
	XKR5	4.05	2.99648e+08	0.201494			NPPC	-3.65	2.86412e-09	0.0735994
	C6orf126	4.15	2.99648e+08	0.201494			SNORD50B	-4.05	2.90729e-09	0.0735994
	SPOCK2	4.35	2.99648e+08	0.201494			TMEM200B	-4.2	2.91179e-09	0.0735994
	TDRD1	4.6	2.99648e+08	0.201494			ADORA1	-2.9	2.92716e-09	0.0735994
	FAM22A	4.65	2.99648e+08	0.201494			GSC	-2.7	2.93671e-09	0.0735994
	SERPINB2	5.05	2.99648e+08	0.201494			FGF11	-1.8	2.93671e-09	0.0735994
	MIR558	6.05	2.99648e+08	0.164247			RDH12	-0.9	2.93671e-09	0.0735994
	LOC729678	6.2	2.99648e+08	0.153838			PPIAL4F	-4.65	2.95234e-09	0.0735994
	PLGLB1	6.35	2.99648e+08	0.146075			AGAP4	-4.15	2.96102e-09	0.0735994
	ABCA13	6.4	2.99648e+08	0.143244			ZNF653	-4.95	2.96398e-09	0.0735994
	TAL1	1.7	2.98341e+08	0.201494			ZFPM1	-4.85	3.00775e-09	0.0735994
	LOC91948	1.8	2.98341e+08	0.201494			OLIG1	-7.3	3.0436e-09	0.0735994
	LOC285965	2.9	2.98341e+08	0.201494			XRRA1	-0.45	3.05308e-09	0.0735994
	LOC100506046	3.05	2.98341e+08	0.201494			EMID2	-6.05	3.07559e-09	0.0735994
	FOSB	3.2	2.98341e+08	0.201494			SYNGR4	-4.2	3.09018e-09	0.0735994
	SP9	3.65	2.98341e+08	0.201494			NEB	-4.2	3.09018e-09	0.0735994
	AQP11	3.95	2.98341e+08	0.201494			ST6GALNAC4	-3.7	3.09018e-09	0.0735994
	LOC100507003	3.95	2.98341e+08	0.201494			LOC154860	-3.3	3.09018e-09	0.0735994
	LHX9	4.05	2.98341e+08	0.201494			HCST	-2.15	3.09018e-09	0.0735994
	A4GALT	4.05	2.98341e+08	0.201494			DNLZ	-4.85	3.09929e-09	0.0735994
	NACAD	4.25	2.98341e+08	0.201494			r_L1MDb	-0.95	3.10895e-09	0.0735994
	LOC285033	4.35	2.98341e+08	0.201494			PAK3	-5.3	3.11826e-09	0.0735994
	EPN3	4.5	2.98341e+08	0.201494			LOC100507053	-4.25	3.11826e-09	0.0735994
	CD274	4.5	2.98341e+08	0.201494			HRH1	-2.25	3.11842e-09	0.0735994
	CKMT2	4.6	2.98341e+08	0.201494			r_MER126	-4.4	3.14718e-09	0.0735994
	LOC100506874	4.75	2.98341e+08	0.201494			C10orf107	-5.75	3.17734e-09	0.0735994
	SCARF1	4.9	2.98341e+08	0.201494			CXCL1	-2.95	3.17734e-09	0.0735994
	C19orf38	4.9	2.98341e+08	0.201494			SNORD5	-2.85	3.17734e-09	0.0735994
	RASGEF1C	5.8	2.98341e+08	0.18075			r_tRNA-Trp-TGG	-4.8	3.19229e-09	0.0735994
	NCF2	6.35	2.98341e+08	0.146075			CNTFR	-4.9	3.209e-09	0.0735994
	LINC00271	7.2	2.98341e+08	0.110532			IL20RB	-4	3.21785e-09	0.0735994
	CARD16	7.9	2.98341e+08	0.0758627			BAI2	-5.8	3.23287e-09	0.0735994
	LOC100505933	1.15	2.25669e+08	0.201494			KIAA1024	-3.7	3.24312e-09	0.0735994
	PCDH8	1.45	2.25669e+08	0.201494			RLN1	-5.75	3.26269e-09	0.0735994
	r_LTR33	1.55	2.25669e+08	0.201494			PPP2R3B	-4.35	3.2833e-09	0.0735994
	LOC399715	2.2	2.25669e+08	0.201494			SLC25A48	-3.5	3.2833e-09	0.0735994
	VSTM2B	2.2	2.25669e+08	0.201494			C9orf169	-2.95	3.30785e-09	0.0735994
	TRIM6-TRIM34	2.75	2.25669e+08	0.201494			ST6GALNAC5	-4.95	3.319e-09	0.0735994
	DEFB122	2.8	2.25669e+08	0.201494			TRPM8	-3.45	3.319e-09	0.0735994
	RHPN1	2.9	2.25669e+08	0.201494			STK32C	-5.35	3.34023e-09	0.0735994
	HAVCR2	3	2.25669e+08	0.201494			FOXD4L3	-0.85	3.34875e-09	0.0735994
	LHFPL5	3.35	2.25669e+08	0.201494			PDE6B	-4.6	3.35624e-09	0.0735994
	r_(CGAGG)n	3.45	2.25669e+08	0.201494			C20orf132	-4.4	3.35624e-09	0.0735994
	C1orf162	3.7	2.25669e+08	0.201494			KCNAB3	-1.45	3.35624e-09	0.0735994
	RIN2	3.7	2.25669e+08	0.201494			r_(CGTG)n	-1.45	3.35624e-09	0.0735994
	MGC34034	3.95	2.25669e+08	0.201494			GAB3	-0.15	3.35624e-09	0.0735994
	PENK	4.1	2.25669e+08	0.201494			ABCA2	-2.6	3.36747e-09	0.0735994
	LOC100130357	4.15	2.25669e+08	0.201494			C10orf25	-2.25	3.37666e-09	0.0735994
	MTNR1A	4.3	2.25669e+08	0.201494			GARNL3	-3.15	3.39268e-09	0.0735994
	ZNF664-FAM101A	4.4	2.25669e+08	0.201494			SCUBE2	-3.3	3.45427e-09	0.0735994
	FCGR2A	4.9	2.25669e+08	0.201494			ZNF385C	-4.7	3.45619e-09	0.0735994
	MIR7-3HG	4.9	2.25669e+08	0.201494			PAQR9	-2.1	3.45619e-09	0.0735994
	RASIP1	4.9	2.25669e+08	0.201494			CAHM	-3.2	3.47591e-09	0.0735994
	OVCH1	4.95	2.25669e+08	0.201494			r_LTR2B	-4.95	3.48265e-09	0.0735994
	AMHR2	5.1	2.25669e+08	0.201494			B4GALNT4	-4.7	3.48265e-09	0.0735994
	IGFL4	5.2	2.25669e+08	0.201494			r_HERVIP10F-int	-2.95	3.48265e-09	0.0735994
	SLC5A1	5.5	2.25669e+08	0.201494			HRASLS2	-1.45	3.48959e-09	0.0735994
	KCNE1	5.75	2.25669e+08	0.184141			WBP11P1	-4.75	3.49659e-09	0.0735994
	GOLGA6L6	5.95	2.25669e+08	0.169217			r_HY1	-7.15	3.51168e-09	0.0735994
	SERPINB13	8.05	2.25669e+08	0.0735994			CDHR1	-3.65	3.55277e-09	0.0735994
	LRGUK	1.55	2.23756e+08	0.201494			PDGFRA	-1.6	3.55851e-09	0.0735994
	GPR135	2.3	2.23756e+08	0.201494			HES7	-0.55	3.5776e-09	0.0735994
	RAET1L	2.35	2.23756e+08	0.201494			LOC340113	-4.4	3.58831e-09	0.0735994
	LDB2	2.7	2.23756e+08	0.201494			LOC400084	-2.85	3.61343e-09	0.0735994
	SNORD60	2.8	2.23756e+08	0.201494			CORIN	-2.05	3.63933e-09	0.0735994
	SLC17A7	2.85	2.23756e+08	0.201494			HOTTIP	-6.4	3.64157e-09	0.0735994
	RAB17	2.85	2.23756e+08	0.201494			LOC100128881	-2.35	3.64157e-09	0.0735994
	CABP7	3.15	2.23756e+08	0.201494			ATP6V1C2	-6.65	3.65008e-09	0.0735994
	PRRX2	3.4	2.23756e+08	0.201494			GABBR2	-4.85	3.65491e-09	0.0735994
	HTRA3	3.45	2.23756e+08	0.201494			LRRC73	-3.85	3.70822e-09	0.0735994
	GLI1	3.55	2.23756e+08	0.201494			C1QTNF3	-3.05	3.70822e-09	0.0735994
	PIP5KL1	3.95	2.23756e+08	0.201494			PRSS53	-6.45	3.72853e-09	0.0735994
	r_LTR13_	4.05	2.23756e+08	0.201494			TNNC1	-5.45	3.74148e-09	0.0735994
	r_(TTTTTG)n	4.3	2.23756e+08	0.201494			DND1	-3.25	3.74148e-09	0.0735994
	CLEC4E	4.4	2.23756e+08	0.201494			ZNF354C	-4.2	3.75376e-09	0.0735994
	LOC221122	4.55	2.23756e+08	0.201494			C17orf57	-0.35	3.75376e-09	0.0735994
	LOC100507346	4.7	2.23756e+08	0.201494			C1orf210	-0.95	3.7625e-09	0.0735994
	HEATR4	5.95	2.23756e+08	0.169217			MYLK4	-2.75	3.76274e-09	0.0735994
	ZNF643	6.2	2.23756e+08	0.153838			C9orf167	-0.9	3.76274e-09	0.0735994
	BSN	7.2	2.23756e+08	0.110532			SH3D21	-1.2	3.77662e-09	0.0735994
	LOC286059	0.8	1.99765e+08	0.201494			NAPRT1	-0.5	3.86599e-09	0.0735994
	LOC100505666	0.95	1.99765e+08	0.201494			SLAMF6	-5.6	3.90255e-09	0.0735994
	PER1	1.35	1.99765e+08	0.201494			CCK	-1	3.91428e-09	0.0735994
	LOC392364	2.3	1.99765e+08	0.201494			FRZB	0.45	3.91561e-09	0.201494
	ASZ1	2.7	1.99765e+08	0.201494			CRYM	-5.05	3.91561e-09	0.0735994
	CCDC17	2.9	1.99765e+08	0.201494			ADRB1	-4.85	3.91561e-09	0.0735994
	KLF2	3	1.99765e+08	0.201494			r_MER112	-4.75	3.91561e-09	0.0735994
	CAPNS2	3.2	1.99765e+08	0.201494			LMO2	-4.05	3.91561e-09	0.0735994
	ADAMTSL5	3.2	1.99765e+08	0.201494			ZNF423	-2.35	3.91561e-09	0.0735994
	OSBP2	3.3	1.99765e+08	0.201494			r_SATR2	-1.15	3.91561e-09	0.0735994
	ZNRF2P1	3.3	1.99765e+08	0.201494			B3GALT4	-3.45	3.9597e-09	0.0735994
	LOC389634	3.9	1.99765e+08	0.201494			TLR3	-2.25	3.97167e-09	0.0735994
	C10orf40	4.15	1.99765e+08	0.201494			r_MADE1	-0.55	3.97167e-09	0.0735994
	PACRG	4.6	1.99765e+08	0.201494			METRNL	-3.15	4.0497e-09	0.0735994
	C20orf203	4.8	1.99765e+08	0.201494			ARHGDIG	-5.1	4.07811e-09	0.0735994
	LOC144742	4.85	1.99765e+08	0.201494			SNORD71	-5.1	4.07811e-09	0.0735994
	GNAO1	4.9	1.99765e+08	0.201494			PRSS8	-3.25	4.10798e-09	0.0735994
	NRN1L	4.9	1.99765e+08	0.201494			CCDC73	-6.15	4.13863e-09	0.0735994
	TBC1D3	4.9	1.99765e+08	0.201494			NR5A2	-2.5	4.13863e-09	0.0735994
	IL1RN	5.25	1.99765e+08	0.201494			LUST	-3.7	4.24516e-09	0.0735994
	BTNL8	5.25	1.99765e+08	0.201494			r_(GAGTG)n	-4.8	4.27021e-09	0.0735994
	CATSPER3	5.3	1.99765e+08	0.201494			MIR29C	-4.7	4.27021e-09	0.0735994
	NPM2	5.35	1.99765e+08	0.201494			BAGE5	-4.2	4.27021e-09	0.0735994
	MGC2889	5.4	1.99765e+08	0.201494			LOC283587	-4.1	4.27021e-09	0.0735994
	LGALS4	5.65	1.99765e+08	0.19082			CXCL17	-3.7	4.27021e-09	0.0735994
	DOCK10	5.65	1.99765e+08	0.19082			PCDH20	-2.75	4.27021e-09	0.0735994
	TM4SF1	5.8	1.99765e+08	0.18075			C18orf34	-2.45	4.27021e-09	0.0735994
	GPR132	5.85	1.99765e+08	0.176241			PPFIA4	-1.35	4.27021e-09	0.0735994
	KCNJ10	6.5	1.99765e+08	0.137204			P2RX5	-0.55	4.27021e-09	0.0735994
	KRT75	7.35	1.99765e+08	0.105462			RSPH4A	-1.55	4.27789e-09	0.0735994
	KIAA0087	0.15	1.4917e+08	0.201494			SNORD56	-0.6	4.28808e-09	0.0735994
	QRICH2	0.5	1.4917e+08	0.201494			HAGHL	-5.1	4.32023e-09	0.0735994
	ADAM33	1.2	1.4917e+08	0.201494			GRIK4	-4.65	4.32023e-09	0.0735994
	LOC100130231	1.2	1.4917e+08	0.201494			CIRBP-AS1	-3.25	4.32023e-09	0.0735994
	LOC100288846	1.3	1.4917e+08	0.201494			r_MER75	-5.6	4.38354e-09	0.0735994
	PKD2L2	1.45	1.4917e+08	0.201494			r_HERVK3-int	-4.3	4.39491e-09	0.0735994
	DEF6	1.65	1.4917e+08	0.201494			ZBTB46	-1.4	4.39491e-09	0.0735994
	GSTT2	1.7	1.4917e+08	0.201494			LOC441455	-2.25	4.41386e-09	0.0735994
	PABPC4L	1.7	1.4917e+08	0.201494			PCSK9	-5.65	4.44942e-09	0.0735994
	LIPE	1.75	1.4917e+08	0.201494			HSD11B2	-2.5	4.44942e-09	0.0735994
	FLJ43663	1.8	1.4917e+08	0.201494			GUSBP9	-2.55	4.47996e-09	0.0735994
	EHBP1L1	1.9	1.4917e+08	0.201494			r_(ATG)n	-4.5	4.5082e-09	0.0735994
	NGFR	2.2	1.4917e+08	0.201494			LRP1	-4.4	4.5082e-09	0.0735994
	LINC00086	2.7	1.4917e+08	0.201494			r_LTR12B	-1.5	4.5082e-09	0.0735994
	SNORA44	2.75	1.4917e+08	0.201494			HRC	-4.85	4.55449e-09	0.0735994
	SVOP	3	1.4917e+08	0.201494			SNORD43	-1.7	4.60628e-09	0.0735994
	LOC100505659	3.35	1.4917e+08	0.201494			USP35	-1.9	4.62607e-09	0.0735994
	RPSAP52	3.45	1.4917e+08	0.201494			STON1-GTF2A1L	-1.9	4.62607e-09	0.0735994
	LOC100499405	3.75	1.4917e+08	0.201494			HOXB13-AS1	-5.45	4.63527e-09	0.0735994
	GYG2P1	3.8	1.4917e+08	0.201494			OLFML2B	-4.65	4.63527e-09	0.0735994
	r_HERVK22-int	3.95	1.4917e+08	0.201494			r_Cheshire	-4.5	4.63527e-09	0.0735994
	NPAS1	4	1.4917e+08	0.201494			PIK3IP1	-3.65	4.63527e-09	0.0735994
	SLC7A5P1	4.2	1.4917e+08	0.201494			ROBO3	-2.6	4.63527e-09	0.0735994
	MIR1184-2	4.3	1.4917e+08	0.201494			AATK	-1.95	4.63527e-09	0.0735994
	PNPLA5	4.4	1.4917e+08	0.201494			KLF14	-1.85	4.63527e-09	0.0735994
	LRRC4B	4.55	1.4917e+08	0.201494			LOC644172	-0.5	4.63527e-09	0.0735994
	PAK7	4.6	1.4917e+08	0.201494			SNORD88A	-5.85	4.65636e-09	0.0735994
	CDH17	5.05	1.4917e+08	0.201494			SYNDIG1	-4.95	4.69873e-09	0.0735994
	MIR196B	5.4	1.4917e+08	0.201494			MRVI1-AS1	-1.8	4.69873e-09	0.0735994
	PVRIG	5.5	1.4917e+08	0.201494			HBQ1	-4.7	4.72077e-09	0.0735994
	TNFRSF11B	5.7	1.4917e+08	0.186263			PCDHA9	-4.55	4.72077e-09	0.0735994
	LOC339975	5.95	1.4917e+08	0.169217			DKFZP434A062	-4.25	4.72077e-09	0.0735994
	PLTP	0	1.12835e+08	0.201494			RPS4Y1	-3.8	4.72077e-09	0.0735994
	r_MER63C	0.4	1.12835e+08	0.201494			LOC100505806	-3.15	4.72077e-09	0.0735994
	TSNAXIP1	0.6	1.12835e+08	0.201494			r_(TGAA)n	-2.2	4.72077e-09	0.0735994
	FLJ41941	0.95	1.12835e+08	0.201494			SPG20OS	-5.85	4.73887e-09	0.0735994
	LOC100133920	1.1	1.12835e+08	0.201494			AHDC1	-0.45	4.73887e-09	0.0735994
	NMNAT2	1.35	1.12835e+08	0.201494			SNORD1A	-4.8	4.7754e-09	0.0735994
	HSFX2	1.65	1.12835e+08	0.201494			AMDHD2	-3.85	4.9785e-09	0.0735994
	IFI44L	1.95	1.12835e+08	0.201494			MYL5	-2.95	4.9785e-09	0.0735994
	TMEM88	2.2	1.12835e+08	0.201494			VPS37D	-0.8	4.9785e-09	0.0735994
	NLGN3	2.2	1.12835e+08	0.201494			TMC6	-3.9	5.04094e-09	0.0735994
	CILP2	2.25	1.12835e+08	0.201494			CTAGE7P	-5.9	5.16887e-09	0.0735994
	TMPRSS3	2.35	1.12835e+08	0.201494			FANK1	-4.85	5.16887e-09	0.0735994
	ARHGAP39	2.55	1.12835e+08	0.201494			FLJ44511	-1.65	5.18141e-09	0.0735994
	C2orf50	2.6	1.12835e+08	0.201494			GJB5	-4.5	5.23439e-09	0.0735994
	r_MER31A	2.65	1.12835e+08	0.201494			TMEM63C	-7.25	5.2455e-09	0.0735994
	r_(AATAG)n	2.75	1.12835e+08	0.201494			WDR72	-4.4	5.29556e-09	0.0735994
	LOC729156	2.8	1.12835e+08	0.201494			ROM1	-3.4	5.29556e-09	0.0735994
	C3orf43	2.9	1.12835e+08	0.201494			NKX2-2	-2.95	5.29556e-09	0.0735994
	FAM153B	2.95	1.12835e+08	0.201494			R3HDML	-2.7	5.29556e-09	0.0735994
	SERPINB7	3	1.12835e+08	0.201494			C1orf98	-2.55	5.29556e-09	0.0735994
	S100A7A	3.05	1.12835e+08	0.201494			C5	-0.35	5.29556e-09	0.0735994
	ACTR3BP2	3.3	1.12835e+08	0.201494			CRIP1	0.1	5.33776e-09	0.201494
	SPRR2B	3.35	1.12835e+08	0.201494			ARHGAP24	-4.75	5.33776e-09	0.0735994
	ANXA8L2	3.4	1.12835e+08	0.201494			ATP6V1B1	-3.8	5.33776e-09	0.0735994
	C7orf57	3.4	1.12835e+08	0.201494			NOXA1	-3.8	5.33776e-09	0.0735994
	LOC152024	3.6	1.12835e+08	0.201494			DNM1P41	-3.7	5.33776e-09	0.0735994
	ODZ2	3.6	1.12835e+08	0.201494			CTAGE11P	-3.45	5.33776e-09	0.0735994
	SERPINB3	4	1.12835e+08	0.201494			MYOM3	-2.7	5.33776e-09	0.0735994
	LINC00242	4	1.12835e+08	0.201494			ICOSLG	-1.1	5.33776e-09	0.0735994
	MMP14	4.05	1.12835e+08	0.201494			r_LTR24	-0.9	5.33776e-09	0.0735994
	C3orf51	4.05	1.12835e+08	0.201494			SNORD6	-0.2	5.33776e-09	0.0735994
	KRT12	4.25	1.12835e+08	0.201494			RAX	-3.3	5.44192e-09	0.0735994
	HOMER3	4.3	1.12835e+08	0.201494			LOC441204	-4.1	5.50575e-09	0.0735994
	CYLC2	4.3	1.12835e+08	0.201494			FBXL8	-5.7	5.53552e-09	0.0735994
	FAM171A2	4.4	1.12835e+08	0.201494			BGN	-4.35	5.53552e-09	0.0735994
	COL8A1	4.7	1.12835e+08	0.201494			RBP4	-3.25	5.56094e-09	0.0735994
	SNURF	4.75	1.12835e+08	0.201494			ATP6AP1L	-2.15	5.56094e-09	0.0735994
	SPDYA	4.75	1.12835e+08	0.201494			PDZK1	-4.95	5.59131e-09	0.0735994
	SPRR2A	4.85	1.12835e+08	0.201494			TIGD4	-2.1	5.59131e-09	0.0735994
	GABRA3	4.85	1.12835e+08	0.201494			RAB39A	-5.95	5.59279e-09	0.0735994
	SOCS3	5.05	1.12835e+08	0.201494			GFRAL	-3.6	5.59279e-09	0.0735994
	CYP4F12	5.1	1.12835e+08	0.201494			GSDMA	-1.95	5.59279e-09	0.0735994
	r_HUERS-P3-int	5.25	1.12835e+08	0.201494			CHODL	-1.4	5.59279e-09	0.0735994
	SH2D2A	5.4	1.12835e+08	0.201494			r_L1MA6	-4.8	5.59659e-09	0.0735994
	CUBN	5.75	1.12835e+08	0.184141			r_(CCGAG)n	-2.7	5.59659e-09	0.0735994
	ELF3	5.8	1.12835e+08	0.18075			KLF7	-2.35	5.72967e-09	0.0735994
	KRT18P55	6	1.12835e+08	0.166988			r_Charlie9	-5.1	5.76031e-09	0.0735994
	TREM2	7.45	1.12835e+08	0.100895			r_polypurine	-4.6	5.76031e-09	0.0735994
	TP53AIP1	0.65	9.98827e+07	0.201494			r_LTR10E	-3.5	5.76031e-09	0.0735994
	TGM1	0.7	9.98827e+07	0.201494			EDNRB	-0.85	5.76031e-09	0.0735994
	AREG	1.05	9.98827e+07	0.201494			TCN2	-5.75	5.85431e-09	0.0735994
	TRIM74	1.15	9.98827e+07	0.201494			ZNF844	-4.3	5.87342e-09	0.0735994
	ZNF414	1.25	9.98827e+07	0.201494			FLJ42289	-3.85	5.87342e-09	0.0735994
	SPDYE6	1.3	9.98827e+07	0.201494			HLA-DRA	-3.65	5.87342e-09	0.0735994
	SNORD38B	1.35	9.98827e+07	0.201494			MSH5	-2	5.87342e-09	0.0735994
	r_MER2B	1.45	9.98827e+07	0.201494			HAAO	-1.85	5.87342e-09	0.0735994
	r_HERV4_I-int	1.55	9.98827e+07	0.201494			HTR3A	-1.65	5.87342e-09	0.0735994
	LOC494558	1.75	9.98827e+07	0.201494			DMRT2	-0.9	5.87342e-09	0.0735994
	PGPEP1L	1.8	9.98827e+07	0.201494			TFDP3	-5.3	5.89384e-09	0.0735994
	CHST1	1.85	9.98827e+07	0.201494			AZGP1	-5.9	5.92204e-09	0.0735994
	TENC1	1.9	9.98827e+07	0.201494			LOC644669	-4.85	5.92204e-09	0.0735994
	r_MER57A-int	2	9.98827e+07	0.201494			MC5R	-4.75	5.92204e-09	0.0735994
	ROPN1L	2.05	9.98827e+07	0.201494			KCNH2	-3.75	6.0337e-09	0.0735994
	LRRTM2	2.15	9.98827e+07	0.201494			PDE1B	-3.15	6.0337e-09	0.0735994
	NDUFA4L2	2.2	9.98827e+07	0.201494			IMPG2	-5.5	6.10567e-09	0.0735994
	MIR3129	2.3	9.98827e+07	0.201494			C12orf53	-2.05	6.10567e-09	0.0735994
	EPGN	2.3	9.98827e+07	0.201494			C2orf48	0.3	6.18036e-09	0.201494
	LRFN3	2.45	9.98827e+07	0.201494			KCNK2	-5.05	6.18036e-09	0.0735994
	TMPRSS7	2.55	9.98827e+07	0.201494			FAM167A	-5.05	6.18036e-09	0.0735994
	MORN1	2.6	9.98827e+07	0.201494			LRRC69	-3.05	6.18036e-09	0.0735994
	RASGEF1A	2.7	9.98827e+07	0.201494			SRRM5	-1.3	6.18036e-09	0.0735994
	FLJ45079	2.7	9.98827e+07	0.201494			PACSIN1	-0.45	6.18036e-09	0.0735994
	LINC00482	2.7	9.98827e+07	0.201494			MIR92A1	-0.25	6.18036e-09	0.0735994
	SECTM1	2.95	9.98827e+07	0.201494			TEDDM1	-5.45	6.2179e-09	0.0735994
	TNR	3.15	9.98827e+07	0.201494			AOX2P	-4.55	6.2559e-09	0.0735994
	MIR1270-1	3.25	9.98827e+07	0.201494			NLRP8	-3.05	6.2559e-09	0.0735994
	r_LTR14B	3.25	9.98827e+07	0.201494			SNTG2	-4.4	6.29436e-09	0.0735994
	FAM106CP	3.45	9.98827e+07	0.201494			NKX3-2	-4.35	6.29436e-09	0.0735994
	CECR1	3.45	9.98827e+07	0.201494			RAB33A	-4.25	6.29436e-09	0.0735994
	PLGLB1	3.55	9.98827e+07	0.201494			r_Charlie10	-4.25	6.29436e-09	0.0735994
	ATP1A3	3.6	9.98827e+07	0.201494			PPEF2	-2.6	6.29436e-09	0.0735994
	DEFB4B	3.7	9.98827e+07	0.201494			FAM78A	-2.3	6.29436e-09	0.0735994
	ADAP1	3.75	9.98827e+07	0.201494			DKFZP564C196	-1.15	6.29436e-09	0.0735994
	CDH13	3.9	9.98827e+07	0.201494			ICAM1	-0.9	6.29436e-09	0.0735994
	FAM180B	3.95	9.98827e+07	0.201494			C13orf15	-0.6	6.29436e-09	0.0735994
	r_LTR30	4	9.98827e+07	0.201494			MT3	-0.6	6.29436e-09	0.0735994
	CASS4	4.05	9.98827e+07	0.201494			FAM20A	-5.3	6.31715e-09	0.0735994
	P2RY6	4.15	9.98827e+07	0.201494			r_Charlie18a	-2.35	6.38496e-09	0.0735994
	TRIM29	4.15	9.98827e+07	0.201494			SLCO2A1	-2.65	6.46393e-09	0.0735994
	ACTG2	4.2	9.98827e+07	0.201494			PHYHIPL	-3.65	6.5466e-09	0.0735994
	SLC6A17	4.3	9.98827e+07	0.201494			SNORA46	-1.7	6.59894e-09	0.0735994
	SLITRK2	4.3	9.98827e+07	0.201494			DOK3	-2.7	6.73493e-09	0.0735994
	PNLIPRP3	4.35	9.98827e+07	0.201494			GLYATL2	-1.3	6.73493e-09	0.0735994
	GPR27	4.45	9.98827e+07	0.201494			r_HERV17-int	-5.4	6.77477e-09	0.0735994
	CACNA1F	4.55	9.98827e+07	0.201494			AQP4	-5	7.11702e-09	0.0735994
	CCDC149	4.6	9.98827e+07	0.201494			GDF9	-4.75	7.11702e-09	0.0735994
	GRASP	4.65	9.98827e+07	0.201494			SPATA2L	-4.4	7.11702e-09	0.0735994
	C19orf77	4.65	9.98827e+07	0.201494			DEFB1	-4.25	7.11702e-09	0.0735994
	r_MER102a	4.65	9.98827e+07	0.201494			r_Charlie13a	-4.25	7.11702e-09	0.0735994
	FAM25A	4.85	9.98827e+07	0.201494			DYX1C1	-3.6	7.11702e-09	0.0735994
	ZBED2	4.85	9.98827e+07	0.201494			HCG4	-3.6	7.11702e-09	0.0735994
	FAM184B	4.85	9.98827e+07	0.201494			FBXL16	-3.5	7.11702e-09	0.0735994
	TMEM72-AS1	5	9.98827e+07	0.201494			LINC00488	-2.05	7.11702e-09	0.0735994
	UCA1	5.05	9.98827e+07	0.201494			FAM198A	-1.5	7.11702e-09	0.0735994
	GTF2IP1	5.1	9.98827e+07	0.201494			LOC100133308	0.05	7.19096e-09	0.201494
	MFNG	5.35	9.98827e+07	0.201494			GAB2	-3	7.24182e-09	0.0735994
	PROM2	5.65	9.98827e+07	0.19082			SLC43A2	-1.9	7.34016e-09	0.0735994
	r_(TTG)n	5.9	9.98827e+07	0.172345			SCGB2B2	-1.75	7.34016e-09	0.0735994
	GLIS1	7.25	9.98827e+07	0.10863			LCE2C	-4.7	7.83122e-09	0.0735994
	KLK1	0	7.45852e+07	0.201494			SFRP5	-4.45	7.83122e-09	0.0735994
	PLXNC1	0.05	7.45852e+07	0.201494			ITGAX	-4.45	7.83122e-09	0.0735994
	HIST1H2AJ	0.05	7.45852e+07	0.201494			r_PABL_B	-3.6	7.83122e-09	0.0735994
	STAG3	0.3	7.45852e+07	0.201494			r_MER11B	-3.5	7.83122e-09	0.0735994
	THBS2	0.6	7.45852e+07	0.201494			GPR116	-3.4	7.83122e-09	0.0735994
	r_MER57B2	0.65	7.45852e+07	0.201494			RASAL1	-2.6	7.83122e-09	0.0735994
	GPD1	0.7	7.45852e+07	0.201494			C9orf163	-1.85	7.83122e-09	0.0735994
	GTF2IP1	0.75	7.45852e+07	0.201494			C9orf174	-1.8	7.83122e-09	0.0735994
	LOC145474	0.8	7.45852e+07	0.201494			r_MER68-int	-1.25	7.83122e-09	0.0735994
	DNM1P35	0.8	7.45852e+07	0.201494			CEL	-0.85	7.83122e-09	0.0735994
	IL5RA	0.8	7.45852e+07	0.201494			MIR19B1	-0.1	7.83122e-09	0.0735994
	DCDC5	0.85	7.45852e+07	0.201494			ADRA2A	-2.95	7.94334e-09	0.0735994
	ARTN	0.9	7.45852e+07	0.201494			SLC4A8	-2.15	7.94334e-09	0.0735994
	SLC14A1	0.9	7.45852e+07	0.201494			MYPN	-1.3	7.94334e-09	0.0735994
	C3orf27	0.9	7.45852e+07	0.201494			r_AmnSINE1	-0.65	7.94334e-09	0.0735994
	C16orf89	1	7.45852e+07	0.201494			HSPA1L	-0.6	7.94334e-09	0.0735994
	RUNX1-IT1	1.1	7.45852e+07	0.201494			BTBD19	-0.95	8.55578e-09	0.0735994
	CD14	1.2	7.45852e+07	0.201494			FA2H	0.2	8.64047e-09	0.201494
	SLC35D3	1.2	7.45852e+07	0.201494			FAM131B	-5	8.64047e-09	0.0735994
	MB21D1	1.3	7.45852e+07	0.201494			ZNF208	-4.9	8.64047e-09	0.0735994
	LINC00092	1.35	7.45852e+07	0.201494			TSPAN11	-4.45	8.64047e-09	0.0735994
	TBC1D3H	1.4	7.45852e+07	0.201494			PTPRVP	-3.9	8.64047e-09	0.0735994
	COL6A4P2	1.4	7.45852e+07	0.201494			LOC100506783	-1.7	8.64047e-09	0.0735994
	SLC15A3	1.55	7.45852e+07	0.201494			r_MamGyp-int	-1.35	8.64047e-09	0.0735994
	ILDR1	1.7	7.45852e+07	0.201494			r_MER4A	-5.35	8.94442e-09	0.0735994
	r_MLT1M	1.7	7.45852e+07	0.201494			FOXN4	-4.75	8.94442e-09	0.0735994
	IGSF9B	1.75	7.45852e+07	0.201494			TMEM27	-3.35	8.94442e-09	0.0735994
	r_(TTATG)n	1.8	7.45852e+07	0.201494			ADAMTSL1	-2.05	8.94442e-09	0.0735994
	r_MER20B	1.85	7.45852e+07	0.201494			r_AluYk11	-2.35	9.02326e-09	0.0735994
	LENG9	1.95	7.45852e+07	0.201494			CASKIN1	-2.25	9.02326e-09	0.0735994
	MIR192	2.05	7.45852e+07	0.201494			BOLA2B	-1.75	9.02326e-09	0.0735994
	r_LTR1B	2.05	7.45852e+07	0.201494			ACVRL1	-1.9	9.10897e-09	0.0735994
	CCL16	2.15	7.45852e+07	0.201494			NKPD1	-4.85	9.27055e-09	0.0735994
	LOC100128023	2.2	7.45852e+07	0.201494			TTC21A	-4.55	9.27055e-09	0.0735994
	WNT6	2.25	7.45852e+07	0.201494			CRB3	-3.95	9.27055e-09	0.0735994
	r_MLT2F	2.25	7.45852e+07	0.201494			AQP6	-3.6	9.27055e-09	0.0735994
	CCDC96	2.4	7.45852e+07	0.201494			FLJ23867	-2.5	9.27055e-09	0.0735994
	RNU5F-1	2.45	7.45852e+07	0.201494			CCDC85A	-2.1	9.27055e-09	0.0735994
	r_(CG)n	2.45	7.45852e+07	0.201494			TAS2R20	-1.55	9.27055e-09	0.0735994
	KRT31	2.5	7.45852e+07	0.201494			ZSCAN12P1	-0.65	9.27055e-09	0.0735994
	POU2F3	2.65	7.45852e+07	0.201494			ZMYND10	-0.3	9.27055e-09	0.0735994
	LOC389247	2.75	7.45852e+07	0.201494			PNMT	-5.25	9.35526e-09	0.0735994
	PCYT1B	2.75	7.45852e+07	0.201494			ALG1L2	-2.9	9.35526e-09	0.0735994
	NCRNA00185	2.75	7.45852e+07	0.201494			ADSSL1	-2.35	9.35526e-09	0.0735994
	PSG9	3	7.45852e+07	0.201494			MAPK8IP1	-1.85	9.35526e-09	0.0735994
	SLC6A14	3	7.45852e+07	0.201494			CELF5	-0.5	9.35526e-09	0.0735994
	NOMO3	3.1	7.45852e+07	0.201494			RAB39B	0.35	9.44154e-09	0.201494
	SNORD1B	3.1	7.45852e+07	0.201494			LUZP6	-4.05	9.44154e-09	0.0735994
	ARSF	3.15	7.45852e+07	0.201494			CSGALNACT1	-3.6	9.44154e-09	0.0735994
	LOC100505782	3.25	7.45852e+07	0.201494			ZNF98	-3	9.44154e-09	0.0735994
	C4orf36	3.45	7.45852e+07	0.201494			C17orf109	-2.6	9.44154e-09	0.0735994
	MMP1	3.5	7.45852e+07	0.201494			PGF	-2.55	9.44154e-09	0.0735994
	r_MER44D	3.5	7.45852e+07	0.201494			LOC100131320	-1.55	9.44154e-09	0.0735994
	LOC100132078	3.6	7.45852e+07	0.201494			ACE	-0.45	9.44154e-09	0.0735994
	MIR4449	3.6	7.45852e+07	0.201494			ZBTB42	-0.35	9.44154e-09	0.0735994
	SLC13A4	3.6	7.45852e+07	0.201494			DNAJA1P5	-3.9	9.47773e-09	0.0735994
	ENPP3	3.65	7.45852e+07	0.201494			LOC100132287	-3.05	9.47773e-09	0.0735994
	LOC339535	3.75	7.45852e+07	0.201494			KCNIP3	-1.9	9.47773e-09	0.0735994
	SYCP3	3.85	7.45852e+07	0.201494			MRO	-2.3	9.92355e-09	0.0735994
	CTAGE10P	3.95	7.45852e+07	0.201494			KCTD19	-4.85	9.957e-09	0.0735994
	DCHS2	3.95	7.45852e+07	0.201494			r_(TGGA)n	-2.65	9.957e-09	0.0735994
	HAMP	4.05	7.45852e+07	0.201494			FAM66A	-6.35	1.00207e-08	0.0735994
	CR1	4.2	7.45852e+07	0.201494			MIR4671	-5.05	1.00207e-08	0.0735994
	r_LTR22A	4.4	7.45852e+07	0.201494			r_(G)n	-2.95	1.00207e-08	0.0735994
	C3	4.45	7.45852e+07	0.201494			RAB3A	-2.6	1.00207e-08	0.0735994
	GH1	4.6	7.45852e+07	0.201494			r_MER102c	-2.55	1.00207e-08	0.0735994
	CLRN1	4.85	7.45852e+07	0.201494			RP11-165H20.1	-2.5	1.00207e-08	0.0735994
	SPANXA2-OT1	4.95	7.45852e+07	0.201494			CGREF1	-1.75	1.00207e-08	0.0735994
	SAMD3	-0.85	7.45852e+07	0.0735994			GPCRLTM7	-0.85	1.00207e-08	0.0735994
	ZNF99	-0.8	7.45852e+07	0.0735994			r_Charlie1a	-0.25	1.00207e-08	0.0735994
	NME1-NME2	-0.7	7.45852e+07	0.0735994			SOX15	-0.05	1.00207e-08	0.0735994
	KPRP	-0.15	7.45852e+07	0.0735994			POF1B	0.2	1.03628e-08	0.201494
	FAM138D	-0.1	7.45852e+07	0.0735994			OR7E91P	-4.3	1.03628e-08	0.0735994
	MIR636	-0.1	7.45852e+07	0.0735994			LOC284395	-4	1.03628e-08	0.0735994
	MIR3179-3	-0.05	7.45852e+07	0.0735994			CPNE7	-3.9	1.03628e-08	0.0735994
	MUM1L1	7.9	67.6031	0.0758627			PKP1	-2.25	1.03628e-08	0.0735994
	C5orf46	8.85	62.0646	0.0735994			r_ORSL	-4.5	1.04688e-08	0.0735994
	TGFBI	9	54.3941	0.0735994			MIR1248	-3.7	1.04688e-08	0.0735994
	COL7A1	7.7	48.7472	0.0865601			GUSBP9	-2.95	1.04688e-08	0.0735994
	ADCY2	5.45	42.6133	0.201494			SHANK2	0.55	1.06755e-08	0.201494
	TLR5	3.55	42.239	0.201494			SYNPO2	-4.8	1.06755e-08	0.0735994
	SERP2	5.5	40.4827	0.201494			LOC100506035	-4.25	1.06755e-08	0.0735994
	r_HAL1b	4.15	40.3025	0.201494			GJC3	-3.4	1.06755e-08	0.0735994
	MYOF	8.6	35.0978	0.0735994			GOLGA8E	-3.2	1.06755e-08	0.0735994
	GPR50	9	33.9069	0.0735994			r_Ricksha_0	-2.8	1.06755e-08	0.0735994
	CECR6	8.9	33.8016	0.0735994			GRIP2	-1.95	1.06755e-08	0.0735994
	PPAN	4.65	33.5115	0.201494			LY6G6C	-1.8	1.06755e-08	0.0735994
	KRT17	9	33.1929	0.0735994			TMEM37	-1.55	1.06755e-08	0.0735994
	GHR	0.6	29.7888	0.201494			r_MER91A	-0.9	1.06755e-08	0.0735994
	VSNL1	9	29.7888	0.0735994			CDNF	-0.3	1.06755e-08	0.0735994
	ST8SIA4	6.7	29.2483	0.127238			LCE5A	-4.6	1.11856e-08	0.0735994
	TRIM62	7.7	28.2431	0.0865601			C8orf51	-4.5	1.11856e-08	0.0735994
	C9orf43	4.45	28.0365	0.201494			ENO4	-4.4	1.11856e-08	0.0735994
	KRT16	7.85	27.779	0.0789577			HIST2H3D	-3.25	1.11856e-08	0.0735994
	r_MER41-int	7.5	27.7238	0.0975859			LOC728537	-0.55	1.11856e-08	0.0735994
	DNAJC5G	4.95	26.2842	0.201494			LOC100287632	-0.55	1.11856e-08	0.0735994
	OR7E37P	6.3	26.2842	0.147257			SLA2	-0.15	1.11856e-08	0.0735994
	LMOD1	8.6	25.3098	0.0735994			C1orf51	0	1.17468e-08	0.201494
	LOC388588	4.75	25.096	0.201494			CYP4F3	0.5	1.17468e-08	0.201494
	PRORSD1P	3.05	24.8921	0.201494			SLIT1	-5.7	1.17468e-08	0.0735994
	RCN3	8.1	23.9428	0.0735994			DGCR9	-4.5	1.17468e-08	0.0735994
	CDH4	2.3	23.8871	0.201494			SOX18	-4.1	1.17468e-08	0.0735994
	FOS	6.6	23.8871	0.132994			C3orf35	-3.75	1.17468e-08	0.0735994
	APOD	8.3	23.8581	0.0735994			LOC100286793	-3.5	1.17468e-08	0.0735994
	VEPH1	6.75	22.6331	0.126571			LOR	-3.3	1.17468e-08	0.0735994
	GUCY1B2	4.3	22.2946	0.201494			GCM1	-1.9	1.17468e-08	0.0735994
	DPH3P1	3.5	22.1263	0.201494			DFNB59	-1.3	1.17468e-08	0.0735994
	LOC641367	7.1	21.6823	0.114772			LAT2	-0.6	1.17468e-08	0.0735994
	RNU11	4.5	21.3067	0.201494			MACROD2	-0.55	1.17468e-08	0.0735994
	FABP6	5.05	21.1195	0.201494			ARGFXP2	-0.35	1.17468e-08	0.0735994
	HLA-DQB2	5.1	21.0274	0.201494			TRPM3	-0.3	1.17468e-08	0.0735994
	NEU3	6.3	20.4738	0.147257			ADAMTSL3	-0.05	1.17468e-08	0.0735994
	LTK	5.15	18.5193	0.201494			LOC647946	-5.15	1.58867e-08	0.0735994
	TMEM191C	7.65	18.0685	0.0894112			RUNDC2B	-4.8	1.58867e-08	0.0735994
	HLA-DPB2	4.45	17.2607	0.201494			UCN	-4.5	1.58867e-08	0.0735994
	CTSO	3.3	17.0453	0.201494			NKX2-3	-3.9	1.58867e-08	0.0735994
	ANKK1	7.95	16.5947	0.0735994			PCDP1	-3.65	1.58867e-08	0.0735994
	TAGLN	9	16.5174	0.0735994			FRG2C	-2.85	1.58867e-08	0.0735994
	SNORA66	6.95	16.0878	0.121238			LOC730668	-2.05	1.58867e-08	0.0735994
	ANKRD1	9	15.7935	0.0735994			TMEM86A	-1.9	1.58867e-08	0.0735994
	BDNF	5.4	15.5991	0.201494			TRIM47	-1.9	1.58867e-08	0.0735994
	CG030	7.15	15.5991	0.11185			DENND3	-1.8	1.58867e-08	0.0735994
	CD44	9	15.4854	0.0735994			PALMD	-1.35	1.58867e-08	0.0735994
	COL1A1	8.05	15.2771	0.0735994			MIR3680-1	-1.2	1.58867e-08	0.0735994
	r_AluYh9	8.35	15.2118	0.0735994			PRR23C	-0.95	1.58867e-08	0.0735994
	S100A9	7.2	14.8155	0.110532			IL17RC	-0.6	1.58867e-08	0.0735994
	LOC650623	7.3	14.58	0.106958			NPAS3	-0.05	1.58867e-08	0.0735994
	ZNF777	6.65	14.576	0.130583			LOC100129726	0.25	1.72809e-08	0.201494
	SPINK6	6	14.4548	0.166988			DKFZp686O1327	0.3	1.72809e-08	0.201494
	LOC100288911	4	14.3323	0.201494			CACNA2D2	0.6	1.72809e-08	0.201494
	ZNF671	7.15	14.2044	0.11185			WDR93	0.95	1.72809e-08	0.201494
	SNCG	7.7	14.0797	0.0865601			NPC1L1	-4.45	1.72809e-08	0.0735994
	CTXN1	4.1	14.0182	0.201494			CARD9	-3.95	1.72809e-08	0.0735994
	LDB3	5.85	14.0096	0.176241			MCF2L2	-3.75	1.72809e-08	0.0735994
	LAT	3.8	13.8085	0.201494			CCDC129	-3.55	1.72809e-08	0.0735994
	LOC646576	6.8	13.2545	0.125296			r_MER113A	-3.45	1.72809e-08	0.0735994
	INHBE	6.65	12.9635	0.130583			AFAP1-AS1	-3.3	1.72809e-08	0.0735994
	HOXB13	3.1	12.7956	0.201494			KDR	-3.3	1.72809e-08	0.0735994
	RAP1GAP	4.75	12.7956	0.201494			HIF1A-AS2	-3.05	1.72809e-08	0.0735994
	IGFL3	7.7	12.784	0.0865601			r_MER9a2	-3	1.72809e-08	0.0735994
	LOC100289495	8.95	12.7398	0.0735994			SNORD127	-2.65	1.72809e-08	0.0735994
	LOC729970	0.75	12.6756	0.201494			LOC100132247	-2.65	1.72809e-08	0.0735994
	RPL13P5	8.45	12.548	0.0735994			MIR548H3	-2.45	1.72809e-08	0.0735994
	GLIPR1	8.3	12.4936	0.0735994			r_(TGAG)n	-1.55	1.72809e-08	0.0735994
	SPDYE7P	8.85	12.4368	0.0735994			CYBB	-0.75	1.72809e-08	0.0735994
	NEFM	9	12.4054	0.0735994			ALX4	-0.7	1.72809e-08	0.0735994
	LOC100507377	1.9	12.266	0.201494			SEMA6B	-0.15	1.72809e-08	0.0735994
	ACTBL2	9	12.0559	0.0735994			LINC00266-1	-0.1	1.72809e-08	0.0735994
	SPDYE5	4.6	11.8491	0.201494			ANXA8L1	0.2	1.85411e-08	0.201494
	PVALB	4.3	11.6993	0.201494			KIAA1755	0.8	1.85411e-08	0.201494
	GPR83	4.45	11.6993	0.201494			ADORA2A	-5.05	1.85411e-08	0.0735994
	PRDM14	4.1	11.6799	0.201494			SNORA74B	-5	1.85411e-08	0.0735994
	C1orf190	8.95	11.4434	0.0735994			r_L1M6	-4.65	1.85411e-08	0.0735994
	NEK10	4.15	11.2567	0.201494			SNORD101	-4.5	1.85411e-08	0.0735994
	TMEM92	7.25	11.1473	0.10863			ACOT4	-4.45	1.85411e-08	0.0735994
	MMP24	5.4	11.1473	0.201494			LOC284632	-4.25	1.85411e-08	0.0735994
	HCN3	6.45	11.0631	0.140376			ARC	-4	1.85411e-08	0.0735994
	r_L1MC2	6.95	10.6942	0.121238			LCE1D	-3.9	1.85411e-08	0.0735994
	TLR10	5.4	10.6533	0.201494			B4GALNT1	-3.9	1.85411e-08	0.0735994
	KRT6B	5.8	10.6533	0.18075			SPACA5	-3.8	1.85411e-08	0.0735994
	S100A7	5.4	10.6207	0.201494			MIR545	-3.8	1.85411e-08	0.0735994
	GLI4	2.45	10.6036	0.201494			PTPLAD2	-3.35	1.85411e-08	0.0735994
	ABLIM2	3.45	10.6036	0.201494			r_(CACG)n	-3.05	1.85411e-08	0.0735994
	GLB1L3	3.55	10.5137	0.201494			C5orf64	-2.6	1.85411e-08	0.0735994
	ANKS1B	2.15	10.4604	0.201494			LOC100131496	-2.2	1.85411e-08	0.0735994
	PCK1	3.7	10.4604	0.201494			RUSC1-AS1	-2.15	1.85411e-08	0.0735994
	FAM19A5	5.25	10.4243	0.201494			PRX	-1.75	1.85411e-08	0.0735994
	PROCA1	2.9	10.3564	0.201494			ADPRH	-1.75	1.85411e-08	0.0735994
	PLCL1	3.8	10.3564	0.201494			IRAK3	-1.65	1.85411e-08	0.0735994
	CTAGE1	4.9	10.3359	0.201494			SNORA16A	-1.6	1.85411e-08	0.0735994
	HSPB8	8.05	10.3343	0.0735994			DDN	-1.4	1.85411e-08	0.0735994
	C1orf106	6.7	10.1117	0.127238			HCN2	-1.4	1.85411e-08	0.0735994
	SYPL2	2.55	10.0592	0.201494			r_HSMAR2	-0.7	1.85411e-08	0.0735994
	ZP3	6.8	9.95214	0.125296			COL27A1	-0.45	1.85411e-08	0.0735994
	C11orf68	6.75	9.88588	0.126571			LRRC4	-0.4	1.85411e-08	0.0735994
	LOXL2	7.05	9.75553	0.114772			SNORD59B	-0.35	1.85411e-08	0.0735994
	TBC1D3	3.1	9.74945	0.201494			SPNS2	-0.1	1.85411e-08	0.0735994
	RGS9	4.65	9.74945	0.201494			CHST2	0.05	1.88831e-08	0.201494
	MMP19	4.75	9.74945	0.201494			r_MSTA-int	0.45	1.88831e-08	0.201494
	DNAH6	4.8	9.74945	0.201494			ARHGDIB	0.9	1.88831e-08	0.201494
	r_(CCCCCG)n	3.6	9.68024	0.201494			ZNF835	0.95	1.88831e-08	0.201494
	NOX4	6.95	9.63656	0.121238			KRT7	1.3	1.88831e-08	0.201494
	FITM2	3.85	9.588	0.201494			RNASE1	-5	1.88831e-08	0.0735994
	EPS8L1	3.25	9.52083	0.201494			IGDCC3	-4.8	1.88831e-08	0.0735994
	TRIM6	8	9.50038	0.0735994			SCARNA18	-4.5	1.88831e-08	0.0735994
	GPR173	2.25	9.43047	0.201494			r_MER61A	-4.35	1.88831e-08	0.0735994
	KAAG1	2.75	9.43047	0.201494			r_(TTTG)n	-4.1	1.88831e-08	0.0735994
	FAM26E	2.8	9.41435	0.201494			LOC442132	-4.05	1.88831e-08	0.0735994
	C10orf131	1.6	9.38644	0.201494			r_L1MCc	-4	1.88831e-08	0.0735994
	GPR110	3.6	9.38644	0.201494			r_LTR32	-4	1.88831e-08	0.0735994
	r_HAL1-3A_ME	4.85	9.38644	0.201494			ADHFE1	-3.8	1.88831e-08	0.0735994
	PHF7	4.35	9.27815	0.201494			MAPK15	-3.1	1.88831e-08	0.0735994
	ANKDD1A	3.2	9.25967	0.201494			ZSCAN4	-2.95	1.88831e-08	0.0735994
	IL2RA	3.75	9.25967	0.201494			ALDH1L2	-2.85	1.88831e-08	0.0735994
	MAP1A	6.1	9.23491	0.160581			MYZAP	-2.7	1.88831e-08	0.0735994
	CHGB	3.75	9.02232	0.201494			LOC100129534	-2.55	1.88831e-08	0.0735994
	SCG3	2.75	8.96285	0.201494			LOC100652759	-2.5	1.88831e-08	0.0735994
	HIGD2B	7.25	8.83486	0.10863			CYP8B1	-2.1	1.88831e-08	0.0735994
	LOC221442	6.1	8.79828	0.160581			NHLH1	-1.9	1.88831e-08	0.0735994
	EMP1	5.25	8.79687	0.201494			CUX2	-1.75	1.88831e-08	0.0735994
	LOC400752	3.8	8.7745	0.201494			EPSTI1	-1.75	1.88831e-08	0.0735994
	LINC00410	6.7	8.7614	0.127238			ANKRD62P1-PARP4P3	-1.6	1.88831e-08	0.0735994
	PLCXD3	3.45	8.7614	0.201494			DSG1	-1.25	1.88831e-08	0.0735994
	SAMD15	5.75	8.73784	0.184141			LOC100507564	-1.2	1.88831e-08	0.0735994
	KRTAP19-1	3.8	8.63033	0.201494			NANOS3	-1.2	1.88831e-08	0.0735994
	SHF	4.2	8.63033	0.201494			CIITA	-0.95	1.88831e-08	0.0735994
	PLCB3	4	8.5874	0.201494			TM4SF20	-0.95	1.88831e-08	0.0735994
	SOSTDC1	6.9	8.5377	0.122391			TUBA8	-0.65	1.88831e-08	0.0735994
	KLLN	4.85	8.5304	0.201494			LPP-AS2	-0.4	1.88831e-08	0.0735994
	SV2B	2.05	8.45039	0.201494			PCDHA10	-0.3	1.88831e-08	0.0735994
	LOC100144603	2.85	8.45039	0.201494			SNORA15	-0.3	1.88831e-08	0.0735994
	MLXIPL	7.15	8.43199	0.11185			SIGLEC8	-0.25	1.88831e-08	0.0735994
	MIR205HG	8.9	8.41035	0.0735994			SEC14L5	0.7	2.13511e-08	0.201494
	TLL2	4.3	8.37787	0.201494			MRPL42P5	1.35	2.13511e-08	0.201494
	C21orf88	4.45	8.36832	0.201494			CD74	1.45	2.13511e-08	0.201494
	SNORA26	8.35	8.3652	0.0735994			CACNA1A	1.9	2.13511e-08	0.201494
	C2orf65	6.25	8.29735	0.150781			ADRA1B	-4.65	2.13511e-08	0.0735994
	SNX33	7	8.29439	0.116965			G6PC2	-4.55	2.13511e-08	0.0735994
	SPRR2E	9	8.26755	0.0735994			r_MER91B	-4.3	2.13511e-08	0.0735994
	LOC646903	1.6	8.25443	0.201494			KLRK1	-4.15	2.13511e-08	0.0735994
	LMF1	4	8.18688	0.201494			SNORD59A	-4.1	2.13511e-08	0.0735994
	SNORA17	7.65	8.14252	0.0894112			r_tRNA-Ser-AGY	-4.05	2.13511e-08	0.0735994
	HCAR1	2.4	8.14166	0.201494			C17orf50	-3.7	2.13511e-08	0.0735994
	LOC401074	3.65	7.96237	0.201494			r_MER34A1	-3.45	2.13511e-08	0.0735994
	KIF26A	3.35	7.9527	0.201494			VAMP5	-3.3	2.13511e-08	0.0735994
	FRS3	2.45	7.9527	0.201494			FLJ30679	-3.25	2.13511e-08	0.0735994
	TMEM59L	3.55	7.95163	0.201494			r_LTR37A	-3.15	2.13511e-08	0.0735994
	F2RL2	6.9	7.88526	0.122391			RGS5	-2.35	2.13511e-08	0.0735994
	LOC100133957	3.2	7.86446	0.201494			MST1R	-2.35	2.13511e-08	0.0735994
	CLSTN2	3.3	7.81954	0.201494			C19orf35	-2.1	2.13511e-08	0.0735994
	HHIP	4.3	7.7678	0.201494			LOC283177	-1.8	2.13511e-08	0.0735994
	ZC3H12B	4.2	7.74619	0.201494			C1orf68	-1.65	2.13511e-08	0.0735994
	PRICKLE2	3.7	7.71003	0.201494			CN5H6.4	-1.5	2.13511e-08	0.0735994
	CXCL5	6.7	7.69117	0.127238			EDNRA	-1.4	2.13511e-08	0.0735994
	r_(CCA)n	3.45	7.68962	0.201494			SNORA5C	-1.35	2.13511e-08	0.0735994
	PCOLCE	4.8	7.67807	0.201494			ST8SIA6	-1.3	2.13511e-08	0.0735994
	PMCHL2	3.1	7.65043	0.201494			CCNI2	-1.05	2.13511e-08	0.0735994
	r_MLT1D	6.15	7.63167	0.158045			BAIAP3	-1	2.13511e-08	0.0735994
	FAM95B1	5.55	7.54363	0.198257			PRR7	-0.95	2.13511e-08	0.0735994
	SPTLC3	3.55	7.53866	0.201494			TMC5	-0.7	2.13511e-08	0.0735994
	LOC148709	4	7.4641	0.201494			PLLP	-0.7	2.13511e-08	0.0735994
	CYP1A1	5	7.44719	0.201494			MDS2	-0.45	2.13511e-08	0.0735994
	LOC100133991	7.35	7.44351	0.105462			LOC285375	-0.35	2.13511e-08	0.0735994
	USP9Y	7.15	7.26858	0.11185			ADRB2	-0.35	2.13511e-08	0.0735994
	CXADRP3	3.1	7.22742	0.201494			MCF2L-AS1	-0.3	2.13511e-08	0.0735994
	MC1R	0.7	7.10947	0.201494			DUSP2	-0.25	2.13511e-08	0.0735994
	TNFRSF25	2.5	7.10947	0.201494			SNORD22	-0.2	2.13511e-08	0.0735994
	ZNF560	7.35	7.10222	0.105462			LY6K	-0.15	2.13511e-08	0.0735994
	MYL10	3.3	7.08896	0.201494			r_MLT2C1	-0.1	2.13511e-08	0.0735994
	IL12RB2	4	7.06666	0.201494			SYT3	0.05	2.34937e-08	0.201494
	LOC727849	4.6	7.03983	0.201494			PCDHB16	0.2	2.34937e-08	0.201494
	OLFM2	7.8	7.03983	0.0809063			FOXB1	0.25	2.34937e-08	0.201494
	LOC441666	0.55	7.03983	0.201494			CMPK2	0.3	2.34937e-08	0.201494
	ADARB2	3.9	7.03983	0.201494			THEM5	0.4	2.34937e-08	0.201494
	A2ML1	3.15	7.02735	0.201494			ACER1	0.5	2.34937e-08	0.201494
	MIR25	2.35	7.00912	0.201494			LOC100303749	-4.8	2.34937e-08	0.0735994
	DISC1	2.8	7.00912	0.201494			r_MER76	-4.8	2.34937e-08	0.0735994
	BNIPL	4.3	7.00912	0.201494			C1S	-4.4	2.34937e-08	0.0735994
	WNK2	1.9	6.90427	0.201494			POSTN	-4.4	2.34937e-08	0.0735994
	FOLR1	7.85	6.87249	0.0789577			CABP5	-4.2	2.34937e-08	0.0735994
	UBE2QL1	8.6	6.73672	0.0735994			ERAS	-4.15	2.34937e-08	0.0735994
	TIGD3	2.75	6.62725	0.201494			BARX1	-4.1	2.34937e-08	0.0735994
	C15orf2	2.65	6.62725	0.201494			r_LTR47A	-4	2.34937e-08	0.0735994
	PTGS2	3.5	6.59633	0.201494			PRR4	-3.95	2.34937e-08	0.0735994
	SIDT1	5.75	6.57105	0.184141			RDH16	-3.95	2.34937e-08	0.0735994
	FLJ43879	2.3	6.48177	0.201494			BEAN1	-3.9	2.34937e-08	0.0735994
	ARHGEF19	1.55	6.44451	0.201494			LOC440297	-3.7	2.34937e-08	0.0735994
	CPT1C	5.6	6.41515	0.193962			NHLRC4	-3.7	2.34937e-08	0.0735994
	ZFR2	4.5	6.3978	0.201494			LINC00204A	-3.7	2.34937e-08	0.0735994
	GPR56	5.6	6.3978	0.193962			GAL3ST4	-3.6	2.34937e-08	0.0735994
	PF4V1	1.65	6.392	0.201494			LOC100628307	-3.5	2.34937e-08	0.0735994
	LOC284344	2.35	6.392	0.201494			ITGA11	-3.15	2.34937e-08	0.0735994
	SEMA6C	2.8	6.392	0.201494			AIRE	-3.15	2.34937e-08	0.0735994
	TRAM1L1	2.85	6.36989	0.201494			TPRG1	-3.1	2.34937e-08	0.0735994
	DDX11L2	2.1	6.36989	0.201494			LIX1	-2.95	2.34937e-08	0.0735994
	PCDHB2	2.55	6.34722	0.201494			GSTM2	-2.8	2.34937e-08	0.0735994
	PRKY	7.15	6.34722	0.11185			SCEL	-2.8	2.34937e-08	0.0735994
	SNORD119	2.4	6.33359	0.201494			IL22RA1	-2.65	2.34937e-08	0.0735994
	LOC387723	7.7	6.33359	0.0865601			ZNF167	-2.65	2.34937e-08	0.0735994
	SHE	4.35	6.31061	0.201494			NAT2	-2.55	2.34937e-08	0.0735994
	CHRNE	2.75	6.27624	0.201494			r_L1PB	-2.55	2.34937e-08	0.0735994
	LOC100507299	5.75	6.27624	0.184141			GPR65	-2.2	2.34937e-08	0.0735994
	r_(CAGA)n	4.15	6.27399	0.201494			LOC100505702	-2.15	2.34937e-08	0.0735994
	PLA2G4C	4.4	6.24659	0.201494			ZNF503-AS1	-2.1	2.34937e-08	0.0735994
	ACTC1	2.7	6.22647	0.201494			LCE1C	-2	2.34937e-08	0.0735994
	CCDC85B	4.45	6.22301	0.201494			PCSK4	-1.9	2.34937e-08	0.0735994
	C15orf37	4.5	6.21039	0.201494			CRYAB	-1.8	2.34937e-08	0.0735994
	EPHA6	1	6.18544	0.201494			GPR78	-1.8	2.34937e-08	0.0735994
	GADD45B	8.75	6.17035	0.0735994			SNORD73A	-1.75	2.34937e-08	0.0735994
	ZNF484	4.6	6.15135	0.201494			WFDC12	-1.6	2.34937e-08	0.0735994
	RHEBL1	8.4	6.14707	0.0735994			r_(TCG)n	-1.15	2.34937e-08	0.0735994
	RSAD2	6.25	6.13298	0.150781			HSF2BP	-1.1	2.34937e-08	0.0735994
	PPL	0.55	6.10397	0.201494			PAGE4	-0.85	2.34937e-08	0.0735994
	GGT3P	1.35	6.05545	0.201494			TMEM119	-0.5	2.34937e-08	0.0735994
	SCARF2	3.05	6.05508	0.201494			SNED1	-0.25	2.34937e-08	0.0735994
	ANKAR	1.55	6.02285	0.201494			HYAL1	-0.2	2.34937e-08	0.0735994
	C1orf53	4.4	6.01717	0.201494			SH2D5	-0.05	2.34937e-08	0.0735994
	MIR4647	6.6	5.99253	0.132994			MAT1A	-0.05	2.34937e-08	0.0735994
	EML6	7.45	5.98202	0.100895			AKR1C1	-6.35	0.0244605	0.0735994
	IL1A	6.85	5.97916	0.122961			ABCC6P1	-5	0.0290928	0.0735994
	EPPK1	7.45	5.97603	0.100895			SRGAP3	-5.8	0.0291735	0.0735994
	PIN1P1	2.9	5.97523	0.201494			r_L1MDa	-5.85	0.0345398	0.0735994
	LRRC45	6.6	5.96453	0.132994			RAB11FIP3	-6.95	0.0407097	0.0735994
	COL5A1	5.45	5.946	0.201494			TSPAN19	-8.3	0.0425186	0.0735994
	PCDH11Y	5.8	5.931	0.18075			GNG7	-8.95	0.044303	0.0735994
	CDSN	3.7	5.92456	0.201494			LOC389765	-7.3	0.0445227	0.0735994
	FAM172BP	4.65	5.90621	0.201494			LOC100499489	-8.5	0.0445437	0.0735994
	MN1	6	5.87795	0.166988			r_L1MEf	-6.25	0.0487915	0.0735994
	CTGF	9	5.82874	0.0735994			COLEC12	-8.9	0.0505012	0.0735994
	TRPC4	7.3	5.79029	0.106958			SLC16A9	-8.35	0.0516591	0.0735994
	MED25	4.05	5.77206	0.201494			ZNF688	-6.25	0.0517955	0.0735994
	r_Charlie4a	7.2	5.75356	0.110532			LIPT2	-6.95	0.0522344	0.0735994
	MMP2	5.8	5.74518	0.18075			ATP8B1	-4.6	0.0532919	0.0735994
	KCNH6	7.05	5.7389	0.114772			LOC641298	-9	0.0546668	0.0735994
	LOC100506660	7.95	5.70431	0.0735994			HMGCLL1	-2.35	0.0563667	0.0735994
	GLIS3	7.85	5.69925	0.0789577			GREB1L	-7.35	0.0572662	0.0735994
	TRPA1	3.25	5.68694	0.201494			MURC	-7.25	0.0587637	0.0735994
	B3GNT4	6.25	5.67972	0.150781			C1orf172	-7.7	0.05941	0.0735994
	SNORD21	4.2	5.66996	0.201494			CRYGD	-7.25	0.0594258	0.0735994
	LOC100499467	9	5.63329	0.0735994			SNORD117	-8.7	0.0597302	0.0735994
	TBX1	4.9	5.59861	0.201494			CPEB1	-7.2	0.0613916	0.0735994
	KRT15	5.45	5.5558	0.201494			MTSS1	-5.65	0.0632096	0.0735994
	FRMD3	1.45	5.53157	0.201494			LOC100128252	-9	0.0646297	0.0735994
	WNK4	2.95	5.53157	0.201494			DNASE1L2	-4.35	0.0647914	0.0735994
	S1PR5	6.05	5.52058	0.164247			SNORD41	-7.55	0.0679867	0.0735994
	IL8	5.45	5.48944	0.201494			SLC9A5	-2.1	0.0689513	0.0735994
	RAB30	6	5.47797	0.166988			HDHD1	-2.6	0.0697007	0.0735994
	SPSB4	4.4	5.43516	0.201494			PLK3	-3.85	0.0697412	0.0735994
	LOC100134229	3.55	5.40761	0.201494			MPL	-5.1	0.0718196	0.0735994
	C1orf186	0.85	5.37771	0.201494			RGS20	-8.75	0.0758383	0.0735994
	CRISPLD2	3.2	5.37771	0.201494			ZNF70	-3.9	0.0769066	0.0735994
	SNORA6	0.7	5.36023	0.201494			VIPR2	-3.6	0.077338	0.0735994
	KRT80	5.15	5.35865	0.201494			RNF215	-3.15	0.0777199	0.0735994
	r_(TGG)n	8.9	5.33698	0.0735994			SNORD91B	-5.15	0.0778054	0.0735994
	TRIM39-RPP21	7.4	5.33547	0.103529			MATN2	-5.6	0.0778957	0.0735994
	DOHH	4.15	5.33407	0.201494			SPINK4	-8.3	0.0799671	0.0735994
	PCDHGB5	5.05	5.3315	0.201494			r_HY3	-9	0.0800092	0.0735994
	LOC100125556	1.4	5.3315	0.201494			SULT1A1	-9	0.0802448	0.0735994
	CDH6	6.95	5.3315	0.121238			C16orf79	-2.55	0.0814333	0.0735994
	SHROOM4	7.9	5.31174	0.0758627			MESP1	-7.65	0.0816471	0.0735994
	C8orf58	2.2	5.30824	0.201494			TMEM79	-8.75	0.0844006	0.0735994
	FST	6.3	5.30449	0.147257			PAX7	-2.65	0.0875293	0.0735994
	r_LTR7C	5.45	5.3018	0.201494			RHBDL3	-8.85	0.087689	0.0735994
	VMAC	5.55	5.3018	0.198257			SIX2	-5.6	0.0879187	0.0735994
	NRTN	1.05	5.3018	0.201494			CCNO	-3.4	0.0885023	0.0735994
	EHD2	3.4	5.3018	0.201494			PKI55	-3.3	0.0885099	0.0735994
	SRD5A1P1	4.95	5.2815	0.201494			DAND5	-5.1	0.0889914	0.0735994
	SLC4A11	7.05	5.27508	0.114772			ZKSCAN2	-8.1	0.0899367	0.0735994
	ITGA9	3.45	5.1782	0.201494			ADAMTS3	-8.65	0.0905358	0.0735994
	FILIP1L	3.05	5.17079	0.201494			REC8	-3.5	0.0907702	0.0735994
	RGPD6	0.95	5.15561	0.201494			ABHD1	-4.75	0.090838	0.0735994
	OLIG2	4.5	5.15066	0.201494			LOC100130522	-6.25	0.0935956	0.0735994
	ISG20	6.6	5.14803	0.132994			LOC284576	-4.8	0.094633	0.0735994
	ETV3	2.8	5.05549	0.201494			FSTL4	-6.4	0.0949574	0.0735994
	GNRH1	6	5.04751	0.166988			CASKIN2	-3.6	0.0961205	0.0735994
	SLC25A34	3.8	5.02761	0.201494			SNORD34	-5.35	0.0961514	0.0735994
	LOC100287314	3.8	5.02099	0.201494			LOC644649	-7.5	0.0972947	0.0735994
	NUPR1	5.1	5.01178	0.201494			PLEC	-3.85	0.0980309	0.0735994
	ZNF185	5.2	4.99061	0.201494			SLC9A7	-5.5	0.100107	0.0735994
	PTN	9	4.98683	0.0735994			LOC146880	-3.1	0.100204	0.0735994
	LPPR2	5.9	4.98223	0.172345			PRSS27	-7.15	0.100402	0.0735994
	SPSB1	0.9	4.97156	0.201494			r_tRNA-Arg-CGY_	-8.85	0.100585	0.0735994
	UFSP1	7.2	4.97044	0.110532			ZNF846	-6.6	0.101279	0.0735994
	CDC14C	4.35	4.91031	0.201494			C20orf96	-5.65	0.101998	0.0735994
	CNTNAP1	2.95	4.87435	0.201494			MAP3K12	-6.5	0.102357	0.0735994
	PLCXD2	4.45	4.86848	0.201494			TUBB4A	-4.65	0.102396	0.0735994
	PTGER2	7.05	4.85352	0.114772			C2orf88	-5.3	0.104087	0.0735994
	RAB42	4.85	4.84731	0.201494			SNORD33	-9	0.105006	0.0735994
	LINC00176	3.25	4.84012	0.201494			GDNF	-1.85	0.105172	0.0735994
	AGSK1	2.35	4.82705	0.201494			SLC26A10	-4.55	0.105734	0.0735994
	TCHH	3.7	4.81828	0.201494			MIR198	-1.05	0.10722	0.0735994
	SNORD12C	0.55	4.81828	0.201494			r_LTR2	-6.1	0.107361	0.0735994
	PPP1R37	8.95	4.79279	0.0735994			SNORA7B	-7.35	0.107629	0.0735994
	r_MER124	4.3	4.78189	0.201494			C5orf63	-7.5	0.108621	0.0735994
	NPPA-AS1	2.25	4.77742	0.201494			MOCOS	-6	0.10928	0.0735994
	LOC731789	1.15	4.77742	0.201494			BRF1	-5.2	0.109858	0.0735994
	LOC645638	9	4.76341	0.0735994			FAM211A	-5.9	0.110417	0.0735994
	TMEM229B	2.45	4.76042	0.201494			NIPAL1	-6.5	0.11266	0.0735994
	HTR3B	5.4	4.76042	0.201494			ZNF658B	-6.9	0.113315	0.0735994
	ELSPBP1	9	4.75494	0.0735994			LINC00221	-6.65	0.113909	0.0735994
	P2RX7	5.7	4.73331	0.186263			PCDHA7	-7.55	0.116972	0.0735994
	SPRR2G	5.2	4.73331	0.201494			SNORD12	-4.9	0.117578	0.0735994
	NR4A3	0.2	4.69322	0.201494			SEPT5	-3.2	0.119078	0.0735994
	SNORD26	7.85	4.67714	0.0789577			DYRK3	-5.95	0.119542	0.0735994
	C1QTNF1	5.55	4.65265	0.198257			HSD11B1L	-3.85	0.120238	0.0735994
	ARAP3	8.9	4.64858	0.0735994			RTN4R	-2.95	0.120328	0.0735994
	COL12A1	6.2	4.64336	0.153838			KIAA1274	-8.25	0.120725	0.0735994
	S100A8	8.15	4.63779	0.0735994			C6orf97	-4.25	0.121036	0.0735994
	ZNF827	3	4.63021	0.201494			DNHD1	-1.9	0.121491	0.0735994
	EDN1	2.4	4.62698	0.201494			r_Harlequin-int	-4.35	0.121601	0.0735994
	DHRS4L2	5.25	4.62202	0.201494			MYCNOS	-5.7	0.121752	0.0735994
	CHAC1	4.25	4.60217	0.201494			MMP16	-6.6	0.122673	0.0735994
	PELI3	4.3	4.56402	0.201494			r_tRNA-Arg-AGG	-5.05	0.123222	0.0735994
	LOC282980	2.9	4.54488	0.201494			FAM86DP	-4.05	0.123358	0.0735994
	PBX4	2.05	4.52569	0.201494			CLDN15	-1.85	0.124389	0.0735994
	PALM2-AKAP2	2.55	4.52272	0.201494			ANKRD23	-1.9	0.125582	0.0735994
	KCNK3	5.1	4.50459	0.201494			TMEM74B	-7.25	0.126358	0.0735994
	MIR3170	6.45	4.50402	0.140376			AGPAT4-IT1	-7.2	0.126712	0.0735994
	MSRA	2.6	4.49664	0.201494			CERS4	-5.4	0.128787	0.0735994
	TRPM4	2.9	4.48142	0.201494			FAM66C	-7.65	0.130017	0.0735994
	SUGT1P1	6.35	4.4796	0.146075			GPR112	-3.35	0.130697	0.0735994
	LILRB1	3.5	4.47889	0.201494			SNORD87	-9	0.131508	0.0735994
	MYL9	6.8	4.46899	0.125296			STAG3L1	-5.2	0.131824	0.0735994
	SPRR1B	6.2	4.46899	0.153838			r_LTR7Y	-5.1	0.13208	0.0735994
	PPP1R1A	5.75	4.45955	0.184141			r_L1MEc	-4.85	0.132746	0.0735994
	MCOLN1	7.35	4.45907	0.105462			DGKZ	-5.25	0.132871	0.0735994
	LOC254100	3.9	4.4442	0.201494			r_L1PB2	-4.1	0.133011	0.0735994
	SLC45A3	4.1	4.43068	0.201494			HSF1	-5	0.133573	0.0735994
	RAET1K	7.5	4.42966	0.0975859			CLIP3	-4.1	0.133658	0.0735994
	NAGS	3.45	4.42525	0.201494			NR4A2	-5.5	0.13374	0.0735994
	PTGIS	5.05	4.40868	0.201494			SLC2A10	-6.3	0.13437	0.0735994
	MAGIX	2.8	4.39893	0.201494			HOXC6	-6.65	0.135352	0.0735994
	MIR3620	3.05	4.38975	0.201494			MACROD1	-8.9	0.136287	0.0735994
	CYR61	9	4.38942	0.0735994			PDK4	-4.6	0.136554	0.0735994
	MRC2	6.75	4.38253	0.126571			LOC147670	-4.05	0.137029	0.0735994
	ACOXL	5.9	4.38003	0.172345			C14orf28	-3.35	0.137948	0.0735994
	LINC00239	3.75	4.37614	0.201494			UBE2NL	-9	0.138713	0.0735994
	IQCH	4.3	4.37532	0.201494			MTMR1	-8.05	0.138876	0.0735994
	LOC729020	2	4.32519	0.201494			LOC100306975	-4.85	0.13904	0.0735994
	VAX1	1.15	4.32153	0.201494			MEGF11	-1.9	0.139084	0.0735994
	GMIP	3.4	4.32118	0.201494			PQLC1	-6.45	0.139843	0.0735994
	FMO4	0.45	4.31436	0.201494			CAMK2B	-4.65	0.141339	0.0735994
	PPP2R2B	8.2	4.31257	0.0735994			ATAD3B	-6.65	0.141984	0.0735994
	S100A6	9	4.30107	0.0735994			PAQR4	-5.45	0.142436	0.0735994
	TIGD2	1.8	4.29122	0.201494			PALM	-6.5	0.144283	0.0735994
	ARHGEF17	6.55	4.28943	0.134243			r_LOR1-int	-5.6	0.145462	0.0735994
	HIST1H2BM	1.15	4.2652	0.201494			AMY1A	-2.65	0.146161	0.0735994
	LRRC46	1.9	4.2652	0.201494			r_tRNA-Met_	-7.85	0.146188	0.0735994
	C8orf84	2.4	4.26133	0.201494			ZNF572	-3.6	0.147211	0.0735994
	PI3	5.45	4.26133	0.201494			ABAT	-4.35	0.149067	0.0735994
	CLCA2	5.7	4.26133	0.186263			r_L1PB4	-2.4	0.149296	0.0735994
	FLJ41350	-0.15	4.26133	0.0735994			LOC100505678	-0.6	0.149741	0.0735994
	PTPN23	5.6	4.25226	0.193962			r_U14	-8.5	0.150151	0.0735994
	FAM176A	3.4	4.25032	0.201494			LOC100506421	-6.65	0.150574	0.0735994
	STARD13	3.95	4.24814	0.201494			POTEM	-3.8	0.1508	0.0735994
	IGFBP3	5.5	4.23608	0.201494			PLXDC1	-6.2	0.152226	0.0735994
	IFI27	8.8	4.23051	0.0735994			CDH1	-4.75	0.154375	0.0735994
	LINC00174	3.05	4.2252	0.201494			r_MLT1L	-1.4	0.154562	0.0735994
	r_LTR78	-0.55	4.2252	0.0735994			CSPG5	-5.5	0.154713	0.0735994
	INCA1	6.8	4.21548	0.125296			CD8A	-5.15	0.154868	0.0735994
	PTK6	7.7	4.19238	0.0865601			SIM1	-3.05	0.155903	0.0735994
	KRT6A	6.65	4.18416	0.130583			CPS1	-4.4	0.158496	0.0735994
	CCBP2	3.05	4.18416	0.201494			GRHL3	-3.55	0.15865	0.0735994
	OR1J1	2.65	4.1826	0.201494			EBLN2	-4.2	0.161477	0.0735994
	STK10	6.25	4.17551	0.150781			SLC1A1	-9	0.161806	0.0735994
	SLC2A14	4.7	4.17165	0.201494			CCDC153	-5.3	0.162273	0.0735994
	NBPF9	7.1	4.16119	0.114772			SBSN	-1	0.16253	0.0735994
	CYB561D1	6.3	4.15763	0.147257			SOLH	-5.7	0.162635	0.0735994
	PCA3	2	4.14868	0.201494			r_tRNA-Asp-GAY	-5.65	0.162743	0.0735994
	r_MER65-int	7.55	4.13162	0.0955722			PIEZO1	-6.7	0.164388	0.0735994
	SLFN12L	5.5	4.1293	0.201494			GCHFR	-5	0.166109	0.0735994
	DNALI1	7.55	4.12748	0.0955722			GATA2	-4.3	0.16651	0.0735994
	FLJ37201	4.2	4.12569	0.201494			ANKRD37	-9	0.167034	0.0735994
	r_(CAAAA)n	3.95	4.11574	0.201494			MAP1LC3A	-6.5	0.167804	0.0735994
	LOC100289178	6.5	4.11332	0.137204			C20orf26	-4.25	0.168207	0.0735994
	ARSD	5.35	4.1095	0.201494			FGF23	-7.2	0.168821	0.0735994
	ELK3	6.55	4.07377	0.134243			GRAMD4	-5.55	0.169081	0.0735994
	INHBB	2.15	4.06089	0.201494			SNAI2	-0.9	0.169273	0.0735994
	ST8SIA1	3.8	4.03697	0.201494			GJA3	-3.7	0.169849	0.0735994
	GABRE	5.6	4.0369	0.193962			NOD1	-5.95	0.170347	0.0735994
	ST6GAL2	3.1	4.00273	0.201494			r_tRNA-Gly-GGA	-5.95	0.171442	0.0735994
	r_LTR50	3.1	3.96701	0.201494			LRCH3	-6.15	0.172677	0.0735994
	MAMLD1	7	3.94864	0.116965			LMBRD2	-4.95	0.173463	0.0735994
	TNFAIP8L3	5.2	3.9246	0.201494			HPCAL1	-6.75	0.173735	0.0735994
	DHRS9	4.75	3.9212	0.201494			SYDE1	-7.35	0.174285	0.0735994
	CD96	3.25	3.91302	0.201494			SNORD11B	-1.9	0.17434	0.0735994
	SLC2A4	1.3	3.91036	0.201494			CDX2	-6.45	0.175014	0.0735994
	LSM11	7.15	3.90787	0.11185			HMX2	-3.8	0.176511	0.0735994
	ARPC3	9	3.90753	0.0735994			CFD	-1.45	0.178509	0.0735994
	KANK4	3.8	3.90378	0.201494			DOCK11	-8.45	0.17994	0.0735994
	SEPT7L	4.7	3.90229	0.201494			RNF208	-4.5	0.180254	0.0735994
	CD99P1	2.95	3.86671	0.201494			r_L1MEd	-1.3	0.180833	0.0735994
	NELL2	-0.2	3.86156	0.0735994			SHISA4	-5.95	0.181072	0.0735994
	CBWD3	2.4	3.86108	0.201494			INVS	-5.7	0.182244	0.0735994
	FLT3	4.05	3.85462	0.201494			CISH	-3.65	0.182245	0.0735994
	GLB1L	6.25	3.85282	0.150781			NUDT17	-1	0.183603	0.0735994
	PPP2R5B	3.95	3.84858	0.201494			CENPI	-5.75	0.18369	0.0735994
	LOC100507373	4.55	3.84107	0.201494			HEXIM2	0	0.184129	0.201494
	DGAT2	2.8	3.83227	0.201494			E4F1	-3.35	0.185505	0.0735994
	BTF3P11	3.95	3.82881	0.201494			ZNF703	-8.9	0.186385	0.0735994
	TICAM1	4.8	3.82881	0.201494			ZBTB47	-2.5	0.187158	0.0735994
	B3GNT7	4.25	3.82648	0.201494			r_Tigger6a	-7	0.187169	0.0735994
	IDAS	7.1	3.82215	0.114772			ZNF681	-6.15	0.187752	0.0735994
	TMCO4	3.2	3.81616	0.201494			ZNF558	-8.85	0.188267	0.0735994
	KCNQ5	4.9	3.81449	0.201494			FRMD5	-6.6	0.188355	0.0735994
	HMGN2P46	1.95	3.78637	0.201494			SP8	-5.2	0.18892	0.0735994
	LOC100127983	9	3.78161	0.0735994			r_5S	-9	0.190127	0.0735994
	AREG	1.5	3.77219	0.201494			LOC650368	-3.4	0.19143	0.0735994
	LGALS7	2.65	3.77219	0.201494			MIR3609	-8.9	0.192084	0.0735994
	MAGEA10	2.7	3.77219	0.201494			LOC729987	-0.95	0.19238	0.0735994
	ABTB2	6.55	3.76753	0.134243			LOC100302640	-4.05	0.193078	0.0735994
	SNORA13	5.3	3.7598	0.201494			LOC404266	-9	0.193283	0.0735994
	AIPL1	6.25	3.75455	0.150781			ASXL3	-7.55	0.194365	0.0735994
	AGMO	7.45	3.74914	0.100895			ZNF788	-4	0.194578	0.0735994
	ZBTB3	3.85	3.74489	0.201494			DOT1L	-4.65	0.194958	0.0735994
	LOC254896	1.65	3.73911	0.201494			SUMF1	-8.8	0.195411	0.0735994
	ASMTL-AS1	4.05	3.73859	0.201494			RAB40C	-4.15	0.197367	0.0735994
	SYT2	4.9	3.73772	0.201494			CHRNA10	-5.15	0.197895	0.0735994
	MGC45800	8.65	3.73422	0.0735994			NRXN3	-6.4	0.198468	0.0735994
	NLRC3	5.25	3.73287	0.201494			SAMD13	-5.7	0.198765	0.0735994
	r_LTR1	7.45	3.72949	0.100895			ZIM3	-2.4	0.199101	0.0735994
	ALS2CL	4.3	3.71322	0.201494			SMTNL2	-5.5	0.199157	0.0735994
	AFAP1L2	7.2	3.70864	0.110532			SVEP1	-0.25	0.199748	0.0735994
	HIST1H2BI	1.8	3.70387	0.201494			C11orf41	-8.6	0.200906	0.0735994
	LOC157273	2.5	3.70075	0.201494			r_MER11A	-6	0.20114	0.0735994
	TNFRSF12A	5.45	3.6987	0.201494			r_LTR21A	-6.85	0.201992	0.0735994
	PTGES	6.2	3.69047	0.153838			FBRSL1	-4.95	0.202506	0.0735994
	LMO1	1.45	3.68771	0.201494			PAQR5	-9	0.203359	0.0735994
	NES	3	3.64748	0.201494			ISG15	-5.15	0.204355	0.0735994
	SAMD7	5.6	3.64678	0.193962			LIMCH1	-7.25	0.204383	0.0735994
	CERS1	5.5	3.63954	0.201494			PPM1N	-4.35	0.205253	0.0735994
	MIR98	5.05	3.63206	0.201494			TEX11	-4.35	0.205275	0.0735994
	CRY2	6.55	3.62303	0.134243			r_MLT1I	-2.8	0.206108	0.0735994
	SNORD69	3.35	3.62147	0.201494			SLC7A5P2	-2.25	0.206638	0.0735994
	r_tRNA-Phe-TTY	9	3.61978	0.0735994			HCG27	-6.8	0.206854	0.0735994
	PLEK2	9	3.61953	0.0735994			ITGA8	-4.3	0.207077	0.0735994
	ABCG1	6.9	3.61666	0.122391			SNORD35A	-8.7	0.207193	0.0735994
	ZDHHC11	6	3.61037	0.166988			DECR2	-6.2	0.20744	0.0735994
	DENND2A	1	3.59642	0.201494			C6orf25	-4.75	0.20913	0.0735994
	SCARNA16	6.7	3.58514	0.127238			ZNF83	-9	0.209182	0.0735994
	TPPP	6	3.58514	0.166988			SLURP1	-1	0.209971	0.0735994
	CSTA	8.1	3.58334	0.0735994			SNORA42	-6.5	0.210355	0.0735994
	PLOD3	9	3.56855	0.0735994			r_MLT2D	-2.7	0.211109	0.0735994
	MIR34A	3.45	3.56348	0.201494			LOC284889	-7.05	0.211241	0.0735994
	ZNF169	9	3.56313	0.0735994			DKK3	-1.95	0.212674	0.0735994
	ARHGEF11	1.7	3.56174	0.201494			FAM213B	-5.4	0.213294	0.0735994
	LOC100286979	3.45	3.56065	0.201494			SERPINF1	-8.45	0.214717	0.0735994
	ADAM19	6.85	3.55521	0.122961			KLRC3	-0.1	0.214817	0.0735994
	NTRK3	4.6	3.55474	0.201494			HERC2P7	-1.1	0.215077	0.0735994
	CYS1	2.05	3.55434	0.201494			LOC653075	-3.85	0.216059	0.0735994
	PYGO1	5.55	3.55204	0.198257			PRR5	-7.6	0.216385	0.0735994
	CCDC106	3.15	3.54909	0.201494			ANKRD9	-0.7	0.216906	0.0735994
	PIR-FIGF	1.05	3.54636	0.201494			AQP3	-3.6	0.21779	0.0735994
	SSR4P1	4.6	3.54448	0.201494			FAM83G	-4.65	0.219863	0.0735994
	LOC100505633	4.15	3.54372	0.201494			SOX5	-1.75	0.220144	0.0735994
	C3orf72	3.2	3.53711	0.201494			GREM2	-3.65	0.220292	0.0735994
	RAPGEFL1	5.1	3.53394	0.201494			C4orf22	-7.8	0.220798	0.0735994
	TIAF1	5.35	3.52375	0.201494			HOTAIR	-1.4	0.221058	0.0735994
	SMTN	8.45	3.51977	0.0735994			MAP3K10	-2.7	0.222374	0.0735994
	MGC16142	6.2	3.51922	0.153838			PGK2	-5	0.223406	0.0735994
	PLAC8	1.8	3.5138	0.201494			NFXL1	-1.45	0.224274	0.0735994
	AICDA	5.95	3.51367	0.169217			DYNLRB2	-7.3	0.224327	0.0735994
	LOC100133612	2.9	3.50456	0.201494			LOC340544	-8.2	0.226255	0.0735994
	LINC00466	1.6	3.50456	0.201494			NLRP3	-2.3	0.226613	0.0735994
	H2BFXP	3.15	3.50456	0.201494			FAM71E1	-6.25	0.22716	0.0735994
	SNORA52	4.4	3.50456	0.201494			OAF	-6.55	0.227555	0.0735994
	ASMTL	5.8	3.49599	0.18075			ANXA9	-3.8	0.227605	0.0735994
	DGKA	6.95	3.49377	0.121238			OBSCN	-6.65	0.227702	0.0735994
	SNORA40	8.65	3.48939	0.0735994			r_MLT1F2	-1.75	0.227714	0.0735994
	MALL	3.45	3.48882	0.201494			LOC100132287	-2.05	0.228233	0.0735994
	SNORD57	8.5	3.48792	0.0735994			FAM50B	-5.2	0.228751	0.0735994
	C8orf80	5.25	3.48754	0.201494			HOXD3	-6.2	0.228991	0.0735994
	GHRLOS	4.6	3.4868	0.201494			CYB561	-7.2	0.229004	0.0735994
	SNX15	6.1	3.46173	0.160581			LOC645249	-4.45	0.22901	0.0735994
	NAGPA	5.15	3.45699	0.201494			r_LTR10C	-6.3	0.230234	0.0735994
	TBXAS1	2.3	3.45213	0.201494			FAM110C	-3.85	0.230284	0.0735994
	OSR1	-0.6	3.45213	0.0735994			KIF5A	-2.75	0.230482	0.0735994
	PRRT4	0.85	3.44529	0.201494			CAMKMT	-8.55	0.230605	0.0735994
	SIK3	8.55	3.44382	0.0735994			HIST2H2BC	-3.5	0.231355	0.0735994
	PHLDA2	7.6	3.44136	0.09118			RNF144B	-1.1	0.231367	0.0735994
	MS4A7	4.2	3.44122	0.201494			CAPN5	-1.75	0.231612	0.0735994
	LOC645206	4.05	3.43808	0.201494			PRELP	-5.65	0.231793	0.0735994
	FXYD3	7.65	3.42462	0.0894112			ZNF174	-5.75	0.232162	0.0735994
	ASPRV1	1.65	3.39549	0.201494			GOLGA6L1	-4.5	0.232499	0.0735994
	CD163L1	5.4	3.39185	0.201494			HES6	-6.65	0.233217	0.0735994
	FLJ35390	8.9	3.37958	0.0735994			MBD5	-4.35	0.233827	0.0735994
	AMIGO2	4.5	3.37923	0.201494			CTSK	-3.25	0.234002	0.0735994
	ANKLE1	7.9	3.37846	0.0758627			ZNF256	-7.25	0.234216	0.0735994
	ADH4	3.9	3.3727	0.201494			DGKH	-5.15	0.234602	0.0735994
	SLC26A4	5.45	3.36931	0.201494			ZNF493	-8.35	0.235237	0.0735994
	TAX1BP3	9	3.35632	0.0735994			MOB3C	-2.6	0.235633	0.0735994
	ZCCHC4	6.25	3.35568	0.150781			LOC80054	-1.9	0.236709	0.0735994
	C4orf40	2.3	3.35174	0.201494			SNORD103B	-2.55	0.238942	0.0735994
	AGAP7	4.3	3.35168	0.201494			FAM86B1	-2.05	0.240914	0.0735994
	FAM109A	7.35	3.34685	0.105462			RIBC2	-5	0.241687	0.0735994
	KLHL29	5.9	3.33632	0.172345			ANKRD19P	-2.1	0.241837	0.0735994
	SNORD49B	6.75	3.33604	0.126571			r_MLT1B	-3.65	0.24187	0.0735994
	ZNF865	2.8	3.32938	0.201494			LOC100630923	-0.95	0.241878	0.0735994
	r_HERVK9-int	5.1	3.32559	0.201494			r_LTR10F	-3.15	0.241922	0.0735994
	LOC100130331	7.3	3.31206	0.106958			RARB	-3.65	0.24193	0.0735994
	TAF13	9	3.30891	0.0735994			PPM1M	-4.55	0.242984	0.0735994
	CNTN4	7.55	3.29835	0.0955722			NT5E	-2.35	0.243333	0.0735994
	ATP6V1G2-DDX39B	2.3	3.28626	0.201494			LOC100288974	-7.65	0.24371	0.0735994
	PPP4R1L	1.15	3.28488	0.201494			MEST	0.65	0.243736	0.201494
	LOC653501	4.7	3.2848	0.201494			TBC1D30	-4.8	0.24668	0.0735994
	CPA4	6.9	3.27557	0.122391			VAV2	-5.55	0.247819	0.0735994
	FOSL2	4	3.27349	0.201494			TFAP4	-8.85	0.248704	0.0735994
	PCSK1	8.55	3.27333	0.0735994			ZNF710	-6.4	0.248994	0.0735994
	TREX1	2.5	3.26791	0.201494			FOXQ1	-7.95	0.250007	0.0735994
	KCNJ14	4.1	3.26685	0.201494			LOC100131096	-2	0.250894	0.0735994
	SH3GL1P1	3.25	3.26611	0.201494			TELO2	-7.05	0.251308	0.0735994
	IL11	3.9	3.26238	0.201494			NTRK2	-5.95	0.25204	0.0735994
	LOC100130581	3.75	3.2561	0.201494			r_tRNA-Leu-CTY	-9	0.25251	0.0735994
	TTBK2	6.05	3.24808	0.164247			FBXO15	-1.6	0.252649	0.0735994
	LOC100133985	2.5	3.24089	0.201494			MGC12982	-7.05	0.252665	0.0735994
	LOC653501	7.8	3.2408	0.0809063			MAML3	-5.5	0.252682	0.0735994
	ZNF559	4	3.22839	0.201494			DIXDC1	-6.7	0.252828	0.0735994
	GAS2L1	2.8	3.22675	0.201494			SYBU	-7.3	0.25327	0.0735994
	TLX3	5.25	3.22589	0.201494			GBX2	-3.4	0.253965	0.0735994
	VASH1	7.8	3.22541	0.0809063			SNORD12B	-3.35	0.254773	0.0735994
	GJB7	8.9	3.22032	0.0735994			SERPINB8	-5.7	0.255148	0.0735994
	FAM81A	2.75	3.21803	0.201494			ECT2L	-2.85	0.255255	0.0735994
	FAM100A	5.4	3.21553	0.201494			LOC401242	-9	0.25592	0.0735994
	r_LFSINE_Vert	3.6	3.2137	0.201494			IGSF11	-5.3	0.256012	0.0735994
	r_(CAAAAA)n	1.85	3.21219	0.201494			MAFG-AS1	-4.35	0.257352	0.0735994
	r_Tigger4	0.35	3.18495	0.201494			C3orf55	-7.5	0.257385	0.0735994
	r_LTR40c	1.85	3.18495	0.201494			SCN9A	-8.6	0.25744	0.0735994
	REEP4	7.1	3.18178	0.114772			ZNF860	-4.7	0.257638	0.0735994
	RUNX1	8	3.1755	0.0735994			TLN2	-1.5	0.259145	0.0735994
	SMOX	7.1	3.17504	0.114772			ARVCF	-5.65	0.261363	0.0735994
	AHNAK2	4.1	3.1695	0.201494			r_MSTA	-4.5	0.261566	0.0735994
	r_MER84-int	3.5	3.15977	0.201494			LOC286190	1.3	0.26229	0.201494
	CXXC5	8.95	3.15884	0.0735994			r_L1MB7	-7.15	0.262788	0.0735994
	KRT5	5.9	3.15875	0.172345			SNORD50A	-7.2	0.26337	0.0735994
	MYO1E	6.3	3.14933	0.147257			ACTN2	-3.25	0.263684	0.0735994
	RFXANK	9	3.14808	0.0735994			FADD	-6.75	0.263881	0.0735994
	DMRT1	2.75	3.14767	0.201494			KRTDAP	0.85	0.265306	0.201494
	LOC439949	8.75	3.14341	0.0735994			LOC100507537	-3.7	0.265517	0.0735994
	EMR4P	1.45	3.13812	0.201494			SLC24A6	-1.05	0.265549	0.0735994
	LOC100507156	6.15	3.13733	0.158045			POLR3E	-6.45	0.265675	0.0735994
	FAM108A1	5.3	3.13695	0.201494			STOML1	-5.85	0.266179	0.0735994
	SPINLW1	1.25	3.12953	0.201494			ZNF658B	-2.5	0.266217	0.0735994
	TMIGD2	1.95	3.12608	0.201494			PPARGC1A	-1.65	0.26691	0.0735994
	VSIG1	4.95	3.12327	0.201494			TEC	0.2	0.268191	0.201494
	CRABP1	5.75	3.1224	0.184141			r_LTR79	-0.7	0.268518	0.0735994
	DKKL1	2.3	3.12005	0.201494			ARAP2	-6.65	0.269063	0.0735994
	CHP2	6.6	3.11939	0.132994			SNORA10	-6.05	0.269078	0.0735994
	MICAL2	1.95	3.11496	0.201494			SLC27A6	-1.45	0.269137	0.0735994
	NRG4	4.35	3.11178	0.201494			RINL	-7.55	0.269281	0.0735994
	ANKRD30BP2	3.1	3.10803	0.201494			ZGLP1	-0.6	0.269733	0.0735994
	GPAA1	9	3.10212	0.0735994			MRM1	-3.2	0.270418	0.0735994
	ARSJ	8.95	3.09939	0.0735994			BCYRN1	-9	0.270532	0.0735994
	MCART2	1.45	3.09848	0.201494			HRH4	-2.5	0.270591	0.0735994
	NLRC5	3.3	3.09681	0.201494			C16orf55	-6.3	0.271341	0.0735994
	AGAP9	2.1	3.09188	0.201494			ZNF813	-5.65	0.272126	0.0735994
	C9orf9	3.9	3.09167	0.201494			FAM35B	-8.6	0.272431	0.0735994
	MIR3064	5.4	3.09043	0.201494			C9orf69	-7	0.273028	0.0735994
	SNORA11D	4.1	3.08961	0.201494			SGPP2	-5.3	0.273691	0.0735994
	RHBDF1	4.5	3.08358	0.201494			ZNF385B	-6	0.275263	0.0735994
	KLK7	3.25	3.08342	0.201494			GRB14	-2.65	0.275443	0.0735994
	PGBD3	4.1	3.07123	0.201494			LOC100507463	-6.4	0.276678	0.0735994
	TWIST2	6.55	3.07001	0.134243			MIR31HG	-1.85	0.277396	0.0735994
	SCARNA23	5.8	3.06612	0.18075			CMIP	-5.6	0.277876	0.0735994
	SAMD10	5.75	3.05965	0.184141			IFLTD1	-0.05	0.278401	0.0735994
	IFITM3	9	3.04409	0.0735994			HAND2	-8.45	0.278503	0.0735994
	ZBTB26	6.7	3.03803	0.127238			MARK4	-7.55	0.278567	0.0735994
	TRIOBP	6.65	3.03347	0.130583			TCTE3	-2	0.278789	0.0735994
	CCDC71L	5.15	3.03166	0.201494			SCARNA5	-7.5	0.279519	0.0735994
	PHF19	8.9	3.03054	0.0735994			r_MSTB	-8.75	0.279652	0.0735994
	ZNF18	6.8	3.02918	0.125296			ANKHD1	-6.55	0.280012	0.0735994
	CARD10	6.15	3.02781	0.158045			C16orf48	-7.85	0.280125	0.0735994
	r_MLT1A	5.8	3.02772	0.18075			TAF4B	-7.9	0.280262	0.0735994
	MAP1S	4.85	3.0263	0.201494			GPR85	-3.1	0.280301	0.0735994
	RAB6C	6.9	3.02525	0.122391			MAPK8IP3	-5.6	0.281488	0.0735994
	CXCR4	9	3.02399	0.0735994			ZNF180	-3.9	0.281564	0.0735994
	CSNK1G2	6.9	3.0227	0.122391			TEKT3	-0.3	0.28168	0.0735994
	CR1L	4.4	3.01144	0.201494			PPIAL4D	-4.85	0.28276	0.0735994
	r_LTR9	3.75	3.00784	0.201494			SCARNA7	-6.75	0.284102	0.0735994
	RAET1G	8.35	3.00583	0.0735994			RASSF4	-7.5	0.284104	0.0735994
	GTF2IRD2P1	4.5	3.0051	0.201494			SNORA80B	-5.3	0.285636	0.0735994
	SNORD77	6.7	3.00438	0.127238			DLEU2L	-2.6	0.28596	0.0735994
	BMP2K	6.95	3.00061	0.121238			ANKS3	-7.15	0.28597	0.0735994
	ACOT2	6.05	2.99362	0.164247			ZNF814	-3.25	0.28597	0.0735994
	LOC440028	4.2	2.99049	0.201494			MAPRE3	-6.3	0.286161	0.0735994
	XRCC6BP1	0.1	2.98887	0.201494			RPPH1	-5.7	0.286302	0.0735994
	GP1BB	5.05	2.98592	0.201494			RNPEPL1	-7.6	0.286328	0.0735994
	C9orf139	3.4	2.98293	0.201494			HYAL2	-5	0.286702	0.0735994
	CIDECP	6.9	2.97402	0.122391			ZNF582	-4.85	0.286828	0.0735994
	LOC100505817	2.7	2.97357	0.201494			NDST4	-4	0.28704	0.0735994
	FAS-AS1	2.1	2.97058	0.201494			DLL1	-3.05	0.287153	0.0735994
	ZNF460	6.9	2.96687	0.122391			r_HSMAR1	-4.9	0.287413	0.0735994
	AGER	1.6	2.96288	0.201494			CASC2	-0.9	0.288602	0.0735994
	OVGP1	7.75	2.96144	0.0836979			r_L1MA2	-4.95	0.288771	0.0735994
	RARA	3.25	2.96109	0.201494			RIMBP3B	-3.15	0.288771	0.0735994
	RAB3C	2.6	2.9605	0.201494			FDXR	-7.2	0.288804	0.0735994
	HNMT	5.6	2.95904	0.193962			CDYL2	-1.9	0.289692	0.0735994
	PET117	4.75	2.95887	0.201494			DGCR6	-5.35	0.290055	0.0735994
	TMC1	2.25	2.9531	0.201494			FAM155B	-3.9	0.291997	0.0735994
	ASAH2B	5.4	2.94816	0.201494			MYLK	-2.05	0.292047	0.0735994
	LDLRAD3	7.9	2.93977	0.0758627			RAB19	-1.5	0.292047	0.0735994
	BMP8A	3.2	2.92697	0.201494			LOC100287042	-2.55	0.292557	0.0735994
	LINC00514	8.4	2.92439	0.0735994			BREA2	-4.5	0.294231	0.0735994
	BEND2	5.15	2.92251	0.201494			RPS6KL1	-2.7	0.295049	0.0735994
	EXD3	5.3	2.92238	0.201494			CNNM2	-5.1	0.295746	0.0735994
	P2RY11	5.2	2.92159	0.201494			SLC12A9	-0.95	0.29592	0.0735994
	CCL27	2.95	2.92058	0.201494			RIMKLA	-4.95	0.295939	0.0735994
	LOC283688	3.5	2.91996	0.201494			ZNF726	-8.9	0.297032	0.0735994
	LSAMP	3.5	2.91994	0.201494			ZNF492	-7.4	0.297048	0.0735994
	r_MER11D	2.2	2.91483	0.201494			LOC100527964	-2.8	0.298452	0.0735994
	DUSP18	5.8	2.91317	0.18075			ERBB4	-8.65	0.298867	0.0735994
	NEXN	7.95	2.90824	0.0735994			ZNF213	-2.2	0.298908	0.0735994
	MIR1182	4.05	2.90533	0.201494			TMEM173	-7.6	0.299329	0.0735994
	LOC154092	4.65	2.90468	0.201494			C22orf46	-4.55	0.299382	0.0735994
	DLX1	7.05	2.90432	0.114772			r_MER58C	-4.1	0.299467	0.0735994
	IER3	6.7	2.90246	0.127238			PRR12	-6.2	0.299546	0.0735994
	SPATA17	5.4	2.89617	0.201494			TAT	-5.6	0.299554	0.0735994
	r_tRNA-Leu-TTA(m)	7.25	2.89614	0.10863			HLA-H	-3.45	0.300314	0.0735994
	TUBBP5	5.85	2.89517	0.176241			INTS4L1	-3.45	0.300423	0.0735994
	LOC100505648	3.6	2.8928	0.201494			ZNF862	-7.2	0.302657	0.0735994
	LOC100506083	7.4	2.89261	0.103529			NKX2-1	-3	0.303787	0.0735994
	DHRS4L1	5.95	2.89039	0.169217			ZNF785	-3.45	0.303997	0.0735994
	PAPPA	6.3	2.8881	0.147257			MIR4680	-2.3	0.304381	0.0735994
	F2RL3	3.25	2.88588	0.201494			HIST4H4	-7.1	0.304798	0.0735994
	GCFC1-AS1	3.85	2.88485	0.201494			CDH3	-4.9	0.306996	0.0735994
	TNFSF10	1.7	2.88221	0.201494			MKX	-4.1	0.307199	0.0735994
	LOC283335	2.45	2.88111	0.201494			TAF4	-6.75	0.307988	0.0735994
	MIR181A2HG	6.4	2.88012	0.143244			C19orf73	-3	0.30824	0.0735994
	DAB2IP	8.2	2.8788	0.0735994			C11orf75	-5.4	0.308412	0.0735994
	ACAD10	7.2	2.87294	0.110532			SNORD103B	-5.05	0.31	0.0735994
	CLIP2	4.75	2.86188	0.201494			LOC646813	-2.1	0.310159	0.0735994
	TTL	2.3	2.86188	0.201494			SEMA3D	-7.75	0.310699	0.0735994
	DNMBP	8.95	2.86146	0.0735994			MFSD1	-7.55	0.311106	0.0735994
	r_MER66-int	4.35	2.85734	0.201494			MEI1	-4.1	0.311476	0.0735994
	LOC284023	5.25	2.85472	0.201494			MAP3K15	-6.9	0.311591	0.0735994
	RCL1	9	2.85375	0.0735994			ODF4	-3.8	0.312608	0.0735994
	LOC440910	9	2.85372	0.0735994			TBC1D16	-1.95	0.313168	0.0735994
	FRG2B	5.1	2.85099	0.201494			EIF3C	-3.6	0.313484	0.0735994
	GBP5	5.15	2.8506	0.201494			LOC100507557	-3.1	0.313858	0.0735994
	r_MER4B	2.9	2.8506	0.201494			ZNF165	-7.65	0.313996	0.0735994
	MAP4K2	0.5	2.84829	0.201494			CMTM4	-8.9	0.314481	0.0735994
	RGMA	7.35	2.84666	0.105462			ZNF263	-8.35	0.314519	0.0735994
	XKR9	6.2	2.84466	0.153838			LRCH1	-4.1	0.315202	0.0735994
	CALHM1	1.75	2.84397	0.201494			PDK1	-8.2	0.315399	0.0735994
	PTAFR	6.55	2.84305	0.134243			FLJ23152	-3.45	0.315526	0.0735994
	NUDT18	3.5	2.84089	0.201494			HERC2P2	-9	0.315869	0.0735994
	SNORA65	2.4	2.83474	0.201494			SORBS3	-8.5	0.316972	0.0735994
	SCARNA10	2.9	2.82914	0.201494			KRT1	-1	0.317644	0.0735994
	MT1IP	0.85	2.82914	0.201494			HS3ST3A1	-5.7	0.317896	0.0735994
	PLA2G2D	4.2	2.82661	0.201494			IGSF10	-1.1	0.318596	0.0735994
	FXYD5	9	2.82252	0.0735994			r_HERVL-int	-2.7	0.318874	0.0735994
	TEF	7.5	2.82031	0.0975859			PKNOX2	-8.5	0.318952	0.0735994
	C11orf82	8.8	2.81804	0.0735994			ZNF646	-2.45	0.319244	0.0735994
	TINAGL1	0.85	2.8168	0.201494			LOC100132724	-6.5	0.31949	0.0735994
	OTX1	1.35	2.8168	0.201494			ST6GALNAC3	-5.15	0.320424	0.0735994
	MTHFS	8.95	2.81563	0.0735994			CHMP6	-6.4	0.322749	0.0735994
	UBE2Q2P3	4.1	2.81347	0.201494			LEKR1	-7.65	0.323445	0.0735994
	DSG3	5.5	2.81315	0.201494			ACSF3	-5.65	0.323562	0.0735994
	LOC648691	5.9	2.80988	0.172345			MET	-5.7	0.323672	0.0735994
	RNF103-CHMP3	5.35	2.80717	0.201494			ZNF160	-8.2	0.323988	0.0735994
	PPIP5K1	4.45	2.80543	0.201494			r_L1MC	-2.35	0.324508	0.0735994
	CASP14	1.1	2.80188	0.201494			ST7-OT3	-2.7	0.324848	0.0735994
	FTX	3.75	2.8012	0.201494			LOC645676	-2.7	0.325004	0.0735994
	HIST2H2BA	6.25	2.79501	0.150781			GAN	-5.35	0.325407	0.0735994
	VN1R2	0.9	2.79343	0.201494			SLC15A1	-0.6	0.32552	0.0735994
	PARP12	8.1	2.79278	0.0735994			KCNN3	-1.4	0.325913	0.0735994
	GVINP1	6.5	2.79106	0.137204			LRP1B	-5.45	0.326145	0.0735994
	r_TAR1	5.8	2.78991	0.18075			LIMS3	-3	0.326419	0.0735994
	LRRC23	4.7	2.78817	0.201494			STARD10	-4.45	0.32643	0.0735994
	r_Tigger7	0.85	2.78683	0.201494			C15orf27	-1.3	0.326948	0.0735994
	C4orf26	1.2	2.78609	0.201494			SLC11A1	-2.85	0.328432	0.0735994
	TCP11L2	7.35	2.78571	0.105462			KCNG3	-3.75	0.328536	0.0735994
	RSPH9	5.4	2.77978	0.201494			SMARCA1	-9	0.329148	0.0735994
	TNFAIP2	2.85	2.7779	0.201494			DNAJC4	-1.8	0.329209	0.0735994
	CACNA2D1	9	2.77765	0.0735994			STAT6	-3.2	0.329606	0.0735994
	AK8	3.55	2.77737	0.201494			ADCY7	-7.45	0.329706	0.0735994
	TMEM56-RWDD3	2.1	2.77352	0.201494			ZDHHC15	0.1	0.330285	0.201494
	HFE	2.45	2.77352	0.201494			CHEK2P2	-3.15	0.330397	0.0735994
	ATP8A2	1.25	2.77209	0.201494			OR51E2	-1.8	0.330567	0.0735994
	RABGGTA	7.35	2.7707	0.105462			IFFO1	-8.35	0.330714	0.0735994
	PALM2	5.85	2.76931	0.176241			MAP6D1	-0.75	0.330843	0.0735994
	SNORD75	0.5	2.76578	0.201494			OASL	-3.15	0.33129	0.0735994
	r_(GAAAA)n	1.65	2.76578	0.201494			r_MER58B	-0.25	0.331551	0.0735994
	SFTA1P	2.8	2.76578	0.201494			TMEM130	-2.75	0.332002	0.0735994
	PIDD	1.45	2.76515	0.201494			ACPP	1.35	0.332515	0.201494
	FAM86B2	4.8	2.76327	0.201494			NTN4	-3.85	0.333198	0.0735994
	SCARNA27	2.35	2.75979	0.201494			r_Tigger2	0.15	0.333631	0.201494
	RHOBTB2	5.05	2.75684	0.201494			HIF3A	-1.8	0.334187	0.0735994
	r_L1P4	4.5	2.75623	0.201494			SOX13	-3.3	0.334386	0.0735994
	TPTE2P6	3.15	2.75573	0.201494			LOC100190940	-1.6	0.334498	0.0735994
	PCNXL3	4.1	2.75342	0.201494			CASZ1	-4.3	0.334562	0.0735994
	ALDH3B1	3.3	2.75246	0.201494			ZNF91	-8.45	0.334952	0.0735994
	r_L1MB4	2.55	2.73866	0.201494			GDPD5	-5.6	0.335665	0.0735994
	PAR-SN	7.6	2.73716	0.09118			KDELC2	-6.9	0.336319	0.0735994
	FAM164C	5.45	2.73603	0.201494			LOC285696	-4.4	0.336501	0.0735994
	SH3BP1	3.6	2.73416	0.201494			EGFL7	-1.85	0.336919	0.0735994
	GPR172B	5.3	2.73236	0.201494			ZNF253	-7.6	0.337031	0.0735994
	MFSD10	4.95	2.72995	0.201494			SNORA71D	-5.2	0.337325	0.0735994
	POM121L9P	2	2.72985	0.201494			RNY5	-8.15	0.337393	0.0735994
	r_PABL_A	1.35	2.72833	0.201494			LOC100133311	-3.5	0.337492	0.0735994
	r_Tigger2a	3.1	2.72406	0.201494			SNORD95	-7.9	0.33769	0.0735994
	PNPLA1	4.5	2.72279	0.201494			LPAR2	-2.75	0.338329	0.0735994
	ADM2	2.25	2.71841	0.201494			ADAMTS4	-2.15	0.338341	0.0735994
	PDZD7	5.15	2.71777	0.201494			LOC729080	-8.95	0.338462	0.0735994
	CRTAM	7.7	2.71765	0.0865601			UNC5B	-4.6	0.338975	0.0735994
	FLJ34690	3.5	2.71758	0.201494			NCALD	-3.3	0.339595	0.0735994
	HLA-DQA1	6.05	2.71363	0.164247			CDK18	-3.55	0.339697	0.0735994
	LOC100130950	4.9	2.71343	0.201494			FAM86HP	-3.4	0.340149	0.0735994
	MGC12916	1.7	2.70728	0.201494			TTLL3	-1.1	0.341483	0.0735994
	FGB	5	2.7038	0.201494			RAD51D	-9	0.341746	0.0735994
	FCAR	5.95	2.70237	0.169217			ARID3A	-5.65	0.342164	0.0735994
	NPAS2	5.2	2.69736	0.201494			r_SST1	-3.2	0.342263	0.0735994
	LOC641364	7.55	2.69415	0.0955722			TRPC3	-3.2	0.343284	0.0735994
	LOC100288637	3.2	2.69172	0.201494			NBPF11	-4.95	0.343685	0.0735994
	DKFZP434L187	4.8	2.69104	0.201494			SULT1A4	-7.85	0.34376	0.0735994
	COLQ	0.05	2.68885	0.201494			AOC4	-1.35	0.344124	0.0735994
	BET1L	8.95	2.68733	0.0735994			BNC1	-5.7	0.344398	0.0735994
	PRSS35	3.15	2.68717	0.201494			SS18L1	-7.7	0.346326	0.0735994
	COL4A3	5.55	2.6868	0.198257			MGC23270	-3.85	0.347736	0.0735994
	KIAA1107	0.55	2.68599	0.201494			STRA6	-6.05	0.347826	0.0735994
	C6orf165	4.85	2.67977	0.201494			LRRK2	-3.3	0.348152	0.0735994
	RASGRF2	5.9	2.67602	0.172345			UNC5CL	-5.95	0.349247	0.0735994
	NPHS1	3.8	2.67586	0.201494			RHOV	0.65	0.350456	0.201494
	MIR4469	6.85	2.67573	0.122961			MIR221	-8.2	0.35047	0.0735994
	PDE7B	3.7	2.67508	0.201494			ZC3H6	-6.7	0.350531	0.0735994
	PTPN20B	6.95	2.67403	0.121238			SPTBN2	-4.7	0.350839	0.0735994
	PLAUR	7.9	2.67294	0.0758627			LACTB	-7.85	0.351225	0.0735994
	r_LTR13A	3	2.67285	0.201494			TMEM194B	-3.2	0.351772	0.0735994
	SNORA33	2.3	2.67228	0.201494			HIST1H2AG	-8.25	0.352433	0.0735994
	B9D2	5.7	2.66992	0.186263			NOG	-4.15	0.352454	0.0735994
	ZFP36	3.4	2.66992	0.201494			FLYWCH1	-2.8	0.35251	0.0735994
	ZNF623	6.3	2.66831	0.147257			ISPD	-1.2	0.352953	0.0735994
	ZCCHC12	9	2.66638	0.0735994			PCBP4	-3.15	0.35345	0.0735994
	SLC10A3	4.6	2.66429	0.201494			ZNF747	-9	0.354051	0.0735994
	SNORA58	6.3	2.66328	0.147257			DPY19L2P4	-2.75	0.354372	0.0735994
	PRAME	7.85	2.66185	0.0789577			BTN2A3P	-4.05	0.35454	0.0735994
	LOXL1	3.1	2.66012	0.201494			BIRC3	0.35	0.355434	0.201494
	IL1B	4.75	2.66012	0.201494			C18orf56	-8.65	0.355765	0.0735994
	PCP4	4.5	2.65636	0.201494			ZNF667	-7.2	0.3561	0.0735994
	RBAK-LOC389458	4.15	2.65601	0.201494			MYLPF	-8.95	0.356652	0.0735994
	OR7E14P	3.45	2.6559	0.201494			HAS2-AS1	-5.4	0.356657	0.0735994
	ZBTB17	7	2.65531	0.116965			ABCC1	-7.15	0.357332	0.0735994
	APOBEC3B	9	2.6518	0.0735994			FAM27C	-4.3	0.35751	0.0735994
	SFRP4	1.2	2.6509	0.201494			TXNRD3	-2	0.358157	0.0735994
	LOC283143	0.75	2.6509	0.201494			NXNL2	-5.35	0.3585	0.0735994
	SNORA3	7.75	2.64849	0.0836979			ACCS	-4.95	0.358944	0.0735994
	CDH23	3.85	2.64672	0.201494			MAML2	-5.35	0.35922	0.0735994
	CCM2	5.6	2.63611	0.193962			PLEKHF1	-1.9	0.359507	0.0735994
	DUSP7	6.3	2.63508	0.147257			NPRL3	-5.9	0.359722	0.0735994
	ATXN7L1	3.25	2.6332	0.201494			HIST1H4B	-9	0.359738	0.0735994
	LYPD3	5.4	2.63135	0.201494			r_Charlie1	-5.6	0.359889	0.0735994
	CDKN2B	8.8	2.6291	0.0735994			B3GAT1	-0.25	0.359889	0.0735994
	r_L1MD1	1.75	2.62842	0.201494			r_MER102b	0.05	0.360652	0.201494
	LOC100132526	3.35	2.62753	0.201494			GAS8	-7.6	0.36066	0.0735994
	SBNO2	3.85	2.6213	0.201494			RFX7	-9	0.361058	0.0735994
	LOC284950	6.5	2.61114	0.137204			SLC4A4	-5.45	0.361201	0.0735994
	CALML4	3.65	2.61055	0.201494			RNF138P1	-5.5	0.361389	0.0735994
	COL19A1	7.55	2.60877	0.0955722			CPT2	-6.65	0.362244	0.0735994
	TMEM191A	2.35	2.60614	0.201494			COX4NB	-6.75	0.362307	0.0735994
	FAM49A	1.65	2.59985	0.201494			CBX8	-3.3	0.362658	0.0735994
	PTPN20A	6.25	2.59736	0.150781			MKL2	-8.6	0.362857	0.0735994
	TPM2	2.75	2.59239	0.201494			LOC728024	-1.6	0.36424	0.0735994
	DGKB	3.65	2.59053	0.201494			C20orf20	-7.05	0.364936	0.0735994
	SLC37A2	3.8	2.58566	0.201494			EFHA1	-7.25	0.364938	0.0735994
	LOC282997	4.1	2.58441	0.201494			CYP2S1	-0.2	0.365072	0.0735994
	TFPI2	9	2.58229	0.0735994			LOC653513	-4.65	0.365522	0.0735994
	DHRS7	9	2.58053	0.0735994			ASMT	-1.15	0.3657	0.0735994
	ICAM3	2.35	2.57781	0.201494			KSR1	-1.3	0.365856	0.0735994
	HEATR8-TTC4	4.85	2.57781	0.201494			LOC440300	-4.85	0.366006	0.0735994
	LOC286184	5.45	2.57731	0.201494			ALDOC	-4	0.366228	0.0735994
	MYO3B	3.35	2.57632	0.201494			FBXO41	-4.95	0.367404	0.0735994
	PISD	4.55	2.57409	0.201494			SNORD49A	-1.75	0.369237	0.0735994
	ZFYVE26	5.25	2.57045	0.201494			C1orf54	-9	0.369254	0.0735994
	RNF166	5.05	2.56968	0.201494			SCARA3	-8.15	0.369315	0.0735994
	MARCH8	2.6	2.56883	0.201494			STK11	-7.4	0.369803	0.0735994
	ENPP6	3.15	2.56828	0.201494			FAM184A	-5.8	0.369952	0.0735994
	PRKCD	5.25	2.56666	0.201494			FAM166A	-4.3	0.370067	0.0735994
	SCYL1	4.65	2.56616	0.201494			SYNGAP1	-2.7	0.370075	0.0735994
	MYOZ3	1.75	2.56369	0.201494			ZNF878	-1.75	0.370075	0.0735994
	EIF2C3	2	2.5625	0.201494			RPS15AP10	-1.6	0.370309	0.0735994
	SYNJ2BP-COX16	8.75	2.56181	0.0735994			r_THE1D-int	-3.6	0.37047	0.0735994
	NFKBIZ	5.4	2.55936	0.201494			AGPAT9	-2.4	0.370911	0.0735994
	AXL	6.35	2.55936	0.146075			PLAGL1	-6.45	0.370937	0.0735994
	SPHK2	4.85	2.55702	0.201494			MGAT4B	-5.25	0.371304	0.0735994
	LRRC2	3.75	2.55358	0.201494			NBPF11	-3.9	0.371322	0.0735994
	LRAT	5.05	2.55329	0.201494			PKIA	-9	0.371552	0.0735994
	TUBA4A	7.65	2.54403	0.0894112			BBC3	-1.3	0.37324	0.0735994
	WDR27	5.1	2.53676	0.201494			SNORA51	-5.3	0.373843	0.0735994
	MIR1282	1.95	2.5331	0.201494			PDLIM2	-4.55	0.375213	0.0735994
	FAM151B	6.9	2.53302	0.122391			NEIL3	-0.9	0.375285	0.0735994
	r_AluYc	7	2.53096	0.116965			PUS10	-3.35	0.375589	0.0735994
	PIP5K1P1	3.7	2.52424	0.201494			TNS4	-2.35	0.37598	0.0735994
	ZNF543	7.45	2.51779	0.100895			MID1IP1	-3.3	0.37605	0.0735994
	RASL11B	1.9	2.5071	0.201494			PTPLA	-5.55	0.376069	0.0735994
	FLJ36777	1.5	2.50653	0.201494			KCNE4	-1.75	0.376867	0.0735994
	EBF1	0.95	2.50486	0.201494			FGD3	-1.1	0.377219	0.0735994
	TAC1	9	2.50374	0.0735994			GKAP1	-4.45	0.377334	0.0735994
	RAB40AL	3.25	2.50246	0.201494			PGLS	-4.45	0.377966	0.0735994
	KCP	1.1	2.49825	0.201494			C12orf24	-7.2	0.378204	0.0735994
	GRM8	1.05	2.49511	0.201494			C6orf174	-2.3	0.378328	0.0735994
	SNAR-G1	2.25	2.49491	0.201494			LOC146336	-6	0.379306	0.0735994
	CCDC57	6.1	2.49419	0.160581			ZNF578	-0.25	0.379333	0.0735994
	LOC374443	7.1	2.49262	0.114772			ZNF202	-2.85	0.379377	0.0735994
	CASP10	4.85	2.48947	0.201494			ZNF524	-5.65	0.379543	0.0735994
	RPS2P32	3.5	2.48651	0.201494			FRAT1	-2.3	0.379634	0.0735994
	C9orf135	5.1	2.48346	0.201494			GPRASP1	-8.1	0.379661	0.0735994
	LOC100506305	8.9	2.48339	0.0735994			VPS37A	-8.15	0.380572	0.0735994
	LIN28A	6.8	2.47886	0.125296			IGSF3	-5.65	0.38077	0.0735994
	r_AluSq4	6.8	2.47747	0.125296			FLJ43681	-4.3	0.381232	0.0735994
	CNN2	8.5	2.4722	0.0735994			MED12L	-3.5	0.381659	0.0735994
	ANXA2P3	5.85	2.4722	0.176241			ULK4P3	-3.5	0.38241	0.0735994
	RADIL	5.2	2.46944	0.201494			STXBP6	-5.65	0.382532	0.0735994
	SNORA25	4.25	2.46925	0.201494			SPATA2	-3.35	0.383304	0.0735994
	TSGA10	7.7	2.46576	0.0865601			MGST1	-8.85	0.383621	0.0735994
	AFAP1L1	4.7	2.46254	0.201494			SPSB2	-4.5	0.383724	0.0735994
	IL21R	0.05	2.46092	0.201494			UBOX5	-2.85	0.383869	0.0735994
	LOC728606	8	2.45835	0.0735994			HCP5	-4.15	0.384288	0.0735994
	TRERF1	5.45	2.45338	0.201494			SOX6	-3.95	0.384504	0.0735994
	ARSG	2.65	2.45319	0.201494			SNORA62	-3	0.385421	0.0735994
	GPRASP2	2.95	2.45319	0.201494			KIFC2	-5.45	0.385496	0.0735994
	FSTL3	3.45	2.45011	0.201494			LOC652276	-2.65	0.386857	0.0735994
	LOC100287015	6.15	2.4499	0.158045			PLAC1	-6.2	0.387146	0.0735994
	POTEE	5.35	2.44918	0.201494			ZNF90	-0.45	0.388819	0.0735994
	LRRC3	0.1	2.44815	0.201494			LOC100130776	-2.75	0.389762	0.0735994
	MLLT6	9	2.44498	0.0735994			LOC728613	-3.2	0.390077	0.0735994
	LOC388796	9	2.44336	0.0735994			SLC47A1	-5.9	0.39025	0.0735994
	KLHL4	5.55	2.44213	0.198257			LAMA5	-7.25	0.391078	0.0735994
	NBPF14	8.2	2.44205	0.0735994			HSPA1A	-7.15	0.391325	0.0735994
	TBC1D3C	4	2.43878	0.201494			ZNF404	-4.65	0.392095	0.0735994
	LOC100506085	3.05	2.43807	0.201494			BMPER	-5.85	0.393177	0.0735994
	KLHL11	3.5	2.43708	0.201494			RMI2	-6.75	0.393179	0.0735994
	MED26	5.1	2.43565	0.201494			ZNF436	-2.75	0.393369	0.0735994
	GATM	5.1	2.43544	0.201494			SCARNA9L	-1.05	0.394332	0.0735994
	SMAGP	5.3	2.43256	0.201494			PHKB	-7.95	0.394384	0.0735994
	SLC25A45	2.7	2.43229	0.201494			ARL2BP	-7.25	0.394408	0.0735994
	TSSC4	6.05	2.43077	0.164247			FLJ39639	-1.6	0.394536	0.0735994
	BMP1	7.2	2.42934	0.110532			CHIC1	-5.85	0.394676	0.0735994
	IL1R1	3.85	2.42686	0.201494			r_MER21C	-3.35	0.395048	0.0735994
	LOC407835	2.05	2.4267	0.201494			CCZ1B	-0.85	0.395366	0.0735994
	ZNF137P	4.45	2.42502	0.201494			KLC2	-3.05	0.395461	0.0735994
	ZNF282	9	2.42138	0.0735994			ARRB1	-4.3	0.396974	0.0735994
	TMEM100	1.05	2.42006	0.201494			SNORD94	-5.8	0.39797	0.0735994
	LRCH4	1.45	2.42006	0.201494			DCHS1	-0.15	0.398198	0.0735994
	TET2	2.95	2.41937	0.201494			ABCB4	-5.35	0.398379	0.0735994
	LOC100130451	0.05	2.41922	0.201494			MCTP1	-2.6	0.398482	0.0735994
	SNN	5.85	2.41807	0.176241			PIPOX	-3.8	0.398549	0.0735994
	CAMKK1	6.95	2.41733	0.121238			PPP1R3F	-2.75	0.398974	0.0735994
	KCTD6	7.9	2.41595	0.0758627			RBP1	-6.85	0.399888	0.0735994
	GPSM3	0.95	2.41347	0.201494			CORO1A	-5	0.400006	0.0735994
	AMOTL2	8.2	2.41334	0.0735994			RHD	-1.7	0.400248	0.0735994
	ACTR3C	6.75	2.41292	0.126571			r_Charlie5	-5.65	0.40047	0.0735994
	ADARB1	5.1	2.41247	0.201494			PLCG2	-3.5	0.400546	0.0735994
	CEACAM19	7.35	2.41126	0.105462			SLC16A13	-6.4	0.400866	0.0735994
	TAF7L	-0.85	2.40914	0.0735994			KLRG1	-2.1	0.40102	0.0735994
	SNORA39	0.25	2.40914	0.201494			ZNF815	-5.6	0.401701	0.0735994
	SNORD28	1.5	2.40914	0.201494			ANTXR2	-6.1	0.401834	0.0735994
	ZNF625	7.3	2.40827	0.106958			AKR7A2P1	-2.05	0.402165	0.0735994
	LHX1	6.2	2.40579	0.153838			SLIT2	-5.95	0.403029	0.0735994
	FLJ33065	1.15	2.40473	0.201494			SEMA4C	-4.25	0.403109	0.0735994
	LOC440894	3.8	2.39961	0.201494			CARS2	-4.5	0.403769	0.0735994
	NRK	8.25	2.39822	0.0735994			PTK2B	-2.7	0.403877	0.0735994
	EDEM2	9	2.39739	0.0735994			BSPRY	-2.3	0.403897	0.0735994
	ZSCAN23	6.9	2.39733	0.122391			FUT6	-1.3	0.404066	0.0735994
	CNTNAP3B	4.4	2.39417	0.201494			QPRT	-4.3	0.404258	0.0735994
	LTBP4	4.1	2.39388	0.201494			r_tRNA-Ile-ATA	-5.3	0.404374	0.0735994
	TRIM58	6.55	2.39205	0.134243			r_MLT1J2	-2.65	0.40449	0.0735994
	C12orf26	6.05	2.39014	0.164247			AKNA	-0.25	0.404625	0.0735994
	MED15	5.2	2.39012	0.201494			PARP3	-2.15	0.404668	0.0735994
	RRM2	9	2.38799	0.0735994			MCTP2	-8.6	0.405047	0.0735994
	CLDN1	4.95	2.38644	0.201494			NGEF	-4.1	0.405237	0.0735994
	HOXD9	7.8	2.38519	0.0809063			HS6ST3	-5.4	0.405612	0.0735994
	FZR1	0.5	2.38401	0.201494			ACADS	-1.85	0.406086	0.0735994
	PLEKHO1	4	2.38311	0.201494			PPARGC1B	-3.05	0.406982	0.0735994
	RFNG	6.95	2.38274	0.121238			SLC27A5	-9	0.407083	0.0735994
	CCL28	7.3	2.38238	0.106958			BCL2	-3.95	0.407391	0.0735994
	KLHL28	6.9	2.38093	0.122391			PRDM13	-7	0.407973	0.0735994
	MAPKAPK3	8.95	2.38037	0.0735994			RARG	-2.05	0.408464	0.0735994
	TGFBRAP1	5.75	2.37962	0.184141			KLHL6	-3.2	0.408564	0.0735994
	r_MER20	2.4	2.37894	0.201494			ENOX1	-4.55	0.409193	0.0735994
	NEURL1B	4.65	2.37727	0.201494			FICD	-6.55	0.409982	0.0735994
	SBF1P1	2.6	2.37598	0.201494			VENTX	-3.7	0.411123	0.0735994
	HHLA3	7.95	2.37403	0.0735994			IGFL2	-3.4	0.411378	0.0735994
	L1TD1	7.45	2.37216	0.100895			EPHX2	-1.6	0.412401	0.0735994
	NAIP	2.3	2.37001	0.201494			FNDC4	-3	0.412759	0.0735994
	MINK1	8	2.36903	0.0735994			UNKL	-8.05	0.413249	0.0735994
	TRIM72	3.95	2.36841	0.201494			HAPLN3	-6.4	0.413461	0.0735994
	FUT11	7.6	2.3682	0.09118			CEBPA	-0.25	0.413687	0.0735994
	CPEB3	4.45	2.36792	0.201494			KLRD1	-2.1	0.413972	0.0735994
	DUSP10	7.2	2.36752	0.110532			BNIP3	-8.1	0.414235	0.0735994
	TYW1	8.95	2.36612	0.0735994			HK2	-4.9	0.414382	0.0735994
	HCN1	6	2.36468	0.166988			SLC7A11	-7.7	0.414436	0.0735994
	LOC100288069	5.25	2.36217	0.201494			ZNF608	-9	0.414537	0.0735994
	EPB41L4A-AS1	7.3	2.36154	0.106958			B4GALT6	-6.8	0.414729	0.0735994
	NEK8	9	2.35814	0.0735994			r_MER58A	-5.5	0.415101	0.0735994
	SLC15A2	1.85	2.35477	0.201494			NPTX2	-3	0.415125	0.0735994
	LOC728431	5	2.35394	0.201494			PGAP3	-4.15	0.415371	0.0735994
	TRAPPC6B	9	2.35296	0.0735994			CLCN4	-1.8	0.415415	0.0735994
	SIK1	4.25	2.35134	0.201494			ZNF536	0	0.415557	0.201494
	CCDC134	8.65	2.35097	0.0735994			HNRNPU-AS1	-8.3	0.415639	0.0735994
	NAPB	7.2	2.34791	0.110532			TEX15	-4.9	0.415845	0.0735994
	r_(TCCCC)n	0.5	2.34661	0.201494			HAS2	-4.05	0.416158	0.0735994
	LOC284578	2.6	2.34661	0.201494			PLEKHA3	-8.3	0.416712	0.0735994
	SLC13A3	-0.55	2.34661	0.0735994			FOXK1	-4.25	0.41711	0.0735994
	PPAP2A	6.35	2.34516	0.146075			SIRT5	-7.65	0.417542	0.0735994
	LYG1	4.75	2.34462	0.201494			C10orf140	-7.7	0.417872	0.0735994
	SLC44A4	6.85	2.34277	0.122961			TTC14	-5.85	0.41837	0.0735994
	FCGBP	6.1	2.34247	0.160581			ARHGAP33	-2.9	0.418527	0.0735994
	r_(GGAA)n	3.3	2.34245	0.201494			ATP9B	-5.4	0.418867	0.0735994
	SH3PXD2B	1.85	2.34245	0.201494			TXNRD3NB	-4.85	0.41888	0.0735994
	ZNF595	5.65	2.34203	0.19082			MAST4	-7.55	0.419076	0.0735994
	LOC90834	3.05	2.34052	0.201494			RMRP	-9	0.419127	0.0735994
	SELM	3.3	2.34024	0.201494			RAPGEF4	-4.65	0.419195	0.0735994
	TLR7	4.95	2.33998	0.201494			r_tRNA-His-CAY_	-4	0.419289	0.0735994
	ALPP	5.7	2.33898	0.186263			FBXL19	0.8	0.419425	0.201494
	LOC440896	5.05	2.33898	0.201494			r_MLT2A1	-3.05	0.420878	0.0735994
	LOC285847	3.8	2.33857	0.201494			PPIAL4C	-8.1	0.421117	0.0735994
	KLHL32	5.15	2.33597	0.201494			SLC10A4	-6.65	0.421132	0.0735994
	r_Plat_L3	1.95	2.33493	0.201494			PPIAL4E	-1.15	0.421261	0.0735994
	CXorf21	0.35	2.3349	0.201494			NOL4	-4.35	0.421439	0.0735994
	DNAJB13	6.5	2.33236	0.137204			ANKRD42	-3.2	0.421801	0.0735994
	LDHC	9	2.33104	0.0735994			r_Tigger10	-3.6	0.422169	0.0735994
	GLIS2	4.95	2.32647	0.201494			RD3	-2.6	0.422169	0.0735994
	GBP4	5.4	2.32574	0.201494			CEBPB	-1.65	0.422189	0.0735994
	GPRIN3	2.85	2.32453	0.201494			ENGASE	-5.15	0.422291	0.0735994
	TRMT61A	5.75	2.32272	0.184141			TOMM40L	-3.15	0.422607	0.0735994
	PLIN5	8	2.32234	0.0735994			BHLHE22	-2.8	0.422963	0.0735994
	LOC100129662	4.5	2.3218	0.201494			MLH3	-6.95	0.423024	0.0735994
	CDC42BPB	6.65	2.3205	0.130583			ALDH2	-9	0.42362	0.0735994
	GRM6	2.8	2.3204	0.201494			GK3P	-5.4	0.424055	0.0735994
	PIWIL2	7	2.31576	0.116965			LOC283731	-2.95	0.42422	0.0735994
	CRTC1	1.75	2.31315	0.201494			ETNK2	-1.9	0.424865	0.0735994
	RASA3	3.05	2.31239	0.201494			GPM6A	-8.95	0.425918	0.0735994
	DYNLL2	6.4	2.31189	0.143244			ZNF514	-7.55	0.425953	0.0735994
	RGS3	8.2	2.31147	0.0735994			TBC1D3B	-2.65	0.426305	0.0735994
	SIRT4	7.85	2.31126	0.0789577			HIST1H2BE	-5.7	0.427083	0.0735994
	RNA_SPIKE_7	1.5	2.31114	0.201494			KLHL3	-4.4	0.427196	0.0735994
	SPDYE1	2.15	2.30619	0.201494			r_LTR5B	-3.95	0.427279	0.0735994
	RNASEK-C17ORF49	9	2.30519	0.0735994			WNT10B	-2.05	0.427287	0.0735994
	LOC730091	2.7	2.30482	0.201494			UST	-7.1	0.42731	0.0735994
	GPR39	5.25	2.30446	0.201494			THBD	0.4	0.42737	0.201494
	PLEKHG5	3.6	2.30421	0.201494			DAPP1	-4.8	0.427516	0.0735994
	KIAA0319	3.8	2.30015	0.201494			TUB	-3.5	0.427898	0.0735994
	SLC2A12	5.7	2.29515	0.186263			SCFD2	-5.1	0.428193	0.0735994
	CDR2L	7.5	2.29316	0.0975859			C1orf88	-3.6	0.428533	0.0735994
	LOC645212	9	2.29238	0.0735994			DKFZP686I15217	-3.95	0.428533	0.0735994
	SUV420H2	5.25	2.29197	0.201494			LOC338758	-5.1	0.429114	0.0735994
	PCDH18	8.3	2.29176	0.0735994			SLC43A1	0.1	0.429634	0.201494
	FGFBP1	4.85	2.29157	0.201494			TIFA	-8.1	0.429645	0.0735994
	BLOC1S1-RDH5	3.85	2.29125	0.201494			TMEM184A	-2.8	0.429798	0.0735994
	ZNF876P	7.8	2.29094	0.0809063			LOC100130899	-3.95	0.430524	0.0735994
	CATSPER2P1	7.95	2.29064	0.0735994			FAM189B	-4.65	0.430554	0.0735994
	SIAE	3.45	2.29024	0.201494			r_L1MB2	-4.1	0.431078	0.0735994
	RNF113A	8.05	2.28877	0.0735994			ZNF737	-6.5	0.431709	0.0735994
	USP2	3.45	2.28701	0.201494			r_tRNA-Gln-CAG	-8.75	0.431998	0.0735994
	CALCB	6.75	2.28688	0.126571			TSPAN4	-1.2	0.432081	0.0735994
	ZBTB16	0.4	2.28682	0.201494			RWDD4	-8.8	0.432382	0.0735994
	PYROXD2	6.4	2.28372	0.143244			BIVM-ERCC5	-5.35	0.432719	0.0735994
	PLP2	9	2.28083	0.0735994			TRIM66	-0.8	0.433778	0.0735994
	r_Tigger4b	4.05	2.28009	0.201494			CHPF	-1	0.43399	0.0735994
	SLC25A35	6.9	2.27599	0.122391			PKD1P1	-7.8	0.434058	0.0735994
	MAST1	1.9	2.27511	0.201494			FAM86C1	-6.55	0.434326	0.0735994
	GRK4	3.8	2.27496	0.201494			PHRF1	-4.75	0.434431	0.0735994
	P4HA2	8.2	2.27175	0.0735994			FUT2	-2.55	0.434431	0.0735994
	GPR1	7.05	2.27118	0.114772			COMMD3	-5.35	0.434494	0.0735994
	PEMT	7.1	2.26894	0.114772			GPC3	-9	0.434578	0.0735994
	C11orf52	4.95	2.26813	0.201494			SDC1	-3.75	0.434857	0.0735994
	LOC400548	5.95	2.26812	0.169217			MSRB2	-5.45	0.435152	0.0735994
	XAF1	4.4	2.26732	0.201494			OSTCP1	-0.8	0.435224	0.0735994
	DNAH11	5.5	2.26557	0.201494			USP20	-7.4	0.435229	0.0735994
	FAM171B	5.65	2.26517	0.19082			MFI2	-2.85	0.435301	0.0735994
	ITGA2B	3.25	2.2623	0.201494			OGFRL1	-4.95	0.435622	0.0735994
	EEPD1	3.3	2.26211	0.201494			HMSD	-8.2	0.435798	0.0735994
	C9orf116	3.95	2.25804	0.201494			TTC7A	-2.25	0.436103	0.0735994
	CYB5R1	7.95	2.25658	0.0735994			KIAA0415	0.75	0.436243	0.201494
	MLKL	2.3	2.25588	0.201494			TERF2	-8.2	0.436669	0.0735994
	LOC100132832	3.1	2.25156	0.201494			C8orf77	-2.55	0.436833	0.0735994
	WDR66	-0.75	2.2502	0.0735994			SULT1A3	-5.7	0.436891	0.0735994
	ZNF408	5.9	2.24864	0.172345			MVD	-9	0.436911	0.0735994
	RND3	9	2.24864	0.0735994			C15orf38	-3.25	0.437049	0.0735994
	C10orf95	4.55	2.24808	0.201494			ZNF41	0.2	0.43713	0.201494
	ZNF670-ZNF695	7	2.24807	0.116965			GOLGA6L9	-4.9	0.437312	0.0735994
	C2orf83	2.7	2.24717	0.201494			CENPB	-6.6	0.438084	0.0735994
	ABCA9	3.95	2.24674	0.201494			CCDC88C	-2.2	0.438472	0.0735994
	SNORA68	5.3	2.24641	0.201494			AVL9	-1.55	0.438692	0.0735994
	KIAA0247	4.3	2.24624	0.201494			CYP2R1	-4.45	0.438824	0.0735994
	LOC641467	0.5	2.24219	0.201494			FAM156B	-2.6	0.438824	0.0735994
	LRRC66	2.75	2.24071	0.201494			SLC27A2	-7.6	0.439014	0.0735994
	PACSIN3	3.2	2.23977	0.201494			AMH	-2.45	0.439414	0.0735994
	r_L1MA10	1.3	2.23944	0.201494			RRAS2	-8.75	0.439451	0.0735994
	SGK1	6.4	2.23929	0.143244			DSC2	-8.8	0.439566	0.0735994
	LOC727849	3.55	2.2377	0.201494			CYP4X1	-7.55	0.43992	0.0735994
	KLB	4.85	2.23695	0.201494			ADAMTS19	-2.6	0.440287	0.0735994
	CYP2J2	4.7	2.23662	0.201494			ZNF883	-6.1	0.440432	0.0735994
	C19orf51	6.95	2.23356	0.121238			ACPL2	-8.9	0.440717	0.0735994
	SNTB1	4.6	2.23258	0.201494			RHBG	-4.1	0.440792	0.0735994
	ISY1	9	2.23256	0.0735994			ADAMTSL2	-6.1	0.441408	0.0735994
	EGR1	7.9	2.23177	0.0758627			KIAA0182	-8.95	0.442897	0.0735994
	RNU4ATAC	4.25	2.23018	0.201494			SLC4A5	-2.9	0.442966	0.0735994
	WTIP	0.4	2.22915	0.201494			ALS2CR8	-6	0.443602	0.0735994
	SLC7A14	3.3	2.22793	0.201494			LRRC17	-3.3	0.443881	0.0735994
	SEPT14	8.6	2.22632	0.0735994			ZNF238	-3.15	0.443951	0.0735994
	NAP1L2	7.55	2.22562	0.0955722			SNORA67	-7.35	0.444001	0.0735994
	LEPREL2	3.75	2.22362	0.201494			C16orf93	-6.25	0.444088	0.0735994
	AMBRA1	2.2	2.22257	0.201494			SERPINE1	-0.55	0.444748	0.0735994
	TBC1D25	3.15	2.22239	0.201494			RIBC1	-2.4	0.444748	0.0735994
	NFKBIE	5.85	2.22108	0.176241			TLR8-AS1	-0.35	0.444957	0.0735994
	DUSP9	1.7	2.22045	0.201494			EGFEM1P	-0.7	0.445039	0.0735994
	MIR608	3.65	2.22045	0.201494			SPINK5	0.8	0.445521	0.201494
	PLA2G16	9	2.21987	0.0735994			GPM6B	-6.15	0.445862	0.0735994
	MMAA	-0.1	2.21818	0.0735994			CLN3	-1.65	0.446587	0.0735994
	ZNF510	5.9	2.21733	0.172345			DPPA4	-1.35	0.446791	0.0735994
	DDI2	3.95	2.21346	0.201494			PRSS3	-3.65	0.446899	0.0735994
	GPR124	5.2	2.21334	0.201494			PLCL2	-7.55	0.446942	0.0735994
	ATG14	5.1	2.21155	0.201494			PEX11G	-7.6	0.447303	0.0735994
	NR1D1	4.3	2.20751	0.201494			LRRC6	-1.2	0.447645	0.0735994
	WNT3	5.95	2.20682	0.169217			DYM	-7.5	0.448055	0.0735994
	MAPT	8.1	2.20657	0.0735994			C9orf68	0.05	0.448437	0.201494
	HPSE	6.9	2.20307	0.122391			CYTH3	-5.2	0.448463	0.0735994
	KRTCAP2	9	2.20079	0.0735994			LOC100216546	-5.8	0.449561	0.0735994
	KRTAP21-2	3.45	2.20044	0.201494			PALB2	-5.2	0.450592	0.0735994
	MIR339	5.65	2.20019	0.19082			TMC7	-3.25	0.450847	0.0735994
	MYH9	9	2.19978	0.0735994			ZNF554	-6.6	0.450989	0.0735994
	FAM26F	2.15	2.19956	0.201494			NETO2	-9	0.451072	0.0735994
	ZNF642	3.35	2.1975	0.201494			MSH5-SAPCD1	-5.15	0.451728	0.0735994
	SNAR-C5	1.9	2.19748	0.201494			ATP5EP2	-6.35	0.451887	0.0735994
	ZNF133	7.65	2.19705	0.0894112			B3GNT9	-2.45	0.452092	0.0735994
	PHOSPHO2	-0.05	2.18987	0.0735994			TGFBR2	-0.55	0.452157	0.0735994
	HEG1	5.65	2.18967	0.19082			NOL3	-1.85	0.45225	0.0735994
	LOC158696	0.45	2.18912	0.201494			AMACR	-1.65	0.452318	0.0735994
	IFITM1	5.4	2.18608	0.201494			HIST1H2BD	-7.45	0.452497	0.0735994
	ZNF668	5.8	2.18546	0.18075			ARHGAP17	-7.35	0.452803	0.0735994
	MTCH2	9	2.18427	0.0735994			PDF	-5.95	0.452864	0.0735994
	ANKRD31	2.55	2.18256	0.201494			ZFP90	-8.7	0.453056	0.0735994
	MARK2	5.15	2.18227	0.201494			TBX2	-5.4	0.453067	0.0735994
	PRDX6	9	2.18166	0.0735994			LOC645513	-1.85	0.453239	0.0735994
	EPHA2	3.85	2.18061	0.201494			ZXDB	-1.85	0.453464	0.0735994
	SP2	7.6	2.17915	0.09118			PLEKHH3	-3.2	0.453579	0.0735994
	TRIM55	4.25	2.17901	0.201494			BAHCC1	-8.2	0.453904	0.0735994
	LOC100130987	1.25	2.1782	0.201494			FLJ30838	-1.55	0.454231	0.0735994
	HRASLS	2.9	2.17777	0.201494			PTPLB	-3.8	0.454276	0.0735994
	TNFSF15	6.05	2.17391	0.164247			PKIG	-7.3	0.454506	0.0735994
	NFIX	3.2	2.17379	0.201494			PODXL	-5.15	0.454555	0.0735994
	RHBDF2	5	2.17371	0.201494			r_LTR17	-3.2	0.454812	0.0735994
	RGS12	5.05	2.1734	0.201494			METTL7A	-7.5	0.454969	0.0735994
	SCYL3	5.8	2.17265	0.18075			PLEKHB1	-6.35	0.454993	0.0735994
	LOC100335030	3.9	2.17238	0.201494			TIGD6	0.6	0.455001	0.201494
	KAT7	6.7	2.17204	0.127238			MS4A2	-1.4	0.455019	0.0735994
	UPP1	6.9	2.17151	0.122391			NME5	-9	0.455146	0.0735994
	ARHGAP5-AS1	7.8	2.16992	0.0809063			FES	-3.75	0.455328	0.0735994
	ULK4P3	8.3	2.16961	0.0735994			LOC643623	-1.85	0.455656	0.0735994
	ANP32C	2.6	2.16917	0.201494			DNAJC1	-7.3	0.456001	0.0735994
	TMEM40	3.6	2.16749	0.201494			ACSF2	-6.7	0.45624	0.0735994
	APLF	-0.2	2.16573	0.0735994			ZNF879	-4.2	0.456437	0.0735994
	BLOC1S2	8.55	2.16442	0.0735994			FMN1	-2.05	0.457536	0.0735994
	LOC284454	4.4	2.16195	0.201494			LRRC8C	-4.6	0.457627	0.0735994
	THSD4	6.6	2.16166	0.132994			HOPX	-3.95	0.457703	0.0735994
	TMEM156	8.4	2.16162	0.0735994			ADAM15	-4.75	0.457718	0.0735994
	SMPD2	5.55	2.16069	0.198257			PSKH1	-5.45	0.457755	0.0735994
	SNORD62B	1.2	2.15995	0.201494			RAB6B	-4.65	0.458285	0.0735994
	NDOR1	8.45	2.15981	0.0735994			DEPDC4	-6.75	0.458345	0.0735994
	RNF24	6.75	2.15926	0.126571			RAB43	-3.25	0.458373	0.0735994
	HTR7P1	4.65	2.15815	0.201494			GNB3	-1.95	0.458461	0.0735994
	GIMAP1	5	2.15744	0.201494			COMTD1	-5.8	0.458564	0.0735994
	KLHL21	5.7	2.15721	0.186263			MFF	-7	0.459237	0.0735994
	SPEG	3.5	2.15628	0.201494			EPDR1	-8.65	0.45935	0.0735994
	FN1	9	2.15617	0.0735994			CHD9	-7.3	0.459741	0.0735994
	ZFP91-CNTF	3	2.15239	0.201494			r_MLT1N2	0.05	0.459742	0.201494
	RPS28	9	2.15227	0.0735994			IFI16	-8.55	0.459767	0.0735994
	SLC29A3	3.05	2.15025	0.201494			ANKRD36BP2	-4.5	0.459918	0.0735994
	HMBOX1	5.05	2.14817	0.201494			r_MER33	-3.75	0.459948	0.0735994
	MIR4461	4.75	2.1465	0.201494			ANKRD20A1	-5.75	0.460437	0.0735994
	FUT10	5.4	2.14486	0.201494			KIF3C	-7.8	0.460682	0.0735994
	RPUSD4	7.9	2.1435	0.0758627			TMTC2	-5.65	0.460904	0.0735994
	KRT8	8	2.14278	0.0735994			r_LTR15	-5.75	0.460956	0.0735994
	FLJ35776	6.95	2.14266	0.121238			ECHDC3	-2.1	0.460964	0.0735994
	KIF20A	8.4	2.14251	0.0735994			EIF2B5	-5.6	0.460983	0.0735994
	ATXN7	6.8	2.1413	0.125296			FUT4	-3.55	0.461062	0.0735994
	SLC48A1	6.5	2.1408	0.137204			KLRAP1	-0.8	0.461784	0.0735994
	SNORD62B	0.25	2.13883	0.201494			HTRA1	-8.05	0.46179	0.0735994
	ZSCAN2	5	2.13861	0.201494			LOC100286844	0.4	0.462064	0.201494
	PAPLN	5.45	2.13697	0.201494			SNX10	-8.4	0.462089	0.0735994
	S100A11	9	2.13615	0.0735994			SHB	-3.85	0.462148	0.0735994
	SFRP2	2.6	2.1326	0.201494			ANKMY1	-3.7	0.462197	0.0735994
	r_LTR12D	-0.15	2.1326	0.0735994			RABEP2	-1.85	0.462432	0.0735994
	RAET1E	-0.6	2.1326	0.0735994			DNMT3A	-6.3	0.462549	0.0735994
	LTB4R	6.1	2.13251	0.160581			r_L1M3	-3.45	0.462901	0.0735994
	ZNF551	8.95	2.13243	0.0735994			RAB27B	-6.75	0.463243	0.0735994
	LOC100506688	3.35	2.13132	0.201494			IFIT2	-2.4	0.463278	0.0735994
	r_MER34B-int	2.75	2.13132	0.201494			ASB13	-8.45	0.463464	0.0735994
	MIR320E	1.2	2.13067	0.201494			SLC24A4	1.85	0.463523	0.201494
	MIR7-1	-1.15	2.13067	0.0735994			IFIH1	-3.1	0.46401	0.0735994
	RGS3	9	2.12978	0.0735994			NHSL1	-6.1	0.464025	0.0735994
	LRP5	1.05	2.12823	0.201494			GBP6	-2.95	0.464153	0.0735994
	GOLT1A	1.65	2.12777	0.201494			TMEM133	-4.15	0.464375	0.0735994
	CLU	9	2.12696	0.0735994			r_Tigger3c	-3.25	0.464375	0.0735994
	MFAP2	6.5	2.12614	0.137204			BMP3	-5.4	0.464543	0.0735994
	ZNF416	7.95	2.12528	0.0735994			SLC22A23	-5.75	0.46497	0.0735994
	ARHGAP27	2.2	2.12521	0.201494			CHRD	-2	0.465176	0.0735994
	RAD52	4.75	2.12487	0.201494			NLRP12	-5.2	0.465774	0.0735994
	NCEH1	5.1	2.12483	0.201494			APOE	-6.85	0.465866	0.0735994
	RHOA	9	2.12459	0.0735994			NTAN1	-5.45	0.4659	0.0735994
	NCKAP5L	6.95	2.12407	0.121238			STC1	-7.35	0.465964	0.0735994
	TMEM169	4.7	2.12335	0.201494			PTPRS	-2.45	0.466159	0.0735994
	r_MER9a1	2.8	2.1227	0.201494			DOPEY1	-6.3	0.466309	0.0735994
	FAM83H	2.5	2.12189	0.201494			HIST1H4A	-9	0.466724	0.0735994
	LOC100128593	2.7	2.12133	0.201494			TTYH2	-0.3	0.466766	0.0735994
	LOC728723	4.4	2.12013	0.201494			ADAMTS1	-8.85	0.467113	0.0735994
	VAV1	2.1	2.11741	0.201494			SLC38A10	-2	0.467122	0.0735994
	TMEM150A	5.05	2.11705	0.201494			FUZ	-2.45	0.467173	0.0735994
	CALD1	9	2.11641	0.0735994			ZNF516	-4	0.467189	0.0735994
	TOX2	2.2	2.11615	0.201494			PPP2R3B	-2.75	0.467214	0.0735994
	OPTN	9	2.11383	0.0735994			FLJ34747	-1.35	0.467414	0.0735994
	ALG3	6.7	2.1137	0.127238			TRAF6	-3	0.467591	0.0735994
	SMARCB1	9	2.1131	0.0735994			ATP1A2	-2.3	0.467653	0.0735994
	LOC100306951	6.4	2.1124	0.143244			r_LTR12F	0.95	0.467714	0.201494
	C1QTNF2	2.15	2.11126	0.201494			ENOPH1	-6.85	0.468097	0.0735994
	SLC24A2	2.4	2.1112	0.201494			FLJ14186	-1.5	0.468684	0.0735994
	DKFZP586I1420	7.3	2.1109	0.106958			SPIN2B	-5.75	0.46901	0.0735994
	IDH3G	9	2.11053	0.0735994			ZMYM5	-6.65	0.469152	0.0735994
	TIGD7	4.8	2.10998	0.201494			FDX1L	-2.6	0.46925	0.0735994
	LINC00470	3.75	2.10932	0.201494			TBC1D8B	-2.6	0.469441	0.0735994
	U2AF1L4	9	2.1092	0.0735994			ST6GALNAC2	-1	0.469466	0.0735994
	SYDE2	5.35	2.10902	0.201494			LAMA1	-1.35	0.469652	0.0735994
	PLEKHA7	5.15	2.10821	0.201494			KIF16B	-7.3	0.469679	0.0735994
	ZRANB3	8.4	2.10722	0.0735994			ELMOD3	-6.6	0.469768	0.0735994
	MCAT	2.4	2.10623	0.201494			WWOX	-8.35	0.471113	0.0735994
	LOC100379224	8.45	2.10596	0.0735994			CTNNBIP1	-3.9	0.471134	0.0735994
	TCFL5	3.8	2.10502	0.201494			FLJ10038	-3.1	0.471361	0.0735994
	LOC100216001	2.1	2.10479	0.201494			ZNF687	-2.3	0.471606	0.0735994
	TAGLN2	9	2.10354	0.0735994			SNAP91	-5.15	0.471711	0.0735994
	ANXA3	9	2.10336	0.0735994			CITED2	-6.75	0.471974	0.0735994
	CLMN	2.25	2.10298	0.201494			CCDC109B	-5.95	0.472285	0.0735994
	LRRC25	1.7	2.10296	0.201494			BFSP1	-4.55	0.472339	0.0735994
	ARRDC3	3.55	2.10237	0.201494			KCTD13	-3.2	0.472795	0.0735994
	CNOT10	6.7	2.10119	0.127238			RASSF9	-5.2	0.47296	0.0735994
	PTCH2	4.75	2.1007	0.201494			SEMA6D	-5	0.473195	0.0735994
	TBC1D14	7.8	2.09676	0.0809063			LOC100272217	-4	0.473282	0.0735994
	AP1M2	1.45	2.09549	0.201494			SNORA23	-4	0.473368	0.0735994
	FGD6	6.3	2.09399	0.147257			USP32P2	-6.6	0.473538	0.0735994
	FAM63A	3.1	2.09342	0.201494			FBXO36	-5	0.47408	0.0735994
	KIFC3	4.95	2.09329	0.201494			GPR89C	-7.55	0.474184	0.0735994
	ENO3	-0.1	2.0929	0.0735994			LOC100129518	-4.2	0.474195	0.0735994
	RACGAP1P	3	2.09236	0.201494			HES4	-3.1	0.474244	0.0735994
	TSPAN1	1.85	2.09208	0.201494			PC	-3.05	0.474333	0.0735994
	PTHLH	6.9	2.0917	0.122391			MID2	-3.85	0.474539	0.0735994
	CPNE9	4.95	2.0913	0.201494			FGF13	-7.25	0.475161	0.0735994
	MAP2K5	1.8	2.0906	0.201494			C9orf21	-6.4	0.475459	0.0735994
	LOC284551	2.7	2.09039	0.201494			PLEKHG4	-5.05	0.475954	0.0735994
	C17orf56	5.6	2.0882	0.193962			ALDH1A3	-0.15	0.476599	0.0735994
	ZMYND17	4.8	2.08694	0.201494			CCDC165	-6.9	0.476904	0.0735994
	PUS7	9	2.08678	0.0735994			LOC100499484	-3.1	0.47761	0.0735994
	MYPOP	4.15	2.08532	0.201494			C21orf67	-2.35	0.477878	0.0735994
	TRAIP	7.65	2.08492	0.0894112			PXK	-4.35	0.478642	0.0735994
	CEACAM8	3.65	2.0831	0.201494			GNPTG	-6.55	0.478767	0.0735994
	TMEM25	4.3	2.08293	0.201494			HLF	-1.85	0.478776	0.0735994
	MYCN	4.85	2.0816	0.201494			GLI2	-4.45	0.479389	0.0735994
	PLSCR3	6.85	2.08075	0.122961			NAF1	-4.5	0.4796	0.0735994
	GALNTL1	4.2	2.08034	0.201494			DKFZP434I0714	-2.6	0.479794	0.0735994
	PART1	6.45	2.08028	0.140376			r_T-rich	-2.1	0.479853	0.0735994
	CCL2	6	2.07931	0.166988			QPCTL	-2.3	0.479921	0.0735994
	EPB49	4.15	2.07881	0.201494			APLP1	-5.4	0.480716	0.0735994
	ANKRD29	1.5	2.07783	0.201494			PPP1R14B	-2.25	0.481216	0.0735994
	LOC643770	1.55	2.07449	0.201494			XPR1	-6.35	0.481337	0.0735994
	PNPLA2	6.8	2.07173	0.125296			CSNK2A2	-7.6	0.481429	0.0735994
	RAB26	1.35	2.0714	0.201494			RNF217	-4.95	0.48147	0.0735994
	RTKN	6.85	2.07035	0.122961			EDA	-2.5	0.48161	0.0735994
	WT1	1.75	2.07022	0.201494			PAQR8	-6.25	0.481715	0.0735994
	AKR1C3	7.95	2.07002	0.0735994			ACSS1	-4.85	0.481798	0.0735994
	KLHL20	8.45	2.06976	0.0735994			AHCTF1	-7.05	0.481943	0.0735994
	GTF2IRD2	0.6	2.06718	0.201494			JAK2	-6.95	0.482637	0.0735994
	RRBP1	8.15	2.06626	0.0735994			GRAMD1C	-3.75	0.482694	0.0735994
	POTEKP	5.75	2.06566	0.184141			PAPL	-7.4	0.482695	0.0735994
	FAM82A1	2.7	2.0655	0.201494			MIR1244-1	-8.6	0.482698	0.0735994
	r_MER94	1.65	2.06421	0.201494			RPS9	-9	0.482789	0.0735994
	TARSL2	6.2	2.06315	0.153838			DPH1	-4.6	0.482882	0.0735994
	FAM120C	7.1	2.06196	0.114772			NRG3	-6.25	0.483633	0.0735994
	KCTD21	3	2.06143	0.201494			KIAA0513	-4.7	0.483685	0.0735994
	RPL18	7	2.06119	0.116965			MS4A10	0.1	0.483991	0.201494
	SH3BGRL3	9	2.06107	0.0735994			MCCC2	-4.3	0.4842	0.0735994
	NAT8L	0.7	2.0606	0.201494			WTH3DI	-4.1	0.484314	0.0735994
	BCL9	8.5	2.06043	0.0735994			OCEL1	-2.8	0.484349	0.0735994
	ZNF124	6.75	2.05986	0.126571			MAP3K8	-2.25	0.484558	0.0735994
	NDST1	4.8	2.05968	0.201494			LOC440354	-6.15	0.484728	0.0735994
	RETSAT	5.95	2.05871	0.169217			AKD1	-5.65	0.484898	0.0735994
	BZW2	9	2.05847	0.0735994			GLT25D2	-1.6	0.485083	0.0735994
	ZFP62	4.2	2.05746	0.201494			FOXE1	-2.65	0.485217	0.0735994
	LPCAT3	6.2	2.0568	0.153838			ZNF320	-4.9	0.485265	0.0735994
	RCHY1	7.4	2.05579	0.103529			ATP8B5P	-3.3	0.485312	0.0735994
	MEF2BNB-MEF2B	8.5	2.05415	0.0735994			CDR2	-8.15	0.48577	0.0735994
	FLJ39739	2.9	2.0541	0.201494			STXBP1	-6	0.486045	0.0735994
	PLA2G4B	2.8	2.05328	0.201494			C10orf67	-2.55	0.486638	0.0735994
	ACRC	3.3	2.05328	0.201494			DALRD3	-7.75	0.486675	0.0735994
	LOC401052	2.45	2.0506	0.201494			PCTP	-7.25	0.486681	0.0735994
	ATP13A1	3.6	2.0506	0.201494			FAM98C	-6.25	0.486835	0.0735994
	RAB9A	9	2.04914	0.0735994			MAOA	-9	0.486855	0.0735994
	CYP2W1	4.85	2.04911	0.201494			ZNF853	-7.75	0.486952	0.0735994
	SH3GLB2	2.9	2.04885	0.201494			C19orf29	-4.95	0.487722	0.0735994
	RPS6KA4	5.1	2.04831	0.201494			HIST2H3A	-6.45	0.487771	0.0735994
	LRRC37A2	3.4	2.04829	0.201494			FAM110B	-7.15	0.487841	0.0735994
	COMMD9	8.5	2.04776	0.0735994			SMAD6	-3.75	0.487844	0.0735994
	LOC100506190	6.55	2.04754	0.134243			EBF3	-4.6	0.487881	0.0735994
	ALG8	8.4	2.04677	0.0735994			BOLA2	-3.55	0.48828	0.0735994
	WDR83	6.8	2.04641	0.125296			RP9	-5.4	0.48858	0.0735994
	C2orf67	4.25	2.04478	0.201494			MIPEP	-8.35	0.489077	0.0735994
	ITGA5	5.95	2.04464	0.169217			ACTA2	-5.95	0.489377	0.0735994
	KRT18	9	2.04412	0.0735994			HSPG2	0.15	0.4895	0.201494
	SMYD3	8.55	2.04396	0.0735994			LPCAT1	-3.05	0.490266	0.0735994
	ZYX	6.75	2.04236	0.126571			PIGQ	-5	0.490489	0.0735994
	DIS3L2	9	2.04193	0.0735994			C15orf34	-1.05	0.491134	0.0735994
	CMPK1	9	2.04108	0.0735994			VAX2	-5.1	0.491568	0.0735994
	POMT2	8.25	2.04054	0.0735994			FSD1	-3.9	0.491718	0.0735994
	TDRD3	5.2	2.04015	0.201494			LOC100506730	-0.15	0.49175	0.0735994
	FKBP11	6.85	2.03979	0.122961			FEZ2	-5.9	0.491975	0.0735994
	GXYLT2	5.2	2.0384	0.201494			r_MER21A	-0.6	0.492181	0.0735994
	DNAJB4	6.1	2.03737	0.160581			LY6G5B	-1.65	0.492184	0.0735994
	CCDC71	5.95	2.03615	0.169217			VANGL1	-6.45	0.492477	0.0735994
	HOXD1	2.5	2.03528	0.201494			HBA1	-4.65	0.492649	0.0735994
	AMPD2	8.4	2.03514	0.0735994			VTRNA1-2	-7.9	0.492798	0.0735994
	ZEB2-AS1	-0.65	2.03447	0.0735994			CACNB1	-4.9	0.492925	0.0735994
	MAPK7	7.65	2.03307	0.0894112			NEAT1	-7.6	0.492927	0.0735994
	NLRX1	6.7	2.03154	0.127238			CLDND2	-2.2	0.493064	0.0735994
	CHMP4A	8.7	2.03109	0.0735994			PDK3	-7.05	0.493246	0.0735994
	C6orf132	2	2.03097	0.201494			r_MLT1J	-0.5	0.493495	0.0735994
	r_L1MD	2.95	2.03094	0.201494			MIR5047	-2	0.493506	0.0735994
	SLC36A1	6.45	2.03094	0.140376			FAM108C1	-6.3	0.493538	0.0735994
	APOL2	5.55	2.0302	0.198257			SPINK2	-7.85	0.493932	0.0735994
	MAFF	4.3	2.03019	0.201494			LRP11	-6	0.493944	0.0735994
	ECHS1	9	2.02972	0.0735994			SESN1	-7.3	0.493992	0.0735994
	SZT2	2.85	2.02912	0.201494			MPG	-1.55	0.494067	0.0735994
	FHL2	6.35	2.02851	0.146075			TTC39A	-7.55	0.494147	0.0735994
	RHOG	5.15	2.02847	0.201494			HSPE1	-4.95	0.494368	0.0735994
	SLC39A9	7.05	2.0282	0.114772			RAD51	-6.5	0.494387	0.0735994
	LIN37	9	2.02729	0.0735994			LOC730227	-1.2	0.494616	0.0735994
	SLPI	5.75	2.02692	0.184141			TGFA	-3.5	0.494743	0.0735994
	GAS2L3	7.2	2.02688	0.110532			ST3GAL6	-4.5	0.494926	0.0735994
	CDC34	4.25	2.02654	0.201494			WFDC8	-3.4	0.495596	0.0735994
	SYTL2	3.85	2.02604	0.201494			C19orf81	-0.6	0.495803	0.0735994
	BRMS1	9	2.02569	0.0735994			SHROOM2	-3.7	0.495915	0.0735994
	HLA-L	5.35	2.02496	0.201494			GK	-9	0.496151	0.0735994
	ZNF250	5.9	2.02405	0.172345			SOCS2	-5.6	0.496302	0.0735994
	TMEM222	9	2.02215	0.0735994			SNORD23	-3.5	0.496348	0.0735994
	SIDT2	4.9	2.02164	0.201494			ZNF276	-5.95	0.496961	0.0735994
	SNORD98	5.65	2.02117	0.19082			ACOX3	-5.8	0.496985	0.0735994
	SCPEP1	9	2.02012	0.0735994			NYAP2	0.05	0.497026	0.201494
	THSD1	5	2.01953	0.201494			ZNF395	-6.25	0.497188	0.0735994
	WDR46	8.4	2.01908	0.0735994			LOC100132891	-4	0.497194	0.0735994
	r_L1M2	-0.3	2.01848	0.0735994			ABHD3	-8.35	0.497216	0.0735994
	C15orf23	9	2.01795	0.0735994			FLJ27352	-8.7	0.497378	0.0735994
	PRKAG2	2.9	2.01793	0.201494			CCRN4L	-1.4	0.497554	0.0735994
	CELSR1	5.85	2.01762	0.176241			ZNF114	-2.45	0.497654	0.0735994
	OLFML2A	4.55	2.01668	0.201494			GJA1	-7.95	0.497966	0.0735994
	ITPKB	7.05	2.01658	0.114772			PFKFB4	-2.55	0.497987	0.0735994
	MOSPD3	5.9	2.01446	0.172345			PRKCQ	-5.75	0.498244	0.0735994
	FURIN	3.3	2.01434	0.201494			TSPO	-7.3	0.498565	0.0735994
	C8orf86	5.7	2.01429	0.186263			ERC2	-3.2	0.498638	0.0735994
	TRIP10	3.95	2.01425	0.201494			FKBP10	-6.05	0.499194	0.0735994
	NDNF	3	2.01272	0.201494			PCDHAC2	1.2	0.499229	0.201494
	MEIS3	2.45	2.01237	0.201494			ARRDC4	-6.75	0.499438	0.0735994
	PBXIP1	4.8	2.01178	0.201494			LOC100128822	-1.95	0.499533	0.0735994
	EIF4E2	9	2.01074	0.0735994			r_tRNA-Val-GTG	-6.05	0.499679	0.0735994
	PHF23	7.05	2.01041	0.114772			r_MER49	-1.5	0.499689	0.0735994
	APOBEC3G	3.6	2.00972	0.201494			INF2	-3.55	0.499757	0.0735994
	DPYD	9	2.00911	0.0735994			CLEC7A	-3.9	0.50007	0.0735994
	C14orf45	3.7	2.00903	0.201494			PPP1R3E	-4.05	0.500125	0.0735994
	SCARNA2	1.9	2.00868	0.201494			C2orf81	-3.8	0.500342	0.0735994
	ALAD	8.95	2.00831	0.0735994			LOC90784	-3.75	0.500522	0.0735994
	CLYBL	-0.2	2.00825	0.0735994			ZIK1	-2.8	0.500851	0.0735994
	SCAMP2	9	2.00818	0.0735994			GPR37	-8.3	0.500995	0.0735994
	RAE1	9	2.00661	0.0735994			POU3F2	-6.1	0.501378	0.0735994
	SNORD63	2.2	2.0058	0.201494			r_Tigger4a	-4.05	0.501483	0.0735994
	AGPAT2	7.65	2.00552	0.0894112			RNF128	-3.6	0.502529	0.0735994
	S100A14	5	2.00464	0.201494			TSC22D2	-5.8	0.502951	0.0735994
	JRKL	3.95	2.00421	0.201494			LOC375190	-5.85	0.503268	0.0735994
	PVT1	6	2.0038	0.166988			NUDT16	0.55	0.50329	0.201494
	TNC	8.95	2.00317	0.0735994			ZDHHC22	-3.15	0.503361	0.0735994
	NRM	9	2.00317	0.0735994			YES1	-9	0.503436	0.0735994
	CORO7	0.85	2.00261	0.201494			LNP1	-2.7	0.503819	0.0735994
	ULK4P1	2.45	2.00137	0.201494			SNORD102	-1.05	0.504231	0.0735994
	AMPH	4.6	2.00044	0.201494			TP53I13	-0.65	0.504452	0.0735994
	TRAF1	0.85	2.00028	0.201494			GPR64	-6.6	0.504466	0.0735994
	RIMS4	3.9	2.00001	0.201494			NUP210	-8.3	0.504668	0.0735994
	LRRC49	8.9	1.99961	0.0735994			ZNF583	-2.95	0.50479	0.0735994
	LOC100506472	4	1.99931	0.201494			GYS1	-8.55	0.504802	0.0735994
	ZBED1	8.1	1.99764	0.0735994			SLMO1	-2.3	0.505069	0.0735994
	RFX1	3.9	1.99749	0.201494			RALGPS2	-3.05	0.505198	0.0735994
	COQ10B	8.95	1.9972	0.0735994			KIAA0232	-4.45	0.505209	0.0735994
	ADCK1	7.25	1.99619	0.10863			NOTCH2NL	-4.8	0.505319	0.0735994
	C11orf24	4.3	1.99582	0.201494			r_Tigger14a	-5.4	0.505375	0.0735994
	ZNF557	8.85	1.99573	0.0735994			RHOT2	-5.15	0.505458	0.0735994
	r_(CTGGGG)n	4.6	1.99571	0.201494			SNTA1	-5.95	0.505717	0.0735994
	r_(TTTC)n	2.7	1.99534	0.201494			LY6D	0.65	0.506438	0.201494
	PCSK1N	3.25	1.99399	0.201494			FZD4	-3.1	0.506483	0.0735994
	SIPA1L1	5.95	1.99393	0.169217			RGNEF	-7.55	0.507013	0.0735994
	GATSL1	1.8	1.99285	0.201494			C2CD4A	-3.05	0.507118	0.0735994
	HSCB	6.95	1.99262	0.121238			LOC100506123	-4	0.507529	0.0735994
	LAMC2	8.25	1.99154	0.0735994			r_L1MC4a	-3.35	0.507564	0.0735994
	TMCC2	3.25	1.99133	0.201494			S1PR1	-7.2	0.507704	0.0735994
	SNORD91A	3.6	1.99059	0.201494			TMEM182	-1.6	0.507997	0.0735994
	S100A2	4.7	1.98906	0.201494			PWWP2A	-7.3	0.508085	0.0735994
	IFFO2	6.7	1.98758	0.127238			FLJ22184	-2.5	0.508277	0.0735994
	WDR92	8.95	1.98595	0.0735994			RIMBP3B	-3.3	0.508681	0.0735994
	ZHX2	1.35	1.98402	0.201494			MUTYH	-5.25	0.508922	0.0735994
	SCNM1	9	1.98279	0.0735994			HIST2H2BF	0.7	0.509068	0.201494
	APEX2	8.85	1.98236	0.0735994			CREBZF	-6.7	0.509166	0.0735994
	LINC00327	6.55	1.98158	0.134243			TMEM218	-4.55	0.509278	0.0735994
	INPP1	5.8	1.98017	0.18075			IGSF8	-7.4	0.509393	0.0735994
	TMEM108	3.4	1.98015	0.201494			DAAM2	-3.15	0.509458	0.0735994
	LOC100287722	5.75	1.97929	0.184141			SNORA31	-3.3	0.50962	0.0735994
	TMED7-TICAM2	7.45	1.97925	0.100895			FAM53B	-2.15	0.509764	0.0735994
	r_Tigger5	3.7	1.97925	0.201494			CCDC114	-3.7	0.510029	0.0735994
	CPSF7	6.35	1.97866	0.146075			ZNF584	-5.55	0.510681	0.0735994
	PCDHB9	-0.1	1.97736	0.0735994			RIMS2	-1.55	0.510774	0.0735994
	ZNF708	3.6	1.97558	0.201494			VAV3	-3.3	0.510797	0.0735994
	DMRTA1	0.55	1.97379	0.201494			EPAS1	-6.95	0.511049	0.0735994
	SIPA1	1.8	1.97359	0.201494			SLCO4C1	-3.7	0.511081	0.0735994
	C19orf10	9	1.97048	0.0735994			GNAL	-1.7	0.511154	0.0735994
	ATRIP	4.1	1.96966	0.201494			CLEC16A	-4.4	0.511217	0.0735994
	REXO1	4.2	1.96906	0.201494			IRS2	-6.15	0.511552	0.0735994
	ABHD8	2.45	1.96658	0.201494			STK11IP	-3.1	0.511609	0.0735994
	INTS4	4.5	1.96627	0.201494			NR3C2	-2.85	0.511838	0.0735994
	TECPR1	8.85	1.96619	0.0735994			LOC729444	-3.15	0.512223	0.0735994
	BAHD1	5.6	1.96572	0.193962			HLA-DPB1	-6.7	0.512236	0.0735994
	SMPD1	6.75	1.96535	0.126571			SLC4A1	-3.65	0.512626	0.0735994
	TIMP1	9	1.96499	0.0735994			ANKRD13D	-1.25	0.512648	0.0735994
	DDOST	9	1.96404	0.0735994			BRD7P3	-0.1	0.512745	0.0735994
	LOC100129269	3.75	1.96389	0.201494			CLOCK	-7.45	0.512843	0.0735994
	NUAK1	3.7	1.96387	0.201494			LOC100507577	-6.7	0.512901	0.0735994
	LOC284581	3.7	1.96289	0.201494			LOC100129550	-3	0.512905	0.0735994
	RIT1	8.95	1.96133	0.0735994			TRAPPC2P1	-4.4	0.51294	0.0735994
	GBA	7.4	1.9611	0.103529			NAAA	-3.4	0.513315	0.0735994
	RHBDL2	4.3	1.95895	0.201494			ROR2	-4.7	0.514159	0.0735994
	RTN4IP1	7.7	1.95867	0.0865601			DCLRE1A	-8.55	0.514323	0.0735994
	GSDMD	3.55	1.95766	0.201494			TMEM87B	-2.8	0.514455	0.0735994
	HECTD3	3.2	1.95741	0.201494			RAD9B	-2.4	0.514467	0.0735994
	ZNF426	8.45	1.95721	0.0735994			CCDC113	-0.45	0.514802	0.0735994
	SERTM1	1.35	1.95618	0.201494			NUDT22	-4.55	0.515021	0.0735994
	ITIH5	2.5	1.95551	0.201494			FUK	-2.85	0.515474	0.0735994
	BACE1-AS	2.1	1.95544	0.201494			PIEZO2	-3.25	0.515544	0.0735994
	LOC400891	6.8	1.95491	0.125296			WDR62	-1.05	0.515653	0.0735994
	ZSWIM4	5.9	1.95468	0.172345			GABRB3	-6.4	0.515676	0.0735994
	HEATR6	9	1.95383	0.0735994			ONECUT2	-7.5	0.515947	0.0735994
	DPF2	8.55	1.95324	0.0735994			SEZ6L2	-5	0.516075	0.0735994
	SGSM1	4.7	1.95223	0.201494			ZNF775	-1.1	0.516211	0.0735994
	DLG4	3.7	1.95204	0.201494			LIN7B	-4.45	0.516271	0.0735994
[truncated: 1,656 more rows]

## Sheet: 1R
Table S2. Differentially expressed genes of RNAseq from the comparisons between the CCHCR1 cell lines and control cells.
CCHCR1 Iso1Risk compared with controls
DEGs up	GeneName	Score	FoldChange	FDR		DEGs DOWN	GeneName	Score	FoldChange	FDR
	PLXNC1	8.85	2.27296e+09	0.079841			MTFMT	-5.5	2.69672e-10	0.079841
	C12orf39	5.05	2.16934e+09	0.207602			LOC100130522	-6.9	2.80771e-10	0.079841
	LOC100505666	5.75	1.99806e+09	0.207602			MYC	-4.35	2.82669e-10	0.079841
	ZNF630	9	1.8929e+09	0.079841			DLX2	-8.65	2.95958e-10	0.079841
	PAK7	5.6	1.78774e+09	0.207602			CMIP	-8.2	3.0312e-10	0.079841
	ADCY5	6.7	1.78774e+09	0.207602			SFRP1	-6.75	3.06769e-10	0.079841
	C11orf96	4.7	1.73547e+09	0.207602			MARC2	-7.7	3.17501e-10	0.079841
	KLF1	6.3	1.73547e+09	0.207602			PTPLA	-9	3.18059e-10	0.079841
	HIST1H2AJ	7.1	1.59107e+09	0.195327			DNAJC25	-5.75	3.26218e-10	0.079841
	PDX1	5.2	1.57742e+09	0.207602			LAMA1	-6.7	3.28127e-10	0.079841
	ATP4A	4.3	1.47225e+09	0.207602			GJB2	-3	3.37198e-10	0.079841
	DAGLA	4.9	1.47225e+09	0.207602			EBF4	-9	3.41938e-10	0.079841
	r_REP522	6	1.47225e+09	0.207602			LRP1B	-7.45	3.55774e-10	0.079841
	RARRES1	6.65	1.44623e+09	0.207602			TEX15	-4.75	3.56418e-10	0.079841
	ZNF414	8.8	1.36709e+09	0.079841			WIPI1	-4.05	3.69989e-10	0.079841
	FIBIN	8.8	1.36377e+09	0.079841			ZXDB	-8.95	3.70512e-10	0.079841
	FLJ25363	9	1.36377e+09	0.079841			CCDC88C	-7.9	3.75812e-10	0.079841
	KRT13	7.7	1.36377e+09	0.156836			TMEM51	-9	3.76313e-10	0.079841
	MVP	3.9	1.36377e+09	0.207602			BEND3	-4.8	3.76636e-10	0.079841
	SNORA56	4.85	1.36377e+09	0.207602			GMDS	-6.15	3.79357e-10	0.079841
	MGC16121	4.9	1.36377e+09	0.207602			FAM193A	-6.7	3.88105e-10	0.079841
	PVRL4	6.25	1.36377e+09	0.207602			BRF1	-6.95	3.88968e-10	0.079841
	PF4	6.3	1.36377e+09	0.207602			GALNT12	-3.15	3.94854e-10	0.079841
	ACTR3BP2	5.5	1.3016e+09	0.207602			PGK2	-7.85	3.98884e-10	0.079841
	ETV4	5.9	1.3016e+09	0.207602			C11orf63	-6.3	4.00267e-10	0.079841
	LOC650226	6.5	1.3016e+09	0.207602			C11orf41	-9	4.01789e-10	0.079841
	SKAP1	6.65	1.3016e+09	0.207602			ELAC1	-4.8	4.07685e-10	0.079841
	KCTD16	4	1.26193e+09	0.207602			MKX	-8.5	4.07881e-10	0.079841
	GFRA3	4.8	1.15698e+09	0.207602			C16orf74	-4.55	4.08991e-10	0.079841
	REEP6	5.35	1.15698e+09	0.207602			ZNF385B	-7.6	4.1287e-10	0.079841
	PPEF1	3.8	1.15677e+09	0.207602			LACTB	-4.15	4.14521e-10	0.079841
	CNTN1	4.65	1.15677e+09	0.207602			CYP2R1	-8.95	4.14796e-10	0.079841
	SERHL2	5.4	1.15677e+09	0.207602			HPCAL1	-9	4.1694e-10	0.079841
	ZNF664-FAM101A	6	1.15677e+09	0.207602			r_L1MA8	-5.55	4.39584e-10	0.079841
	ZBBX	5.5	1.13648e+09	0.207602			MOB2	-7.25	4.4219e-10	0.079841
	LOC100132356	6.4	1.13648e+09	0.207602			ABCC10	-8.95	4.5024e-10	0.079841
	KCNMA1	8.6	1.05161e+09	0.079841			LOC100288615	-8.75	4.52157e-10	0.079841
	SLC13A4	8.75	1.05161e+09	0.079841			MIR5047	-3.85	4.55518e-10	0.079841
	IGSF1	9	1.05161e+09	0.079841			HOXD3	-8.45	4.59961e-10	0.079841
	TEX19	3.05	1.05161e+09	0.207602			LOC100499484	-5.4	4.61195e-10	0.079841
	LOC643802	5.7	1.05161e+09	0.207602			COL25A1	-9	4.61503e-10	0.079841
	TMEM155	5.7	1.05161e+09	0.207602			MFI2	-8.75	4.62374e-10	0.079841
	SLC14A1	6.6	1.05161e+09	0.207602			GRAMD1C	-3.85	4.66104e-10	0.079841
	GPR143	2.8	1.01236e+09	0.207602			MFSD12	-9	4.67061e-10	0.079841
	FLJ43663	3.1	1.01236e+09	0.207602			SRGAP3	-8.7	4.68794e-10	0.079841
	C10orf111	4.7	1.01236e+09	0.207602			LIMK1	-6.75	4.69584e-10	0.079841
	PRRX2	4.7	1.01236e+09	0.207602			SIRT3	-9	4.72801e-10	0.079841
	TM6SF1	7.05	1.01236e+09	0.207602			PAK6	-7.2	4.75697e-10	0.079841
	PTPRB	7.4	9.46449e+08	0.178851			DNM1	-6.9	4.76822e-10	0.079841
	SLC9A9	2.8	9.46449e+08	0.207602			SYCE3	-9	4.77778e-10	0.079841
	C19orf57	3.7	9.46449e+08	0.207602			SLC1A1	-6.8	4.85389e-10	0.079841
	TMEM31	4.4	9.46449e+08	0.207602			WHAMMP3	-8.9	4.87424e-10	0.079841
	ATP6V1E2	3.95	9.09183e+08	0.207602			AGFG2	-8.1	4.89276e-10	0.079841
	SLC16A6	3.25	8.67736e+08	0.207602			FAM102A	-7.75	4.90615e-10	0.079841
	ZBTB12	4.2	8.67736e+08	0.207602			CPEB1	-3.05	4.93256e-10	0.079841
	LINC00525	5	8.67736e+08	0.207602			ZNF624	-5.45	4.94274e-10	0.079841
	BDKRB2	5.05	8.67736e+08	0.207602			SLC10A4	-7.5	4.97026e-10	0.079841
	NECAB1	5.35	8.67736e+08	0.207602			NOL4	-8	4.97389e-10	0.079841
	COL13A1	5.7	8.67736e+08	0.207602			FUK	-7.05	4.97758e-10	0.079841
	FGF20	6.35	8.67736e+08	0.207602			TMEM74B	-9	5.05401e-10	0.079841
	NKAIN1	3	8.41288e+08	0.207602			ALDH1A3	-2.35	5.06241e-10	0.079841
	RAET1L	4.3	8.41288e+08	0.207602			FBLN5	-8	5.08195e-10	0.079841
	TRIM6-TRIM34	6.7	8.41288e+08	0.207602			MAN1C1	-5.65	5.10438e-10	0.079841
	CCDC151	3	7.36127e+08	0.207602			OR6W1P	-7.65	5.13691e-10	0.079841
	LRRC48	4.25	7.36127e+08	0.207602			LOC644649	-8.85	5.16729e-10	0.079841
	ACOT11	5.5	7.36127e+08	0.207602			LIMS3-LOC440895	-3.8	5.22795e-10	0.079841
	LGALS4	5.75	7.36127e+08	0.207602			ZNF25	-9	5.24281e-10	0.079841
	r_MamRep1161	6	7.36127e+08	0.207602			RHBDL3	-9	5.26104e-10	0.079841
	LOC100134368	4.05	7.23114e+08	0.207602			GNG7	-8.45	5.31605e-10	0.079841
	HIST1H4I	4.25	7.23114e+08	0.207602			SPHK1	-8.2	5.32769e-10	0.079841
	HCG9	4.7	7.23114e+08	0.207602			ZNF486	-7.9	5.32775e-10	0.079841
	r_LTR19A	4.7	7.23114e+08	0.207602			LOC389765	-8.65	5.34241e-10	0.079841
	TMED8	5	7.23114e+08	0.207602			KIAA1530	-6.9	5.35971e-10	0.079841
	r_L1M3a	5.15	7.23114e+08	0.207602			PRKCZ	-3	5.38076e-10	0.079841
	LRRC29	6.2	7.23114e+08	0.207602			AP3B2	-7.1	5.46351e-10	0.079841
	SOCS3	6.8	7.23114e+08	0.207602			MON1A	-3.55	5.47303e-10	0.079841
	DUSP5P	0.85	6.81887e+08	0.207602			CASP4	-4.55	5.48866e-10	0.079841
	ST3GAL4	3.5	6.81887e+08	0.207602			AGPAT9	-3.05	5.56335e-10	0.079841
	BIN1	3.95	6.81887e+08	0.207602			C2orf88	-6.75	5.57529e-10	0.079841
	WASH2P	4.1	6.81887e+08	0.207602			SNCAIP	-5.4	5.63501e-10	0.079841
	SLC22A17	4.65	6.81887e+08	0.207602			ZBTB7C	-6	5.71691e-10	0.079841
	MGLL	4.75	6.81887e+08	0.207602			YY2	-9	5.71747e-10	0.079841
	GLYATL1	4.9	6.81887e+08	0.207602			FSBP	-5.95	5.77265e-10	0.079841
	r_tRNA-Ile-ATT	5.25	6.81887e+08	0.207602			PPP1R13L	-8.05	5.79486e-10	0.079841
	RORB	5.6	6.81887e+08	0.207602			PER3	-7.7	5.81642e-10	0.079841
	DEF6	5.8	6.81887e+08	0.207602			TTC18	-2.9	5.81859e-10	0.079841
	LOC730102	6.05	6.81887e+08	0.207602			FAM211A	-9	5.86419e-10	0.079841
	SELL	6.25	6.81887e+08	0.207602			DMRT3	-4	5.88225e-10	0.079841
	UTS2D	6.8	6.81887e+08	0.207602			DNAH7	-8.3	5.90863e-10	0.079841
	SDCBP2	6.85	6.81887e+08	0.207602			TMEM105	-5.9	5.9209e-10	0.079841
	SNORA1	7.8	6.30966e+08	0.14656			ADAMTS13	-8.9	5.92912e-10	0.079841
	KY	7.35	6.30966e+08	0.182239			PLXNA4	-5.95	5.93939e-10	0.079841
	GRAMD1B	3.05	6.30966e+08	0.207602			SLC12A9	-6.95	5.944e-10	0.079841
	WASH3P	4.8	6.30966e+08	0.207602			APBA3	-6.35	5.95026e-10	0.079841
	CCDC62	5.15	6.30966e+08	0.207602			SMTNL2	-6.55	5.97436e-10	0.079841
	TDO2	5.8	6.30966e+08	0.207602			ZNF658B	-6.35	6.01811e-10	0.079841
	DGKQ	6.05	6.30966e+08	0.207602			TMEM158	-3.2	6.02275e-10	0.079841
	LFNG	7.2	5.78491e+08	0.191801			ZDHHC23	-5.05	6.08278e-10	0.079841
	r_MamRep434	3.3	5.78491e+08	0.207602			PKMYT1	-3.15	6.22285e-10	0.079841
	LOC100507489	4.15	5.78491e+08	0.207602			FAM131A	-5.7	6.28051e-10	0.079841
	OR11A1	5.35	5.78491e+08	0.207602			ZNF497	-2.65	6.28309e-10	0.079841
	LOC100130705	5.45	5.78491e+08	0.207602			r_LTR5B	-7.6	6.40882e-10	0.079841
	BEX5	5.45	5.78491e+08	0.207602			SDK1	-8	6.42173e-10	0.079841
	THPO	5.55	5.78491e+08	0.207602			ANKRD19P	-5.35	6.42195e-10	0.079841
	TTLL13	6.55	5.78491e+08	0.207602			GMEB2	-4.7	6.47732e-10	0.079841
	COL9A2	3.75	5.25805e+08	0.207602			ST7-OT3	-7.4	6.49659e-10	0.079841
	A4GALT	4.6	5.25805e+08	0.207602			IL15	-7.45	6.50225e-10	0.079841
	TMEM171	4.8	5.25805e+08	0.207602			TMEM74	-6.65	6.60892e-10	0.079841
	FLJ31485	5.05	5.25805e+08	0.207602			PNKD	-8.65	6.63267e-10	0.079841
	SPATA12	6.7	5.25805e+08	0.207602			SCARNA17	-7	6.67398e-10	0.079841
	NMUR1	6.75	5.25805e+08	0.207602			PHOSPHO2-KLHL23	-4.85	6.70343e-10	0.079841
	ATP2A1	0.65	4.54591e+08	0.207602			MTSS1	-7.35	6.71409e-10	0.079841
	B3GNT3	3.7	4.54591e+08	0.207602			TMEM8B	-9	6.75148e-10	0.079841
	LOC100505478	4	4.54591e+08	0.207602			RHOF	-6.45	6.77701e-10	0.079841
	r_MER57A-int	5.25	4.54591e+08	0.207602			ZNF416	-2.3	6.83029e-10	0.079841
	FONG	5.3	4.54591e+08	0.207602			DLL1	-6.4	6.89127e-10	0.079841
	MMP14	5.35	4.54591e+08	0.207602			THBS4	-6.25	6.95021e-10	0.079841
	HIST1H1T	5.65	4.54591e+08	0.207602			POU6F1	-4.9	6.95684e-10	0.079841
	SMN1	5.9	4.54591e+08	0.207602			PRPH	-1.8	6.98562e-10	0.079841
	LOC100131208	1.05	4.33868e+08	0.207602			OVOL2	-9	6.98756e-10	0.079841
	GPC2	3.75	4.33868e+08	0.207602			GALNT14	-6.4	7.0061e-10	0.079841
	PTGER3	5.85	4.33868e+08	0.207602			KLRAP1	-7.55	7.00719e-10	0.079841
	r_Tigger11a	6.05	4.33868e+08	0.207602			ESRP1	-5.05	7.00747e-10	0.079841
	ERN1	2.15	4.20644e+08	0.207602			FGF12	-9	7.00781e-10	0.079841
	OSBPL5	2.75	4.20644e+08	0.207602			TMEM183A	-9	7.02535e-10	0.079841
	ITPKA	3	4.20644e+08	0.207602			ZNF600	-5.45	7.02535e-10	0.079841
	PSG4	3.95	4.20644e+08	0.207602			FLJ45983	-3.85	7.06472e-10	0.079841
	r_MER63A	3.95	4.20644e+08	0.207602			BMP2K	-8.85	7.09079e-10	0.079841
	GFRA2	4.8	4.20644e+08	0.207602			CASZ1	-6.8	7.1074e-10	0.079841
	BEGAIN	4.85	4.20644e+08	0.207602			MCTP1	-4.55	7.11475e-10	0.079841
	FAM171A2	4.85	4.20644e+08	0.207602			SLC30A10	-5.05	7.15279e-10	0.079841
	DCAF8L1	4.85	4.20644e+08	0.207602			NXNL2	-6.3	7.16959e-10	0.079841
	C4orf36	5.45	4.20644e+08	0.207602			ZNF563	-7	7.18631e-10	0.079841
	SLC6A16	5.95	4.20644e+08	0.207602			RGS14	-6.2	7.28303e-10	0.079841
	LGALS8-AS1	1.9	3.15483e+08	0.207602			SLC39A13	-6.05	7.29368e-10	0.079841
	KCNQ2	2.65	3.15483e+08	0.207602			ABHD1	-6.7	7.29846e-10	0.079841
	MIR3685	3.1	3.15483e+08	0.207602			TCF7L1	-6.35	7.30592e-10	0.079841
	PFN4	3.2	3.15483e+08	0.207602			PDK4	-6.6	7.31434e-10	0.079841
	r_MamGypLTR1b	3.45	3.15483e+08	0.207602			ANKRD29	-6.55	7.35685e-10	0.079841
	r_MER63B	3.5	3.15483e+08	0.207602			RAB43	-8.95	7.36567e-10	0.079841
	r_MSTD	3.65	3.15483e+08	0.207602			JAG2	-6.75	7.38623e-10	0.079841
	r_LTR9B	4.25	3.15483e+08	0.207602			SUSD4	-8.45	7.3882e-10	0.079841
	FUT9	4.35	3.15483e+08	0.207602			TBC1D30	-8.7	7.39998e-10	0.079841
	SPRY3	4.35	3.15483e+08	0.207602			IRX5	-7.6	7.40862e-10	0.079841
	CALCRL	4.4	3.15483e+08	0.207602			HBEGF	-7.05	7.43275e-10	0.079841
	LOC729177	4.4	3.15483e+08	0.207602			ANKRD36BP1	-6	7.43733e-10	0.079841
	ADAP1	4.4	3.15483e+08	0.207602			ZCWPW1	-2.15	7.45294e-10	0.079841
	PADI3	5.75	3.15483e+08	0.207602			HDAC9	-7.2	7.58581e-10	0.079841
	LOC91948	1.25	2.89245e+08	0.207602			r_LTR2C	-5.45	7.58728e-10	0.079841
	r_MER113	2.5	2.89245e+08	0.207602			ATXN7L2	-5.6	7.60947e-10	0.079841
	LRRC36	2.55	2.89245e+08	0.207602			FSTL4	-6.7	7.62943e-10	0.079841
	CSDC2	2.95	2.89245e+08	0.207602			GLTPD1	-7	7.63114e-10	0.079841
	r_MER2B	3	2.89245e+08	0.207602			IKZF4	-4.5	7.6615e-10	0.079841
	RNF175	3.15	2.89245e+08	0.207602			PALM	-6.15	7.66281e-10	0.079841
	SNORD38A	3.55	2.89245e+08	0.207602			SNORA32	-7.25	7.73385e-10	0.079841
	GDF15	3.7	2.89245e+08	0.207602			ADCY9	-5.95	7.74985e-10	0.079841
	LIME1	4	2.89245e+08	0.207602			MYCL1	-2.4	7.75475e-10	0.079841
	GYG2P1	4.05	2.89245e+08	0.207602			LOC100505815	-7.25	7.75965e-10	0.079841
	GDA	4.45	2.89245e+08	0.207602			DNASE1L2	-5.9	7.77452e-10	0.079841
	MYH11	4.6	2.89245e+08	0.207602			HSPC072	-6.45	7.79739e-10	0.079841
	LOC100128023	4.9	2.89245e+08	0.207602			C11orf65	-6.15	7.85032e-10	0.079841
	SYT13	5.1	2.89245e+08	0.207602			STX11	-8	7.91055e-10	0.079841
	SERPINB7	5.6	2.89245e+08	0.207602			FRY	-5.9	7.92261e-10	0.079841
	PROM2	5.85	2.89245e+08	0.207602			LINC00085	-3.55	7.92804e-10	0.079841
	r_(GGCTG)n	5.95	2.89245e+08	0.207602			KLHDC9	-8.25	7.97455e-10	0.079841
	LOC144571	6.05	2.89245e+08	0.207602			SLC9A7	-6.85	8.04319e-10	0.079841
	ESRRB	2.65	2.27296e+08	0.207602			IRF5	-4.85	8.05833e-10	0.079841
	BRSK1	2.95	2.27296e+08	0.207602			MAPK11	-4.7	8.05833e-10	0.079841
	RAB3IL1	3.1	2.27296e+08	0.207602			LOC100506421	-6.95	8.06536e-10	0.079841
	FAM153B	3.45	2.27296e+08	0.207602			LOC643623	-4.65	8.06658e-10	0.079841
	NLRP14	3.5	2.27296e+08	0.207602			F8A2	-4.35	8.10388e-10	0.079841
	EFCAB10	3.6	2.27296e+08	0.207602			RBM24	-8.2	8.10537e-10	0.079841
	KRT77	3.7	2.27296e+08	0.207602			CARD6	-8.85	8.13241e-10	0.079841
	LOC100507404	3.75	2.27296e+08	0.207602			TMEM217	-5.8	8.17954e-10	0.079841
	r_MER6A	3.8	2.27296e+08	0.207602			F8A1	-6.5	8.18261e-10	0.079841
	SPDYE6	4.2	2.27296e+08	0.207602			HIST2H2BC	-5.15	8.19147e-10	0.079841
	TMEM47	4.3	2.27296e+08	0.207602			GFPT2	-7.45	8.22937e-10	0.079841
	FAM25A	4.4	2.27296e+08	0.207602			MLKL	-5.9	8.2627e-10	0.079841
	SERPING1	4.45	2.27296e+08	0.207602			MBD5	-4	8.27897e-10	0.079841
	HTR2A	4.5	2.27296e+08	0.207602			r_L1MD	-5	8.29713e-10	0.079841
	SEMA7A	5.35	2.27296e+08	0.207602			LOC400927	-4.5	8.3254e-10	0.079841
	FBXL22	5.55	2.27296e+08	0.207602			CYP26B1	-5.8	8.33647e-10	0.079841
	LOC727982	5.65	2.27296e+08	0.207602			ARHGAP23	-6.95	8.376e-10	0.079841
	SLC12A3	5.95	2.27296e+08	0.207602			PROM1	-4.25	8.37974e-10	0.079841
	r_SUBTEL_sa	6.45	2.27296e+08	0.207602			MIR4700	-6.75	8.38148e-10	0.079841
	r_MER31-int	6.8	2.27296e+08	0.207602			KRBA1	-6.85	8.39987e-10	0.079841
	LOC100288181	0.5	2.10322e+08	0.207602			NFKBID	-7.5	8.43764e-10	0.079841
	LOC285626	1.5	2.10322e+08	0.207602			PAPL	-9	8.54525e-10	0.079841
	G0S2	2.45	2.10322e+08	0.207602			MYB	-7.3	8.55582e-10	0.079841
	LOC646626	2.5	2.10322e+08	0.207602			LOC100630923	-7.15	8.56403e-10	0.079841
	ARHGAP4	2.95	2.10322e+08	0.207602			FAM110B	-3.75	8.63636e-10	0.079841
	r_MER20B	3	2.10322e+08	0.207602			ZCCHC18	-4.25	8.63862e-10	0.079841
	MIR636	3.25	2.10322e+08	0.207602			KIAA0408	-3.25	8.66703e-10	0.079841
	C6orf126	3.25	2.10322e+08	0.207602			MPZL3	-6.8	8.67941e-10	0.079841
	KPRP	3.45	2.10322e+08	0.207602			CRAT	-5.65	8.67941e-10	0.079841
	NCKAP1L	3.8	2.10322e+08	0.207602			ENOX1	-2.7	8.69285e-10	0.079841
	ABCB9	3.85	2.10322e+08	0.207602			ARHGEF10L	-4.9	8.75705e-10	0.079841
	SERPINA12	4.85	2.10322e+08	0.207602			r_MER87	-4.65	8.76034e-10	0.079841
	PPP1R14D	4.85	2.10322e+08	0.207602			DACT3	-4	8.77066e-10	0.079841
	r_LTR30	4.85	2.10322e+08	0.207602			LOC100505483	-4.2	8.89065e-10	0.079841
	MIR1307	5.15	2.10322e+08	0.207602			r_Tigger14a	-7.2	8.94678e-10	0.079841
	IL33	5.15	2.10322e+08	0.207602			NEIL2	-2.05	8.94678e-10	0.079841
	r_(CGCGG)n	5.8	2.10322e+08	0.207602			LPAR2	-2.9	8.98429e-10	0.079841
	LCE2A	6.05	2.10322e+08	0.207602			VWA1	-4.6	9.07038e-10	0.079841
	LGALS7B	6.05	2.10322e+08	0.207602			ZNF862	-8.55	9.07919e-10	0.079841
	UTS2	6.1	2.10322e+08	0.207602			SLC30A1	-5	9.09416e-10	0.079841
	ACTG2	6.15	2.10322e+08	0.207602			ANXA9	-3.05	9.10369e-10	0.079841
	ITGB4	1.6	1.44623e+08	0.207602			C1orf88	-1.45	9.10369e-10	0.079841
	SPRY3	1.7	1.44623e+08	0.207602			GNB3	-4.25	9.20887e-10	0.079841
	ESYT3	2.5	1.44623e+08	0.207602			CAPN5	-1.55	9.26394e-10	0.079841
	r_LTR54B	2.5	1.44623e+08	0.207602			VIPR2	-7.6	9.28003e-10	0.079841
	SULT2B1	2.85	1.44623e+08	0.207602			CCDC68	-6.55	9.30307e-10	0.079841
	TNR	2.9	1.44623e+08	0.207602			RNF215	-4.55	9.32585e-10	0.079841
	r_(CGAGG)n	2.9	1.44623e+08	0.207602			ACTN2	-6.75	9.33611e-10	0.079841
	C2orf66	3.2	1.44623e+08	0.207602			UNC5CL	-7.7	9.35352e-10	0.079841
	NME1-NME2	3.35	1.44623e+08	0.207602			LOC399744	-5.2	9.35352e-10	0.079841
	ILDR1	3.75	1.44623e+08	0.207602			ARHGAP42	-4.75	9.35445e-10	0.079841
	ARSF	3.85	1.44623e+08	0.207602			CACNB4	-4.8	9.36453e-10	0.079841
	SOWAHD	3.9	1.44623e+08	0.207602			PPP2R2B	-4.8	9.3648e-10	0.079841
	LCE6A	4.1	1.44623e+08	0.207602			CDX2	-2.05	9.37443e-10	0.079841
	MIR484	4.1	1.44623e+08	0.207602			PDE4B	-2.8	9.37946e-10	0.079841
	C3orf51	4.2	1.44623e+08	0.207602			SLC6A9	-1.15	9.3879e-10	0.079841
	CRYBB2	4.5	1.44623e+08	0.207602			SNORA55	-8.85	9.40066e-10	0.079841
	CCDC81	4.95	1.44623e+08	0.207602			LOC100288198	-5.45	9.49158e-10	0.079841
	DNM1P35	0.55	1.05161e+08	0.207602			ZBTB49	-7.4	9.53904e-10	0.079841
	KLK1	1.5	1.05161e+08	0.207602			CD70	-5.9	9.54177e-10	0.079841
	NCRNA00185	1.6	1.05161e+08	0.207602			r_L1MD3	-9	9.58235e-10	0.079841
	LINC00114	1.7	1.05161e+08	0.207602			CYP4F35P	-6.15	9.58996e-10	0.079841
	TNFSF9	1.85	1.05161e+08	0.207602			LINGO1	-1.65	9.62692e-10	0.079841
	KLK11	2.1	1.05161e+08	0.207602			SLC25A5-AS1	-2.7	9.65085e-10	0.079841
	S100A7A	2.15	1.05161e+08	0.207602			BHLHE22	-3.5	9.70953e-10	0.079841
	GNAO1	2.15	1.05161e+08	0.207602			CAPN10	-6.9	9.76163e-10	0.079841
	ITLN1	2.3	1.05161e+08	0.207602			r_L1MEe	-6.6	9.76941e-10	0.079841
	FCRL1	2.5	1.05161e+08	0.207602			C10orf67	-7.25	9.77483e-10	0.079841
	C17orf99	2.5	1.05161e+08	0.207602			F8A3	-6.75	9.792e-10	0.079841
	FAM91A2	2.65	1.05161e+08	0.207602			SNORD49A	-7.3	9.88889e-10	0.079841
	RIN2	2.65	1.05161e+08	0.207602			MYBL1	-7.35	9.91134e-10	0.079841
	CD99P1	2.65	1.05161e+08	0.207602			LOC100630918	-4.3	9.97241e-10	0.079841
	FLJ45079	2.8	1.05161e+08	0.207602			LOC441242	-4.65	9.9831e-10	0.079841
	EHF	2.85	1.05161e+08	0.207602			MAMSTR	-6.3	9.99416e-10	0.079841
	TRIM29	3	1.05161e+08	0.207602			SP8	-9	1.00335e-09	0.079841
	RELB	3	1.05161e+08	0.207602			TBC1D16	-4.15	1.00647e-09	0.079841
	SPRR2F	3.35	1.05161e+08	0.207602			LGI2	-5.3	1.01997e-09	0.079841
	LOC729264	3.45	1.05161e+08	0.207602			FLJ43681	-4.95	1.02101e-09	0.079841
	TYRP1	3.5	1.05161e+08	0.207602			TSPAN15	-1.95	1.02272e-09	0.079841
	FAM18A	3.55	1.05161e+08	0.207602			RUSC2	-5.1	1.0312e-09	0.079841
	RNASE7	3.75	1.05161e+08	0.207602			LOC387646	-5.45	1.03266e-09	0.079841
	LOC729678	3.85	1.05161e+08	0.207602			ZNF788	-5.1	1.0334e-09	0.079841
	ABHD16B	4.1	1.05161e+08	0.207602			D2HGDH	-3.7	1.03442e-09	0.079841
	EPN3	4.2	1.05161e+08	0.207602			GPLD1	-6.6	1.03798e-09	0.079841
	RGS4	4.3	1.05161e+08	0.207602			FAM66C	-3.75	1.04463e-09	0.079841
	MIR4516	4.3	1.05161e+08	0.207602			HRASLS	-9	1.04527e-09	0.079841
	LOC100499405	4.7	1.05161e+08	0.207602			PPAP2C	-7.6	1.04714e-09	0.079841
	HAL	4.95	1.05161e+08	0.207602			ARHGEF17	-5	1.05041e-09	0.079841
	GAL3ST1	4.95	1.05161e+08	0.207602			BICC1	-4.55	1.05608e-09	0.079841
	LOC441601	5.15	1.05161e+08	0.207602			FRMD4A	-2	1.05845e-09	0.079841
	RET	5.6	1.05161e+08	0.207602			GOLGA2P5	-7.75	1.06189e-09	0.079841
	FABP6	9	210.238	0.079841			AOC2	-6.1	1.06189e-09	0.079841
	SNCG	8.75	54.4011	0.079841			LOC146880	-4.55	1.06436e-09	0.079841
	CUX2	4.45	49.9797	0.207602			COX6B2	-6.85	1.068e-09	0.079841
	GHR	4.35	44.8009	0.207602			ANKRD13B	-4	1.06925e-09	0.079841
	BAIAP3	4.9	43.0567	0.207602			SEMA4C	-4.8	1.07045e-09	0.079841
	POSTN	4.8	40.7224	0.207602			ZNF846	-3.9	1.07578e-09	0.079841
	NUPR1	7.1	40.3173	0.195327			ZNF707	-2.95	1.07578e-09	0.079841
	SNORD73A	3.4	38.4942	0.207602			TEPP	-6.35	1.07978e-09	0.079841
	ANKRD62P1-PARP4P3	4.8	36.0038	0.207602			NPR2	-2.5	1.0838e-09	0.079841
	RUSC1-AS1	4.45	35.3566	0.207602			r_(TA)n	-3.7	1.08577e-09	0.079841
	LOC401074	3.75	34.9836	0.207602			LOC729506	-3.85	1.09395e-09	0.079841
	PALMD	9	34.0395	0.079841			KIRREL	-8.85	1.09526e-09	0.079841
	PF4V1	8.4	33.3198	0.106101			LIMS3-LOC440895	-2.8	1.09526e-09	0.079841
	KAAG1	5	30.9398	0.207602			CRY2	-1.2	1.09953e-09	0.079841
	EDNRA	3.6	29.6069	0.207602			ZNF536	-3.15	1.10351e-09	0.079841
	MMP24	4.55	29.0822	0.207602			TMEM81	-4.3	1.10683e-09	0.079841
	COL27A1	4.85	28.9242	0.207602			PSMB8	-5.15	1.10706e-09	0.079841
	C15orf37	8.05	28.7396	0.135771			SLC9A5	-6.7	1.10799e-09	0.079841
	NPAS3	4.5	28.0326	0.207602			HCG27	-3.05	1.10799e-09	0.079841
	CXADRP3	2.65	25.906	0.207602			TXNRD3NB	-8.7	1.11233e-09	0.079841
	ADORA2A	6.4	25.7057	0.207602			NXPH2	-5.6	1.11713e-09	0.079841
	C21orf88	5.95	25.2547	0.207602			DNER	-7.15	1.1192e-09	0.079841
	MUM1L1	2.55	23.7998	0.207602			r_MER4-int	-6.1	1.1192e-09	0.079841
	LOC100507564	3.15	23.7998	0.207602			HDHD1	-2.7	1.12003e-09	0.079841
	SNORA71A	5.15	23.3688	0.207602			PPP2R2C	-7	1.12144e-09	0.079841
	ZP3	6.35	23.2657	0.207602			MNX1	-9	1.1233e-09	0.079841
	PLLP	7.25	23.2657	0.188142			LOC401320	-4.8	1.12601e-09	0.079841
	PLCL1	4	21.7805	0.207602			r_SVA_A	-5.8	1.12894e-09	0.079841
	CTF1	6	21.6392	0.207602			DPY19L2P1	-3.4	1.12969e-09	0.079841
	TBX1	4.4	21.2627	0.207602			ZFAT	-7	1.13221e-09	0.079841
	PROCA1	4.05	20.9676	0.207602			r_LTR43	-7.8	1.13593e-09	0.079841
	LOC284344	2.85	20.5764	0.207602			KIAA1217	-7.15	1.13898e-09	0.079841
	GLIPR1	8.9	19.7288	0.079841			ZNF559	-2.8	1.13937e-09	0.079841
	ALDH1L2	2.1	19.6384	0.207602			NCOR1P1	-6.55	1.14048e-09	0.079841
	CACNA2D2	4.15	19.6025	0.207602			r_MER82	-2.15	1.14424e-09	0.079841
	KRTAP19-1	4.55	19.6025	0.207602			EIF4EBP3	-5.9	1.1489e-09	0.079841
	r_HSMAR2	3.25	19.2828	0.207602			ARAP3	-1	1.14921e-09	0.079841
	ZNF167	2.9	19.2004	0.207602			PRDM6	-3.25	1.1523e-09	0.079841
	TRPA1	6.55	18.8373	0.207602			r_MER102b	-3.5	1.15908e-09	0.079841
	SFTA1P	4	18.695	0.207602			F8	-5.25	1.15991e-09	0.079841
	CN5H6.4	2	18.5043	0.207602			FAM83G	-2.25	1.16769e-09	0.079841
	DENND3	1.85	18.0209	0.207602			ZFP28	-4.65	1.16798e-09	0.079841
	C1orf190	4.2	17.4918	0.207602			KCNC4	-3.8	1.16834e-09	0.079841
	SNORD76	2.7	17.4918	0.207602			LYG1	-5.9	1.17224e-09	0.079841
	ATP6V1G2-DDX39B	7.6	17.4532	0.165532			CSF1	-6.55	1.17584e-09	0.079841
	BOD1P	6.6	16.3654	0.207602			PLEC	-3.85	1.1763e-09	0.079841
	LOXL1	3.4	16.3456	0.207602			MICAL1	-4.25	1.18197e-09	0.079841
	LIX1	2.8	16.289	0.207602			CACNB1	-1.95	1.18295e-09	0.079841
	FRS3	3.15	16.289	0.207602			TOX2	-3.45	1.18303e-09	0.079841
	LOC441666	4.05	16.289	0.207602			IGSF9	-6.05	1.18648e-09	0.079841
	C10orf131	3.4	16.286	0.207602			SLC25A42	-1.05	1.18936e-09	0.079841
	GLB1L3	4.2	16.286	0.207602			r_MER58C	-4.5	1.1978e-09	0.079841
	ITPK1-AS1	3.8	16.0186	0.207602			NOL3	-2.9	1.20094e-09	0.079841
	HTR3B	4.7	16.0186	0.207602			FFAR2	-8.85	1.201e-09	0.079841
	PVALB	6.45	15.2464	0.207602			LDLRAD3	-4.05	1.201e-09	0.079841
	GMIP	4.15	15.1528	0.207602			LOC401093	-3.05	1.20137e-09	0.079841
	r_(TAAAA)n	3.95	15.1528	0.207602			INTS4L1	-6.7	1.20162e-09	0.079841
	ARHGEF19	2.55	14.9768	0.207602			CCL14-CCL15	-5.45	1.20162e-09	0.079841
	EPSTI1	1.85	14.2799	0.207602			AIM1L	-8.3	1.21042e-09	0.079841
	SPSB4	2.55	14.21	0.207602			F8A3	-5.15	1.21165e-09	0.079841
	LOC730091	4.3	14.0213	0.207602			C8orf34	-3.05	1.21165e-09	0.079841
	PRR23C	1.3	14.0163	0.207602			LOC100289187	-6.45	1.21183e-09	0.079841
	r_L1MC2	3.95	13.1401	0.207602			GRM8	-3.3	1.21498e-09	0.079841
	TRAF1	8	13.0593	0.135771			TGFB3	-4.3	1.21833e-09	0.079841
	INHBE	3.4	12.8552	0.207602			CEACAM19	-3.85	1.21963e-09	0.079841
	SH3PXD2B	3.9	12.5349	0.207602			FAM110C	-4.55	1.22303e-09	0.079841
	UNC79	6.2	12.254	0.207602			DCBLD1	-6.4	1.23314e-09	0.079841
	HSPA1L	4.85	12.014	0.207602			TMEM133	-2.65	1.23314e-09	0.079841
	IL17RC	2.45	12.014	0.207602			HYAL3	-6.9	1.23512e-09	0.079841
	DOHH	7.9	11.9165	0.139863			TCEAL2	-5.3	1.23562e-09	0.079841
	MYZAP	3.55	11.8999	0.207602			LOC100128682	-6.85	1.24029e-09	0.079841
	MRGPRX3	3.6	11.6844	0.207602			AKR7L	-2.7	1.24205e-09	0.079841
	PRDM14	8.65	11.633	0.079841			THBS1	-1.65	1.24413e-09	0.079841
	GGT3P	1.2	11.2734	0.207602			KCTD17	-1.65	1.25136e-09	0.079841
	HCAR1	3.2	11.2567	0.207602			DPY19L2P4	-3.25	1.25471e-09	0.079841
	ZNF777	2.65	11.196	0.207602			DGKH	-2.8	1.25662e-09	0.079841
	TCN2	7.7	11.1622	0.156836			SNORD67	-4.05	1.25696e-09	0.079841
	r_MER41-int	3.9	11.1026	0.207602			CSRNP1	-2.75	1.25858e-09	0.079841
	r_MARNA	3.4	10.983	0.207602			SNORA33	-2.3	1.26298e-09	0.079841
	SFRP5	6.3	10.8573	0.207602			CAMSAP3	-2.65	1.26604e-09	0.079841
	SEC14L5	3.85	10.7642	0.207602			APBB3	-7.85	1.27534e-09	0.079841
	TMEM59L	3.7	10.516	0.207602			CCNJL	-4.4	1.2799e-09	0.079841
	PLCXD2	8.7	10.458	0.079841			DZIP1L	-2.35	1.2835e-09	0.079841
	C11orf68	5.95	10.3702	0.207602			SDK2	-7.3	1.28694e-09	0.079841
	HVCN1	3.65	10.2883	0.207602			ZFP41	-2.9	1.28983e-09	0.079841
	r_LTR13A	3.05	10.2649	0.207602			DNHD1	-1.3	1.29047e-09	0.079841
	ARHGEF15	3.9	10.2465	0.207602			PRICKLE4	-6.1	1.29147e-09	0.079841
	LOC650623	5.5	10.1806	0.207602			SNORA7B	-5.95	1.29147e-09	0.079841
	EDN1	3.7	10.1399	0.207602			NT5E	-5.2	1.29233e-09	0.079841
	MIR4647	4.25	10.1019	0.207602			XKR6	-3.55	1.29426e-09	0.079841
	PCOLCE	6.8	9.98026	0.207602			CTNND2	-4.75	1.29448e-09	0.079841
	C15orf27	3.9	9.94487	0.207602			TRIM7	-8.3	1.29557e-09	0.079841
	B3GNT4	3.9	9.87852	0.207602			ANKRD20A4	-7.4	1.29594e-09	0.079841
	EREG	3.5	9.86405	0.207602			SCN8A	-6.65	1.29932e-09	0.079841
	ST6GAL2	4.5	9.74653	0.207602			NGEF	-7.1	1.30236e-09	0.079841
	KLF16	6.2	9.74653	0.207602			EXD3	-6	1.30445e-09	0.079841
	SNORD56	9	9.7283	0.079841			SORCS1	-6.95	1.30698e-09	0.079841
	DTX4	8.85	9.6664	0.079841			C16orf79	-2.55	1.30857e-09	0.079841
	DKFZp686K1684	2	9.59024	0.207602			MAK	-4.3	1.31466e-09	0.079841
	VEPH1	1.8	9.51994	0.207602			CACNA2D3	-7	1.31816e-09	0.079841
	ADCY2	2.7	9.51994	0.207602			WDFY3-AS2	-6.25	1.31816e-09	0.079841
	ANKS1B	2.35	9.34752	0.207602			ZNF460	-4.55	1.31853e-09	0.079841
	CYP1A1	2.25	9.16255	0.207602			IGSF5	-5.7	1.31976e-09	0.079841
	LOC100507053	6.45	9.03943	0.207602			r_MSTB1	-6.15	1.31983e-09	0.079841
	SUGT1P1	5.05	8.9892	0.207602			KCNG3	-2.55	1.31983e-09	0.079841
	SCEL	4	8.88328	0.207602			NUDT14	-4.1	1.32125e-09	0.079841
	NAGS	3.65	8.88015	0.207602			CCRN4L	-3.25	1.32125e-09	0.079841
	SNX33	7.5	8.65568	0.172014			BAALC	-6.7	1.32151e-09	0.079841
	SNORA25	4.15	8.56856	0.207602			PCDH19	-6.95	1.32541e-09	0.079841
	PIR-FIGF	7.25	8.48857	0.188142			r_L1MD2	-3.15	1.32835e-09	0.079841
	HIGD2B	4.55	8.45885	0.207602			UNC13A	-3	1.32835e-09	0.079841
	FLJ33065	3.1	8.38278	0.207602			OASL	-3.05	1.33089e-09	0.079841
	DHRS9	2.6	8.36188	0.207602			GGTLC2	-4.55	1.33194e-09	0.079841
	DNM1P46	4.5	8.31717	0.207602			ENO1-AS1	-6.35	1.33216e-09	0.079841
	LOC731275	6.6	8.26158	0.207602			DPF3	-5.45	1.33395e-09	0.079841
	ATP6V0D2	4.25	8.2611	0.207602			KCNE4	-7.25	1.33435e-09	0.079841
	SSR4P1	4.4	8.23726	0.207602			ACSM3	-3.5	1.34042e-09	0.079841
	PLA2G10	5	8.18948	0.207602			HEATR7A	-5.6	1.3436e-09	0.079841
	LOC100303749	3.95	8.14449	0.207602			BMP8A	-5.2	1.34383e-09	0.079841
	LOC100505817	4.15	8.1101	0.207602			ATP1B2	-2.3	1.34648e-09	0.079841
	FBXL16	3.3	8.07313	0.207602			ECEL1	-7.3	1.3488e-09	0.079841
	SPDYE7P	6.85	8.0559	0.207602			GBX2	-6.5	1.3488e-09	0.079841
	CRISPLD2	1.15	8.0093	0.207602			SMOX	-1.75	1.349e-09	0.079841
	SPDYE5	2.55	8.0093	0.207602			HSBP1L1	-7.6	1.3492e-09	0.079841
	SNORA43	4	7.90849	0.207602			COL4A3	-1.05	1.34921e-09	0.079841
	C9orf68	4.2	7.81615	0.207602			SLC2A14	-4.95	1.35289e-09	0.079841
	DGKB	4.4	7.74039	0.207602			TBC1D10A	-3.85	1.36121e-09	0.079841
	LOC282980	8	7.68017	0.135771			LOC401052	-6	1.36699e-09	0.079841
	DNAJC4	3.95	7.6507	0.207602			ULK4P1	-7.5	1.37085e-09	0.079841
	CHODL	2.6	7.61792	0.207602			LOC100507424	-7.45	1.37085e-09	0.079841
	CD44	6	7.56898	0.207602			BNC1	-4.35	1.38355e-09	0.079841
	SNORD43	8.8	7.54736	0.079841			KCNQ5	-5.75	1.38701e-09	0.079841
	C18orf34	4.1	7.53492	0.207602			WIF1	-7.5	1.39258e-09	0.079841
	CD52	8.15	7.48707	0.135771			FER1L5	-3.75	1.39414e-09	0.079841
	C1QTNF2	3.35	7.45952	0.207602			EPHA10	-3.35	1.39831e-09	0.079841
	PRAME	8.35	7.44421	0.106101			MAP6	-2.85	1.39996e-09	0.079841
	FCGBP	9	7.4414	0.079841			ENO3	-3.65	1.4013e-09	0.079841
	r_TAR1	7.45	7.4093	0.175732			CLYBL	-6.05	1.40308e-09	0.079841
	LOC148709	4.15	7.40171	0.207602			FLJ40852	-4.35	1.40786e-09	0.079841
	SNORA6	4	7.32765	0.207602			SIX2	-5.35	1.41278e-09	0.079841
	CASP14	2.4	7.30274	0.207602			FHAD1	-3.85	1.41283e-09	0.079841
	SLC26A4	3.55	7.26429	0.207602			ZNF658B	-3.65	1.41387e-09	0.079841
	C1orf53	1.45	7.26269	0.207602			KLF17	-7.4	1.41806e-09	0.079841
	PCDH10	2.95	7.23729	0.207602			PKI55	-2.85	1.42228e-09	0.079841
	GADD45B	9	7.15839	0.079841			AZI1	-5.3	1.42841e-09	0.079841
	DSG1	8.05	7.13995	0.135771			SEPT5	-1.9	1.42885e-09	0.079841
	FAM131B	6.2	7.06149	0.207602			GRIA3	-4.15	1.43444e-09	0.079841
	ZSCAN20	2.05	7.04716	0.207602			TMEM180	-4	1.43444e-09	0.079841
	LMOD1	5.3	7.01064	0.207602			CCDC120	-7.15	1.44321e-09	0.079841
	LOC340515	6.3	7.01064	0.207602			ADAMTS8	-4.5	1.44894e-09	0.079841
	RAB30	6.8	6.99311	0.207602			BACE1-AS	-3.8	1.46649e-09	0.079841
	TMCO4	5.1	6.95566	0.207602			MSX2P1	-4.7	1.47138e-09	0.079841
	MIR1282	3.6	6.93901	0.207602			TEF	-2.05	1.47138e-09	0.079841
	FLJ34690	2	6.88846	0.207602			ZNF816	-5.65	1.47373e-09	0.079841
	SYPL2	4.6	6.85882	0.207602			SLIT3	-1.85	1.47666e-09	0.079841
	EPB41L4A	3.2	6.78435	0.207602			AFF2	-0.55	1.48146e-09	0.079841
	TMEM191C	3.1	6.72761	0.207602			r_(GGGGA)n	-4.25	1.48563e-09	0.079841
	DOCK6	6.8	6.67394	0.207602			NRBP2	-8	1.48958e-09	0.079841
	APLF	3.95	6.59184	0.207602			DLX6-AS1	-1.95	1.48958e-09	0.079841
	NKX3-2	4.6	6.54615	0.207602			RNF165	-3.05	1.49221e-09	0.079841
	MIR7-1	0.7	6.54615	0.207602			r_L1MEg	-5.05	1.49409e-09	0.079841
	LGALS7	4.1	6.54615	0.207602			CYP2J2	-4.55	1.49753e-09	0.079841
	SLC1A2	4.2	6.54218	0.207602			TOX	-2.8	1.4979e-09	0.079841
	ITGA9	2.25	6.53416	0.207602			PRR5L	-4.75	1.49957e-09	0.079841
	CHGB	3.5	6.53416	0.207602			SNORD42B	-6.3	1.49991e-09	0.079841
	LOC285847	2.95	6.53054	0.207602			TRIM3	-4.35	1.50126e-09	0.079841
	TIGD2	3.1	6.48512	0.207602			SEMA5B	-4.1	1.50528e-09	0.079841
	TNFAIP2	6.6	6.42759	0.207602			ANKRD23	-7.2	1.5069e-09	0.079841
	ANKDD1A	2.35	6.42759	0.207602			PPP1R16A	-2.9	1.5069e-09	0.079841
	C2orf65	3.35	6.42759	0.207602			ACTBL2	-2.85	1.5069e-09	0.079841
	EGF	2.55	6.40012	0.207602			PGM5	-5.75	1.51156e-09	0.079841
	LRRC45	5.45	6.40012	0.207602			ATOH7	-6.95	1.51454e-09	0.079841
	C15orf2	2.9	6.40012	0.207602			MEIG1	-2.05	1.5162e-09	0.079841
	SH2D5	2.5	6.40012	0.207602			LOC284576	-8.3	1.52067e-09	0.079841
	LOC100507377	3.5	6.40012	0.207602			CDC42BPG	-5.9	1.52131e-09	0.079841
	GOLT1A	5.75	6.39924	0.207602			FGFBP1	-4.7	1.52131e-09	0.079841
	LOC440896	4	6.37931	0.207602			C4B	-3.6	1.52131e-09	0.079841
	TMEM154	3.1	6.37596	0.207602			PPM1L	-5.6	1.52463e-09	0.079841
	SGK223	4	6.31442	0.207602			APBA1	-4.4	1.52492e-09	0.079841
	ENPP6	3.1	6.31136	0.207602			UPK1A	-6.45	1.52685e-09	0.079841
	ZNF774	3.2	6.30864	0.207602			ECT2L	-6.25	1.53144e-09	0.079841
	ABCG1	3.85	6.27626	0.207602			LOC286184	-8.4	1.5339e-09	0.079841
	FAS-AS1	4.4	6.2748	0.207602			FAM5B	-7.3	1.53569e-09	0.079841
	C1orf106	2.95	6.23168	0.207602			TNFRSF1B	-4.05	1.5366e-09	0.079841
	PLA2G4C	1.55	6.20225	0.207602			NPFF	-5.4	1.53704e-09	0.079841
	MACROD2	2.75	6.10837	0.207602			CERS4	-2.05	1.54536e-09	0.079841
	TPPP	4.7	6.00698	0.207602			LOC100507331	-4.05	1.54943e-09	0.079841
	SCML4	2.8	5.99074	0.207602			NHLH2	-7.75	1.55131e-09	0.079841
	TBC1D3	3.4	5.99074	0.207602			SIX3	-5.3	1.55517e-09	0.079841
	OLIG2	1.95	5.95887	0.207602			LOC400950	-3.45	1.55564e-09	0.079841
	APOC4-APOC2	6.75	5.93202	0.207602			SLC9A4	-9	1.5591e-09	0.079841
	NAT2	1.75	5.92219	0.207602			ANKRD20A3	-8.1	1.55962e-09	0.079841
	WT1	3.65	5.92029	0.207602			UBTD1	-5.55	1.55962e-09	0.079841
	PDHA2	3.95	5.90248	0.207602			GPR112	-6.1	1.56827e-09	0.079841
	ULK4P3	7.5	5.8929	0.172014			REXO1	-5.35	1.57516e-09	0.079841
	TLR6	4.35	5.89196	0.207602			OPN3	-8.45	1.5818e-09	0.079841
	r_(CCCA)n	2.8	5.85409	0.207602			STAG3L1	-6.7	1.5818e-09	0.079841
	DDX11L2	0.8	5.81644	0.207602			CHRNA10	-6.1	1.59001e-09	0.079841
	ZNF341	4.35	5.78483	0.207602			LOC728723	-2.6	1.59001e-09	0.079841
	ZNF662	5.3	5.78483	0.207602			GPRIN1	-7.1	1.5933e-09	0.079841
	TNFAIP3	2.8	5.74214	0.207602			SNORD91A	-3.2	1.59936e-09	0.079841
	HYAL4	2.1	5.73891	0.207602			DCHS1	-3.75	1.59968e-09	0.079841
	LRRC37A3	4.1	5.70983	0.207602			TTLL11	-8.95	1.60179e-09	0.079841
	HLA-DQA1	8.5	5.68344	0.106101			r_Charlie5	-5.85	1.60179e-09	0.079841
	LRP1	2.95	5.68204	0.207602			RAMP1	-4.35	1.60179e-09	0.079841
	HIST2H2BA	7.75	5.64306	0.151084			APBA2	-2.85	1.60616e-09	0.079841
	ZNF319	4.8	5.58675	0.207602			RHD	-2.1	1.60791e-09	0.079841
	SAMD15	4.15	5.57759	0.207602			SYT14L	-4.4	1.61102e-09	0.079841
	r_MER50	5.8	5.55129	0.207602			TP53I13	-5.5	1.62123e-09	0.079841
	ADORA1	2.2	5.53399	0.207602			H1FX-AS1	-2.45	1.62723e-09	0.079841
	r_AluYg6	3.05	5.53361	0.207602			RGS19	-2.85	1.63334e-09	0.079841
	ZNF865	2.5	5.52746	0.207602			HOXD1	-1.9	1.63526e-09	0.079841
	EPS8L1	3.5	5.5074	0.207602			DOCK5	-2.75	1.63732e-09	0.079841
	SPAG17	5	5.50495	0.207602			r_L1MB4	-7	1.6431e-09	0.079841
	SNORA57	3.8	5.42504	0.207602			MAP3K12	-6.4	1.6448e-09	0.079841
	AMDHD2	3.55	5.42495	0.207602			ADIPOQ	-8.4	1.64628e-09	0.079841
	CXCL17	5.5	5.38209	0.207602			LINC00312	-5.75	1.64694e-09	0.079841
	HIST1H2BM	2.2	5.38209	0.207602			MIR4751	-2.85	1.6493e-09	0.079841
	SNORD59A	3.4	5.38209	0.207602			CDH23	-5.55	1.65372e-09	0.079841
	IL12RB2	2.25	5.33162	0.207602			MAP7D2	-2.2	1.65372e-09	0.079841
	EMID2	5.7	5.33103	0.207602			CRIP2	-1	1.65372e-09	0.079841
	MAST3	3.6	5.28843	0.207602			ZNF501	-7.65	1.65599e-09	0.079841
	LOC100288842	3.2	5.26527	0.207602			C14orf176	-2.6	1.65861e-09	0.079841
	THSD1	3.2	5.25696	0.207602			ANKS4B	-6.4	1.66274e-09	0.079841
	TEC	6.45	5.22429	0.207602			PODXL2	-5.7	1.66463e-09	0.079841
	P2RX7	6.35	5.16383	0.207602			MESTIT1	-6.7	1.66508e-09	0.079841
	TLR10	0.6	5.14411	0.207602			r_Charlie4z	-2.75	1.66508e-09	0.079841
	CTSO	3.35	5.14411	0.207602			ANKRD20A3	-6.65	1.66582e-09	0.079841
	PI3	4.4	5.14411	0.207602			DUSP18	-1.7	1.67187e-09	0.079841
	KCNH6	5.3	5.10415	0.207602			AGAP6	-6.45	1.67577e-09	0.079841
	TMPPE	4.05	5.09625	0.207602			CACNA1H	-2.95	1.6763e-09	0.079841
	MAGIX	2.15	5.08919	0.207602			ARHGEF35	-6.5	1.67691e-09	0.079841
	MBLAC1	4	5.07686	0.207602			GRHL3	-1.9	1.68517e-09	0.079841
	ETV3	4.7	5.06143	0.207602			SPTBN4	-6.2	1.68602e-09	0.079841
	TRIM62	2.15	5.05095	0.207602			DMRT1	-2.85	1.68602e-09	0.079841
	LCE2B	5.75	5.05095	0.207602			CAMK2B	-3.25	1.69597e-09	0.079841
	C9orf135	4.3	5.05005	0.207602			KLF15	-7.5	1.69876e-09	0.079841
	IQCH	4.1	5.04095	0.207602			SLC26A10	-2.1	1.69905e-09	0.079841
	SNORD46	3.75	5.027	0.207602			SLC4A3	-2.35	1.69909e-09	0.079841
	r_LTR1	8.7	5.01301	0.079841			PLCD1	-2.05	1.70905e-09	0.079841
	SOSTDC1	2	4.99543	0.207602			USP27X	-5.35	1.71016e-09	0.079841
	MIR3620	0.05	4.98533	0.207602			FAM13A-AS1	-8.55	1.71259e-09	0.079841
	FOXD2	4.45	4.97472	0.207602			TBC1D3B	-3.35	1.71259e-09	0.079841
	ESR2	7.75	4.86475	0.151084			UPK3B	-1.9	1.71416e-09	0.079841
	SNORD119	2.9	4.86475	0.207602			LOC728606	-6.25	1.71755e-09	0.079841
	POC1B-GALNT4	9	4.85715	0.079841			F2RL3	-4	1.71755e-09	0.079841
	r_(CCGAG)n	2.95	4.85039	0.207602			r_L1MC	-7.6	1.72345e-09	0.079841
	HAAO	5	4.80009	0.207602			r_MER68	-6.8	1.72647e-09	0.079841
	SHISA2	7.1	4.79665	0.195327			RAB20	-3.3	1.73089e-09	0.079841
	DSCAM-AS1	8.35	4.7754	0.106101			ALOX5	-0.9	1.73108e-09	0.079841
	SLC44A4	4.75	4.76396	0.207602			FAM189A2	-1.1	1.7313e-09	0.079841
	ALX4	1.7	4.70766	0.207602			PREX1	-2.75	1.73353e-09	0.079841
	EMP1	3.65	4.69719	0.207602			C12orf34	-0.85	1.73353e-09	0.079841
	CRABP1	8.9	4.68814	0.079841			MAST1	-3.05	1.74091e-09	0.079841
	CERS1	6.35	4.64619	0.207602			C1orf140	-3.6	1.74275e-09	0.079841
	r_MER4B	3.7	4.59934	0.207602			MIR3656	-2.35	1.75198e-09	0.079841
	OVGP1	4.65	4.59929	0.207602			PCDHAC2	-4.7	1.76759e-09	0.079841
	SYT17	3.95	4.59073	0.207602			r_MER49	-4.8	1.76922e-09	0.079841
	ACRC	5.75	4.58128	0.207602			r_MER4E	-6.25	1.77057e-09	0.079841
	SLC25A34	1.5	4.57075	0.207602			NBPF15	-5.05	1.77394e-09	0.079841
	SLC2A4	3.1	4.57075	0.207602			SNORD92	-6.9	1.77443e-09	0.079841
	LOC100289178	5.2	4.55757	0.207602			MATN3	-0.75	1.77722e-09	0.079841
	INHBB	3.6	4.55491	0.207602			DNM3	-5.5	1.78152e-09	0.079841
	LOC400236	8.45	4.52123	0.106101			RASA4P	-3.1	1.78152e-09	0.079841
	SNAR-F	6.25	4.50976	0.207602			C20orf26	-3.15	1.78668e-09	0.079841
	r_L1M2	2.65	4.50935	0.207602			ELMO3	-5.85	1.78862e-09	0.079841
	EP400NL	4	4.50752	0.207602			FAM22D	-8.85	1.7932e-09	0.079841
	FAM100A	2.05	4.49056	0.207602			IL18R1	-4.7	1.79511e-09	0.079841
	CCL27	3.2	4.48651	0.207602			LOC100505678	-5.45	1.79679e-09	0.079841
	SLC4A11	2.8	4.48289	0.207602			FTX	-6.9	1.80052e-09	0.079841
	GLB1L	3.05	4.47692	0.207602			EGFL7	-7.3	1.80467e-09	0.079841
	SLC24A4	6.85	4.47637	0.207602			RILP	-4.55	1.80494e-09	0.079841
	SNORD84	6.65	4.46918	0.207602			B3GNT9	-5.8	1.80826e-09	0.079841
	C6orf132	6.95	4.46435	0.207602			ZNF296	-6.05	1.81064e-09	0.079841
	C4orf10	7	4.46047	0.207602			CDK18	-6.75	1.81955e-09	0.079841
	SNORD58C	2.95	4.45708	0.207602			FAM66B	-3.15	1.82074e-09	0.079841
	PDE7B	3.7	4.44057	0.207602			LOC139201	-4.2	1.82349e-09	0.079841
	ATG4D	6.05	4.42996	0.207602			MIR3064	-4.75	1.82369e-09	0.079841
	RAET1G	8.9	4.41824	0.079841			TTLL3	-4.7	1.82912e-09	0.079841
	MMAA	4.2	4.39988	0.207602			ZNF781	-4.65	1.83416e-09	0.079841
	LINC00471	3.25	4.38659	0.207602			C7orf10	-4.6	1.83416e-09	0.079841
	FAM156A	2.8	4.3647	0.207602			r_MLT1N2	-1.45	1.83886e-09	0.079841
	C15orf33	8.85	4.35684	0.079841			ADAM11	-6.6	1.84308e-09	0.079841
	NEK10	3	4.32784	0.207602			FAM24B	-3.45	1.84308e-09	0.079841
	EOMES	3.05	4.32198	0.207602			NLRC5	-2.95	1.84308e-09	0.079841
	LOC553103	2.4	4.3133	0.207602			LOC100286844	-3.6	1.84815e-09	0.079841
	DUSP28	3.4	4.30638	0.207602			SNORD15B	-6.95	1.84995e-09	0.079841
	FLJ32224	0.9	4.28435	0.207602			FAM195A	-3.95	1.84995e-09	0.079841
	TEKT3	2.5	4.28397	0.207602			SNORD11B	-3.15	1.85183e-09	0.079841
	SNORA45	2.8	4.26675	0.207602			LOC100506757	-2.45	1.85646e-09	0.079841
	ADH4	4.2	4.25588	0.207602			TSSC4	-1.9	1.86002e-09	0.079841
	LRRC73	4	4.20639	0.207602			LOC646813	-4.35	1.86085e-09	0.079841
	EIF2C3	5.95	4.19984	0.207602			ZMYND17	-5.9	1.86307e-09	0.079841
	NOTCH4	4.25	4.19887	0.207602			GABRE	-5.15	1.86307e-09	0.079841
	TCEAL3	8.55	4.18731	0.106101			NXPH4	-2.55	1.86307e-09	0.079841
	ABHD8	5.8	4.15478	0.207602			POU2F2	-5.45	1.86517e-09	0.079841
	BEND5	2.5	4.15446	0.207602			TFAMP1	-3.65	1.86552e-09	0.079841
	CCDC159	3.7	4.13548	0.207602			RFX2	-0.95	1.86797e-09	0.079841
	PCBP4	3.1	4.10703	0.207602			r_L1ME3C	-0.2	1.86797e-09	0.079841
	HIST1H2BF	3	4.09847	0.207602			TMEM86B	-6.6	1.8716e-09	0.079841
	COG8	7.75	4.0916	0.151084			N4BP2L1	-2.05	1.8716e-09	0.079841
	AMBRA1	6.95	4.08838	0.207602			LOC143188	-3.85	1.87489e-09	0.079841
	ITGAL	3.95	4.08821	0.207602			FLJ20021	-4.8	1.87718e-09	0.079841
	RARA	1.85	4.08515	0.207602			SLCO5A1	-2.1	1.87718e-09	0.079841
	RBP1	7.65	4.08208	0.161858			LIF	-2.55	1.88287e-09	0.079841
	NAGPA	2.65	4.07604	0.207602			LOC100507557	-4.4	1.88304e-09	0.079841
	MRVI1-AS1	2.35	4.07224	0.207602			SNORD12	-5.8	1.88938e-09	0.079841
	r_L1MD1	1.15	4.07224	0.207602			SNORA71B	-2.3	1.89281e-09	0.079841
	NRTN	-0.05	4.07224	0.079841			CCDC39	-1.4	1.89362e-09	0.079841
	r_(TCG)n	1.8	4.07224	0.207602			DMRTA2	-3.15	1.90219e-09	0.079841
	SNORA52	2.45	4.07224	0.207602			MEIS3	-1.85	1.90219e-09	0.079841
	LINC00466	2.55	4.07224	0.207602			PRSS35	-7.15	1.90286e-09	0.079841
	THEM5	4.5	4.07224	0.207602			RASL11B	-2.8	1.91843e-09	0.079841
	SIK1	3.85	4.0591	0.207602			LPAR6	-1.35	1.92303e-09	0.079841
	ERN2	6.75	4.05857	0.207602			FBLN7	-5.55	1.92747e-09	0.079841
	LOC642361	2.9	4.0259	0.207602			NCCRP1	-7.2	1.92826e-09	0.079841
	MAGEB10	6.8	4.0251	0.207602			SNORD62B	-5.4	1.92826e-09	0.079841
	r_tRNA-Trp-TGG	2.65	4.02349	0.207602			r_LTR40b	-3.45	1.92826e-09	0.079841
	LOC729020	2.65	4.02064	0.207602			FOSL2	-3.85	1.93171e-09	0.079841
	DDI2	6.7	4.008	0.207602			HSD11B1L	-3.3	1.93213e-09	0.079841
	PCDP1	2.8	4.00465	0.207602			FLJ12825	-3.8	1.93969e-09	0.079841
	ENPEP	6.8	3.9891	0.207602			GEM	-5.45	1.94168e-09	0.079841
	MATL2963	4.35	3.97643	0.207602			L3MBTL1	-1.4	1.94191e-09	0.079841
	RFXANK	8.1	3.96839	0.135771			PDZRN3	-4.4	1.94661e-09	0.079841
	LOC646736	3.55	3.96215	0.207602			NOS3	-5.55	1.95536e-09	0.079841
	CPNE9	2.85	3.95839	0.207602			ASMT	-6.5	1.95883e-09	0.079841
	C19orf73	4.05	3.93987	0.207602			C4A	-6.45	1.95883e-09	0.079841
	ZBTB48	9	3.92865	0.079841			BCL3	-7	1.96018e-09	0.079841
	MYO3B	5.9	3.91202	0.207602			UNC93B1	-7.75	1.96156e-09	0.079841
	LRRC27	6.95	3.90807	0.207602			NOS1AP	-1.8	1.96844e-09	0.079841
	BCL9L	3.25	3.88831	0.207602			r_Charlie16a	-6.3	1.97424e-09	0.079841
	RAPGEFL1	2.05	3.87768	0.207602			C2orf89	-2.75	1.98003e-09	0.079841
	HSPB8	2.7	3.84855	0.207602			RNF103-CHMP3	-4.8	1.98141e-09	0.079841
	C12orf53	0.45	3.84773	0.207602			FAM86DP	-5.3	1.98227e-09	0.079841
	PANX1	3.5	3.84339	0.207602			CHEK2P2	-3.15	1.98227e-09	0.079841
	TUBA4A	9	3.81719	0.079841			PTGER2	-4.15	1.98284e-09	0.079841
	LOC100505648	4.85	3.78774	0.207602			EMID1	-6.2	1.98922e-09	0.079841
	TNNI1	3.7	3.78284	0.207602			RPP25	-3.75	2.00004e-09	0.079841
	SULT1A2	5.95	3.77238	0.207602			CRLF1	-1.6	2.00004e-09	0.079841
	HHLA3	7	3.76959	0.207602			r_Tigger4a	-8.65	2.00582e-09	0.079841
	ZBTB16	3.1	3.75648	0.207602			RSPO3	-3.5	2.00582e-09	0.079841
	SLC25A45	2.45	3.73642	0.207602			LOC100190940	-3.6	2.00687e-09	0.079841
	MYOF	0.8	3.71574	0.207602			LTBP2	-3.95	2.01126e-09	0.079841
	ACPP	3.3	3.71424	0.207602			r_MER34B-int	-7.5	2.01462e-09	0.079841
	SLC15A2	0.15	3.71424	0.207602			ZNF578	-1.9	2.01462e-09	0.079841
	LOC100129138	6.9	3.71375	0.207602			TCP10L	-2.55	2.02018e-09	0.079841
	DUSP8	2.4	3.71064	0.207602			PAN3-AS1	-5.9	2.02235e-09	0.079841
	FAM124A	5.45	3.70164	0.207602			SNORA71C	-6.75	2.0302e-09	0.079841
	LOC100125556	1.6	3.70086	0.207602			CAMK2N2	-6.9	2.03694e-09	0.079841
	C1orf68	1.7	3.70086	0.207602			AGAP9	-6.55	2.04077e-09	0.079841
	NES	7.95	3.69822	0.135771			LOC729987	-3	2.04345e-09	0.079841
	ZNF484	3.1	3.6765	0.207602			LOC100130872	-3.85	2.04714e-09	0.079841
	NAT8L	3.3	3.66538	0.207602			POM121L9P	-0.1	2.07116e-09	0.079841
	LOC283335	2.3	3.65216	0.207602			NR6A1	-2.7	2.08298e-09	0.079841
	SPINK5	5.55	3.64533	0.207602			ZNF467	-0.15	2.08702e-09	0.079841
	H1F0	6.95	3.64123	0.207602			DNAH11	-6.6	2.09118e-09	0.079841
	DGKA	6.15	3.63779	0.207602			AXL	-6.35	2.09118e-09	0.079841
	SPINLW1	1.1	3.63646	0.207602			AICDA	-3.4	2.09118e-09	0.079841
	GUSBP9	2.3	3.62918	0.207602			ZDHHC8	-4.85	2.09537e-09	0.079841
	ZBTB46	2.9	3.59177	0.207602			T	-1.3	2.09537e-09	0.079841
	ZNF19	2.6	3.58426	0.207602			BCRP3	-1.6	2.1011e-09	0.079841
	AHDC1	5.25	3.58366	0.207602			AMIGO2	-1.15	2.11141e-09	0.079841
	MIR320E	2.2	3.56998	0.207602			SIPA1	-1.55	2.11427e-09	0.079841
	KLHL4	8.95	3.56942	0.079841			CERKL	-3.15	2.11562e-09	0.079841
	ODF3L1	4.1	3.56629	0.207602			CAGE1	-4.2	2.12121e-09	0.079841
	SYDE2	7.6	3.5643	0.165532			SVEP1	-1.95	2.12172e-09	0.079841
	SUGT1P3	2.3	3.5616	0.207602			MFI2-AS1	-2.65	2.12526e-09	0.079841
	CCDC71	8.25	3.54897	0.106101			LOC440894	-3.95	2.12683e-09	0.079841
	WFDC8	3.15	3.54378	0.207602			ATP1B4	-7.65	2.1298e-09	0.079841
	MTCP1	2.65	3.53735	0.207602			CFD	-2.1	2.14198e-09	0.079841
	CHRD	1.9	3.53735	0.207602			LOC388630	-3.25	2.15359e-09	0.079841
	CKLF	3.55	3.53697	0.207602			MEFV	-6.7	2.16292e-09	0.079841
	ASMTL	6	3.52916	0.207602			RNF208	-6.25	2.16292e-09	0.079841
	ZFHX2	2.65	3.5234	0.207602			C16orf45	-5.8	2.16292e-09	0.079841
	MIR98	3.1	3.51699	0.207602			SNORD37	-3.65	2.16539e-09	0.079841
	RABEP2	3.95	3.51649	0.207602			r_Tigger2b_Pri	-4.1	2.16598e-09	0.079841
	SIGLEC16	4.3	3.51449	0.207602			r_L1MEd	-6.75	2.16987e-09	0.079841
	KIAA1107	3	3.51121	0.207602			KRTCAP3	-6.05	2.16987e-09	0.079841
	METRNL	1.8	3.50974	0.207602			NUDT8	-5.7	2.16987e-09	0.079841
	PLIN5	8.45	3.50809	0.106101			ANK1	-5.7	2.17409e-09	0.079841
	MAP2K5	3.2	3.50704	0.207602			FAM211B	-3.15	2.17409e-09	0.079841
	LOC643770	4.45	3.50558	0.207602			CCDC9	-3.95	2.17641e-09	0.079841
	LRCH4	3.4	3.50532	0.207602			C9orf9	-1.95	2.18223e-09	0.079841
	APOBEC3H	3	3.50245	0.207602			ZNF716	-3.75	2.18225e-09	0.079841
	NBPF24	6.9	3.49849	0.207602			VENTX	-6.85	2.18346e-09	0.079841
	r_Charlie18a	3.9	3.47877	0.207602			IL23R	-6.65	2.18567e-09	0.079841
	GLS2	4.15	3.47415	0.207602			SNORA8	-2.85	2.18593e-09	0.079841
	PHLDA2	6.6	3.47187	0.207602			CISH	-0.75	2.18682e-09	0.079841
	IL1R1	7.1	3.47073	0.195327			PHOSPHO2	-7.35	2.19934e-09	0.079841
	r_(TTTC)n	5.8	3.46266	0.207602			SCGB1B2P	-6.4	2.20024e-09	0.079841
	BTBD8	5.9	3.45574	0.207602			LOC147670	-6.4	2.20194e-09	0.079841
	FGL2	7.55	3.45205	0.169469			TEX22	-7.25	2.20483e-09	0.079841
	LOC100133957	2.65	3.45177	0.207602			SNORA37	-8.2	2.2149e-09	0.079841
	ADCK1	8.65	3.45171	0.079841			C7orf58	-3.35	2.21671e-09	0.079841
	C9orf116	3.35	3.4488	0.207602			SNORD53	-2.2	2.22129e-09	0.079841
	E4F1	3.8	3.44824	0.207602			FAM43A	-2.5	2.23027e-09	0.079841
	TRMT2A	7.3	3.44623	0.185124			NAA11	-2.95	2.23081e-09	0.079841
	S100A4	7.65	3.44156	0.161858			r_HERVE-int	-0.85	2.23081e-09	0.079841
	LOC728431	4.2	3.42406	0.207602			SH3BP1	-2.35	2.234e-09	0.079841
	ICAM3	4.9	3.42266	0.207602			SFTPB	-5.6	2.23426e-09	0.079841
	ZNF687	2.55	3.42182	0.207602			LOC100306975	-3.1	2.23426e-09	0.079841
	MDH1B	6.6	3.41879	0.207602			LSAMP	-3.2	2.23433e-09	0.079841
	VDR	6.75	3.41527	0.207602			r_MLT2D	-4.3	2.24239e-09	0.079841
	NAP1L2	4.4	3.41445	0.207602			SCN3B	-4.95	2.24647e-09	0.079841
	LOC100134229	-0.4	3.41182	0.079841			SNORA4	-4.3	2.24647e-09	0.079841
	CASKIN1	2.95	3.41182	0.207602			RRN3P2	-3.75	2.24647e-09	0.079841
	EPHA5	3.65	3.40381	0.207602			KLHL11	-1.15	2.24948e-09	0.079841
	C8orf31	3.05	3.40066	0.207602			PPIAL4E	-4.35	2.25644e-09	0.079841
	NCKAP5L	3	3.39345	0.207602			DKK3	-4.65	2.25901e-09	0.079841
	ZDHHC1	2	3.37672	0.207602			HYMAI	-4.65	2.25938e-09	0.079841
	RNU5D-1	6.75	3.36665	0.207602			AMY2B	-6.1	2.26396e-09	0.079841
	MAB21L1	5.9	3.35703	0.207602			PKDCC	-6.95	2.27053e-09	0.079841
	ZNF219	2.55	3.35516	0.207602			LRRC56	-6.55	2.27053e-09	0.079841
	SLCO1A2	8.05	3.34719	0.135771			SNORA78	-6.5	2.27053e-09	0.079841
	ZBTB3	5.15	3.33271	0.207602			MIR4761	-6.3	2.27053e-09	0.079841
	FAM108A1	8.7	3.32675	0.079841			SNORD62B	-5.6	2.27186e-09	0.079841
	HNMT	5.8	3.32641	0.207602			r_(TATG)n	-5	2.27822e-09	0.079841
	CYB561D1	5	3.32633	0.207602			DLK2	-6.1	2.27965e-09	0.079841
	DDX60L	7.8	3.31983	0.14656			TMEM184A	-7.05	2.28264e-09	0.079841
	FGGY	5.8	3.31966	0.207602			PRDM7	-2.35	2.28937e-09	0.079841
	DHRS2	9	3.31233	0.079841			AGBL2	-2.2	2.29842e-09	0.079841
	LDB3	2.75	3.31095	0.207602			COL5A2	-5.4	2.29902e-09	0.079841
	LOC648691	7.4	3.30502	0.178851			C21orf91-OT1	-5.7	2.31293e-09	0.079841
	ACOT2	6.4	3.30458	0.207602			ADAMTS18	-3.05	2.31293e-09	0.079841
	MAP3K6	1.3	3.29919	0.207602			SNORD88C	-3.35	2.31616e-09	0.079841
	ZBTB17	5.9	3.28493	0.207602			JAM2	-5.25	2.31674e-09	0.079841
	LOC100505806	1.35	3.27307	0.207602			CASC2	-6	2.3188e-09	0.079841
	C17orf109	3.4	3.27307	0.207602			TTTY15	-6.05	2.32015e-09	0.079841
	RCN3	0.4	3.27307	0.207602			SPATA18	-5.65	2.32015e-09	0.079841
	FLJ39534	2.2	3.27307	0.207602			RIMBP3B	-3.75	2.32015e-09	0.079841
	S100A16	2.9	3.27057	0.207602			GLIS2	-4.8	2.32634e-09	0.079841
	FSD1L	2.25	3.25715	0.207602			MCOLN1	-3.25	2.32634e-09	0.079841
	CR1L	8.95	3.25715	0.079841			r_L1MA5	-2.05	2.32634e-09	0.079841
	HEATR5B	8.9	3.25214	0.079841			ADC	-6.6	2.33122e-09	0.079841
	GK3P	7.6	3.24806	0.165532			CBX7	-6.8	2.33317e-09	0.079841
	PCDH11Y	2.95	3.24316	0.207602			ALPP	-6.1	2.33884e-09	0.079841
	SPC24	7.15	3.23811	0.195327			ATP8A2	-5.95	2.34448e-09	0.079841
	SPTSSA	9	3.22259	0.079841			DPYSL4	-4.25	2.34648e-09	0.079841
	PLA2G4A	5.7	3.21799	0.207602			MYLK	-0.5	2.34648e-09	0.079841
	RENBP	0.6	3.21416	0.207602			ODZ4	-6.1	2.35479e-09	0.079841
	SLC45A3	3.25	3.20879	0.207602			FSTL3	-2.75	2.3659e-09	0.079841
	IFITM1	6.9	3.20124	0.207602			NEK5	-3.7	2.37222e-09	0.079841
	CCDC7	1.6	3.17167	0.207602			r_Tigger15a	-6.7	2.37289e-09	0.079841
	ISG20	1.3	3.16342	0.207602			SHC3	-2.8	2.37297e-09	0.079841
	HTRA4	3.2	3.15888	0.207602			CHSY3	-6.25	2.37872e-09	0.079841
	GATSL3	5.35	3.14412	0.207602			r_L1M4c	-4.95	2.37872e-09	0.079841
	UBE2Q2P3	2.45	3.14269	0.207602			r_MLT1F1	-3.5	2.37872e-09	0.079841
	IKBKE	7.05	3.13618	0.207602			FSIP1	-1.55	2.38007e-09	0.079841
	SNTB1	2.35	3.11661	0.207602			MAOB	-6.3	2.40201e-09	0.079841
	TPTEP1	2.8	3.11584	0.207602			NDNF	-1.9	2.41513e-09	0.079841
	TBC1D3P2	2.8	3.11338	0.207602			CAMKV	-5.4	2.42824e-09	0.079841
	C11orf52	6.15	3.11262	0.207602			ANKRD18DP	-5.65	2.44385e-09	0.079841
	LOC100289341	5.85	3.11049	0.207602			YBX2	-3.15	2.44385e-09	0.079841
	ATRIP	2.4	3.10679	0.207602			HAS3	-5.45	2.44497e-09	0.079841
	CRYGD	5.05	3.1038	0.207602			PITPNM1	-5.45	2.44812e-09	0.079841
	BCAR3	8.25	3.10018	0.106101			IKZF3	-1.4	2.45301e-09	0.079841
	MFSD2A	7.6	3.0842	0.165532			ANKRD20A1	-8.75	2.46628e-09	0.079841
	KIAA0825	7.35	3.07887	0.182239			r_(CAA)n	-3.9	2.46842e-09	0.079841
	PRMT10	1.95	3.07657	0.207602			SLC12A5	-2	2.4691e-09	0.079841
	ZNF543	8.05	3.06537	0.135771			HOXC5	-0.5	2.4691e-09	0.079841
	LOC100499467	3.45	3.06013	0.207602			INS-IGF2	-1.85	2.47408e-09	0.079841
	VWDE	6.1	3.05329	0.207602			r_LTR82A	-5.5	2.48401e-09	0.079841
	CSF2RA	2.8	3.04468	0.207602			VSIG10L	-4.85	2.50575e-09	0.079841
	LOC643723	4.1	3.04443	0.207602			CPA4	-7.5	2.50646e-09	0.079841
	r_MSR1	2.75	3.0419	0.207602			KIAA1958	-2.8	2.50646e-09	0.079841
	LOC283663	8.25	3.04151	0.106101			ADAM19	-4.1	2.50941e-09	0.079841
	PGAM2	5.85	3.03719	0.207602			PGBD3	-2.05	2.50941e-09	0.079841
	ZNF444	2.5	3.03177	0.207602			NUDT18	-0.45	2.51465e-09	0.079841
	RNA_SPIKE_7	2.3	3.02614	0.207602			CCDC146	0.25	2.51465e-09	0.207602
	GYLTL1B	2.7	3.02494	0.207602			POU2AF1	-4.4	2.52596e-09	0.079841
	SNORD98	7.8	3.02289	0.14656			FREM1	-3	2.53337e-09	0.079841
	STARD3	5.4	3.02119	0.207602			ACAP3	-0.75	2.53337e-09	0.079841
	r_MLT1D	0.45	3.00941	0.207602			SH3GL1P2	-3.45	2.54164e-09	0.079841
	SNORD41	7.2	3.00264	0.191801			LOC389705	-6.35	2.54396e-09	0.079841
	GGT1	3.3	2.99686	0.207602			r_MER66-int	-0.6	2.55084e-09	0.079841
	r_Charlie4a	1.6	2.99537	0.207602			r_Helitron2Na_Mam	-3.8	2.55897e-09	0.079841
	MIR548H3	1.8	2.99537	0.207602			FAM86B1	0.75	2.55897e-09	0.207602
	LOC440700	6	2.99101	0.207602			RGS17	-5.15	2.55979e-09	0.079841
	HDAC11	6.1	2.99021	0.207602			IGSF10	-4.45	2.55979e-09	0.079841
	RHEBL1	5.3	2.98699	0.207602			SLC22A4	-3.05	2.55979e-09	0.079841
	LRP2BP	4.45	2.98639	0.207602			r_L1ME5	-2.2	2.55979e-09	0.079841
	KCNRG	2.95	2.96756	0.207602			r_LTR10F	-2.8	2.56968e-09	0.079841
	LOXL3	5.35	2.96741	0.207602			CHST8	-5.2	2.5707e-09	0.079841
	BTF3P11	1.55	2.96601	0.207602			SHOX	-6.9	2.57387e-09	0.079841
	GSTT2B	8.9	2.96365	0.079841			DDX25	-5.55	2.58895e-09	0.079841
	C9orf163	1.15	2.96109	0.207602			CH25H	-5.3	2.58895e-09	0.079841
	MAT1A	-0.45	2.96109	0.079841			MEST	-3.1	2.58895e-09	0.079841
	TMEM119	1.95	2.96109	0.207602			TBC1D3C	-1.3	2.59045e-09	0.079841
	VSNL1	1.95	2.96109	0.207602			C17orf97	-6.25	2.60687e-09	0.079841
	LCE1C	2.4	2.96109	0.207602			DYDC1	-4.7	2.61396e-09	0.079841
	H2BFXP	3.85	2.96109	0.207602			r_MER21A	-1.3	2.61396e-09	0.079841
	ZNF879	9	2.96048	0.079841			CLIC5	-1.95	2.62359e-09	0.079841
	PLCB3	4	2.95146	0.207602			TMEM178	-6	2.63633e-09	0.079841
	LRRC2	3.05	2.94855	0.207602			r_MLT1A1-int	-5.45	2.64506e-09	0.079841
	PTAFR	3.05	2.94459	0.207602			CLEC7A	-3.05	2.65586e-09	0.079841
	TMCC2	5.65	2.93734	0.207602			GPR124	-2.75	2.65586e-09	0.079841
	TRMT61A	2.95	2.93477	0.207602			PYGO1	-7.2	2.66387e-09	0.079841
	GGT8P	8.65	2.93302	0.079841			NTM	-4.95	2.66387e-09	0.079841
	ADARB1	4.55	2.93263	0.207602			r_MER58B	-3.6	2.66387e-09	0.079841
	RASA3	2.15	2.93123	0.207602			SNORD100	-8.15	2.68003e-09	0.079841
	SNORD69	3.35	2.9293	0.207602			r_Plat_L3	-7.7	2.68003e-09	0.079841
	LOC150622	4.8	2.92382	0.207602			r_BSR/Beta	-4.3	2.68003e-09	0.079841
	URGCP-MRPS24	1.65	2.92355	0.207602			C2orf81	-3.05	2.68003e-09	0.079841
	KRT80	0.95	2.92097	0.207602			LINC00314	-5.45	2.68467e-09	0.079841
	TWIST2	2.5	2.91871	0.207602			KCNK5	-6.3	2.6976e-09	0.079841
	NEFM	7.55	2.91235	0.169469			WDR96	-3.1	2.69801e-09	0.079841
	KLLN	2.6	2.90822	0.207602			PNMA6C	-5.85	2.70159e-09	0.079841
	KIAA0319	1.6	2.90246	0.207602			FNDC1	-4.05	2.70657e-09	0.079841
	SCARNA27	1.45	2.90206	0.207602			MIR548H3	-6.7	2.70711e-09	0.079841
	HCG22	6.1	2.89145	0.207602			SNAI2	-4.15	2.72008e-09	0.079841
	ARRDC2	1.85	2.8879	0.207602			PMFBP1	-0.55	2.72008e-09	0.079841
	HYDIN	2.35	2.88574	0.207602			ZEB2-AS1	-5.25	2.72435e-09	0.079841
	LOC284023	4.7	2.88447	0.207602			SNORD20	-6.75	2.72933e-09	0.079841
	CCDC71L	0.9	2.88106	0.207602			GJA3	-5.35	2.72933e-09	0.079841
	SH3PXD2A	4.6	2.87484	0.207602			GPR50	-1.15	2.7518e-09	0.079841
	TNFRSF10A	7.35	2.8731	0.182239			LOC155060	-6.45	2.75493e-09	0.079841
	C15orf34	7.4	2.87288	0.178851			GRK5	-6.85	2.76489e-09	0.079841
	LDHC	9	2.8708	0.079841			POM121L10P	-2.45	2.76489e-09	0.079841
	MLST8	9	2.87003	0.079841			PLEKHG5	-0.8	2.76489e-09	0.079841
	CITED1	3.5	2.86458	0.207602			OR7E156P	-2.2	2.77774e-09	0.079841
	TDRD6	5.65	2.8595	0.207602			PVRL1	-4.15	2.78404e-09	0.079841
	SNORD30	6.3	2.85795	0.207602			C19orf76	-5	2.78779e-09	0.079841
	ABCD2	5.65	2.85598	0.207602			PRICKLE3	-5.15	2.8026e-09	0.079841
	DAK	6.45	2.85333	0.207602			LOC339166	-4.85	2.80312e-09	0.079841
	ZNF551	9	2.85292	0.079841			SLC30A4	-6.15	2.80954e-09	0.079841
	OXTR	2.75	2.8526	0.207602			RANBP3L	-4.55	2.81577e-09	0.079841
	A2ML1	0.15	2.8519	0.207602			RHOV	-4.35	2.81577e-09	0.079841
	RARG	1.55	2.84777	0.207602			C5orf49	-4.3	2.81577e-09	0.079841
	MYOZ3	4.2	2.84431	0.207602			C1orf95	-2.35	2.81577e-09	0.079841
	TESK2	7.05	2.83764	0.207602			r_LTR27	-1.8	2.8175e-09	0.079841
	SNAR-G1	3.65	2.8334	0.207602			INCA1	-1	2.82247e-09	0.079841
	SUV420H2	5.5	2.82968	0.207602			LOC100507127	-5.85	2.82774e-09	0.079841
	PRKCD	2.2	2.82749	0.207602			WNT11	-3	2.82774e-09	0.079841
	TMEM102	2.9	2.82716	0.207602			FLJ39051	-4.75	2.82898e-09	0.079841
	MAFG-AS1	2.15	2.82676	0.207602			IL12A	-1.55	2.82898e-09	0.079841
	ALKBH7	2.9	2.82505	0.207602			DAPL1	-7.1	2.85155e-09	0.079841
	CDC37L1	4.05	2.81989	0.207602			AMT	-5.6	2.85155e-09	0.079841
	SPRR1B	1.1	2.81962	0.207602			ARPM1	-0.6	2.87045e-09	0.079841
	SLA2	1.7	2.81962	0.207602			ATXN7L1	-4.05	2.87241e-09	0.079841
	PACRGL	3.65	2.81887	0.207602			CNTNAP3B	-5.25	2.87284e-09	0.079841
	C3orf67	2.7	2.81834	0.207602			r_LTR41	-6.35	2.89316e-09	0.079841
	STAR	6.95	2.81826	0.207602			OR7E14P	-1.3	2.89717e-09	0.079841
	CRABP2	8.9	2.81257	0.079841			ANKRD31	-4.1	2.89788e-09	0.079841
	SH2D3A	2.75	2.8035	0.207602			ASMTL-AS1	-3.15	2.93913e-09	0.079841
	IL8	1.5	2.80183	0.207602			FAM95B1	-6.1	2.95716e-09	0.079841
	KLK10	1.85	2.80162	0.207602			HEXIM2	-3.3	2.9588e-09	0.079841
	RAB2B	7	2.79624	0.207602			RNF180	-7.75	2.96342e-09	0.079841
	NFATC4	2.3	2.79418	0.207602			SYNGAP1	-4.8	2.9734e-09	0.079841
	LOC100009676	8.45	2.79393	0.106101			ASB4	-1.7	2.98342e-09	0.079841
	BREA2	4.95	2.79361	0.207602			LINC00167	-3.5	2.99132e-09	0.079841
	IAPP	7.9	2.79057	0.139863			MIR3676	-6.65	2.99505e-09	0.079841
	NKD1	3.1	2.7867	0.207602			LOC494141	-1.75	2.99737e-09	0.079841
	ZRANB3	8.85	2.78188	0.079841			SNORD24	-8.65	3.00251e-09	0.079841
	AVL9	6.6	2.77996	0.207602			C1orf213	-8.6	3.00251e-09	0.079841
	GREM2	5.6	2.77977	0.207602			SPATA4	-2.8	3.00251e-09	0.079841
	KRTAP21-2	1.55	2.77665	0.207602			SSTR2	-2.55	3.00251e-09	0.079841
	PPP2R5B	1.75	2.77507	0.207602			r_LTR10D	-6.4	3.01618e-09	0.079841
	PLEKHA7	1.6	2.77205	0.207602			TRPC4	-2.3	3.02084e-09	0.079841
	FOXA2	5	2.76477	0.207602			DOC2A	-1.5	3.0267e-09	0.079841
	LOC285758	5.3	2.76096	0.207602			r_Tigger4b	-4.55	3.02737e-09	0.079841
	ZBTB37	8.5	2.75822	0.106101			LOC146336	-5.55	3.04757e-09	0.079841
	PML	3.25	2.75573	0.207602			ATXN8OS	-3.65	3.04757e-09	0.079841
	C5	2.55	2.7537	0.207602			SNORA72	-1.9	3.05371e-09	0.079841
	C8orf80	1.3	2.75099	0.207602			STX1B	-5.6	3.06039e-09	0.079841
	TMEM110-MUSTN1	3.7	2.748	0.207602			FAM162B	-6	3.0678e-09	0.079841
	TIGD6	6.1	2.7463	0.207602			NSUN5P2	-8.2	3.07045e-09	0.079841
	LOC439949	6.25	2.74054	0.207602			CNTNAP1	-7.65	3.07836e-09	0.079841
	PTGS2	4.25	2.73744	0.207602			YJEFN3	-6.1	3.07836e-09	0.079841
	TMEM156	4.3	2.73737	0.207602			SCN5A	-3.95	3.10157e-09	0.079841
	HSCB	7.35	2.73606	0.182239			PPP4R1L	-3.95	3.10502e-09	0.079841
	FAM66A	-0.8	2.72983	0.079841			r_THE1C-int	-3.85	3.10502e-09	0.079841
	HNRNPKP3	4.35	2.72983	0.207602			PLCB2	-1.8	3.10956e-09	0.079841
	H2BFXP	3.25	2.72478	0.207602			TLN2	-1.6	3.10956e-09	0.079841
	HSD17B14	4.95	2.72392	0.207602			r_MER47A	-2.7	3.12863e-09	0.079841
	LOC100288069	1.45	2.72019	0.207602			LOC100240735	-1.4	3.12863e-09	0.079841
	IRAK2	1.25	2.7197	0.207602			C14orf178	-6.85	3.14342e-09	0.079841
	SLC6A20	1.8	2.719	0.207602			ASMT	-3.45	3.14342e-09	0.079841
	SCN3A	3.3	2.719	0.207602			TMEM176B	-4.85	3.17343e-09	0.079841
	ARPC3	9	2.71558	0.079841			LOC645206	-2.95	3.17343e-09	0.079841
	r_(TATATG)n	1.9	2.71483	0.207602			TLX1NB	-4.7	3.17456e-09	0.079841
	TNIP3	5.5	2.7127	0.207602			r_Tigger13a	-3.85	3.17456e-09	0.079841
	PLBD2	2.95	2.71244	0.207602			IGFBP4	-3.6	3.17456e-09	0.079841
	FAM21A	7.2	2.7121	0.191801			INPP5J	-1.5	3.17456e-09	0.079841
	FZR1	1.35	2.70859	0.207602			MAGEE1	-1.25	3.17456e-09	0.079841
	KIAA0415	4.35	2.70301	0.207602			FRMPD2	-0.7	3.17456e-09	0.079841
	TGFB1	3.85	2.69781	0.207602			r_L1PBa	-6.55	3.18602e-09	0.079841
	TRIM55	5.15	2.6959	0.207602			TBX19	-6.25	3.19085e-09	0.079841
	SHANK2	-0.3	2.69104	0.079841			ABCC6P2	-4.3	3.19085e-09	0.079841
	LRRC46	-0.75	2.69104	0.079841			LOC286367	-4.1	3.19872e-09	0.079841
	RAET1E	0.75	2.69104	0.207602			LOC100130992	-1.85	3.19872e-09	0.079841
	ZFR2	2	2.69104	0.207602			LOC729609	-4.35	3.19925e-09	0.079841
	ACY1	3.4	2.68556	0.207602			LOXL2	-2.2	3.19925e-09	0.079841
	IRF4	2.35	2.68036	0.207602			PRIMA1	-1.75	3.19939e-09	0.079841
	CSNK1A1L	1.5	2.67531	0.207602			AGXT2L1	-0.5	3.20776e-09	0.079841
	MAP3K8	2.85	2.67448	0.207602			PHACTR3	-5.3	3.21668e-09	0.079841
	PTGES	1.85	2.673	0.207602			FAM116B	-5	3.21668e-09	0.079841
	ZNF14	6.3	2.67179	0.207602			KLRG1	-7.5	3.22203e-09	0.079841
	ZNF18	6.6	2.67129	0.207602			r_LTR79	-5.65	3.22203e-09	0.079841
	DVL1	2.35	2.67104	0.207602			RNF207	-7.2	3.22447e-09	0.079841
	CDKL5	5.75	2.67072	0.207602			FAM189A1	-3.4	3.22447e-09	0.079841
	CD68	2.75	2.67019	0.207602			SLC27A6	-4.6	3.22946e-09	0.079841
	C1orf74	7	2.66801	0.207602			RAB3C	-1.2	3.22946e-09	0.079841
	LOC400548	7	2.66778	0.207602			LY96	-4.45	3.23312e-09	0.079841
	ADAMTS9	3.35	2.66736	0.207602			MGAT5B	-3.8	3.23312e-09	0.079841
	BBS12	7.05	2.65613	0.207602			NMNAT3	-3.45	3.23312e-09	0.079841
	DPF1	5.8	2.65516	0.207602			AKNA	-6.05	3.251e-09	0.079841
	RHOJ	1.9	2.65474	0.207602			TMEM56-RWDD3	-5.2	3.27335e-09	0.079841
	CHRM3	9	2.65259	0.079841			KC6	-0.55	3.27335e-09	0.079841
	LOC100130557	4.35	2.65063	0.207602			FAM173A	-0.95	3.2874e-09	0.079841
	ZNF408	6.2	2.64938	0.207602			OTX2OS1	-7.9	3.29939e-09	0.079841
	SNORD110	1.95	2.64926	0.207602			r_(CAAAA)n	-6.95	3.30683e-09	0.079841
	r_MER65-int	3.05	2.64876	0.207602			RADIL	-4.25	3.30683e-09	0.079841
	C14orf93	3.6	2.64491	0.207602			ANKRD45	-6.45	3.31199e-09	0.079841
	LOC100505696	5.05	2.64363	0.207602			PLAU	-6.05	3.31199e-09	0.079841
	LOC100506422	1.3	2.64347	0.207602			LOC90246	-5.15	3.31199e-09	0.079841
	EED	6.8	2.64082	0.207602			r_MLT1I	-1.65	3.31199e-09	0.079841
	FAM160B2	2.25	2.63916	0.207602			ACER2	-5.4	3.31723e-09	0.079841
	DKFZP434L187	5.45	2.6346	0.207602			CCDC102A	-3.85	3.31723e-09	0.079841
	ZNF684	9	2.63153	0.079841			FUT5	-3.5	3.3205e-09	0.079841
	PELI3	6.75	2.62917	0.207602			RASSF6	-3.05	3.32094e-09	0.079841
	C5orf46	1.35	2.62696	0.207602			MIR31HG	-2	3.32857e-09	0.079841
	SEMA6D	4.85	2.62234	0.207602			SAMD10	-5.7	3.33761e-09	0.079841
	FLJ42102	3.35	2.62233	0.207602			PRRT1	-3.05	3.33761e-09	0.079841
	r_L1ME3A	2.75	2.61948	0.207602			WTIP	-2.9	3.34354e-09	0.079841
	IGFBP3	5.45	2.61891	0.207602			LINC00472	-3.9	3.35155e-09	0.079841
	LOC644714	2.25	2.61366	0.207602			PHLDB3	-6.15	3.36432e-09	0.079841
	DDIT4L	2.9	2.61366	0.207602			LOC100507086	-5.35	3.36432e-09	0.079841
	POF1B	3.5	2.61221	0.207602			GPR162	-6.15	3.37802e-09	0.079841
	KRT17	1.9	2.61144	0.207602			SPTSSB	-4.2	3.40217e-09	0.079841
	NRG4	3.7	2.61139	0.207602			C1orf229	-3.6	3.40217e-09	0.079841
	NALCN	6.75	2.60812	0.207602			r_Charlie15a	-0.95	3.41547e-09	0.079841
	FERMT1	2.3	2.60699	0.207602			SNORA34	-6	3.42518e-09	0.079841
	LOC100506083	6.95	2.60572	0.207602			POU3F1	-5.25	3.42518e-09	0.079841
	ALDH3B1	5.05	2.60538	0.207602			ZNF439	-6	3.43272e-09	0.079841
	MIR3170	4.9	2.60538	0.207602			DSC1	-5.2	3.46177e-09	0.079841
	NDRG4	6.45	2.60171	0.207602			ANKRD9	-2.85	3.48549e-09	0.079841
	PCP4	3	2.59928	0.207602			ZDHHC15	-4.4	3.50826e-09	0.079841
	SEC14L4	3.85	2.58929	0.207602			LYPD3	-1.85	3.50826e-09	0.079841
	LOC100129662	5.25	2.58784	0.207602			PLA2G4B	-4.7	3.51971e-09	0.079841
	ACTC1	2.5	2.58395	0.207602			RDH12	-4.4	3.51971e-09	0.079841
	LILRB1	0.15	2.58013	0.207602			FGF11	-3.15	3.51971e-09	0.079841
	HLA-DMA	8.45	2.5759	0.106101			CYP2D6	-6.15	3.53844e-09	0.079841
	TMEM182	2.6	2.57532	0.207602			r_MLT1F	-5.95	3.54885e-09	0.079841
	LONRF3	3.05	2.57252	0.207602			AGAP9	-2.45	3.54885e-09	0.079841
	MT1IP	1.45	2.57206	0.207602			ZNF653	-2.1	3.5524e-09	0.079841
	PVT1	6.1	2.5702	0.207602			ULK4P1	-6.15	3.57337e-09	0.079841
	SOX13	7.8	2.56838	0.14656			CCL28	-5.1	3.57337e-09	0.079841
	TMSB4X	9	2.55968	0.079841			SERPINE1	-0.7	3.57337e-09	0.079841
	GAMT	5.05	2.55519	0.207602			LRRC25	-7.5	3.60486e-09	0.079841
	MAP1A	1.15	2.55487	0.207602			HSD3BP4	-4	3.60486e-09	0.079841
	BARX2	2.95	2.55011	0.207602			ZFPM1	-2.7	3.60486e-09	0.079841
	PROX1	3.1	2.54689	0.207602			RAMP2	-3	3.61577e-09	0.079841
	UBE2W	8.95	2.5466	0.079841			MOGAT3	-4.15	3.6391e-09	0.079841
	SCAND2	8.05	2.54484	0.135771			NLRP3	-5.35	3.64148e-09	0.079841
	LOC286177	3.1	2.54444	0.207602			GRK4	-3.1	3.65568e-09	0.079841
	CALML4	7.2	2.54264	0.191801			RAB40AL	-2.95	3.65568e-09	0.079841
	MRAP2	3.75	2.54259	0.207602			SHD	-1	3.65568e-09	0.079841
	PMS2CL	6.1	2.53784	0.207602			r_(TTTTG)n	-6.85	3.65889e-09	0.079841
	TSGA10	6.75	2.53125	0.207602			r_(TAGA)n	-6.05	3.65889e-09	0.079841
	RIMS4	4.25	2.52976	0.207602			EBF1	-3.35	3.65918e-09	0.079841
	RP11-165H20.1	2.9	2.52597	0.207602			r_MLT1F2	-2.2	3.65918e-09	0.079841
	r_LTR17	1.6	2.5252	0.207602			XRRA1	-1.15	3.65918e-09	0.079841
	ZNF813	5.15	2.51861	0.207602			INTS4L2	-2.75	3.68616e-09	0.079841
	MBNL3	7	2.51816	0.207602			SYNGR4	-4.7	3.70366e-09	0.079841
	DNAL4	4.85	2.51806	0.207602			ST6GALNAC4	-3.85	3.70366e-09	0.079841
	WHAMMP2	1.75	2.50901	0.207602			HCST	-3.65	3.70366e-09	0.079841
	HTR7P1	1.2	2.50774	0.207602			NEB	-2.35	3.70366e-09	0.079841
	r_LTR13	3.3	2.50738	0.207602			KIF5A	-1.25	3.70366e-09	0.079841
	ANXA2P3	3.45	2.50659	0.207602			LOC154860	-1.15	3.70366e-09	0.079841
	LEKR1	6.05	2.50559	0.207602			DGCR11	-1.1	3.70366e-09	0.079841
	DNAJB7	3	2.50052	0.207602			ECHDC3	-0.75	3.70366e-09	0.079841
	FAM19A5	0.2	2.49515	0.207602			GTF2IRD2P1	-5.8	3.71457e-09	0.079841
	NRGN	3.3	2.49309	0.207602			C4orf26	-2.3	3.71457e-09	0.079841
	LOC100272217	6.35	2.49272	0.207602			LRRC3	-7.3	3.71487e-09	0.079841
	RIBC2	5.45	2.49063	0.207602			PAK3	-6.05	3.73731e-09	0.079841
	ZNF385A	7.15	2.48912	0.195327			CTSK	-4.05	3.76021e-09	0.079841
	UCP2	6	2.48728	0.207602			EXD1	-1.85	3.76041e-09	0.079841
	CSNK1G2	2.85	2.48493	0.207602			r_MER126	-4.1	3.77197e-09	0.079841
	NFKB1	7.65	2.48489	0.161858			CXCL1	-5	3.80811e-09	0.079841
	NPPC	2.3	2.48224	0.207602			C10orf107	-0.2	3.80811e-09	0.079841
	r_tRNA-Met-i	7.4	2.48161	0.178851			FLJ37201	0	3.80811e-09	0.207602
	GPR89B	5	2.48032	0.207602			r_HERVL-int	-3.15	3.82626e-09	0.079841
	C15orf38-AP3S2	2.35	2.48026	0.207602			CNTFR	-3.8	3.84606e-09	0.079841
	PARD6A	3.45	2.47716	0.207602			DKKL1	-2.65	3.85666e-09	0.079841
	DHRS1	3.2	2.4739	0.207602			LINC00239	-2.65	3.87359e-09	0.079841
	ZNF778	3.65	2.47389	0.207602			FLJ10661	-5.8	3.88695e-09	0.079841
	WDR60	6.75	2.46944	0.207602			KIAA1024	-5.1	3.88695e-09	0.079841
	ZNF282	8.9	2.46863	0.079841			RLN1	-5.45	3.91041e-09	0.079841
	TMEM106A	5.5	2.46754	0.207602			USP2	-6.45	3.92036e-09	0.079841
	KCNN3	6.05	2.46754	0.207602			r_THE1D-int	-3.85	3.93511e-09	0.079841
	LOC100507389	2.3	2.46724	0.207602			LY6G5B	-0.55	3.95449e-09	0.079841
	LOC729234	1.7	2.46724	0.207602			DUSP9	-5.85	3.96454e-09	0.079841
	ABHD14A	3.6	2.46501	0.207602			BBC3	-4.65	3.96454e-09	0.079841
	PRKAG2	4.3	2.46217	0.207602			C9orf169	-1.65	3.96454e-09	0.079841
	LOC728613	3.6	2.46111	0.207602			TRPM8	-5.1	3.9779e-09	0.079841
	BAIAP2	7.15	2.45745	0.195327			ST6GALNAC5	-3.35	3.9779e-09	0.079841
	r_(ATG)n	1.55	2.45624	0.207602			WDR66	-4.85	3.98357e-09	0.079841
	ProSAPiP1	4.45	2.45297	0.207602			r_Tigger2	-5.25	4.00334e-09	0.079841
	ZNF616	7	2.44972	0.207602			STK32C	-2.5	4.00334e-09	0.079841
	IGBP1P1	4.45	2.44889	0.207602			FOXD4L3	-5.85	4.01355e-09	0.079841
	VAMP1	2.35	2.4488	0.207602			PDE6B	-4.9	4.02253e-09	0.079841
	SYT14	2.25	2.44575	0.207602			C20orf132	-4.85	4.02253e-09	0.079841
	CORO7-PAM16	8	2.44518	0.135771			GAB3	-2.2	4.02253e-09	0.079841
	RBM26-AS1	6.6	2.44151	0.207602			CORO7	-1.45	4.02253e-09	0.079841
	C5orf56	5.75	2.44068	0.207602			r_(CGTG)n	-1.1	4.02253e-09	0.079841
	CAND2	1.2	2.44019	0.207602			KCNAB3	0.1	4.02253e-09	0.207602
	C9orf103	2.25	2.43737	0.207602			r_(TCTCTG)n	-0.45	4.03599e-09	0.079841
	SLC35C1	2.2	2.43676	0.207602			TREX1	-6	4.03943e-09	0.079841
	r_(TGG)n	5.3	2.43663	0.207602			PIDD	-1.65	4.03943e-09	0.079841
	CCDC153	4.85	2.43419	0.207602			C10orf25	-1.2	4.04701e-09	0.079841
	LOC154092	5.15	2.43342	0.207602			FBXO15	-1.65	4.05986e-09	0.079841
	LRRC23	6.25	2.43095	0.207602			IDAS	-1.65	4.05986e-09	0.079841
	HLA-DMB	6.4	2.43046	0.207602			GARNL3	-3.1	4.06621e-09	0.079841
	CABLES2	1.35	2.42953	0.207602			LOC100130776	-5.6	4.14002e-09	0.079841
	PLD2	5.05	2.42931	0.207602			SCUBE2	-0.65	4.14002e-09	0.079841
	DNAJC30	6.15	2.42724	0.207602			PAQR9	-4.45	4.14232e-09	0.079841
	PODNL1	3.45	2.42374	0.207602			ZNF385C	-0.8	4.14232e-09	0.079841
	ANKRD30BP2	2.45	2.42195	0.207602			CAHM	-5.5	4.16596e-09	0.079841
	RANBP3	7.5	2.4155	0.172014			CYP2B7P1	-4.7	4.16596e-09	0.079841
	MIR3610	-0.65	2.40752	0.079841			B4GALNT4	-0.85	4.17403e-09	0.079841
	ARHGEF11	-0.15	2.40752	0.079841			r_LTR2B	-0.75	4.17403e-09	0.079841
	LOC728752	6.65	2.40699	0.207602			C11orf9	-6.8	4.18236e-09	0.079841
	DUS2L	8.05	2.40491	0.135771			r_(GGAA)n	-3.25	4.18236e-09	0.079841
	ZNF347	7.5	2.40355	0.172014			HRASLS2	-2.7	4.18236e-09	0.079841
	NLRX1	4.6	2.4031	0.207602			FLJ39639	-5.4	4.19074e-09	0.079841
	ZNF668	8.1	2.39837	0.135771			WBP11P1	-3.15	4.19074e-09	0.079841
	C22orf23	4.7	2.39819	0.207602			r_LTR48B	-5.75	4.20883e-09	0.079841
	NDE1	6.85	2.39806	0.207602			r_LTR41B	-0.85	4.21383e-09	0.079841
	IL32	4.15	2.39454	0.207602			PDGFRA	-5.2	4.26496e-09	0.079841
	TAGLN	5	2.39178	0.207602			HAVCR1	-2.95	4.26496e-09	0.079841
	r_MER5C	3.6	2.39121	0.207602			PCDHGB5	-2.45	4.26496e-09	0.079841
	ISLR2	2.7	2.38816	0.207602			CLSTN2	-1.75	4.26496e-09	0.079841
	F3	7.75	2.38755	0.151084			BIRC3	-0.15	4.26496e-09	0.079841
	MAPKAPK3	8.45	2.38696	0.106101			HES7	-6.9	4.28784e-09	0.079841
	EMILIN2	5.65	2.38576	0.207602			WWTR1-AS1	-4.2	4.28784e-09	0.079841
	GPR153	7.75	2.38363	0.151084			B3GAT1	-3.35	4.31842e-09	0.079841
	DDX49	9	2.38331	0.079841			r_L1ME2z	-2.7	4.31842e-09	0.079841
	SLC14A2	5.3	2.38323	0.207602			r_HY4	-1.85	4.31842e-09	0.079841
	LINC00277	-0.3	2.37998	0.079841			r_(CATA)n	-5.45	4.33078e-09	0.079841
	ZC3H12B	0	2.37998	0.207602			LOC400084	-4.85	4.33078e-09	0.079841
	TINAGL1	1.3	2.37998	0.207602			TMEM140	-5.5	4.33975e-09	0.079841
	CYP8B1	3.35	2.37998	0.207602			KLHL6	-4.8	4.33975e-09	0.079841
	CSF2RA	3.2	2.37875	0.207602			r_MER21B	-4	4.34611e-09	0.079841
	ZCCHC12	7.75	2.37796	0.151084			HOTTIP	-1.45	4.36451e-09	0.079841
	SPON1	6.25	2.37676	0.207602			LOC100128881	-1.1	4.36451e-09	0.079841
	CCDC134	7.8	2.37596	0.14656			SH3GL1P1	-2.95	4.37364e-09	0.079841
	VTRNA2-1	7.2	2.3753	0.191801			ATP6V1C2	-3.2	4.3747e-09	0.079841
	FAM110A	5.85	2.37445	0.207602			GABBR2	-5.45	4.3805e-09	0.079841
	SCN11A	-0.35	2.37257	0.079841			ASB16	-5.65	4.39867e-09	0.079841
	PRTFDC1	3.3	2.37107	0.207602			DGAT2	-1.2	4.39867e-09	0.079841
	ATG14	6.05	2.37045	0.207602			TNK2	-3.6	4.44439e-09	0.079841
	C12orf60	7.55	2.36715	0.169469			C1QTNF3	-0.05	4.44439e-09	0.079841
	HFE	4.75	2.367	0.207602			PRSS53	-1.7	4.46873e-09	0.079841
	r_AluSq4	5.75	2.36496	0.207602			RD3	-7	4.48425e-09	0.079841
	CYP4V2	3.95	2.36271	0.207602			DND1	-6.4	4.48425e-09	0.079841
	NEK11	4.8	2.36245	0.207602			TNNC1	-3.2	4.48425e-09	0.079841
	r_(CCCCG)n	2.95	2.36185	0.207602			ZNF354C	-1.65	4.49896e-09	0.079841
	C14orf39	8.5	2.3613	0.106101			MYLK4	-2.75	4.50973e-09	0.079841
	UBA6	3.5	2.35943	0.207602			MCART2	-4.55	4.52636e-09	0.079841
	MGMT	8.1	2.35223	0.135771			FGD3	-4	4.52636e-09	0.079841
	KIAA1644	2.8	2.35008	0.207602			C9orf139	-3.25	4.52636e-09	0.079841
	XRCC6BP1	0.7	2.34939	0.207602			SH3D21	-1	4.52636e-09	0.079841
	LOC439990	0.45	2.34859	0.207602			LOC284379	-4.05	4.61575e-09	0.079841
	FES	7.35	2.34786	0.182239			C8orf77	-4.5	4.64001e-09	0.079841
	GBA	8.85	2.34633	0.079841			SLAMF6	-5.5	4.6773e-09	0.079841
	KLB	4.65	2.34254	0.207602			r_SATR2	-5.55	4.69295e-09	0.079841
	MIR671	8.6	2.34191	0.079841			CRYM	-3.95	4.69295e-09	0.079841
	PLA2G15	7.6	2.33997	0.165532			ADRB1	-3.55	4.69295e-09	0.079841
	TAT	2	2.33927	0.207602			ZNF423	-2.8	4.69295e-09	0.079841
	FLJ30403	6.55	2.33875	0.207602			LMO2	-1.1	4.69295e-09	0.079841
	SNN	6.25	2.33742	0.207602			RAB19	-1	4.69295e-09	0.079841
	CCDC85A	-0.55	2.33688	0.079841			SNORD90	-0.55	4.69295e-09	0.079841
	ANKK1	0.75	2.33688	0.207602			FRZB	-0.5	4.69295e-09	0.079841
	IRAK3	1.7	2.33688	0.207602			r_MER112	-0.25	4.69295e-09	0.079841
	ARHGAP27	3.5	2.33434	0.207602			TLR8-AS1	-1.6	4.72631e-09	0.079841
	MRC2	2.6	2.33112	0.207602			B3GALT4	-4.9	4.74579e-09	0.079841
	FUT3	6.75	2.33063	0.207602			DPPA4	-4.15	4.74579e-09	0.079841
	SLC7A6OS	8.85	2.32835	0.079841			COLQ	-4.4	4.76014e-09	0.079841
	LOC100507250	2.9	2.32744	0.207602			TLR3	-4.25	4.76014e-09	0.079841
	RNASEK	2.95	2.32541	0.207602			NTRK3	-0.9	4.76014e-09	0.079841
	KIAA0564	4.15	2.32349	0.207602			r_MADE1	-0.55	4.76014e-09	0.079841
	POM121L8P	7.55	2.32144	0.169469			LRRC66	0.1	4.76014e-09	0.207602
	AKR1D1	3.3	2.31755	0.207602			LOC100128675	-6.3	4.82542e-09	0.079841
	KRT222	8.45	2.31717	0.106101			ARHGDIG	-5.75	4.88771e-09	0.079841
	SPATA24	9	2.31565	0.079841			SNORD71	-5.4	4.88771e-09	0.079841
	IKZF2	3	2.31442	0.207602			NEURL2	-2.3	4.88771e-09	0.079841
	CPS1	2.45	2.31303	0.207602			HIST2H2AB	-5.65	4.91195e-09	0.079841
	INTU	7.4	2.31254	0.178851			PRSS8	-2.75	4.92351e-09	0.079841
	ALDH3A1	3.45	2.31105	0.207602			PBX4	-1.05	4.93684e-09	0.079841
	LOC648809	5.5	2.31073	0.207602			TAGAP	-4.05	4.96024e-09	0.079841
	DMC1	7.15	2.31023	0.195327			CXorf21	-3.1	4.96024e-09	0.079841
	CHAC1	2.65	2.30683	0.207602			CCDC73	-1.6	4.96024e-09	0.079841
	NIPSNAP3B	5.2	2.30625	0.207602			NR5A2	-1.25	4.96024e-09	0.079841
	YLPM1	6.4	2.30522	0.207602			MAP4K2	-5.45	5.08553e-09	0.079841
	S100A7	3.45	2.30386	0.207602			HLF	-1.3	5.08553e-09	0.079841
	ZNF853	7	2.30371	0.207602			LUST	-0.8	5.08792e-09	0.079841
	RFX1	3.3	2.30136	0.207602			r_(GAGTG)n	-4.35	5.11795e-09	0.079841
	C14orf21	3.35	2.30002	0.207602			BAGE5	-4.25	5.11795e-09	0.079841
	ZNF133	3	2.2968	0.207602			P2RX5	-4.15	5.11795e-09	0.079841
	FAM72D	2.2	2.29615	0.207602			NKD2	-4.15	5.11795e-09	0.079841
	GIGYF1	4.5	2.29531	0.207602			LOC283587	-4.05	5.11795e-09	0.079841
	SLX1A-SULT1A3	6.85	2.29398	0.207602			FLT3	-3.3	5.11795e-09	0.079841
	TERC	2	2.29303	0.207602			PCDH20	-2.45	5.11795e-09	0.079841
	AFAP1L1	1.55	2.28915	0.207602			MIR29C	-2.05	5.11795e-09	0.079841
	SNHG12	2.55	2.28643	0.207602			PPFIA4	-1.15	5.11795e-09	0.079841
	LRAT	3.6	2.28424	0.207602			SPATA17	-6.55	5.12715e-09	0.079841
	SEC14L2	6.05	2.28175	0.207602			EML6	-5.95	5.12715e-09	0.079841
	APOL2	5	2.28088	0.207602			RSPH4A	-1.3	5.12715e-09	0.079841
	AMPH	3.4	2.28062	0.207602			NELL2	-0.65	5.12715e-09	0.079841
	LOC100127983	7.85	2.27402	0.143432			FP588	-3.9	5.13047e-09	0.079841
	MVK	2.6	2.2718	0.207602			USP9Y	-1.65	5.13047e-09	0.079841
	TNFAIP8L3	7.3	2.26793	0.185124			MYRIP	-4.75	5.1779e-09	0.079841
	KBTBD11	5.75	2.26615	0.207602			GRIK4	-4.25	5.1779e-09	0.079841
	LOC144486	1.05	2.26606	0.207602			HAGHL	-3.35	5.1779e-09	0.079841
	GINS4	3.5	2.26569	0.207602			CIRBP-AS1	-1.7	5.1779e-09	0.079841
	BEX1	3.65	2.26475	0.207602			HEATR8-TTC4	-0.75	5.1779e-09	0.079841
	LOC285540	6.15	2.26414	0.207602			r_MER75	-6	5.25378e-09	0.079841
	LINC00327	3.6	2.26353	0.207602			LOC730227	-5	5.25378e-09	0.079841
	RHBDF1	3.9	2.25931	0.207602			DENND2A	-3	5.25378e-09	0.079841
	SIM1	1.8	2.2584	0.207602			FAM176A	-1.95	5.25378e-09	0.079841
	PPIP5K1	3.45	2.25774	0.207602			r_HERVK3-int	-1.65	5.2674e-09	0.079841
	TBCCD1	4.7	2.25692	0.207602			LOC441455	-1	5.29011e-09	0.079841
	CD300LG	2.15	2.25488	0.207602			HSD11B2	-1.45	5.33273e-09	0.079841
	SPRR2E	4.55	2.25488	0.207602			PCSK9	-1.25	5.33273e-09	0.079841
	PNPLA3	2.5	2.25281	0.207602			LOC254100	-1.05	5.33273e-09	0.079841
	ZNF625	5.8	2.25199	0.207602			C3orf74	-1.5	5.36005e-09	0.079841
	SLC30A6	6.15	2.25007	0.207602			GUSBP9	-3.2	5.36934e-09	0.079841
	LUM	3.8	2.24917	0.207602			CLEC2B	-6.2	5.40318e-09	0.079841
	VRK2	6.15	2.24789	0.207602			r_LTR12B	-3.8	5.40318e-09	0.079841
	KSR1	3.2	2.24767	0.207602			NAV3	-3.25	5.40318e-09	0.079841
	DUSP10	2.15	2.24406	0.207602			RIMBP3B	-1.2	5.40318e-09	0.079841
	SBF1	5.4	2.24378	0.207602			C1orf141	-1	5.40318e-09	0.079841
	CDR2L	6	2.24172	0.207602			GNRH1	-5	5.40729e-09	0.079841
	LOC100130950	0.7	2.23533	0.207602			MIR34A	-1.5	5.40729e-09	0.079841
	EPPK1	1.95	2.23434	0.207602			UTY	-5.95	5.45866e-09	0.079841
	LOC728730	5.3	2.23434	0.207602			HRC	-5.2	5.45866e-09	0.079841
	RANBP10	4.75	2.234	0.207602			AOC4	-3.9	5.52978e-09	0.079841
	BBS9	4.35	2.23319	0.207602			TMEM220	-1.45	5.52978e-09	0.079841
	LOC729013	9	2.23287	0.079841			CNGA1	-5.1	5.54445e-09	0.079841
	HLA-DRB5	8.75	2.23269	0.079841			S1PR5	-3.35	5.54445e-09	0.079841
	ROR1	4.65	2.23263	0.207602			STON1-GTF2A1L	-1.15	5.54445e-09	0.079841
	TNFAIP8	8.7	2.23248	0.079841			USP35	-0.55	5.54445e-09	0.079841
	HMGN5	8.2	2.22782	0.135771			r_Cheshire	-4.75	5.55548e-09	0.079841
	VPS33A	9	2.22716	0.079841			FLJ46361	-4.6	5.55548e-09	0.079841
	GPR19	3.7	2.22705	0.207602			HOXB13-AS1	-4.5	5.55548e-09	0.079841
	GPX8	9	2.22612	0.079841			OLFML2B	-4.4	5.55548e-09	0.079841
	r_(CGGGG)n	0.7	2.226	0.207602			PIK3IP1	-2.35	5.55548e-09	0.079841
	NCKAP5	6.25	2.22459	0.207602			AATK	-2.3	5.55548e-09	0.079841
	DPM3	7	2.21832	0.207602			TMEM100	-1.35	5.55548e-09	0.079841
	FLRT2	3.2	2.21617	0.207602			LOC644172	-0.15	5.55548e-09	0.079841
	FAT4	2.8	2.21471	0.207602			LOC100133985	-0.15	5.55548e-09	0.079841
	ERF	6.35	2.21228	0.207602			ROBO3	0.45	5.55548e-09	0.207602
	EXOC6	8.95	2.20855	0.079841			SNORD88A	-5.25	5.58075e-09	0.079841
	SMG6	7.75	2.2079	0.151084			KIFC3	-5.85	5.60625e-09	0.079841
	PPID	3.75	2.20756	0.207602			PPP2R3B	-5.8	5.60625e-09	0.079841
	DCDC1	3.25	2.20487	0.207602			JDP2	-4.85	5.63154e-09	0.079841
	GDPD1	7	2.20144	0.207602			ARSG	-3.45	5.63154e-09	0.079841
	HECTD3	4.75	2.19983	0.207602			SYNDIG1	-2.45	5.63154e-09	0.079841
	LOC728819	8.9	2.19874	0.079841			GPRASP2	-0.85	5.63154e-09	0.079841
	THSD1P1	1.65	2.19798	0.207602			PRICKLE2	-0.5	5.63154e-09	0.079841
	TMEM40	4.6	2.19764	0.207602			r_(TGAA)n	-5.2	5.65795e-09	0.079841
	RIT1	5	2.19709	0.207602			LOC100507062	-4.9	5.65795e-09	0.079841
	LHFP	8	2.19642	0.135771			DKFZP434A062	-4.85	5.65795e-09	0.079841
	VPS4A	6.85	2.19376	0.207602			NBPF22P	-4.7	5.65795e-09	0.079841
	TUT1	6.5	2.19146	0.207602			PCDHA9	-4.55	5.65795e-09	0.079841
	SLC39A1	8	2.19118	0.135771			SRD5A1P1	-2.4	5.65795e-09	0.079841
	C14orf133	5.4	2.19111	0.207602			SPG20OS	-0.7	5.67964e-09	0.079841
	MAMLD1	1.1	2.19101	0.207602			MILR1	-5.6	5.72342e-09	0.079841
	SPTLC3	2.05	2.18995	0.207602			SNORD1A	-4.5	5.72342e-09	0.079841
	PTGR2	3.2	2.18953	0.207602			KLK8	-3.05	5.72342e-09	0.079841
	NUDT11	3.55	2.18819	0.207602			LOC646903	-2.6	5.82632e-09	0.079841
	SYNJ2BP-COX16	8	2.18682	0.135771			C8orf73	-5.15	5.89088e-09	0.079841
	PEX16	6.35	2.18095	0.207602			LOC221442	-3.3	5.89088e-09	0.079841
	ATL3	4.15	2.1793	0.207602			ZNF878	-4.1	5.94681e-09	0.079841
	SNORD127	0.05	2.17805	0.207602			ABCA10	-0.45	5.94681e-09	0.079841
	CD36	0.35	2.17805	0.207602			HPD	-5.5	5.96685e-09	0.079841
	BTN3A1	6.85	2.17685	0.207602			VPS37D	-0.65	5.96685e-09	0.079841
	IFLTD1	3.45	2.17684	0.207602			r_MER4D1	-2.8	6.00501e-09	0.079841
	HBZ	4.7	2.17634	0.207602			LOC641467	-2.4	6.00501e-09	0.079841
	C9orf30-TMEFF1	3.95	2.17521	0.207602			CALHM1	-5.35	6.04169e-09	0.079841
	ZNF233	4.6	2.17504	0.207602			TNS4	-4.95	6.04169e-09	0.079841
	SNORA66	1.6	2.17488	0.207602			TMC6	-4.3	6.04169e-09	0.079841
	FAM133A	3.5	2.17488	0.207602			r_LTR9	-0.55	6.04169e-09	0.079841
	LCMT1	7.2	2.17306	0.191801			CTAGE7P	-5	6.19501e-09	0.079841
	DPF2	6.3	2.16968	0.207602			FANK1	-2.9	6.19501e-09	0.079841
	LOC284454	3	2.16958	0.207602			FLJ44511	-5.15	6.21003e-09	0.079841
	PSMD5	8.15	2.16946	0.135771			GJB5	-2	6.27354e-09	0.079841
	PPP1R1A	3.25	2.16918	0.207602			LOC100505633	-1.35	6.27354e-09	0.079841
	AGMO	1.7	2.16872	0.207602			SERTM1	-5.45	6.28685e-09	0.079841
	PPP1R42	3.3	2.16572	0.207602			FAM133B	-4.7	6.28685e-09	0.079841
	SKIV2L	9	2.16436	0.079841			KCNG1	-1.2	6.28685e-09	0.079841
	SCARNA16	4.2	2.16392	0.207602			TMEM63C	-0.55	6.28685e-09	0.079841
	TBKBP1	1.7	2.16118	0.207602			ROM1	-5.1	6.34686e-09	0.079841
	TTC8	7.7	2.16037	0.156836			LOC100505826	-4.95	6.34686e-09	0.079841
	LOC653566	7.85	2.15948	0.143432			HHIP	-4.75	6.34686e-09	0.079841
	LOC100505679	2.9	2.15944	0.207602			MX1	-4.4	6.34686e-09	0.079841
	XYLB	2.9	2.15937	0.207602			C1orf98	-4.25	6.34686e-09	0.079841
	LOC728218	2	2.1581	0.207602			R3HDML	-4.25	6.34686e-09	0.079841
	C8orf45	2.6	2.15797	0.207602			r_MER84-int	-4.2	6.34686e-09	0.079841
	LOC100302640	2	2.15671	0.207602			WDR72	-4.15	6.34686e-09	0.079841
	DMKN	9	2.15455	0.079841			HIST1H2AA	-3.8	6.34686e-09	0.079841
	PIP5K1A	7.35	2.15409	0.182239			PIN1P1	-3.7	6.34686e-09	0.079841
	ZNF695	8.05	2.15364	0.135771			NKX2-2	0.05	6.34686e-09	0.207602
	EGFLAM	2.1	2.15264	0.207602			ZNF365	0.3	6.34686e-09	0.207602
	DNLZ	1.7	2.14885	0.207602			MIR4745	-5.1	6.39743e-09	0.079841
	PTCH2	4.15	2.14854	0.207602			MLXIPL	-5.05	6.39743e-09	0.079841
	PACSIN3	4.15	2.14817	0.207602			CTAGE11P	-4.95	6.39743e-09	0.079841
	MYO1E	6.1	2.14736	0.207602			ICOSLG	-4.95	6.39743e-09	0.079841
	AKR1B1	9	2.14552	0.079841			r_LTR24	-4.95	6.39743e-09	0.079841
	LOC100506994	1.5	2.14524	0.207602			ATP6V1B1	-4.75	6.39743e-09	0.079841
	PRR15	2.8	2.14466	0.207602			NOXA1	-4.55	6.39743e-09	0.079841
	POU5F1	6.55	2.14418	0.207602			DNM1P41	-4.3	6.39743e-09	0.079841
	RFPL4A	3	2.14338	0.207602			MYOM3	-3.75	6.39743e-09	0.079841
	C10orf2	9	2.14254	0.079841			ARHGAP24	-3.75	6.39743e-09	0.079841
	ABCC13	4.15	2.14219	0.207602			TCHH	-2.05	6.39743e-09	0.079841
	IYD	5.7	2.14217	0.207602			r_Tigger7	-1.15	6.39743e-09	0.079841
	NUMBL	2.8	2.14154	0.207602			SLC22A9	-1.75	6.45891e-09	0.079841
	TSPAN2	3.4	2.13937	0.207602			RAX	-3.45	6.52226e-09	0.079841
	LOC100131067	9	2.13727	0.079841			CDC14C	-1.55	6.5467e-09	0.079841
	FAM46C	2.55	2.1347	0.207602			FMO4	-0.75	6.5467e-09	0.079841
	LCE2C	0.9	2.13337	0.207602			LOC441204	-5.05	6.59877e-09	0.079841
	LINC00410	3.55	2.13337	0.207602			RGS7	-4.85	6.59877e-09	0.079841
	ATRNL1	4.05	2.13322	0.207602			FAM83A	-4.3	6.59877e-09	0.079841
	GPR180	4.5	2.13299	0.207602			FBXL8	-2.1	6.63445e-09	0.079841
	CCDC148	5.7	2.13241	0.207602			RBP4	-5.5	6.66491e-09	0.079841
	LOC170425	9	2.13027	0.079841			ATP6AP1L	-5.05	6.66491e-09	0.079841
	TMED7-TICAM2	8.25	2.12886	0.106101			LOC100507156	-4.85	6.66491e-09	0.079841
	GFER	5.1	2.12886	0.207602			PDZK1	-3.6	6.70131e-09	0.079841
	PPP1R2P3	2.05	2.12856	0.207602			TIGD4	-1.9	6.70131e-09	0.079841
	ZDHHC14	0.4	2.12764	0.207602			GFRAL	-3.7	6.70309e-09	0.079841
	r_AluYf4	4.35	2.12753	0.207602			ANO8	-3.4	6.70309e-09	0.079841
	HSD3B7	3.45	2.12466	0.207602			RAB39A	-1.1	6.70309e-09	0.079841
	CCDC80	4.15	2.12194	0.207602			MYL9	-0.5	6.70309e-09	0.079841
	PLCH1	0.25	2.12037	0.207602			CD96	-5.85	6.70764e-09	0.079841
	ZNF79	2.95	2.11978	0.207602			r_L1MA6	-4.3	6.70764e-09	0.079841
	BRPF1	5.95	2.11656	0.207602			KLF7	-2.4	6.86714e-09	0.079841
	FMNL3	4.9	2.11609	0.207602			r_LTR10E	-4.9	6.90387e-09	0.079841
	GCC1	3.1	2.11558	0.207602			SLC9A2	-4.85	6.90387e-09	0.079841
	LOC283688	0.45	2.11492	0.207602			SRL	-4.1	6.90387e-09	0.079841
	MME	1.25	2.11471	0.207602			CRMP1	-3.6	6.90387e-09	0.079841
	GDF6	2.2	2.11471	0.207602			FAM49A	-3.5	6.90387e-09	0.079841
	GATM	2.85	2.11462	0.207602			EDNRB	-2.6	6.90387e-09	0.079841
	ZNF669	6.6	2.11444	0.207602			r_polypurine	-1	6.90387e-09	0.079841
	CXCL12	5.55	2.11328	0.207602			SLC43A1	-0.6	6.90387e-09	0.079841
	CRYZ	6.55	2.11293	0.207602			CYP2C18	-0.25	6.90387e-09	0.079841
	GNB1L	1.65	2.11159	0.207602			r_Charlie9	0.05	6.90387e-09	0.207602
	ST20	7.95	2.11127	0.135771			C14orf64	-4.45	7.01653e-09	0.079841
	PDSS2	2.6	2.11108	0.207602			SFRP4	-4.6	7.03943e-09	0.079841
	LOC100506433	9	2.10784	0.079841			MSH5	-4.55	7.03943e-09	0.079841
	MYD88	3.45	2.10771	0.207602			HTR3A	-4.25	7.03943e-09	0.079841
	SPDYE1	2	2.10581	0.207602			ZNF844	-4.05	7.03943e-09	0.079841
	SNORA62	5.3	2.10238	0.207602			HLA-DRA	-3.7	7.03943e-09	0.079841
	IKBKG	7.5	2.10125	0.172014			DMRT2	-3.65	7.03943e-09	0.079841
	CHM	4.45	2.10077	0.207602			SIDT1	-1.65	7.03943e-09	0.079841
	ASB9	3.45	2.09874	0.207602			FLJ42289	-0.25	7.03943e-09	0.079841
	VN1R2	1.2	2.09799	0.207602			IL15RA	-6.3	7.0639e-09	0.079841
	r_LTR7	4.8	2.09705	0.207602			IL1B	-4.9	7.0639e-09	0.079841
	RAB42	2.8	2.09594	0.207602			TFDP3	-4.15	7.0639e-09	0.079841
	MCM3AP-AS1	3.1	2.0956	0.207602			PAX5	-3.05	7.0639e-09	0.079841
	ASMTL	3.8	2.09537	0.207602			LOC284260	-6.15	7.0977e-09	0.079841
	LOC645212	7.95	2.09505	0.135771			LOC644669	-4.85	7.0977e-09	0.079841
	TIAF1	4.75	2.09415	0.207602			S100A14	-3.55	7.0977e-09	0.079841
	FAM155B	4.65	2.09327	0.207602			AZGP1	-2.8	7.0977e-09	0.079841
	BGN	0.3	2.09306	0.207602			KCNH2	-6.4	7.23153e-09	0.079841
	LINC00470	1.6	2.09169	0.207602			PMCHL2	-6.35	7.23153e-09	0.079841
	WDR65	1.25	2.0914	0.207602			PDE1B	-2.75	7.23153e-09	0.079841
	r_LTR12F	2.95	2.08977	0.207602			IMPG2	-5.45	7.31779e-09	0.079841
	KDM4D	4.35	2.08774	0.207602			KLKP1	-0.2	7.37233e-09	0.079841
	TOP1P1	6.7	2.08681	0.207602			GAS2L1	-5.65	7.40731e-09	0.079841
	r_MER90	5.65	2.08511	0.207602			PLA2G4E	-5.2	7.40731e-09	0.079841
	PRRG2	2.75	2.08385	0.207602			SP140L	-5.2	7.40731e-09	0.079841
	GPR89A	8.25	2.08319	0.106101			PACSIN1	-4.8	7.40731e-09	0.079841
	LOC284551	4.45	2.08228	0.207602			LRRC69	-4.25	7.40731e-09	0.079841
	ASRGL1	7.95	2.08152	0.135771			C2orf48	-4.05	7.40731e-09	0.079841
	ZNF613	3.3	2.0804	0.207602			FAM167A	-4.05	7.40731e-09	0.079841
	ILDR2	1.1	2.08021	0.207602			KCNK2	-3.3	7.40731e-09	0.079841
	IQGAP3	8	2.07939	0.135771			EML3	-3.2	7.40731e-09	0.079841
	BTN3A3	4.45	2.07845	0.207602			LGSN	-2.6	7.40731e-09	0.079841
	RCHY1	7.35	2.07765	0.182239			GHRLOS	-2.25	7.40731e-09	0.079841
	PIGB	6	2.07714	0.207602			MIR92A1	-1.25	7.40731e-09	0.079841
	MIR4444-1	8.95	2.07417	0.079841			LMO1	-0.3	7.40731e-09	0.079841
	PFKFB2	8.15	2.07281	0.135771			LOC100216001	-3.35	7.4523e-09	0.079841
	SPNS1	2.75	2.07177	0.207602			TEDDM1	-2	7.4523e-09	0.079841
	E2F8	5.65	2.07169	0.207602			SNORD78	-3.35	7.49784e-09	0.079841
	RPS10	8.55	2.07098	0.106101			r_L1MB1	-0.8	7.49784e-09	0.079841
	LOC283693	1.6	2.07072	0.207602			AOX2P	-0.45	7.49784e-09	0.079841
	CETN4P	5.5	2.06834	0.207602			ST6GALNAC2	-5.1	7.54394e-09	0.079841
	AP4B1	6.35	2.06436	0.207602			ICAM1	-4.75	7.54394e-09	0.079841
	PLCB4	6.5	2.06415	0.207602			PPEF2	-4.65	7.54394e-09	0.079841
	LOC645249	2.5	2.06396	0.207602			SNTG2	-4.5	7.54394e-09	0.079841
	TGDS	9	2.06381	0.079841			CPXM1	-4.4	7.54394e-09	0.079841
	ATAD3C	6.8	2.06334	0.207602			C13orf15	-3.95	7.54394e-09	0.079841
	ZNF502	8	2.06236	0.135771			RAB33A	-3.9	7.54394e-09	0.079841
	MGAT3	2.65	2.0608	0.207602			SPSB1	-3.45	7.54394e-09	0.079841
	ZFYVE19	8.05	2.05995	0.135771			r_Charlie10	-2.8	7.54394e-09	0.079841
	ANXA4	6.6	2.05952	0.207602			ZNF560	-2.05	7.54394e-09	0.079841
	PSMA6	9	2.05873	0.079841			FAM78A	-2.05	7.54394e-09	0.079841
	C20orf166-AS1	2.3	2.05867	0.207602			ZNF671	-0.05	7.54394e-09	0.079841
	SMG9	4.6	2.05827	0.207602			MT3	0.2	7.54394e-09	0.207602
	PLK4	7.15	2.05825	0.195327			CPT1C	-5.65	7.57126e-09	0.079841
	SCNM1	9	2.05754	0.079841			FAM20A	-1.15	7.57126e-09	0.079841
	FAM59B	6.6	2.05664	0.207602			SPRR1A	-5.8	7.65253e-09	0.079841
	ANP32A-IT1	5.25	2.05585	0.207602			SLCO2A1	-5	7.74717e-09	0.079841
	CABP4	7.65	2.05382	0.161858			RAB25	-2.75	7.74717e-09	0.079841
	SLC7A3	1.55	2.05298	0.207602			BOLA2	-5.75	7.84625e-09	0.079841
	MTM1	8.15	2.05256	0.135771			PHYHIPL	-2.15	7.84625e-09	0.079841
	FDPSL2A	7.2	2.05177	0.191801			FILIP1L	-1.3	7.84625e-09	0.079841
	C4orf29	8.95	2.0509	0.079841			SNORA60	-6.4	7.90899e-09	0.079841
	SLC29A3	3.25	2.05023	0.207602			PRRT4	-5.5	7.90899e-09	0.079841
	TMX1	9	2.0502	0.079841			SNORA46	-4.9	7.90899e-09	0.079841
	FLJ38109	0.95	2.04588	0.207602			PCDHB9	-4.2	7.90899e-09	0.079841
	DHODH	7.45	2.04525	0.175732			SNORD27	-3.1	7.90899e-09	0.079841
	IFITM2	9	2.04488	0.079841			CTAGE1	-2.5	7.90899e-09	0.079841
	CNN2	3.8	2.04485	0.207602			C19orf81	-1.05	7.96715e-09	0.079841
	NWD1	-0.45	2.0432	0.079841			GLYATL2	-5.3	8.07197e-09	0.079841
	OXNAD1	8.4	2.04317	0.106101			DOK3	-4.3	8.07197e-09	0.079841
	SNORD57	4.95	2.04204	0.207602			SNORA54	-4.45	8.09402e-09	0.079841
	MTHFD2L	5	2.04054	0.207602			r_HERV17-int	-3.9	8.11972e-09	0.079841
	DPYD	3	2.04019	0.207602			LOC100133991	-0.5	8.11972e-09	0.079841
	ADH5	8.35	2.03789	0.106101			LOC100286979	-4.9	8.17381e-09	0.079841
	RP9P	3.5	2.03658	0.207602			KLK5	-3.05	8.38148e-09	0.079841
	GCM1	-0.15	2.03612	0.079841			AP1M2	-0.4	8.38148e-09	0.079841
	LOR	0.1	2.03612	0.207602			HCG4	-5.25	8.52991e-09	0.079841
	HLA-DQB2	2.6	2.03612	0.207602			r_Charlie13a	-4.95	8.52991e-09	0.079841
	CCK	2.2	2.03543	0.207602			NPPA-AS1	-4.75	8.52991e-09	0.079841
	TROAP	7.45	2.03427	0.175732			r_(CAAAAA)n	-4.75	8.52991e-09	0.079841
	HAS2-AS1	2.85	2.0341	0.207602			SFRP2	-4.55	8.52991e-09	0.079841
	SNORD63	3.2	2.03391	0.207602			DYX1C1	-4.35	8.52991e-09	0.079841
	MEGF11	1.45	2.03199	0.207602			C8orf58	-4	8.52991e-09	0.079841
	DSEL	4.1	2.03173	0.207602			FAM198A	-3.8	8.52991e-09	0.079841
	GPX3	7.8	2.03146	0.14656			TAF7L	-2.25	8.52991e-09	0.079841
	TMEM144	8.65	2.02888	0.079841			SPATA2L	-2.05	8.52991e-09	0.079841
	CCDC86	5.55	2.0281	0.207602			GDF9	-1.9	8.52991e-09	0.079841
	CCDC130	3	2.02805	0.207602			AQP4	-1.45	8.52991e-09	0.079841
	NXT1	6.4	2.02679	0.207602			RGPD6	-0.65	8.52991e-09	0.079841
	KLHL14	0.9	2.02588	0.207602			CYS1	0.15	8.52991e-09	0.207602
	CD1D	2.15	2.02493	0.207602			LINC00488	0.2	8.52991e-09	0.207602
	ARVCF	-0.65	2.02467	0.079841			LOC100133308	-4.05	8.61853e-09	0.079841
	ZNF169	6.9	2.02459	0.207602			GAB2	-2.2	8.67949e-09	0.079841
	MBIP	3.15	2.02454	0.207602			SLC43A2	-1.15	8.79735e-09	0.079841
	DOCK8	3.4	2.02227	0.207602			SCGB2B2	-1.15	8.79735e-09	0.079841
	MUTYH	7.9	2.02187	0.139863			SCARF2	-4.95	9.0821e-09	0.079841
	CDC42BPB	6.25	2.01999	0.207602			EPHA6	-4.95	9.3859e-09	0.079841
	ZNRF1	2.45	2.01937	0.207602			GPR116	-4.8	9.3859e-09	0.079841
	FKBP8	7.45	2.01872	0.175732			RASAL1	-4.75	9.3859e-09	0.079841
	TDP1	7.35	2.01869	0.182239			r_MER68-int	-4.15	9.3859e-09	0.079841
	BLOC1S1-RDH5	2.95	2.01841	0.207602			r_MamRep137	-4.1	9.3859e-09	0.079841
	CRIP1	0	2.01828	0.207602			PILRA	-4.05	9.3859e-09	0.079841
	CDC42EP4	2.95	2.01583	0.207602			MIR19B1	-3.5	9.3859e-09	0.079841
	C6orf211	8.7	2.0158	0.079841			r_PABL_B	-3.3	9.3859e-09	0.079841
	KLF10	4.1	2.01561	0.207602			r_MER11B	-3.15	9.3859e-09	0.079841
	SYT11	5.75	2.01336	0.207602			ITGAX	-2.55	9.3859e-09	0.079841
	MS4A7	-0.75	2.01293	0.079841			C9orf174	-1.65	9.3859e-09	0.079841
	EFCAB6	2.9	2.0126	0.207602			CEL	-0.7	9.3859e-09	0.079841
	EIF2S1	8.05	2.01229	0.135771			SIRPB1	-0.65	9.3859e-09	0.079841
	SPHK2	0.1	2.01192	0.207602			r_(TTTA)n	0.25	9.3859e-09	0.207602
	OSGEP	8.7	2.01113	0.079841			SLC4A8	-4.4	9.52028e-09	0.079841
	RETSAT	6.45	2.01048	0.207602			CRYGS	-4.15	9.52028e-09	0.079841
	GRB14	2.85	2.00986	0.207602			r_AmnSINE1	-3.95	9.52028e-09	0.079841
	GMFB	5.95	2.00894	0.207602			LOC84856	-3.9	9.52028e-09	0.079841
	MRPL42	6.6	2.0087	0.207602			TRPM4	-3.9	9.52028e-09	0.079841
	SECISBP2L	2.9	2.00818	0.207602			NIPAL2	-3.5	9.52028e-09	0.079841
	LOC643401	2.2	2.00627	0.207602			MYPN	-3	9.52028e-09	0.079841
	STC2	3.3	2.00592	0.207602			r_(CAGA)n	-2.05	9.52028e-09	0.079841
	PTK6	1.75	2.0059	0.207602			r_LTR50	-1.25	9.52028e-09	0.079841
	TMEM150A	2.45	2.00357	0.207602			PGR	-1.2	9.52028e-09	0.079841
	LOC728558	5.6	2.00347	0.207602			ADRA2A	-0.95	9.52028e-09	0.079841
	MTFP1	8.2	2.00342	0.135771			r_AluYd8	-0.6	9.52028e-09	0.079841
	ADAMTS15	1.75	2.00008	0.207602			TESC	0	9.52028e-09	0.207602
	USP49	0.85	1.99973	0.207602			VAX1	-3.9	9.92048e-09	0.079841
	CELF4	4.2	1.9996	0.207602			TNFSF13B	-3.5	9.92048e-09	0.079841
	MIAT	2.75	1.99933	0.207602			LOC100292680	-5.4	1.02543e-08	0.079841
	SLC25A16	5.1	1.99924	0.207602			CXCL5	-5.3	1.02543e-08	0.079841
	LOC645638	8.8	1.99866	0.079841			MIR1973	-3.45	1.02543e-08	0.079841
	LRP5	3.35	1.99793	0.207602			ANXA8L1	-2.5	1.02543e-08	0.079841
	CGRRF1	8.95	1.99635	0.079841			JUNB	-2.3	1.02543e-08	0.079841
	PLEKHO1	6.85	1.99614	0.207602			TICAM1	-1.85	1.02543e-08	0.079841
	KRT18	8	1.99552	0.135771			MPV17L	-0.85	1.02543e-08	0.079841
	HSD17B11	8.95	1.99551	0.079841			PRDM16	-0.3	1.02543e-08	0.079841
	DHRS4L2	4.7	1.99474	0.207602			BTBD19	0.05	1.02543e-08	0.207602
	ERH	9	1.99472	0.079841			LEP	-4.65	1.03407e-08	0.079841
	PES1	9	1.99465	0.079841			CBWD3	-4.65	1.03407e-08	0.079841
	DNAJB2	7.35	1.9946	0.182239			KCNK3	-0.75	1.03407e-08	0.079841
	METTL1	3	1.99407	0.207602			LOC400752	-4.55	1.03558e-08	0.079841
	MMP2	1.6	1.994	0.207602			MYL10	-4.45	1.03558e-08	0.079841
	UTP15	6.55	1.99194	0.207602			TSPAN11	-4.2	1.03558e-08	0.079841
	SNX7	3.5	1.99186	0.207602			PTPRVP	-4.15	1.03558e-08	0.079841
	ZNF420	8.9	1.99105	0.079841			TLL2	-3.45	1.03558e-08	0.079841
	ZNF185	1.65	1.99092	0.207602			r_MamGyp-int	-2.35	1.03558e-08	0.079841
	SLC50A1	8.95	1.98903	0.079841			D21S2088E	-2.25	1.03558e-08	0.079841
	MAP3K14	2	1.98821	0.207602			LOC100506783	-2.1	1.03558e-08	0.079841
	TUBGCP6	7.45	1.98694	0.175732			LBX2	-2.05	1.03558e-08	0.079841
	CCDC125	5.4	1.98671	0.207602			ZNF208	-1.05	1.03558e-08	0.079841
	LOC550112	8	1.98615	0.135771			NEU3	-0.8	1.03558e-08	0.079841
	HSD17B1	2.9	1.98578	0.207602			FA2H	-0.8	1.03558e-08	0.079841
	ZG16	5.45	1.98577	0.207602			ST8SIA4	0.05	1.03558e-08	0.207602
	GJB7	2.85	1.98553	0.207602			HLA-DPB2	0.3	1.03558e-08	0.207602
	SIVA1	6.7	1.98518	0.207602			r_MER4A	-6.55	1.07201e-08	0.079841
	EYA3	4.6	1.98485	0.207602			r_(TAAA)n	-5.6	1.07201e-08	0.079841
	FAH	5.15	1.98351	0.207602			FER1L4	-4.65	1.07201e-08	0.079841
	RHBDL2	3	1.98304	0.207602			FOXN4	-4.15	1.07201e-08	0.079841
	LINC00346	4.35	1.98073	0.207602			ADAMTSL1	-3.65	1.07201e-08	0.079841
	IRF6	7.1	1.9802	0.195327			ST8SIA1	-0.7	1.07201e-08	0.079841
	HSP90AB4P	4	1.977	0.207602			TMEM27	1.55	1.07201e-08	0.207602
	LOC653513	1.5	1.97657	0.207602			ACVRL1	-2.2	1.09173e-08	0.079841
	TMEM186	9	1.97612	0.079841			ZSCAN12P1	-5	1.1111e-08	0.079841
	INE2	3.25	1.97586	0.207602			HAP1	-4.7	1.1111e-08	0.079841
	STK10	1	1.97584	0.207602			KRT16	-4.55	1.1111e-08	0.079841
	PTHLH	2.4	1.9748	0.207602			FLJ43879	-4.55	1.1111e-08	0.079841
	DAAM1	6.05	1.97413	0.207602			NKPD1	-4.4	1.1111e-08	0.079841
	ALOX12P2	3.3	1.97252	0.207602			CRB3	-4.1	1.1111e-08	0.079841
	GABPB2	3.3	1.97061	0.207602			ZMYND10	-3.85	1.1111e-08	0.079841
	PSMB6	9	1.96957	0.079841			TTC21A	-3.65	1.1111e-08	0.079841
	r_AluYa5	5.3	1.96954	0.207602			HCN3	-3.15	1.1111e-08	0.079841
	INPP5B	5.05	1.96887	0.207602			EMR4P	-2.15	1.1111e-08	0.079841
	NEURL1B	4.25	1.96593	0.207602			FLJ23867	-1.55	1.1111e-08	0.079841
	FAM26F	6.05	1.96556	0.207602			S100A9	-1.3	1.1111e-08	0.079841
	HOMEZ	3.4	1.96475	0.207602			SNORD75	-1.15	1.1111e-08	0.079841
	AKT1S1	7.15	1.96309	0.195327			FAM26E	-1.05	1.1111e-08	0.079841
	ZNF483	6.1	1.96269	0.207602			LINC00176	-0.85	1.1111e-08	0.079841
	TCEAL8	7	1.96238	0.207602			FRMD3	-0.85	1.1111e-08	0.079841
	IMP4	7.75	1.96198	0.151084			TAS2R20	-0.5	1.1111e-08	0.079841
	PSMC6	9	1.96158	0.079841			PNMT	-5.25	1.12125e-08	0.079841
	TCP11L2	4.55	1.96143	0.207602			TRIM6	-5.05	1.12125e-08	0.079841
	SLPI	5.3	1.96047	0.207602			MAPK8IP1	-4.7	1.12125e-08	0.079841
	IRF3	7.25	1.95956	0.188142			ALG1L2	-4.7	1.12125e-08	0.079841
	ZNF44	4.55	1.9585	0.207602			GVINP1	-4.25	1.12125e-08	0.079841
	C1orf210	2.25	1.9565	0.207602			SYT2	-3.3	1.12125e-08	0.079841
	FAM86B2	0.4	1.95445	0.207602			SLC24A2	-0.95	1.12125e-08	0.079841
	C12orf49	7.55	1.95406	0.169469			ADSSL1	-0.6	1.12125e-08	0.079841
	DPP6	0.75	1.95196	0.207602			RAB39B	-4.55	1.13159e-08	0.079841
	CNPY1	3.7	1.95188	0.207602			LOC729970	-4.3	1.13159e-08	0.079841
	DEDD	6.95	1.94982	0.207602			CSGALNACT1	-3.35	1.13159e-08	0.079841
	ABCA9	1.1	1.94946	0.207602			ZBTB42	-2.85	1.13159e-08	0.079841
	SYNPO2L	5.95	1.94935	0.207602			LOC100131320	-1.8	1.13159e-08	0.079841
	DAPK3	5.6	1.94924	0.207602			LUZP6	-1.6	1.13159e-08	0.079841
	FPGT-TNNI3K	3.5	1.94923	0.207602			FITM2	-1.2	1.13159e-08	0.079841
	FAM149B1	7.1	1.94896	0.195327			ACE	-0.35	1.13159e-08	0.079841
	HPS6	1.15	1.94833	0.207602			PGF	-0.15	1.13159e-08	0.079841
	ACVR1	2.75	1.9481	0.207602			DNAJA1P5	-4.95	1.13593e-08	0.079841
	GTF2B	7.35	1.9468	0.182239			LOC100132287	-3.1	1.13593e-08	0.079841
	FBXL12	4.1	1.9466	0.207602			CYP3A4	-2.95	1.13593e-08	0.079841
	INTS4	6.25	1.94636	0.207602			KCNIP3	-1.65	1.13593e-08	0.079841
	REEP5	9	1.94622	0.079841			SPRR2G	-1.3	1.13593e-08	0.079841
	ARHGEF37	1.25	1.9459	0.207602			FAM95B1	-4	1.14468e-08	0.079841
	FLNB	4.95	1.94496	0.207602			MTRNR2L7	-2.55	1.14468e-08	0.079841
	MIIP	4	1.94459	0.207602			MRO	-5.2	1.18936e-08	0.079841
	SOX5	5.6	1.94454	0.207602			LOC157273	-4.5	1.18936e-08	0.079841
	LOC401431	2.8	1.9445	0.207602			r_L1MA10	-4.4	1.18936e-08	0.079841
	GAS2L3	2.25	1.94382	0.207602			MSR1	-3.15	1.18936e-08	0.079841
	OMA1	8.15	1.94322	0.135771			NAPSB	-1.35	1.18936e-08	0.079841
	SNAP25	2.7	1.94108	0.207602			MIR608	-0.1	1.18936e-08	0.079841
	PAR-SN	5.9	1.94065	0.207602			SNORA75	0.75	1.18936e-08	0.207602
	PDF	3.8	1.94044	0.207602			KCTD19	-4.65	1.19337e-08	0.079841
	SNX15	3.05	1.94019	0.207602			r_(TGGA)n	-4.45	1.19337e-08	0.079841
	MINK1	6.1	1.93922	0.207602			ALS2CL	-0.4	1.19337e-08	0.079841
	NAALAD2	4.55	1.93893	0.207602			ADRA1A	-4.7	1.201e-08	0.079841
	HIST1H4D	3.3	1.93887	0.207602			MIR4671	-3	1.201e-08	0.079841
	LOC100128531	6.95	1.93884	0.207602			GPCRLTM7	-1.9	1.201e-08	0.079841
	ENO4	0.35	1.93884	0.207602			r_(G)n	-1.7	1.201e-08	0.079841
	FLJ37505	1.2	1.93884	0.207602			r_Charlie1a	-1.55	1.201e-08	0.079841
	ARL4D	4	1.93749	0.207602			CGREF1	-1.15	1.201e-08	0.079841
	ASL	6.35	1.936	0.207602			RAB3A	-0.75	1.201e-08	0.079841
	RAD51B	7.4	1.93473	0.178851			r_(TCTA)n	-0.75	1.201e-08	0.079841
	RAD52	5.15	1.93432	0.207602			IL1A	-0.2	1.201e-08	0.079841
	GALK2	7.3	1.93425	0.185124			PALM2-AKAP2	0.2	1.201e-08	0.207602
	MEF2BNB-MEF2B	5.85	1.93242	0.207602			SOX15	1.65	1.201e-08	0.207602
	PMS2P3	1.65	1.93149	0.207602			OR7E91P	-5.3	1.24201e-08	0.079841
	C19orf40	8.05	1.93118	0.135771			CPNE7	-5.15	1.24201e-08	0.079841
	SNORD49B	2.1	1.92976	0.207602			LOC284395	-4.8	1.24201e-08	0.079841
	ERAP1	0.6	1.92894	0.207602			SNORD26	-2.3	1.24201e-08	0.079841
	CENPM	9	1.92886	0.079841			OR1J1	-4.45	1.25471e-08	0.079841
	NDUFAF3	9	1.92854	0.079841			r_ORSL	-2.4	1.25471e-08	0.079841
	FABP5	6.75	1.9276	0.207602			RLTPR	-0.9	1.25471e-08	0.079841
	ABCA3	4.85	1.92545	0.207602			SNORA26	0.65	1.25471e-08	0.207602
	SLC15A1	1.5	1.92528	0.207602			GRIP2	-4.55	1.27949e-08	0.079841
	C6orf138	2.2	1.92519	0.207602			TRAM1L1	-4.35	1.27949e-08	0.079841
	USE1	6.9	1.92511	0.207602			GOLGA8E	-4.3	1.27949e-08	0.079841
	ARG2	8.2	1.92473	0.135771			r_Tigger4	-4.05	1.27949e-08	0.079841
	ADK	6	1.9244	0.207602			SYNPO2	-3.9	1.27949e-08	0.079841
	PUSL1	5.35	1.92425	0.207602			r_MER91A	-3.85	1.27949e-08	0.079841
	ZBTB8B	2.5	1.92257	0.207602			TBX4	-2.4	1.27949e-08	0.079841
	GMPR	5.2	1.92245	0.207602			CDNF	-1.75	1.27949e-08	0.079841
	ENTPD1	5.1	1.92128	0.207602			CDH6	-1.7	1.27949e-08	0.079841
	TAF13	8.8	1.92079	0.079841			LOC100289495	-0.9	1.27949e-08	0.079841
	MRPL1	9	1.92045	0.079841			LOC100506035	-0.55	1.27949e-08	0.079841
	SUPT4H1	9	1.91957	0.079841			HOXB13	-0.4	1.27949e-08	0.079841
	LINC00460	6.8	1.91826	0.207602			TMEM92	-0.35	1.27949e-08	0.079841
	SYTL2	2.4	1.91826	0.207602			ANKAR	-0.35	1.27949e-08	0.079841
	r_LTR7Y	3.2	1.91795	0.207602			TMEM37	0.3	1.27949e-08	0.207602
	SGK3	4.55	1.91792	0.207602			GJC3	0.65	1.27949e-08	0.207602
	GUSBP1	7.7	1.91781	0.156836			C4orf40	-4.8	1.34062e-08	0.079841
	EFNA3	1	1.91711	0.207602			C8orf51	-4.7	1.34062e-08	0.079841
	TMEM17	6.15	1.91704	0.207602			LOC728537	-4.2	1.34062e-08	0.079841
	GEMIN2	8.85	1.91601	0.079841			LCE5A	-3.45	1.34062e-08	0.079841
	LOC100130691	5.95	1.91583	0.207602			PIP5K1P1	-3.15	1.34062e-08	0.079841
	HPGD	7.95	1.91552	0.135771			HMGN2P46	-1.95	1.34062e-08	0.079841
	TXNDC9	8.7	1.91535	0.079841			HIST2H3D	-1.5	1.34062e-08	0.079841
	RCL1	2.9	1.91499	0.207602			SHE	0.85	1.34062e-08	0.207602
	AMMECR1L	5.5	1.91465	0.207602			TRPM3	-5.05	1.40789e-08	0.079841
	FLJ35776	3.9	1.91404	0.207602			ARGFXP2	-4.5	1.40789e-08	0.079841
	LOC100144602	4.25	1.91332	0.207602			MIR25	-4.3	1.40789e-08	0.079841
	ADM	4.45	1.9133	0.207602			C3orf35	-4.25	1.40789e-08	0.079841
	ARL14	5.5	1.91326	0.207602			DGCR9	-4.2	1.40789e-08	0.079841
	ZNF69	6.15	1.91248	0.207602			CYP4F3	-3.85	1.40789e-08	0.079841
	DNAL1	5	1.91193	0.207602			r_LTR7C	-3.85	1.40789e-08	0.079841
	TMEM241	2.7	1.91145	0.207602			SOX18	-3.8	1.40789e-08	0.079841
	SLMO2-ATP5E	6.95	1.91086	0.207602			VMAC	-3.65	1.40789e-08	0.079841
	STYK1	2.25	1.91052	0.207602			LOC100286793	-3.45	1.40789e-08	0.079841
	WDR41	6.4	1.91036	0.207602			ADAMTSL3	-3.45	1.40789e-08	0.079841
	DAPP1	1.25	1.91017	0.207602			PHF7	-2.85	1.40789e-08	0.079841
	ZEB1	6.95	1.9092	0.207602			SLIT1	-2.65	1.40789e-08	0.079841
	LOC440356	1.2	1.90911	0.207602			F2RL2	-0.85	1.40789e-08	0.079841
	NAT6	3.7	1.90798	0.207602			OLFM2	-0.5	1.40789e-08	0.079841
	SPAG1	5.6	1.90767	0.207602			C1orf51	-0.2	1.40789e-08	0.079841
	SIRT6	3.15	1.90713	0.207602			DFNB59	-0.2	1.40789e-08	0.079841
	SNAR-C5	4.2	1.90672	0.207602			LOC100133612	0.1	1.40789e-08	0.207602
	CASP8	7.75	1.90625	0.151084			RSAD2	0.2	1.40789e-08	0.207602
	KRCC1	4.15	1.90579	0.207602			KIF26A	0.35	1.40789e-08	0.207602
	CAMKK1	5.55	1.90517	0.207602			SNORA36A	0.4	1.40789e-08	0.207602
	INE1	2.05	1.90507	0.207602			LOC727849	0.5	1.40789e-08	0.207602
	r_L3b	1.6	1.90507	0.207602			UCN	-4.25	1.90406e-08	0.079841
	IKZF5	5.95	1.90277	0.207602			LOC100505776	-4.05	1.90406e-08	0.079841
	PMS2L2	6.8	1.90269	0.207602			NKX2-3	-3.05	1.90406e-08	0.079841
	r_HERVH-int	4.3	1.90254	0.207602			MIR3680-1	-2.9	1.90406e-08	0.079841
	TUBGCP2	7.5	1.90227	0.172014			C1orf186	-2.65	1.90406e-08	0.079841
	FBXO16	1.25	1.90182	0.207602			PCDHB2	-2.4	1.90406e-08	0.079841
	UFSP2	7.95	1.90154	0.135771			NRSN1	-2.35	1.90406e-08	0.079841
	LINC00339	4.05	1.90139	0.207602			MC1R	-1.55	1.90406e-08	0.079841
	CUL9	-0.65	1.90049	0.079841			SCG3	-1.4	1.90406e-08	0.079841
	SLC39A3	5.55	1.89701	0.207602			LOC730668	-1.35	1.90406e-08	0.079841
	MED29	7.3	1.89693	0.185124			LOC388588	-1.3	1.90406e-08	0.079841
	SH3BGRL3	9	1.89674	0.079841			RPL13P5	-1.05	1.90406e-08	0.079841
	ZMPSTE24	4.35	1.89652	0.207602			TNFRSF25	-0.65	1.90406e-08	0.079841
	SSR3	8.4	1.89644	0.106101			TMEM86A	-0.65	1.90406e-08	0.079841
	NFYB	4.55	1.89521	0.207602			LOC647946	-0.6	1.90406e-08	0.079841
	ACAD10	0.45	1.89502	0.207602			FRG2C	-0.5	1.90406e-08	0.079841
	RAD54B	8.45	1.89447	0.106101			PRKY	-0.35	1.90406e-08	0.079841
	GLIS3	0.65	1.89389	0.207602			RUNDC2B	-0.3	1.90406e-08	0.079841
	PLCG2	3.9	1.89326	0.207602			CDSN	0.15	1.90406e-08	0.207602
	HCN1	1.9	1.89282	0.207602			PIGR	0.35	1.90406e-08	0.207602
	CORIN	0.55	1.89246	0.207602			TMEM229B	0.4	1.90406e-08	0.207602
	MLF1	7.45	1.89234	0.175732			TRIM47	0.7	1.90406e-08	0.207602
	DLGAP4	5.5	1.89188	0.207602			DNAH6	-4.85	2.07116e-08	0.079841
	BRIX1	7.2	1.89069	0.191801			OSR1	-4.8	2.07116e-08	0.079841
	TMEM135	3.85	1.89056	0.207602			CYBB	-4.35	2.07116e-08	0.079841
	UBE2L6	5.35	1.89042	0.207602			GPR83	-4.1	2.07116e-08	0.079841
	DDHD1	2.4	1.89036	0.207602			r_MER48	-4.1	2.07116e-08	0.079841
	DMBX1	4.7	1.88967	0.207602			SEMA6B	-4	2.07116e-08	0.079841
	C2orf44	8.95	1.88957	0.079841			r_MER113A	-3.95	2.07116e-08	0.079841
	GSTO2	3.35	1.88944	0.207602			LINC00266-1	-3.8	2.07116e-08	0.079841
	TMEM222	8.7	1.88842	0.079841			SHF	-3.65	2.07116e-08	0.079841
	RPS6KA6	4.8	1.88823	0.207602			LINC00282	-3.6	2.07116e-08	0.079841
	FBXO3	6.9	1.88638	0.207602			FTLP10	-3.55	2.07116e-08	0.079841
	NDRG2	4.1	1.88619	0.207602			CCDC129	-3.45	2.07116e-08	0.079841
	APOC1	7.25	1.88523	0.188142			DKFZp686O1327	-3.1	2.07116e-08	0.079841
	MANBA	4.45	1.88471	0.207602			WNK2	-3.1	2.07116e-08	0.079841
	CCDC127	8.95	1.8837	0.079841			HIF1A-AS2	-2.85	2.07116e-08	0.079841
	PSMC1	8	1.88338	0.135771			COL7A1	-2.75	2.07116e-08	0.079841
	NPAS2	2.15	1.88289	0.207602			BDNF	-2.65	2.07116e-08	0.079841
	MYL5	1.4	1.88244	0.207602			r_MER9a2	-2.65	2.07116e-08	0.079841
	CBS	7.5	1.88206	0.172014			NPC1L1	-2.25	2.07116e-08	0.079841
	ABTB2	4	1.88194	0.207602			MMP19	-2	2.07116e-08	0.079841
	MAMDC4	1.45	1.88144	0.207602			RGPD6	-1.9	2.07116e-08	0.079841
	KIF4B	4.1	1.88143	0.207602			r_(TGAG)n	-1.3	2.07116e-08	0.079841
	EPHX1	7.9	1.88038	0.139863			AFAP1-AS1	-1.25	2.07116e-08	0.079841
	KIAA0556	6.6	1.88013	0.207602			LOC100129726	-1	2.07116e-08	0.079841
	LOC401980	0.3	1.87977	0.207602			RGS9	-0.6	2.07116e-08	0.079841
	CRTAM	4.85	1.87968	0.207602			CARD9	-0.55	2.07116e-08	0.079841
	PRKX	0.35	1.87966	0.207602			MCF2L2	-0.05	2.07116e-08	0.079841
	ARRDC3	5.4	1.87631	0.207602			LAT	0.1	2.07116e-08	0.207602
	COMMD1	4.95	1.87608	0.207602			CG030	0.5	2.07116e-08	0.207602
	ARV1	8.65	1.8759	0.079841			PPAN	0.55	2.07116e-08	0.207602
	NXT2	2.95	1.87579	0.207602			LOC100132247	0.6	2.07116e-08	0.207602
	ZNF251	5.35	1.87547	0.207602			KDR	0.8	2.07116e-08	0.207602
	CASP10	4	1.87541	0.207602			WDR93	0.95	2.07116e-08	0.207602
	MGST2	4.35	1.87382	0.207602			JAK3	1.2	2.07116e-08	0.207602
	ZNF273	8.2	1.87299	0.135771			CCBP2	-5.45	2.22219e-08	0.079841
	RAB13	9	1.87287	0.079841			BARHL2	-5.15	2.22219e-08	0.079841
	HIST1H2BG	5.3	1.87219	0.207602			SLED1	-4.5	2.22219e-08	0.079841
	PCK2	1.65	1.8716	0.207602			TSPAN1	-4.3	2.22219e-08	0.079841
	SH3BP5L	2.55	1.87023	0.207602			LOC284632	-4.15	2.22219e-08	0.079841
	LOC286370	5.85	1.86927	0.207602			CHRNE	-4.15	2.22219e-08	0.079841
	SPRY4	0.8	1.86913	0.207602			r_L1M6	-3.95	2.22219e-08	0.079841
	REPS2	5.15	1.86842	0.207602			r_(CACG)n	-3.9	2.22219e-08	0.079841
	APOBEC3G	0.15	1.86821	0.207602			ACOT4	-3.8	2.22219e-08	0.079841
	PGPEP1	6.35	1.86718	0.207602			PRX	-3.8	2.22219e-08	0.079841
	DLX1	2	1.8669	0.207602			ADPRH	-3.8	2.22219e-08	0.079841
	LOC399753	2.25	1.86574	0.207602			HCN2	-3.75	2.22219e-08	0.079841
	EHHADH	2.65	1.86549	0.207602			MIR545	-3.7	2.22219e-08	0.079841
	PRPF38A	4.7	1.86546	0.207602			SPACA5	-3.65	2.22219e-08	0.079841
	RAD1	8.2	1.86517	0.135771			r_(CCCCCG)n	-3.65	2.22219e-08	0.079841
	MOCS1	5.65	1.8647	0.207602			TGFBI	-3.55	2.22219e-08	0.079841
	RNMTL1	8.3	1.8635	0.106101			SNORA16A	-3.5	2.22219e-08	0.079841
	SLX1A-SULT1A3	4.15	1.8622	0.207602			PTPLAD2	-3.5	2.22219e-08	0.079841
	TUBA4B	4.1	1.86087	0.207602			KIAA1755	-3.25	2.22219e-08	0.079841
	SNORD18C	3.4	1.86068	0.207602			LRRC4	-2.85	2.22219e-08	0.079841
	LPAL2	1.35	1.86036	0.207602			EPHB3	-2.65	2.22219e-08	0.079841
	C15orf58	4.95	1.86011	0.207602			ARC	-2.6	2.22219e-08	0.079841
	C14orf126	4.6	1.86003	0.207602			LCE1D	-2.55	2.22219e-08	0.079841
	TMEM167B	7.85	1.85996	0.143432			B4GALNT1	-1.85	2.22219e-08	0.079841
	ANKRD34B	5.15	1.8596	0.207602			IL2RA	-1.65	2.22219e-08	0.079841
	ALG13	6.3	1.85954	0.207602			r_(GAAAA)n	-1.65	2.22219e-08	0.079841
	BLOC1S2	8.6	1.85934	0.079841			LOC100507299	-1.45	2.22219e-08	0.079841
	MFN1	4.55	1.85878	0.207602			r_AluYh9	-1.4	2.22219e-08	0.079841
	CFL2	8.75	1.85802	0.079841			PCK1	-1.35	2.22219e-08	0.079841
	SLC2A4RG	7.4	1.85792	0.178851			DPH3P1	-1.25	2.22219e-08	0.079841
	CLCN4	4.95	1.8561	0.207602			LOC100131496	-1.2	2.22219e-08	0.079841
	GCHFR	-0.25	1.85546	0.079841			SNORD101	-1.05	2.22219e-08	0.079841
	STX16-NPEPL1	6.65	1.85509	0.207602			SNORD59B	-0.9	2.22219e-08	0.079841
	LOC100506368	0.45	1.85479	0.207602			PRORSD1P	-0.9	2.22219e-08	0.079841
	ADAM23	2.4	1.85467	0.207602			HIST1H2BI	-0.85	2.22219e-08	0.079841
	UBOX5	3.6	1.85357	0.207602			ANXA8L1	-0.75	2.22219e-08	0.079841
	RAVER1	7.4	1.85342	0.178851			DDN	-0.75	2.22219e-08	0.079841
	PDIA5	3.15	1.85331	0.207602			SPNS2	-0.6	2.22219e-08	0.079841
	INO80E	6.1	1.85271	0.207602			WNK4	-0.4	2.22219e-08	0.079841
	SLC24A1	2.9	1.85231	0.207602			SNORD105	-0.35	2.22219e-08	0.079841
	FAM86EP	0.65	1.85166	0.207602			C5orf64	0.15	2.22219e-08	0.207602
	PSMB5	9	1.85157	0.079841			KRT15	0.45	2.22219e-08	0.207602
	SERPINB8	1.2	1.85127	0.207602			SNORA74B	0.65	2.22219e-08	0.207602
	LGALS1	8.2	1.85069	0.135771			LTK	0.9	2.22219e-08	0.207602
	RBM3	6.65	1.85045	0.207602			SCARNA18	-4.7	2.26318e-08	0.079841
	r_LTR12D	0.2	1.85043	0.207602			LINC00174	-4.6	2.26318e-08	0.079841
	LARS2	3.7	1.85027	0.207602			FLJ41350	-4.5	2.26318e-08	0.079841
	EDEM2	8.4	1.84972	0.106101			SNORA15	-4.5	2.26318e-08	0.079841
	HOXA11-AS1	3.05	1.84959	0.207602			r_LTR32	-4.15	2.26318e-08	0.079841
	TMC7	8.3	1.84894	0.106101			NANOS3	-3.9	2.26318e-08	0.079841
	LOC643201	3	1.84807	0.207602			IGFL3	-3.8	2.26318e-08	0.079841
	KIAA0391	3.85	1.84739	0.207602			CIITA	-3.7	2.26318e-08	0.079841
	FAM86C2P	5.55	1.84643	0.207602			LOC100129534	-3.65	2.26318e-08	0.079841
	HIVEP3	3.8	1.84641	0.207602			TUBA8	-3.6	2.26318e-08	0.079841
	r_MLT1C	1.7	1.84601	0.207602			IGDCC3	-3.4	2.26318e-08	0.079841
	MAP1LC3B2	6.55	1.84587	0.207602			MAPK15	-3.4	2.26318e-08	0.079841
	SPIB	2.85	1.84497	0.207602			CHST2	-3.3	2.26318e-08	0.079841
	CAPZA2	9	1.84328	0.079841			AREG	-3.25	2.26318e-08	0.079841
	LOC100507537	0.1	1.84308	0.207602			KRT6B	-2.55	2.26318e-08	0.079841
	PTPN23	1.2	1.84267	0.207602			r_LTR78	-2.55	2.26318e-08	0.079841
	CHAC2	9	1.84161	0.079841			RNU11	-2.5	2.26318e-08	0.079841
	WDPCP	5.4	1.84142	0.207602			r_MER61A	-2.5	2.26318e-08	0.079841
	LOC100506714	1.15	1.84134	0.207602			r_(TTTG)n	-2.45	2.26318e-08	0.079841
	GSTM3	8	1.84046	0.135771			RNASE1	-2.35	2.26318e-08	0.079841
	MRPL23	9	1.84039	0.079841			ZSCAN4	-2.25	2.26318e-08	0.079841
	SBDSP1	9	1.84012	0.079841			TM4SF20	-1.95	2.26318e-08	0.079841
	GZF1	3.7	1.83965	0.207602			ZNF835	-1.7	2.26318e-08	0.079841
	C11orf45	2.9	1.83729	0.207602			C8orf84	-1.5	2.26318e-08	0.079841
	C21orf2	4.7	1.83612	0.207602			CECR6	-1.35	2.26318e-08	0.079841
	PFKFB4	-0.35	1.83605	0.079841			r_MSTA-int	-1.35	2.26318e-08	0.079841
	RPL23AP82	9	1.83517	0.079841			LOC100652759	-1.15	2.26318e-08	0.079841
	TRAPPC4	5.95	1.83482	0.207602			ADHFE1	-1.05	2.26318e-08	0.079841
	ABCA2	0.55	1.83472	0.207602			SEMA6C	-0.5	2.26318e-08	0.079841
	LOC100506334	6	1.8345	0.207602			LOC442132	-0.2	2.26318e-08	0.079841
	SAP30BP	8.8	1.83395	0.079841			MAGEA10	-0.1	2.26318e-08	0.079841
	TNFRSF12A	5.45	1.83389	0.207602			r_L1MCc	-0.1	2.26318e-08	0.079841
	ATP6V0D1	9	1.83332	0.079841			GPR173	-0.05	2.26318e-08	0.079841
	CXorf26	8.95	1.8332	0.079841			SV2B	0.05	2.26318e-08	0.207602
	LOC100505783	5.85	1.83278	0.207602			SERP2	0.1	2.26318e-08	0.207602
	MTRF1	3	1.83206	0.207602			OTX1	0.15	2.26318e-08	0.207602
	KIAA1609	8.3	1.83094	0.106101			EMCN	0.2	2.26318e-08	0.207602
	FKBP1B	4.95	1.82983	0.207602			PDZD4	0.2	2.26318e-08	0.207602
	TUBGCP4	6.7	1.82974	0.207602			NHLH1	0.35	2.26318e-08	0.207602
	RBM11	5.05	1.82962	0.207602			ARHGDIB	0.65	2.26318e-08	0.207602
	BEND6	1.65	1.82855	0.207602			LPP-AS2	0.8	2.26318e-08	0.207602
	TEFM	3.05	1.8281	0.207602			PCDHA10	0.85	2.26318e-08	0.207602
	EIF3I	7.25	1.82798	0.188142			KRT7	0.95	2.26318e-08	0.207602
	CDYL2	2.05	1.82776	0.207602			SIGLEC8	0.95	2.26318e-08	0.207602
	OAZ2	8.95	1.82718	0.079841			LOC100144603	1	2.26318e-08	0.207602
	CCDC101	5.45	1.82676	0.207602			CLCA2	1.45	2.26318e-08	0.207602
	PMF1	4.9	1.82638	0.207602			ADRA1B	-4.35	2.55897e-08	0.079841
	r_HY1	0.75	1.82608	0.207602			PRR7	-4.3	2.55897e-08	0.079841
	C14orf37	3.75	1.82601	0.207602			RGS5	-4.15	2.55897e-08	0.079841
	NAT1	5.4	1.82599	0.207602			C19orf35	-4.15	2.55897e-08	0.079841
	E2F1	2.5	1.82543	0.207602			SNORD12C	-4.1	2.55897e-08	0.079841
	MCAT	2.25	1.82543	0.207602			LOC731789	-3.85	2.55897e-08	0.079841
	RECQL4	3.55	1.82504	0.207602			r_tRNA-Ser-AGY	-3.85	2.55897e-08	0.079841
	LOC100505687	8.75	1.82471	0.079841			C17orf50	-3.75	2.55897e-08	0.079841
	RRBP1	6.8	1.82422	0.207602			CDH4	-3.65	2.55897e-08	0.079841
	LDLR	5.55	1.8242	0.207602			CCNI2	-3.65	2.55897e-08	0.079841
	DTX2	2.5	1.82375	0.207602			G6PC2	-3.6	2.55897e-08	0.079841
	SLC10A3	0.5	1.82337	0.207602			CD74	-3.6	2.55897e-08	0.079841
	FAM120C	2.3	1.82289	0.207602			GUCY1B2	-3.55	2.55897e-08	0.079841
	RPL36AL	7.75	1.82266	0.151084			r_MER34A1	-3.3	2.55897e-08	0.079841
	TBC1D25	4.2	1.82252	0.207602			LY6K	-3.1	2.55897e-08	0.079841
	LMO7	5.65	1.82212	0.207602			MDS2	-3	2.55897e-08	0.079841
	PLEKHB2	9	1.82179	0.079841			SNORA5C	-2.95	2.55897e-08	0.079841
	TIMM9	6.95	1.82102	0.207602			TMC5	-2.85	2.55897e-08	0.079841
	LOC100506343	5.75	1.82083	0.207602			LOC100288911	-2.7	2.55897e-08	0.079841
	CD24	3.35	1.82056	0.207602			SPINK6	-2.7	2.55897e-08	0.079841
	C1RL	3.25	1.82039	0.207602			CACNA1A	-2.65	2.55897e-08	0.079841
	MED28	8.5	1.81854	0.106101			SNORD22	-2.5	2.55897e-08	0.079841
	SLC28A2	5.8	1.81791	0.207602			r_LTR37A	-2.45	2.55897e-08	0.079841
	RBM12	5.7	1.81721	0.207602			VAMP5	-2.15	2.55897e-08	0.079841
	SLC38A6	9	1.81657	0.079841			LOC283177	-2	2.55897e-08	0.079841
	GP6	4.35	1.81648	0.207602			SNORD28	-1.9	2.55897e-08	0.079841
	RRP8	2.7	1.81553	0.207602			LOC641367	-1.7	2.55897e-08	0.079841
	MED19	8.4	1.81487	0.106101			SLC38A3	-1.15	2.55897e-08	0.079841
	MIR1248	-0.7	1.81459	0.079841			FLJ30679	-1.1	2.55897e-08	0.079841
	LOC729862	2.2	1.81459	0.207602			FOS	-0.95	2.55897e-08	0.079841
	SFN	5.5	1.81454	0.207602			r_MLT2C1	-0.85	2.55897e-08	0.079841
	EML2	8.05	1.81369	0.135771			KLRK1	-0.75	2.55897e-08	0.079841
	FAM158A	9	1.81361	0.079841			ST8SIA6	-0.6	2.55897e-08	0.079841
	ABHD6	4.4	1.81308	0.207602			NDST3	-0.3	2.55897e-08	0.079841
	CLNS1A	9	1.81251	0.079841			FBLL1	-0.2	2.55897e-08	0.079841
	EAF2	8.7	1.81101	0.079841			DUSP2	-0.15	2.55897e-08	0.079841
	r_HERVIP10F-int	3	1.81098	0.207602			NOX4	0.05	2.55897e-08	0.207602
	SHROOM4	3.8	1.8109	0.207602			SNORA39	0.1	2.55897e-08	0.207602
	RFX6	2	1.81083	0.207602			MCF2L-AS1	0.15	2.55897e-08	0.207602
	ATP6V0A2	2.9	1.8107	0.207602			r_LTR40c	0.15	2.55897e-08	0.207602
	NME5	7.7	1.80785	0.156836			LOC285375	0.2	2.55897e-08	0.207602
	C8orf40	6.7	1.80782	0.207602			ADRB2	0.55	2.55897e-08	0.207602
	MIR155HG	2	1.80769	0.207602			r_MER91B	0.7	2.55897e-08	0.207602
	LTB4R	3.55	1.80502	0.207602			RAP1GAP	0.75	2.55897e-08	0.207602
	C22orf29	6.75	1.80494	0.207602			MRPL42P5	0.8	2.55897e-08	0.207602
	SERPINH1	5.3	1.80469	0.207602			GPR56	0.95	2.55897e-08	0.207602
	TMEM67	4.25	1.80413	0.207602			MST1R	1.1	2.55897e-08	0.207602
	MIPOL1	3.05	1.80372	0.207602			ZNF503-AS1	-4.95	2.81577e-08	0.079841
	MREG	4.3	1.80232	0.207602			PCSK4	-4.7	2.81577e-08	0.079841
	KIF7	3.6	1.80175	0.207602			r_HAL1b	-4.55	2.81577e-08	0.079841
	LOC100130000	8.3	1.80121	0.106101			RDH16	-4.5	2.81577e-08	0.079841
	FASTK	1.25	1.8011	0.207602			NR4A3	-4.5	2.81577e-08	0.079841
	CNIH	9	1.80103	0.079841			LOC284578	-4.05	2.81577e-08	0.079841
	ZNF696	1.5	1.80089	0.207602			BEAN1	-4.05	2.81577e-08	0.079841
	C9orf85	9	1.80087	0.079841			r_MER76	-4	2.81577e-08	0.079841
	DPP7	2.9	1.79983	0.207602			ABLIM2	-3.8	2.81577e-08	0.079841
	SCML2	3.1	1.79941	0.207602			LINC00204A	-3.8	2.81577e-08	0.079841
	NHP2L1	8.55	1.79918	0.106101			IL22RA1	-3.75	2.81577e-08	0.079841
	r_MER4A1	4.05	1.79897	0.207602			r_(TCCCC)n	-3.75	2.81577e-08	0.079841
	C11orf82	6.9	1.79811	0.207602			r_L1PB	-3.7	2.81577e-08	0.079841
	MRPL35	9	1.79764	0.079841			C9orf43	-3.65	2.81577e-08	0.079841
	LOC286186	8.7	1.7971	0.079841			NHLRC4	-3.6	2.81577e-08	0.079841
	TYW5	4.95	1.79705	0.207602			WFDC12	-3.6	2.81577e-08	0.079841
	LOC100506746	6.75	1.7967	0.207602			r_LTR47A	-3.5	2.81577e-08	0.079841
	MID2	2.6	1.7964	0.207602			LOC646576	-3.2	2.81577e-08	0.079841
	ATF1	5.9	1.79637	0.207602			CABP5	-3	2.81577e-08	0.079841
	ATP6V1H	7.6	1.79611	0.165532			ACER1	-2.9	2.81577e-08	0.079841
	PRUNE	7.4	1.79593	0.178851			DNAJC5G	-2.9	2.81577e-08	0.079841
	ULBP3	7.3	1.79519	0.185124			SNED1	-2.85	2.81577e-08	0.079841
	STAMBPL1	1.95	1.79497	0.207602			DISC1	-2.75	2.81577e-08	0.079841
	FAM164A	6.05	1.79417	0.207602			ITGA11	-2.75	2.81577e-08	0.079841
	NOL12	8.55	1.79398	0.106101			PAGE4	-2.75	2.81577e-08	0.079841
	LOH12CR2	3.35	1.79375	0.207602			LOC100505702	-2.7	2.81577e-08	0.079841
	SNORD94	3.55	1.79336	0.207602			TLR5	-2.45	2.81577e-08	0.079841
	TPMT	6.7	1.79307	0.207602			LOC440297	-2.25	2.81577e-08	0.079841
	USP43	0.7	1.79266	0.207602			GPR78	-2.1	2.81577e-08	0.079841
	RUNDC1	5.8	1.79238	0.207602			TPRG1	-1.9	2.81577e-08	0.079841
	MAGEH1	6.35	1.79147	0.207602			HYAL1	-1.85	2.81577e-08	0.079841
	ZNF333	2.9	1.79098	0.207602			GLI4	-1.8	2.81577e-08	0.079841
	UEVLD	5.05	1.79098	0.207602			CRYAB	-1.6	2.81577e-08	0.079841
	LOC728855	8.95	1.79079	0.079841			r_HAL1-3A_ME	-1.4	2.81577e-08	0.079841
	FAM86FP	5.9	1.79068	0.207602			SLC13A3	-1.25	2.81577e-08	0.079841
	CHCHD7	9	1.78992	0.079841			BARX1	-1.25	2.81577e-08	0.079841
	FKBP2	7.65	1.78986	0.161858			GAL3ST4	-1.1	2.81577e-08	0.079841
	TSLP	5.5	1.78974	0.207602			PCDHB16	-0.8	2.81577e-08	0.079841
	BCAS2	8.95	1.78908	0.079841			GSTM2	-0.75	2.81577e-08	0.079841
	ALG8	7.1	1.78901	0.195327			STAB1	-0.75	2.81577e-08	0.079841
	PRDX3	9	1.78851	0.079841			AIRE	-0.5	2.81577e-08	0.079841
	SPRYD7	6.9	1.78761	0.207602			HSF2BP	-0.45	2.81577e-08	0.079841
	TIPIN	8	1.78703	0.135771			LOC283143	-0.3	2.81577e-08	0.079841
	ZBED1	3.8	1.78627	0.207602			PLCXD3	0.15	2.81577e-08	0.207602
	SNORD89	8.6	1.78611	0.079841			BNIPL	0.25	2.81577e-08	0.207602
	RPS4Y1	1.8	1.78499	0.207602			CTXN1	0.35	2.81577e-08	0.207602
	CECR2	0.35	1.78361	0.207602			OR7E37P	0.4	2.81577e-08	0.207602
	EFCAB7	8.8	1.78209	0.079841			FOXB1	0.45	2.81577e-08	0.207602
	DYNLL2	2.05	1.78137	0.207602			C1S	0.5	2.81577e-08	0.207602
	LOC100506713	3.6	1.78116	0.207602			PRR4	0.5	2.81577e-08	0.207602
	LOC388692	7.05	1.78	0.207602			SERPINB4	0.7	2.81577e-08	0.207602
	SLC39A9	0.05	1.77884	0.207602			ADARB2	0.8	2.81577e-08	0.207602
	ZDHHC22	1.1	1.77848	0.207602			GPR110	1.1	2.81577e-08	0.207602
	r_L1MA4	2.4	1.77833	0.207602			SYT3	1.2	2.81577e-08	0.207602
	RP1-177G6.2	2.4	1.77812	0.207602			EHD2	1.25	2.81577e-08	0.207602
	DKFZP586I1420	9	1.77803	0.079841			ERAS	1.25	2.81577e-08	0.207602
	KIF15	4.95	1.77788	0.207602			GPR65	1.6	2.81577e-08	0.207602
	C19orf70	6.5	1.77765	0.207602			APOD	1.6	2.81577e-08	0.207602
	SLC25A29	6.25	1.77636	0.207602			CMPK2	1.65	2.81577e-08	0.207602
	LOC100130581	5.25	1.77613	0.207602			LOC100628307	2.05	2.81577e-08	0.207602
	KIAA0226	6.75	1.77608	0.207602			NR3C2	-7.85	0.0307556	0.079841
	CDK5	5.95	1.77598	0.207602			CCDC92	-3.15	0.0338956	0.079841
	HOXB6	1.5	1.77537	0.207602			ERVMER34-1	-9	0.0350788	0.079841
	RAB4B	2.75	1.77525	0.207602			ANKRD44	-8.05	0.0360846	0.079841
	PSME1	9	1.77502	0.079841			TCTE3	-6.9	0.0444873	0.079841
	INO80	0.75	1.77449	0.207602			TTC39B	-6.8	0.0506744	0.079841
	RTEL1-TNFRSF6B	1.9	1.77427	0.207602			BIVM-ERCC5	-4.45	0.0511332	0.079841
	TNFSF15	1	1.77266	0.207602			TCEANC	-5.15	0.0513576	0.079841
	USPL1	4	1.77192	0.207602			CIC	-6.55	0.0515485	0.079841
	POLR2L	9	1.77173	0.079841			FXYD6	-6.3	0.0532933	0.079841
	LRRCC1	4.7	1.77107	0.207602			FOXQ1	-4.1	0.0558522	0.079841
	PQLC3	1.6	1.77073	0.207602			FAM13C	-3.5	0.0568977	0.079841
	ANXA3	6.05	1.7705	0.207602			SLC41A2	-7.95	0.0577208	0.079841
	ELP3	3.1	1.77048	0.207602			PRKG1	-3	0.0578876	0.079841
	PSMC4	9	1.76998	0.079841			FAM73B	-6.25	0.058929	0.079841
	SIX1	2.6	1.76941	0.207602			STC1	-4.95	0.0596501	0.079841
	LOC100507501	0.75	1.76878	0.207602			RNY5	-8.7	0.0608203	0.079841
	ANK3	8	1.7686	0.135771			TMEM129	-8.9	0.0617522	0.079841
	GPR64	1	1.76809	0.207602			KCNMB3	-6.95	0.0621567	0.079841
	PALM2	1.8	1.76763	0.207602			C11orf75	-2.6	0.0648622	0.079841
	RAD9A	2.95	1.76698	0.207602			JPH1	-7.3	0.064962	0.079841
	MRPS9	9	1.76658	0.079841			SFXN3	-7.3	0.0653982	0.079841
	HIST1H3F	3.75	1.76614	0.207602			EGFR	-8.25	0.0655065	0.079841
	GPR161	5.8	1.76613	0.207602			ANKRD37	-9	0.0672121	0.079841
	TFIP11	5.25	1.76596	0.207602			ARFGAP1	-4.95	0.0678523	0.079841
	LOC284385	2.5	1.76427	0.207602			RABL2B	-6.05	0.0705316	0.079841
	C1orf216	4.1	1.76423	0.207602			ZKSCAN4	-8	0.0707969	0.079841
	PRPF31	8.75	1.764	0.079841			LOC100133311	-8.5	0.0708534	0.079841
	ACTR8	5.6	1.764	0.207602			TRIP10	-7.6	0.0713361	0.079841
	WDR53	5.9	1.76244	0.207602			CSPG5	-6	0.0719097	0.079841
	USP6NL	0.65	1.76198	0.207602			NUDT22	-7	0.0719238	0.079841
	GPN3	7.4	1.76154	0.178851			C9orf102	-8.95	0.0720116	0.079841
	r_LTR12E	1.9	1.76144	0.207602			r_MLT2A1	-6.7	0.072581	0.079841
	TEKT4P2	4.65	1.76102	0.207602			DNAJB5	-7.35	0.0744779	0.079841
	DAPK2	3.2	1.76063	0.207602			ZNF667	-9	0.0752195	0.079841
	SF3B4	7.25	1.7606	0.188142			r_L1M1	-7.6	0.0754904	0.079841
	r_L1P4	0.35	1.75928	0.207602			KIAA0240	-6.55	0.0758078	0.079841
	RPS15AP10	3.6	1.7583	0.207602			ERCC2	-2.9	0.0775731	0.079841
	RNF25	4.25	1.75809	0.207602			MAP2K7	-5.8	0.0776951	0.079841
	RNF43	4.15	1.75809	0.207602			KRT8P41	-5.7	0.0780802	0.079841
	MKRN2	6.65	1.75759	0.207602			KLF5	-4.45	0.078951	0.079841
	GNA11	1.55	1.75649	0.207602			TMEM55A	-3.6	0.0790839	0.079841
	LINC00263	3.9	1.75606	0.207602			ARFRP1	-6.1	0.0809629	0.079841
	CTSA	8.25	1.75391	0.106101			RTN1	-2.9	0.0813111	0.079841
	INCENP	2	1.75377	0.207602			FBXW8	-5.8	0.0813972	0.079841
	FAM65B	4.7	1.75314	0.207602			LOC100506599	-6.6	0.083005	0.079841
	HIST1H3I	3.85	1.75252	0.207602			FGFR3	-5.55	0.0834451	0.079841
	TBX3	2.65	1.75239	0.207602			CNKSR2	-4.05	0.0863664	0.079841
	PLEKHG3	0.95	1.75233	0.207602			C19orf25	-5.2	0.0872961	0.079841
	PABPN1	1.6	1.75192	0.207602			LRIG2	-7.05	0.0879019	0.079841
	ATE1	4.3	1.75085	0.207602			CEP170P1	-5.7	0.0883394	0.079841
	PIF1	1.5	1.75082	0.207602			GPC1	-8.5	0.0899067	0.079841
	MED6	3.95	1.75065	0.207602			FAM201A	-6.55	0.0919441	0.079841
	ATP5G1	8.6	1.75046	0.079841			CCDC87	-2.65	0.0923884	0.079841
	MRPL2	8.05	1.7503	0.135771			MAPK4	-8.25	0.094017	0.079841
	DCTN5	7.55	1.7497	0.169469			EFHD2	-5.55	0.0940594	0.079841
	FASTKD1	3.8	1.74967	0.207602			ZNF672	-7.9	0.0941957	0.079841
	CCDC69	1.75	1.74941	0.207602			FOXD3	-4.75	0.094295	0.079841
	PSMA3	9	1.74855	0.079841			LOC100293516	-8.45	0.0952984	0.079841
	SCYL3	1.5	1.74849	0.207602			C7orf43	-7.95	0.0953872	0.079841
	EPHB4	2.45	1.74783	0.207602			SNORA42	-7.65	0.0956202	0.079841
	RNU4ATAC	2.5	1.74549	0.207602			JAK2	-6.7	0.0959511	0.079841
	ZNHIT1	8.95	1.74463	0.079841			PTPDC1	-6.6	0.0965796	0.079841
	LOC100287177	4.8	1.74347	0.207602			KIAA0889	-6.45	0.0970495	0.079841
	DPH3	6.35	1.74345	0.207602			r_Tigger6a	-8.55	0.0976608	0.079841
	C2orf67	3.15	1.74264	0.207602			LOC286189	-6.25	0.0977111	0.079841
	POLR2G	9	1.7417	0.079841			RYR1	-5.45	0.0984097	0.079841
	GAP43	1.5	1.74148	0.207602			PPP1R9B	-8.7	0.0993368	0.079841
	ATP6V1D	6.15	1.74123	0.207602			TBX2	-4.75	0.099427	0.079841
	ACTR6	7.65	1.74103	0.161858			LOC389791	-2.9	0.10004	0.079841
	SLC25A35	3.55	1.74054	0.207602			SPEG	-4.05	0.100358	0.079841
	ROGDI	4.75	1.74032	0.207602			D4S234E	-7.85	0.100756	0.079841
	FAM188A	3.25	1.74031	0.207602			SYDE1	-7.35	0.100816	0.079841
	NDST1	5.1	1.74027	0.207602			PMEL	-4	0.100816	0.079841
	TEAD3	1.05	1.74003	0.207602			PTPRS	-3.95	0.101563	0.079841
	AMIGO1	0.5	1.73991	0.207602			STARD5	-4.1	0.101567	0.079841
	TECPR1	8.05	1.73959	0.135771			RAB3D	-7.3	0.102322	0.079841
	SMYD3	7.35	1.73953	0.182239			LOC100287616	-8.45	0.102517	0.079841
	PSME2	7.5	1.73921	0.172014			CTDSPL	-3.85	0.102632	0.079841
	NDUFS8	8.55	1.73842	0.106101			r_L1MEc	-8.5	0.102833	0.079841
	SF3A3	9	1.73836	0.079841			THRA	-5.9	0.103299	0.079841
	FTL	9	1.73784	0.079841			SDR16C5	-8.75	0.103358	0.079841
	FAM173B	8.9	1.73746	0.079841			SLC29A2	-4.9	0.103415	0.079841
	LOC440028	2.8	1.73745	0.207602			DYRK3	-6.45	0.103725	0.079841
	r_MER102c	0.65	1.73692	0.207602			r_L1MB2	-5.95	0.104076	0.079841
	TTC28-AS1	8.1	1.73618	0.135771			STIM1	-3.75	0.104323	0.079841
	VPS41	5.3	1.73543	0.207602			NOTCH1	-5.15	0.104983	0.079841
	GNG11	9	1.73524	0.079841			CGA	-8.7	0.106459	0.079841
	C1orf151-NBL1	1.3	1.73455	0.207602			FAM125B	-2.9	0.106569	0.079841
	CRIPAK	2.65	1.73424	0.207602			S100A6	-5.05	0.107053	0.079841
	NDUFB7	7.65	1.73376	0.161858			SMAD6	-4.45	0.107059	0.079841
	HOPX	3.75	1.73365	0.207602			CCDC110	-5.65	0.108842	0.079841
	RAB4B-EGLN2	3.45	1.73162	0.207602			ADAMTS19	-4.2	0.109152	0.079841
	HIST1H2AI	5.4	1.73108	0.207602			HIATL2	-6.4	0.109962	0.079841
	EPHB1	3.8	1.73067	0.207602			ITGA5	-5.65	0.110882	0.079841
	DDX3Y	5.6	1.73045	0.207602			FAM84A	-1.6	0.111695	0.079841
	MS4A10	3.15	1.7304	0.207602			WASH1	-5	0.111819	0.079841
	NUMB	5.25	1.73024	0.207602			GALNS	-7.3	0.112573	0.079841
	DIRAS1	1.65	1.73017	0.207602			IL17RD	-4.7	0.112733	0.079841
	EIF2D	4.7	1.72975	0.207602			PCIF1	-5.9	0.112888	0.079841
	S100A11	9	1.72956	0.079841			r_L1PA16	-5.6	0.114309	0.079841
	DYNLT3	9	1.72949	0.079841			WSCD1	-4.7	0.115634	0.079841
	SH3BGRL	5	1.72946	0.207602			TRERF1	-4.05	0.116359	0.079841
	PEX14	9	1.72904	0.079841			CHFR	-8.95	0.117443	0.079841
	CCDC106	0.4	1.72838	0.207602			PRDM8	-8.45	0.117515	0.079841
	BAG2	3.55	1.72811	0.207602			PLEK2	-2.45	0.117624	0.079841
	BCAT2	9	1.7278	0.079841			CNTNAP2	-6.55	0.117893	0.079841
	ARHGEF40	6.75	1.72752	0.207602			CDH3	-5.4	0.1179	0.079841
	PYY2	7.6	1.7272	0.165532			MAPK8IP3	-6.6	0.118918	0.079841
	ZNF720	4	1.72693	0.207602			SSH3	-6.3	0.1199	0.079841
	ATP5J2	7.05	1.72655	0.207602			LOC100506472	-3.8	0.121739	0.079841
	KLHL28	7.25	1.72631	0.188142			NELF	-2.95	0.122624	0.079841
	RBM7	5.95	1.72596	0.207602			GADD45G	-5.35	0.123108	0.079841
	SLC7A14	0.2	1.72588	0.207602			ANKMY1	-3.95	0.123988	0.079841
	C1orf56	0.75	1.72433	0.207602			APOL6	-3.3	0.124537	0.079841
	LOC96610	9	1.72433	0.079841			NR4A1	-8.55	0.125447	0.079841
	r_L1ME3B	5.35	1.72432	0.207602			CMTM7	-3	0.125751	0.079841
	BOLA1	6.35	1.72342	0.207602			MYH14	-0.9	0.126746	0.079841
	ECI1	6.9	1.72327	0.207602			FEZ1	-5.45	0.128451	0.079841
	ZNF81	6.1	1.7232	0.207602			C9orf7	-5.05	0.128575	0.079841
	LRRC37A2	3.25	1.7231	0.207602			r_MER5B	-8.7	0.131013	0.079841
	BEND4	1.35	1.72232	0.207602			PNPLA6	-5.85	0.131073	0.079841
	NDST4	2.8	1.72231	0.207602			SRD5A1	-6.85	0.131572	0.079841
	SOX7	8.25	1.72161	0.106101			EHD1	-8.2	0.132311	0.079841
	TFB1M	1.25	1.72073	0.207602			LINC00221	-5.25	0.13236	0.079841
	TRIAP1	7.6	1.71966	0.165532			CCNO	-5.25	0.135955	0.079841
	MN1	0.15	1.71915	0.207602			SPATA13	-8.4	0.136347	0.079841
	PPL	-0.4	1.71913	0.079841			PRPS1L1	-4.15	0.137996	0.079841
	r_U7	4.35	1.71906	0.207602			TXNRD3	-5.25	0.138119	0.079841
	MDH1	9	1.71904	0.079841			GREB1L	-8.2	0.138259	0.079841
	EAPP	9	1.719	0.079841			TMUB1	-2.55	0.138348	0.079841
	NDUFA6	6	1.7189	0.207602			AMH	-6.45	0.13862	0.079841
	CRISPLD1	1.45	1.7186	0.207602			DIRC2	-8.65	0.138778	0.079841
	PRR23A	7.5	1.71853	0.172014			LCORL	-3.1	0.13892	0.079841
	GSDMD	1.25	1.71846	0.207602			SPIN3	-7.95	0.140395	0.079841
	LRRIQ3	3.55	1.71844	0.207602			UROS	-7.9	0.14046	0.079841
	HES2	1.35	1.71834	0.207602			SAPCD1	-1.85	0.140655	0.079841
	FAHD2B	4.05	1.71786	0.207602			LINC00094	-8	0.140945	0.079841
	ZNF334	3.8	1.71748	0.207602			HIF3A	-1.15	0.141182	0.079841
	SIKE1	6.85	1.71738	0.207602			IGDCC4	-6.05	0.14196	0.079841
	FAM86HP	2.25	1.71688	0.207602			STXBP1	-7.8	0.142032	0.079841
	NUCB2	8.9	1.71674	0.079841			MPP7	-8.75	0.142439	0.079841
	LINC00467	6.05	1.71644	0.207602			LOC100294362	-2.65	0.143248	0.079841
	NFKBIE	1.65	1.71579	0.207602			THBS3	-6.9	0.143688	0.079841
	VEGFB	4.8	1.71556	0.207602			BRAT1	-7.7	0.143793	0.079841
	SELT	8.7	1.71538	0.079841			SNORD45A	-5.55	0.14416	0.079841
	HNRNPH2	5.6	1.71534	0.207602			C7orf53	-5.85	0.14429	0.079841
	LOC100505894	3	1.715	0.207602			FAM106A	-6.25	0.144301	0.079841
	SLC25A14	2.9	1.71481	0.207602			ZGPAT	-4.25	0.145123	0.079841
	WDR46	6.7	1.71461	0.207602			ATP8B5P	-6.55	0.146462	0.079841
	KIAA0284	4.85	1.71428	0.207602			ADAMTSL2	-7.65	0.146545	0.079841
	MNAT1	8.05	1.71423	0.135771			ST7-AS1	-6.7	0.14757	0.079841
	CCHCR1	7.5	1.71411	0.172014			SCARA3	-9	0.147999	0.079841
	ZNF134	2.95	1.71398	0.207602			TSPAN18	-4.65	0.148052	0.079841
	UFD1L	7.95	1.71319	0.135771			SNORD105B	-4.35	0.148301	0.079841
	SH2B1	6.1	1.71274	0.207602			PLXNA3	-8.6	0.148453	0.079841
	NIP7	9	1.71134	0.079841			SLC26A11	-8.15	0.149001	0.079841
	MARCH8	1.75	1.71007	0.207602			LOC100133161	-6.4	0.149729	0.079841
	CINP	5.8	1.71001	0.207602			NLGN1	-2.95	0.151114	0.079841
	LPCAT3	2.9	1.70981	0.207602			IRF2BP1	-8.25	0.151829	0.079841
	DUSP14	6.35	1.7089	0.207602			EIF4E3	-8.55	0.151832	0.079841
	SLC4A7	4.4	1.70886	0.207602			r_L1ME3D	-4.85	0.152582	0.079841
	TIAM2	0.9	1.70838	0.207602			SH3RF1	-7.2	0.15278	0.079841
	LIPH	7.35	1.70825	0.182239			GABBR1	-6.55	0.153041	0.079841
	LGMN	4.2	1.70761	0.207602			RAPGEF4	-6.9	0.153109	0.079841
	LOC100130331	-0.2	1.70751	0.079841			SNORA63	-3.55	0.153798	0.079841
	SLC25A26	7.9	1.70743	0.139863			DHRS13	-8.7	0.154057	0.079841
	CHST5	5	1.70706	0.207602			PIPOX	-7.9	0.154369	0.079841
	C10orf103	2.25	1.70686	0.207602			AMACR	-6.35	0.154409	0.079841
	IL4R	3.45	1.7067	0.207602			ROR2	-6.95	0.154475	0.079841
	LOC151475	4.25	1.70668	0.207602			BMP8B	-3.8	0.155854	0.079841
	ZNF665	3.35	1.70628	0.207602			C1orf226	-4.3	0.1562	0.079841
	WDR61	8.75	1.7057	0.079841			DNMT3A	-2.8	0.156328	0.079841
	CYBASC3	8.1	1.70518	0.135771			SCARB1	-5.05	0.156823	0.079841
	TAGLN2	9	1.70509	0.079841			KCNJ8	-4	0.157949	0.079841
	C14orf102	6.35	1.70504	0.207602			SPAG6	-6.95	0.158196	0.079841
	KIAA0247	-0.1	1.70455	0.079841			LAMB2	-7.95	0.159869	0.079841
	NLRP8	1.1	1.70423	0.207602			DYNLRB2	-5.15	0.161754	0.079841
	CUL7	2	1.70242	0.207602			NFIX	-8.55	0.162034	0.079841
	DLX5	3	1.70225	0.207602			FGD1	-7.25	0.162286	0.079841
	CHMP1A	6.8	1.7019	0.207602			CRX	-3.3	0.163263	0.079841
	LRRC49	6.65	1.70178	0.207602			SNORD51	-3.05	0.163984	0.079841
	DNAJB6	6.95	1.70167	0.207602			C19orf44	-3.55	0.164001	0.079841
	C15orf41	1.15	1.70162	0.207602			KLHL32	-5.8	0.164078	0.079841
	DNAJC14	2.05	1.70139	0.207602			FAM156A	-5.5	0.164108	0.079841
	CLCC1	3.6	1.70105	0.207602			HMGB3P1	-1.85	0.164471	0.079841
	SNORD114-3	4.55	1.70099	0.207602			GANC	-4.4	0.164885	0.079841
	IRF1	3.55	1.70085	0.207602			r_L1MC5	-6.6	0.165044	0.079841
	MAP4	5.2	1.70041	0.207602			SLC7A11	-6.6	0.165109	0.079841
	MIR4680	-0.4	1.69999	0.079841			ZNF579	-3.6	0.165645	0.079841
	DYX1C1-CCPG1	6.6	1.69966	0.207602			JMY	-8.35	0.166136	0.079841
	GPHA2	4.65	1.69903	0.207602			TAF4	-3	0.166559	0.079841
	EIF3E	5.35	1.69801	0.207602			r_LTR39	-3.55	0.167226	0.079841
	POLE2	5	1.69791	0.207602			ZNF197	-6.75	0.167778	0.079841
	UBLCP1	9	1.69733	0.079841			SRC	-2.55	0.168146	0.079841
	ACAD8	2.55	1.69676	0.207602			PAQR7	-2	0.168224	0.079841
	THTPA	7	1.69653	0.207602			PARD6B	-3.65	0.16839	0.079841
	OLFML2A	0.85	1.69651	0.207602			LOC645513	-7.2	0.168758	0.079841
	NUDCD1	7.2	1.69629	0.191801			FBXW4P1	-5.55	0.169032	0.079841
	STX12	9	1.69621	0.079841			FUT2	-8.15	0.169266	0.079841
	ANP32C	1.5	1.69609	0.207602			RGS20	-3.8	0.169425	0.079841
	ADRBK1	1	1.69419	0.207602			GNAS-AS1	-2.85	0.172968	0.079841
	GAS8	6.6	1.69408	0.207602			LILRA5	-4.25	0.173124	0.079841
	TMEM68	4.9	1.69395	0.207602			CEACAM5	-4.65	0.173143	0.079841
	MIR1972-1	0.5	1.69388	0.207602			C17orf103	-6.4	0.173375	0.079841
	RNU6ATAC	2.3	1.69355	0.207602			TRIM68	-2.95	0.173624	0.079841
	SLC5A3	8.35	1.69351	0.106101			CNTRL	-8.6	0.173636	0.079841
	LOC100288637	1	1.69251	0.207602			ZBTB7A	-6.65	0.173886	0.079841
	MRPL28	5.55	1.69248	0.207602			TWF2	-3	0.173911	0.079841
	METTL15	4	1.69243	0.207602			RFNG	-5.3	0.174324	0.079841
	SPEF2	4.75	1.69197	0.207602			PXK	-8.3	0.174868	0.079841
	PIGK	8.85	1.69071	0.079841			EIF2AK3	-4.5	0.175232	0.079841
	MRFAP1L1	5.5	1.6903	0.207602			r_LTR21A	-3	0.175266	0.079841
	ABCC6P1	3.55	1.69027	0.207602			ZNF177	-5.55	0.175996	0.079841
	HIST1H2AK	2.45	1.68986	0.207602			PLEKHM3	-6.75	0.176123	0.079841
	LOC729799	0.1	1.68972	0.207602			HECW2	-3.7	0.176738	0.079841
	MGC12916	0.45	1.68953	0.207602			CCT6P3	-6.6	0.17832	0.079841
	UBE2I	7.25	1.68908	0.188142			FAM203A	-3.7	0.17834	0.079841
	ATP5F1	9	1.6875	0.079841			MIR548AN	-3.6	0.178356	0.079841
	LOC283299	2.85	1.68725	0.207602			SLC30A3	-3.2	0.179379	0.079841
	POTEKP	4.05	1.68661	0.207602			GOLGA8B	-8.8	0.17962	0.079841
	ZNF70	-1.25	1.68539	0.079841			ARHGAP20	-3.55	0.17993	0.079841
	ZNF555	7.15	1.68494	0.195327			VASH1	-0.4	0.180558	0.079841
	KRT2	2.95	1.68485	0.207602			NOTCH3	-4.2	0.180654	0.079841
	HCP5	4.15	1.68431	0.207602			DENND5A	-7.95	0.180992	0.079841
	DAD1	7.9	1.68425	0.139863			PRR5	-8.55	0.181278	0.079841
	ERRFI1	2.2	1.68382	0.207602			r_SVA_B	-2.65	0.181346	0.079841
	r_MER9a3	5.9	1.68372	0.207602			TEAD4	-4.25	0.181565	0.079841
	SEPT6	4.75	1.68372	0.207602			ATP2A3	-5.75	0.181786	0.079841
	SRRM5	2.35	1.68365	0.207602			TSPAN4	-1.9	0.182538	0.079841
	ZNF317	8.8	1.68301	0.079841			r_L1PA14	-8.15	0.183269	0.079841
	SMYD4	7.5	1.68283	0.172014			WHSC2	-3.45	0.183278	0.079841
	MRPL40	7	1.6828	0.207602			ZNF321P	-9	0.1838	0.079841
	MCART1	6.6	1.68189	0.207602			TMEM44	-1.25	0.184232	0.079841
	TMEM184B	7.05	1.68183	0.207602			ATP13A2	-4.55	0.184782	0.079841
	METTL2B	9	1.68178	0.079841			MKL1	-2.9	0.184936	0.079841
	TM2D1	7.05	1.68174	0.207602			LOC401022	-5.7	0.18533	0.079841
	NAA30	2.2	1.68109	0.207602			PLEKHA4	-5.15	0.185522	0.079841
	LOC643837	5.8	1.68012	0.207602			NEBL	-3.5	0.185602	0.079841
	TGFBRAP1	1.25	1.67878	0.207602			MIR4721	-3.8	0.18713	0.079841
	DMAP1	5.95	1.67863	0.207602			C16orf55	-8.9	0.188351	0.079841
	PPP5C	8.35	1.67855	0.106101			RIMS3	-5.3	0.18844	0.079841
	JKAMP	9	1.67824	0.079841			HEXDC	-4.5	0.188495	0.079841
	ATP6V1C1	8.75	1.67801	0.079841			CCDC11	-2.25	0.188895	0.079841
	LOC100506660	4.75	1.67721	0.207602			AQP3	-7.35	0.188974	0.079841
	ZNF22	5.85	1.67657	0.207602			SYCP2	-5.95	0.18915	0.079841
	GORAB	3.75	1.67632	0.207602			ARID5A	-2.85	0.189551	0.079841
	ARMCX6	5.35	1.676	0.207602			FLJ31662	-3.35	0.189692	0.079841
	SLC24A6	1.9	1.67543	0.207602			PABPC1P2	-5.15	0.190317	0.079841
	ACTR3C	4.9	1.67493	0.207602			ZBP1	-2.15	0.192066	0.079841
	ALG5	9	1.67446	0.079841			TPCN1	-4.75	0.192568	0.079841
	KBTBD3	8.45	1.67387	0.106101			SLC20A2	-6.4	0.193078	0.079841
	ARHGEF25	2	1.67299	0.207602			ZFPM2	-5.95	0.193098	0.079841
	ARF4	9	1.67058	0.079841			ARMC5	-4.35	0.193471	0.079841
	TMEM199	3.1	1.66961	0.207602			ZFC3H1	-7.5	0.193881	0.079841
	MAP2K3	2.4	1.66946	0.207602			PLAC8	-4.6	0.194428	0.079841
	HUS1	6.6	1.66871	0.207602			CD8A	-5.2	0.195422	0.079841
	IQCC	5.3	1.66854	0.207602			PIWIL2	-0.55	0.195664	0.079841
	ACCS	6.15	1.66835	0.207602			MPL	-3.75	0.19588	0.079841
	BPNT1	7.15	1.66717	0.195327			SNORD91B	-3.85	0.196359	0.079841
	RNF4	3.7	1.66716	0.207602			LPL	-8.65	0.196555	0.079841
	ZNF443	4.15	1.66709	0.207602			FAM210A	-8.05	0.196662	0.079841
	OXCT1	7.85	1.66692	0.143432			LLGL2	-7.75	0.196906	0.079841
	TFAP2C	1.65	1.66654	0.207602			NEK6	-7.55	0.196969	0.079841
	DDIT3	9	1.66641	0.079841			CORO2B	-2.85	0.19702	0.079841
	PDXDC1	3.25	1.66567	0.207602			UBE2F	-7.3	0.199573	0.079841
[truncated: 3,358 more rows]

## Sheet: 3N
Table S2. Differentially expressed genes of RNAseq from the comparisons between the CCHCR1 cell lines and control cells.
CCHCR1 Iso3Non-risk Risk compared with controls
DEGs up	GeneName	Score	FoldChange	FDR		DEGs down	GeneName	Score	FoldChange	FDR
	BCHE	9	6.70088e+09	0.011104			PNPLA4	-9	1.274e-10	0.011104
	SYT1	9	6.44801e+09	0.011104			CTSZ	-9	1.2857e-10	0.011104
	GALNT13	9	6.23629e+09	0.011104			ZNF433	-8.9	2.30223e-10	0.011104
	SLITRK5	8	4.67797e+09	0.0195184			HCP5	-9	2.72087e-10	0.011104
	DOK6	9	3.91938e+09	0.011104			FAAH2	-8.05	2.86818e-10	0.011104
	BTNL9	4.95	3.8708e+09	0.10871			SYCE2	-8.85	2.94454e-10	0.011104
	BEX5	8.1	3.65575e+09	0.0157286			ZNF816-ZNF321P	-7.6	3.10111e-10	0.011104
	ESRRG	9	3.54823e+09	0.011104			ZNF441	-5.7	3.23296e-10	0.011104
	PPFIA2	9	3.54009e+09	0.011104			SNAP25	-6.7	3.28542e-10	0.011104
	TRPV2	9	3.54009e+09	0.011104			SDR42E1	-9	3.30355e-10	0.011104
	CNTN1	8.45	3.44071e+09	0.011412			RASSF9	-7.9	3.40543e-10	0.011104
	PROK2	9	3.11814e+09	0.011104			STRA6	-4.35	4.10451e-10	0.011104
	KCTD8	9	2.70499e+09	0.011104			ABCC6P1	-4.3	4.11971e-10	0.011104
	SNORD60	8	2.70499e+09	0.0195184			OAS3	-7.25	4.12838e-10	0.011104
	SLC8A1	5.6	2.4514e+09	0.0838556			ZNF28	-9	4.20651e-10	0.011104
	PROM2	9	2.36549e+09	0.011104			STAT6	-7	4.2431e-10	0.011104
	MIR877	5.2	2.28234e+09	0.0991264			RIBC2	-7.9	4.25936e-10	0.011104
	MDGA2	9	2.27577e+09	0.011104			LOC100506451	-2.2	4.34814e-10	0.011104
	SLC13A4	9	2.27577e+09	0.011104			LRRK2	-6.6	4.60173e-10	0.011104
	NGFR	4.5	2.27577e+09	0.126389			PAX7	-6.15	4.62771e-10	0.011104
	ADRA2C	8.8	2.25797e+09	0.011104			ZNF486	-9	4.69494e-10	0.011104
	DBIL5P	8.55	2.19781e+09	0.011104			KRT8P41	-6.4	4.75764e-10	0.011104
	KCNMA1	8.4	2.11328e+09	0.0125998			NIPSNAP3B	-9	4.83145e-10	0.011104
	P2RY1	6.3	2.11328e+09	0.0593884			EFCAB6	-9	4.96034e-10	0.011104
	ZBBX	8.95	2.04292e+09	0.011104			PGAM2	-6.1	5.00173e-10	0.011104
	r_MER103C	9	2.04292e+09	0.011104			TTC18	-7.05	5.12748e-10	0.011104
	SNORA56	8.05	2.04292e+09	0.0195184			ZNF658B	-6	5.30331e-10	0.011104
	SNORA41	5.5	2.04292e+09	0.0878979			MEI1	-9	5.4893e-10	0.011104
	KCNQ2	8.5	2.02291e+09	0.011104			CRYGD	-9	5.56244e-10	0.011104
	SNORA79	9	2.02291e+09	0.011104			CCDC40	-7.7	6.02642e-10	0.011104
	PDE4A	8.85	1.9354e+09	0.011104			RAB4B-EGLN2	-6.45	6.04609e-10	0.011104
	FOSL1	8.85	1.85968e+09	0.011104			THBS4	-4.7	6.1247e-10	0.011104
	SCARNA14	8.4	1.85968e+09	0.0125998			OVOL2	-8.25	6.15761e-10	0.011104
	SNORA27	8.1	1.85968e+09	0.0157286			ZNF600	-5.8	6.19091e-10	0.011104
	SLC9A9	6	1.85968e+09	0.0703169			SDR16C5	-9	6.29788e-10	0.011104
	r_(TTATG)n	8.85	1.82788e+09	0.011104			SNORD117	-7.3	6.31592e-10	0.011104
	C2orf27A	6.4	1.82788e+09	0.0556394			ZNF808	-9	6.40515e-10	0.011104
	TMEM221	5	1.82788e+09	0.106873			ABHD1	-2.1	6.43158e-10	0.011104
	PREX2	8.9	1.77515e+09	0.011104			C9orf103	-7.35	6.45718e-10	0.011104
	r_LTR33	6.75	1.77004e+09	0.0437774			SHROOM2	-5.15	6.5548e-10	0.011104
	CTRL	5.5	1.72035e+09	0.0878979			FSTL4	-6.5	6.72325e-10	0.011104
	KIF26B	5.5	1.64361e+09	0.0878979			LOC440356	-5.2	6.72875e-10	0.011104
	SH3RF2	5.15	1.61283e+09	0.101884			ECM1	-8	6.83383e-10	0.011104
	PLXNC1	8.8	1.52156e+09	0.011104			DNASE1L2	-3.3	6.8511e-10	0.011104
	NME1-NME2	7.5	1.52156e+09	0.0279271			SYP	-3.45	6.85947e-10	0.011104
	ETV4	6.6	1.52156e+09	0.049006			IGFL2	-5.25	7.24992e-10	0.011104
	PION	6.25	1.52156e+09	0.0614057			RAD9B	-5.9	7.28515e-10	0.011104
	MATK	8.55	1.51718e+09	0.011104			ZNF688	-4.15	7.33453e-10	0.011104
	SLC16A6	7.2	1.51718e+09	0.0342725			MPZL3	-7.75	7.64851e-10	0.011104
	SSPN	4.65	1.51718e+09	0.120808			CCDC87	-5.1	7.74193e-10	0.011104
	KIAA1239	9	1.50531e+09	0.011104			LOC100507463	-3.75	7.83584e-10	0.011104
	SNORD18B	5.35	1.50531e+09	0.093094			r_Tigger14a	-7.1	7.88412e-10	0.011104
	CNTF	4.95	1.50531e+09	0.10871			GPNMB	-5.7	7.9017e-10	0.011104
	SMCR5	5.2	1.43703e+09	0.0991264			PYROXD2	-3.1	7.91718e-10	0.011104
	PVRL4	6.5	1.39779e+09	0.0504404			BMPER	-8.4	7.95372e-10	0.011104
	HTR7	5.3	1.39779e+09	0.094754			ZNF862	-9	8.00081e-10	0.011104
	KCNA3	3.3	1.39779e+09	0.188385			C1orf88	-5.2	8.0224e-10	0.011104
	UGT2B15	8.7	1.39075e+09	0.011104			ANXA9	-2.95	8.0224e-10	0.011104
	LOC100128361	7.2	1.39075e+09	0.0342725			WNT16	-7.15	8.10295e-10	0.011104
	MIR4800	6.6	1.39075e+09	0.049006			CAPN5	-6.6	8.16361e-10	0.011104
	SYT10	8.95	1.3525e+09	0.011104			UNC5CL	-6.05	8.24255e-10	0.011104
	LOC100128071	9	1.3525e+09	0.011104			HMX2	-3.4	8.26098e-10	0.011104
	TNFSF9	5.8	1.3525e+09	0.078031			CCNO	-7.2	8.28409e-10	0.011104
	SNORD88B	5.2	1.3525e+09	0.0991264			LRRC6	-3.95	8.38021e-10	0.011104
	C12orf39	5	1.3525e+09	0.106873			CD70	-7.5	8.40845e-10	0.011104
	SNORA69	2.4	1.3525e+09	0.201489			TGFB1I1	-8.4	8.56064e-10	0.011104
	SNORD29	9	1.29027e+09	0.011104			MYCNOS	-7.5	8.62035e-10	0.011104
	r_L1PB3	7.9	1.29027e+09	0.0203802			PRR15	-7.7	8.71199e-10	0.011104
	VSTM2B	7.5	1.29027e+09	0.0279271			HSD17B14	-7.8	8.73555e-10	0.011104
	ADAP1	6.1	1.29027e+09	0.0663844			NOTCH1	-1.25	8.79736e-10	0.011104
	TEX14	5.6	1.29027e+09	0.0838556			MAMSTR	-4.5	8.80711e-10	0.011104
	LOC100506136	5.6	1.29027e+09	0.0838556			C6orf174	-1.95	8.85317e-10	0.011104
	AURKC	4.7	1.29027e+09	0.11925			PAPPA	-4.5	8.89068e-10	0.011104
	NOS2	4.2	1.26797e+09	0.138483			ADAMTS16	-5.85	8.89169e-10	0.011104
	PADI4	8.8	1.26432e+09	0.011104			NTRK2	-8.4	8.92258e-10	0.011104
	DGKQ	6.35	1.26432e+09	0.0579641			LOC153684	-8.95	8.9294e-10	0.011104
	r_MER52C	4.95	1.26432e+09	0.10871			SNORD105B	-6.7	9.03635e-10	0.011104
	NRL	4.55	1.26432e+09	0.124308			LOC100133161	-4.3	9.12337e-10	0.011104
	SNORD72	3.55	1.26432e+09	0.173893			DPP7	-4.35	9.13906e-10	0.011104
	C19orf57	1.55	1.26432e+09	0.201489			RTEL1-TNFRSF6B	-1.85	9.2925e-10	0.011104
	RHBDL1	8.8	1.18343e+09	0.011104			SLC2A10	-5.3	9.51376e-10	0.011104
	LOC283174	8.95	1.18343e+09	0.011104			CD163L1	-4.5	9.6061e-10	0.011104
	LRRN1	8.45	1.18343e+09	0.011412			SLC9B1	-4.35	9.6603e-10	0.011104
	TAL2	4.8	1.18343e+09	0.11494			PLEK2	-8.45	9.85665e-10	0.011104
	RTEL1	9	1.18274e+09	0.011104			DNER	-8.6	9.86271e-10	0.011104
	PTPRB	7.65	1.18274e+09	0.0245171			HDHD1	-3.75	9.87001e-10	0.011104
	ZSCAN5A	5.95	1.18274e+09	0.0724579			PHYHD1	-1.9	9.89846e-10	0.011104
	TENC1	5.35	1.18274e+09	0.093094			FAM156A	-5.35	9.99956e-10	0.011104
	LOC100506124	5.05	1.18274e+09	0.105038			ZFP28	-6.25	1.02926e-09	0.011104
	FGF20	4.95	1.18274e+09	0.10871			LOC100132273	-7.35	1.02943e-09	0.011104
	SLC17A7	4.35	1.18274e+09	0.132208			SIGLEC11	-6.25	1.02943e-09	0.011104
	C2orf55	3.55	1.18274e+09	0.173893			SNORD125	-5.05	1.03958e-09	0.011104
	MIR9-2	3.35	1.18274e+09	0.185292			IGSF9	-5.4	1.04556e-09	0.011104
	BRSK2	6.85	1.13788e+09	0.0412288			STYK1	-7.25	1.0583e-09	0.011104
	SNORA1	6.45	1.13788e+09	0.0538625			NOL3	-5.1	1.0583e-09	0.011104
	KLHL36	6	1.13788e+09	0.0703169			NRK	-6.6	1.06896e-09	0.011104
	EPX	5.85	1.13788e+09	0.0760071			CEACAM19	-4.4	1.07477e-09	0.011104
	SNORA70F	4.9	1.13788e+09	0.11072			PARVB	-7.4	1.09277e-09	0.011104
	r_(CGAGG)n	4.5	1.13788e+09	0.126389			SYTL1	-6	1.09675e-09	0.011104
	r_LTR3A	3.95	1.13788e+09	0.150706			ASB9	-8.1	1.09918e-09	0.011104
	CCDC17	3.65	1.13788e+09	0.167628			CCDC157	-3.5	1.102e-09	0.011104
	REP15	3.35	1.13788e+09	0.185292			SNORD67	-5.75	1.10767e-09	0.011104
	SGCD	9	1.0989e+09	0.011104			FOLR1	-2.85	1.1186e-09	0.011104
	GABRA5	7.65	1.0989e+09	0.0245171			DNHD1	-4.65	1.13719e-09	0.011104
	KCNN2	4.6	1.0989e+09	0.122561			PRICKLE4	-4.45	1.13808e-09	0.011104
	LOC100505666	7.8	1.07522e+09	0.0219077			CYP2S1	-1.95	1.13906e-09	0.011104
	r_MER67C	7.75	1.07522e+09	0.0224998			SCN8A	-4.25	1.14499e-09	0.011104
	GABRD	7.1	1.07522e+09	0.036483			NGEF	-5.4	1.14768e-09	0.011104
	LRFN4	6.85	1.07522e+09	0.0412288			EXD3	-6.35	1.14952e-09	0.011104
	HECW1	6.1	1.07522e+09	0.0663844			SORCS1	-5.9	1.15174e-09	0.011104
	r_ERVL-int	5.45	1.07522e+09	0.0893105			FCGBP	-5.85	1.15401e-09	0.011104
	FBF1	4.85	1.07522e+09	0.112742			ARMC3	-3.85	1.16193e-09	0.011104
	KLHL31	4.75	1.07522e+09	0.1168			PCDH19	-6.65	1.16799e-09	0.011104
	LOC646626	3.5	1.07522e+09	0.176572			OASL	-5.9	1.17281e-09	0.011104
	NUAK2	3.4	1.07522e+09	0.182469			GGTLC2	-6.2	1.17374e-09	0.011104
	LOC257358	1.55	1.07522e+09	0.201489			EPS8L2	-6.7	1.17568e-09	0.011104
	TMEM47	8.7	1.01437e+09	0.011104			KCNE4	-7.75	1.17587e-09	0.011104
	FOXI3	9	1.01437e+09	0.011104			LOC285456	-7.5	1.18607e-09	0.011104
	TLL1	9	1.01437e+09	0.011104			GBX2	-4.3	1.1886e-09	0.011104
	GIP	5.7	1.01437e+09	0.0808321			GDPD3	-6.9	1.19789e-09	0.011104
	CHRDL1	5.55	1.01437e+09	0.085988			LOC100294362	-7.3	1.20038e-09	0.011104
	r_LTR30	5.35	1.01437e+09	0.093094			FER1L5	-5.85	1.22855e-09	0.011104
	TMEM171	5.2	1.01437e+09	0.0991264			MAP6	-4.9	1.23368e-09	0.011104
	RSPH10B	5.05	1.01437e+09	0.105038			ZNF658B	-4.5	1.24594e-09	0.011104
	MORN1	4.7	1.01437e+09	0.11925			NRG4	-4	1.26555e-09	0.011104
	PPFIBP2	3.65	1.01437e+09	0.167628			CYP7B1	-2.75	1.27139e-09	0.011104
	NOX5	6.15	1.01145e+09	0.0651272			SHISA4	-8	1.28204e-09	0.011104
	SNORD38B	5.35	1.01145e+09	0.093094			ZNF816	-5.2	1.29868e-09	0.011104
	SCN1B	4.95	1.01145e+09	0.10871			SLIT3	-5.5	1.30127e-09	0.011104
	GPR37L1	3.9	1.01145e+09	0.153473			PRR19	-2.05	1.30296e-09	0.011104
	FLJ43663	3.4	1.01145e+09	0.182469			KIAA1644	-6.3	1.31288e-09	0.011104
	MMP9	7.2	9.677e+08	0.0342725			ATHL1	-4.65	1.31771e-09	0.011104
	ZNF643	7.15	9.677e+08	0.0356685			PRR5L	-4	1.32146e-09	0.011104
	GPR135	6.8	9.677e+08	0.0426192			ANKRD23	-7.25	1.32792e-09	0.011104
	GPER	5.7	9.677e+08	0.0808321			ACTBL2	-6.95	1.32792e-09	0.011104
	SULT4A1	5.65	9.677e+08	0.0825247			PGM5	-5.75	1.33203e-09	0.011104
	EPHA8	3.1	9.677e+08	0.201489			ATOH7	-5.6	1.33465e-09	0.011104
	SCARNA8	8.1	9.29842e+08	0.0157286			C22orf23	-4.5	1.33975e-09	0.011104
	FAM131C	5.1	9.29842e+08	0.103256			CDC42BPG	-3.9	1.34062e-09	0.011104
	HPCAL4	4.7	9.29842e+08	0.11925			MTL5	-5.25	1.3428e-09	0.011104
	LRRK1	4.05	9.29842e+08	0.144954			SYT14L	-5.75	1.41967e-09	0.011104
	SHC4	8.65	8.85021e+08	0.011104			BRAF	-4.85	1.43135e-09	0.011104
	LOC144742	8.4	8.85021e+08	0.0125998			MAP7D2	-7.65	1.4573e-09	0.011104
	ZIC1	8.05	8.85021e+08	0.0195184			MIR4469	-5.15	1.4573e-09	0.011104
	SLC22A17	7.3	8.85021e+08	0.0323533			CRIP2	-1.05	1.4573e-09	0.011104
	CLEC4C	5.15	8.85021e+08	0.101884			IGFBP3	-2.25	1.46306e-09	0.011104
	PLIN1	4.7	8.85021e+08	0.11925			SNORD110	-6.15	1.46731e-09	0.011104
	WASH3P	4.25	8.85021e+08	0.136262			PPP1R1A	-1.85	1.4686e-09	0.011104
	r_MLT1H	2.95	8.85021e+08	0.201489			DGKA	-1.75	1.47774e-09	0.011104
	LOC283856	8.6	8.60177e+08	0.011104			LOC401431	-6.25	1.48131e-09	0.011104
	HESX1	6.6	8.60177e+08	0.049006			GRHL3	-5.25	1.48501e-09	0.011104
	LOC647323	6	8.60177e+08	0.0703169			NSUN7	-7.95	1.48589e-09	0.011104
	GFOD1	6	8.60177e+08	0.0703169			PLCD1	-5.7	1.50606e-09	0.011104
	SNORA30	5.85	8.60177e+08	0.0760071			THBD	-2.55	1.50635e-09	0.011104
	CSRP3	5.6	8.60177e+08	0.0838556			FAM13A-AS1	-6.4	1.50918e-09	0.011104
	SLITRK3	5.6	8.60177e+08	0.0838556			RAB20	-3.1	1.5253e-09	0.011104
	HCG9	4.55	8.60177e+08	0.124308			FAM189A2	-5.3	1.52566e-09	0.011104
	LY6G6D	4.05	8.60177e+08	0.144954			C20orf26	-5.1	1.57447e-09	0.011104
	C6orf163	3.8	8.60177e+08	0.158753			FAM22D	-6.05	1.58022e-09	0.011104
	r_MLT1M	3.35	8.60177e+08	0.185292			IL18R1	-3.7	1.58189e-09	0.011104
	GLI1	3.15	8.60177e+08	0.198521			LOC100505678	-2.65	1.58337e-09	0.011104
	RAD21-AS1	8.5	8.45311e+08	0.011104			RILP	-4.35	1.59056e-09	0.011104
	PDE3A	8.8	8.45311e+08	0.011104			CDK18	-3.75	1.60343e-09	0.011104
	LEAP2	7	8.45311e+08	0.0381611			SOWAHB	-5.75	1.60792e-09	0.011104
	ATP8B3	5.9	8.45311e+08	0.0747608			WDR65	-5.7	1.62167e-09	0.011104
	SKOR1	5.85	8.45311e+08	0.0760071			NLRC5	-2.45	1.62417e-09	0.011104
	SCGB1D2	5.3	8.45311e+08	0.094754			SNORD15B	-1	1.63022e-09	0.011104
	NAPSA	5.25	8.45311e+08	0.0972626			LOC100506757	-0.95	1.63596e-09	0.011104
	r_Tigger12	5.1	8.45311e+08	0.103256			LOC646813	-3.65	1.63982e-09	0.011104
	CITED4	4.65	8.45311e+08	0.120808			RFX2	-5.3	1.6461e-09	0.011104
	DIRAS3	4.55	8.45311e+08	0.124308			GPHA2	-6.1	1.64679e-09	0.011104
	SLC7A9	4.05	8.45311e+08	0.144954			N4BP2L1	-5.35	1.6493e-09	0.011104
	KCNQ4	8.55	7.6078e+08	0.011104			LOC143188	-1.5	1.6522e-09	0.011104
	ZNF454	7.85	7.6078e+08	0.0207946			FLJ20021	-0.35	1.65422e-09	0.011104
	COL11A2	6.65	7.6078e+08	0.0471752			LOC728431	-2	1.65938e-09	0.011104
	PLGLB1	5.75	7.6078e+08	0.0801311			SNORD12	-4.05	1.66497e-09	0.011104
	LOC729678	5.6	7.6078e+08	0.0838556			SNORA71B	-4.95	1.66799e-09	0.011104
	SHISA3	5.45	7.6078e+08	0.0893105			LPAR6	-2.4	1.69462e-09	0.011104
	r_MLT2F	4.9	7.6078e+08	0.11072			FBLN7	-5.75	1.69854e-09	0.011104
	ISM1	4.7	7.6078e+08	0.11925			NCCRP1	-7.5	1.69923e-09	0.011104
	RAET1L	3.9	7.6078e+08	0.153473			SNORD62B	-3.85	1.69923e-09	0.011104
	PLD5	8.9	7.5859e+08	0.011104			NOS3	-4.55	1.72311e-09	0.011104
	SERHL2	8.3	7.5859e+08	0.0143764			BCL3	-3.75	1.72736e-09	0.011104
	r_MER4C	6.7	7.5859e+08	0.0456345			RSPH9	-2.6	1.73464e-09	0.011104
	SLC24A3	5.9	7.5859e+08	0.0747608			r_Charlie16a	-5.75	1.73975e-09	0.011104
	LINC00320	5.7	7.5859e+08	0.0808321			LOC401980	-5.5	1.75023e-09	0.011104
	SPOCK2	5.6	7.5859e+08	0.0838556			CRLF1	-7.4	1.76249e-09	0.011104
	LOC643650	5.4	7.5859e+08	0.091358			RSPO3	-2.55	1.76758e-09	0.011104
	SPAG4	3.7	7.5859e+08	0.163934			GOLT1A	-2.9	1.77238e-09	0.011104
	NRG2	8.9	7.52655e+08	0.011104			r_MER34B-int	-2.15	1.77534e-09	0.011104
	AGR2	8.9	7.52655e+08	0.011104			TCP10L	0.15	1.78023e-09	0.201489
	PRR16	7.65	7.52655e+08	0.0245171			LOC439990	-4.45	1.78883e-09	0.011104
	CNTD1	7.15	7.52655e+08	0.0356685			CAMK2N2	-2.35	1.79501e-09	0.011104
	SNORA14A	6.05	7.52655e+08	0.0680909			USP51	-7	1.79838e-09	0.011104
	CLEC4E	5.6	7.52655e+08	0.0838556			LOC100302640	-2.85	1.80727e-09	0.011104
	RTDR1	5.45	7.52655e+08	0.0893105			GYLTL1B	-1.55	1.81059e-09	0.011104
	LOC100130357	5.2	7.52655e+08	0.0991264			ZNF860	-8.3	1.82415e-09	0.011104
	FONG	5	7.52655e+08	0.106873			PPP1R3C	-6.65	1.83557e-09	0.011104
	RGN	4.8	7.52655e+08	0.11494			ISLR2	-7.85	1.85178e-09	0.011104
	C16orf3	4.75	7.52655e+08	0.1168			CERKL	-2.65	1.86434e-09	0.011104
	MMP13	4.05	7.52655e+08	0.144954			SVEP1	-6.6	1.86971e-09	0.011104
	KIF17	4	7.52655e+08	0.147948			MFI2-AS1	-2.8	1.87283e-09	0.011104
	SH2D3C	3.8	7.52655e+08	0.158753			MIR155HG	-6.25	1.8935e-09	0.011104
	KBTBD10	7.5	6.76249e+08	0.0279271			C16orf45	-4.95	1.90602e-09	0.011104
	ZNF414	6.95	6.76249e+08	0.0388688			SNORD37	-5.35	1.9082e-09	0.011104
	PWWP2B	5.85	6.76249e+08	0.0760071			KRTCAP3	-2.85	1.91215e-09	0.011104
	DNAH1	5.85	6.76249e+08	0.0760071			SEPT4	-2.6	1.91495e-09	0.011104
	SH3TC2	5.1	6.76249e+08	0.103256			ANK1	-2.75	1.91586e-09	0.011104
	AQP1	5.1	6.76249e+08	0.103256			C9orf9	-3.45	1.92304e-09	0.011104
	METRN	4.95	6.76249e+08	0.10871			CISH	-2.3	1.92708e-09	0.011104
	ZNF676	4.8	6.76249e+08	0.11494			SCGB1B2P	-5.7	1.93891e-09	0.011104
	r_(CG)n	4.8	6.76249e+08	0.11494			LOC147670	-2.45	1.9404e-09	0.011104
	IGSF9B	4.75	6.76249e+08	0.1168			C7orf58	-4.2	1.95342e-09	0.011104
	ARHGEF16	4.55	6.76249e+08	0.124308			SNORD53	-3	1.95745e-09	0.011104
	SND1-IT1	0.95	6.76249e+08	0.201489			SAMD15	-2.85	1.96584e-09	0.011104
	SP6	1.15	6.76249e+08	0.201489			PCP4	-6.75	1.97976e-09	0.011104
	C11orf96	3.05	6.76249e+08	0.201489			WNT4	-4.6	1.99437e-09	0.011104
	LOC100861402	8.5	6.45133e+08	0.011104			MIR4761	-6.4	2.00084e-09	0.011104
	FAM123C	8.25	6.45133e+08	0.0153046			r_(TATG)n	-4.05	2.00763e-09	0.011104
	CLEC17A	7.1	6.45133e+08	0.036483			DLK2	-1.75	2.00888e-09	0.011104
	KCNE1L	6.65	6.45133e+08	0.0471752			PRDM7	-6.6	2.01745e-09	0.011104
	N4BP3	6.15	6.45133e+08	0.0651272			AGBL2	-4.85	2.02543e-09	0.011104
	r_(CACAC)n	5.9	6.45133e+08	0.0747608			SNORD88C	-3.05	2.04106e-09	0.011104
	MC4R	5.75	6.45133e+08	0.0801311			JAM2	-2.75	2.04157e-09	0.011104
	r_MER63C	5.75	6.45133e+08	0.0801311			CASC2	-3.3	2.04338e-09	0.011104
	r_MER72	5.6	6.45133e+08	0.0838556			ADC	-4.5	2.05433e-09	0.011104
	PABPC4L	5.4	6.45133e+08	0.091358			ATP8A2	-4.7	2.06601e-09	0.011104
	C10orf11	5.2	6.45133e+08	0.0991264			SNORA57	-3.9	2.06601e-09	0.011104
	r_Charlie22a	5.1	6.45133e+08	0.103256			MYLK	-3.05	2.06777e-09	0.011104
	ESRG	4.8	6.45133e+08	0.11494			DPYSL4	-2.35	2.06777e-09	0.011104
	ATOH8	4.6	6.45133e+08	0.122561			RENBP	-3.6	2.07184e-09	0.011104
	C1QL4	2.35	6.45133e+08	0.201489			ZNF572	-2.2	2.08459e-09	0.011104
	REEP6	8.6	6.32158e+08	0.011104			SHC3	-8.8	2.09112e-09	0.011104
	AOC3	7.85	6.32158e+08	0.0207946			r_MLT1F1	-3.85	2.09619e-09	0.011104
	FAM159B	7.45	6.32158e+08	0.0293645			ST6GALNAC1	-6.25	2.10753e-09	0.011104
	NAP1L3	7.4	6.32158e+08	0.0301798			MAOB	-4.6	2.11671e-09	0.011104
	RCOR2	7.35	6.32158e+08	0.0317985			YBX2	-8.3	2.15359e-09	0.011104
	MIR7-3HG	6.8	6.32158e+08	0.0426192			CNN1	-3.35	2.17584e-09	0.011104
	LOC283888	6.15	6.32158e+08	0.0651272			INS-IGF2	-3.55	2.18022e-09	0.011104
	ARL10	5.6	6.32158e+08	0.0838556			HYDIN	-4.35	2.19795e-09	0.011104
	AMBN	5.55	6.32158e+08	0.085988			C9orf135	-4.35	2.19795e-09	0.011104
	r_HERVK22-int	5.05	6.32158e+08	0.105038			CPA4	-3.85	2.20876e-09	0.011104
	LOC256021	4.9	6.32158e+08	0.11072			CCDC146	-1.1	2.21597e-09	0.011104
	NLRP14	3.45	6.32158e+08	0.179157			FAM160A1	-2.55	2.21637e-09	0.011104
	LOC728743	3.15	6.32158e+08	0.198521			FREM1	-3.6	2.23247e-09	0.011104
	CACNA1C	8.25	5.91717e+08	0.0153046			SH3GL1P2	-3.1	2.23976e-09	0.011104
	MYO15A	6.1	5.91717e+08	0.0663844			r_L1ME5	-3.3	2.25575e-09	0.011104
	UBE2Q2P2	6.05	5.91717e+08	0.0680909			AK8	-4.65	2.25909e-09	0.011104
	CABP1	5.6	5.91717e+08	0.0838556			ABCA7	-8.35	2.27813e-09	0.011104
	LOC100287036	5.35	5.91717e+08	0.093094			CFI	-2.55	2.27813e-09	0.011104
	SNORA11B	5.25	5.91717e+08	0.0972626			DDX25	-3	2.28145e-09	0.011104
	r_MER65C	5.1	5.91717e+08	0.103256			CH25H	-1.05	2.28145e-09	0.011104
	MIR192	5.05	5.91717e+08	0.105038			TMEM178	-1.25	2.3232e-09	0.011104
	LOC729264	4.8	5.91717e+08	0.11494			AGER	-4.15	2.33089e-09	0.011104
	PDX1	4.55	5.91717e+08	0.124308			PYGO1	-6.1	2.34747e-09	0.011104
	DTX2P1-UPK3BP1-PMS2P11	4.25	5.91717e+08	0.136262			r_BSR/Beta	-5.5	2.36171e-09	0.011104
	r_(CACCC)n	4.25	5.91717e+08	0.136262			LINC00314	-5.6	2.3658e-09	0.011104
	PF4	1.8	5.91717e+08	0.201489			WDR96	-3.6	2.37755e-09	0.011104
	r_ERVL-E-int	8.6	5.37611e+08	0.011104			LOC100506368	-2.5	2.397e-09	0.011104
	DLGAP1	9	5.37611e+08	0.011104			PMFBP1	-1.05	2.397e-09	0.011104
	PANX2	6.9	5.37611e+08	0.0409053			ZEB2-AS1	-6.7	2.40077e-09	0.011104
	r_Kanga1d	6.25	5.37611e+08	0.0614057			PLEKHG5	-1.8	2.43649e-09	0.011104
	STMN4	6.05	5.37611e+08	0.0680909			RAB30	-2.25	2.44169e-09	0.011104
	TAS2R10	5.8	5.37611e+08	0.078031			OR7E156P	-4.1	2.44781e-09	0.011104
	CXCL3	4.5	5.37611e+08	0.126389			DAPK2	-1.2	2.45895e-09	0.011104
	MIR3682	4.4	5.37611e+08	0.130395			RANBP3L	-3.85	2.48133e-09	0.011104
	ESRRB	3.9	5.37611e+08	0.153473			C5orf49	-3.7	2.48133e-09	0.011104
	ROPN1L	3.5	5.37611e+08	0.176572			r_LTR27	-5.15	2.48285e-09	0.011104
	r_MER20B	3.2	5.37611e+08	0.195193			LOC100507127	-3	2.49188e-09	0.011104
	B4GALNT3	1.95	5.37611e+08	0.201489			IL12A	-2.65	2.49296e-09	0.011104
	C11orf88	9	5.07186e+08	0.011104			FLJ39051	-1.8	2.49296e-09	0.011104
	KMO	7.8	5.07186e+08	0.0219077			DAPL1	-4.8	2.51285e-09	0.011104
	PLAC8L1	7.05	5.07186e+08	0.0373439			NOTCH4	-1.4	2.51325e-09	0.011104
	LRRTM4	6.25	5.07186e+08	0.0614057			LOC554206	-4.05	2.59003e-09	0.011104
	RBM44	6.05	5.07186e+08	0.0680909			NRGN	-4.3	2.61144e-09	0.011104
	PTGER3	6	5.07186e+08	0.0703169			PDZD2	-3.8	2.61144e-09	0.011104
	LRRC7	5.35	5.07186e+08	0.093094			SPATA4	-4.55	2.64588e-09	0.011104
	LOC339524	5.25	5.07186e+08	0.0972626			LY6D	-3.85	2.67756e-09	0.011104
	r_Tigger3	4.75	5.07186e+08	0.1168			TRPM6	-8	2.691e-09	0.011104
	KCNIP2	4.65	5.07186e+08	0.120808			PPP4R1L	-5.75	2.73622e-09	0.011104
	C15orf5	4.5	5.07186e+08	0.126389			PLCB2	-1.7	2.74022e-09	0.011104
	ATG16L2	4.25	5.07186e+08	0.136262			PLBD1	-5.45	2.77435e-09	0.011104
	SPOCK1	4.2	5.07186e+08	0.138483			TMEM176B	-3.05	2.7965e-09	0.011104
	ALOX15	3.85	5.07186e+08	0.15622			TCEAL6	-1.9	2.7965e-09	0.011104
	UNC13D	3.7	5.07186e+08	0.163934			r_Tigger13a	-2.85	2.7975e-09	0.011104
	r_MER57A-int	3.4	5.07186e+08	0.182469			TLX1NB	-2.65	2.7975e-09	0.011104
	LRFN3	2.2	5.07186e+08	0.201489			FRMPD2	-2.05	2.7975e-09	0.011104
	BSN	8.4	5.05726e+08	0.0125998			IGFBP4	-1.95	2.7975e-09	0.011104
	IFI44L	7.75	5.05726e+08	0.0224998			ABCC6P2	-6.45	2.81186e-09	0.011104
	ANKRD30BL	7	5.05726e+08	0.0381611			TBX19	-2.7	2.81186e-09	0.011104
	FAM18A	6.85	5.05726e+08	0.0412288			LOC100130992	-3.3	2.81879e-09	0.011104
	ITPKA	6.55	5.05726e+08	0.0496896			LOC286367	-2.25	2.81879e-09	0.011104
	HAVCR2	6.55	5.05726e+08	0.0496896			AGXT2L1	-4.4	2.82676e-09	0.011104
	SCARNA15	6.2	5.05726e+08	0.063388			LOC643723	-4.3	2.83462e-09	0.011104
	COL6A4P2	6.15	5.05726e+08	0.0651272			SNORA43	-1.3	2.83462e-09	0.011104
	PNPLA5	6	5.05726e+08	0.0703169			r_LTR79	-5.3	2.83934e-09	0.011104
	MIR4712	5.95	5.05726e+08	0.0724579			LY96	-4.45	2.8491e-09	0.011104
	ATP1A3	5.75	5.05726e+08	0.0801311			MGAT5B	-4.3	2.8491e-09	0.011104
	LOC441601	5.7	5.05726e+08	0.0808321			MIR4519	-3.9	2.8491e-09	0.011104
	LINC00242	5.5	5.05726e+08	0.0878979			NMNAT3	-0.5	2.8491e-09	0.011104
	LOC100130705	4.8	5.05726e+08	0.11494			CD52	-3.6	2.85129e-09	0.011104
	PAK7	4.15	5.05726e+08	0.14104			HFE	-4.4	2.88456e-09	0.011104
	B3GAT2	3.85	5.05726e+08	0.15622			CRTAC1	-3.45	2.88456e-09	0.011104
	LOC285692	3.6	5.05726e+08	0.170636			KC6	-3.1	2.88456e-09	0.011104
	PCSK2	1	5.05726e+08	0.201489			OXTR	-0.85	2.89694e-09	0.011104
	ST7-OT4	2.15	5.05726e+08	0.201489			FAM173A	0	2.89694e-09	0.201489
	PROX1-AS1	2.8	5.05726e+08	0.201489			PLAU	-5.75	2.9186e-09	0.011104
	MIR4516	8.65	4.30089e+08	0.011104			LOC90246	-1.45	2.9186e-09	0.011104
	CHST1	8.05	4.30089e+08	0.0195184			ACER2	-2.45	2.92322e-09	0.011104
	r_LTR14B	6.8	4.30089e+08	0.0426192			EOMES	-2.25	2.92611e-09	0.011104
	SLC6A12	5.65	4.30089e+08	0.0825247			CASC1	-0.6	2.93321e-09	0.011104
	CDH24	5.4	4.30089e+08	0.091358			MICAL2	-2.4	2.94064e-09	0.011104
	SLC7A5P1	5	4.30089e+08	0.106873			PRRT1	-1.4	2.94119e-09	0.011104
	SNORD70	4.85	4.30089e+08	0.112742			FAM66D	-5.5	2.95268e-09	0.011104
	AP1B1P1	4.35	4.30089e+08	0.132208			LOC100507086	-5.15	2.96472e-09	0.011104
	RFPL3-AS1	4.15	4.30089e+08	0.14104			SPTSSB	-2.55	2.99808e-09	0.011104
	AMIGO3	3.95	4.30089e+08	0.150706			ZNF439	-5.15	3.025e-09	0.011104
	GOLGA8DP	3.75	4.30089e+08	0.161454			SPAG17	-5.4	3.07534e-09	0.011104
	PITPNM2	3.5	4.30089e+08	0.176572			ADORA1	-5.75	3.09157e-09	0.011104
	TMOD4	1.8	4.30089e+08	0.201489			RDH12	-3.4	3.10166e-09	0.011104
	LOC100132356	2.75	4.30089e+08	0.201489			ZNF653	-5.95	3.13047e-09	0.011104
	FOSB	2.85	4.30089e+08	0.201489			MAMDC4	-3.65	3.1532e-09	0.011104
	LPPR1	8.75	4.22655e+08	0.011104			HSD3BP4	-4.9	3.17669e-09	0.011104
	FUT9	6.35	4.22655e+08	0.0579641			LOC115110	-3.95	3.17669e-09	0.011104
	IL23A	6.1	4.22655e+08	0.0663844			NLRP3	-7.55	3.20896e-09	0.011104
	DLX3	6.1	4.22655e+08	0.0663844			DKFZp686K1684	-3.9	3.21456e-09	0.011104
	BK250D10.8	5.8	4.22655e+08	0.078031			OLIG1	-1.65	3.21456e-09	0.011104
	SEMA7A	5.55	4.22655e+08	0.085988			SHD	-5.8	3.22147e-09	0.011104
	CAPN3	4.9	4.22655e+08	0.11072			GRK4	0.45	3.22147e-09	0.201489
	SPDYE6	4.9	4.22655e+08	0.11072			ECHDC3	-4.45	3.26375e-09	0.011104
	CCKBR	4.85	4.22655e+08	0.112742			NEB	-2.5	3.26375e-09	0.011104
	PTX3	4.75	4.22655e+08	0.1168			HCST	-2	3.26375e-09	0.011104
	MIR622	4.2	4.22655e+08	0.138483			ZNF718	-1.85	3.264e-09	0.011104
	r_L1P5	4.1	4.22655e+08	0.14327			PAK3	-1.05	3.29341e-09	0.011104
	CCDC65	4.05	4.22655e+08	0.144954			CTSK	-1.8	3.31359e-09	0.011104
	ZNF812	4	4.22655e+08	0.147948			SNORA17	-5.15	3.31377e-09	0.011104
	RHPN1	3.75	4.22655e+08	0.161454			r_MER126	-5.15	3.32395e-09	0.011104
	SLC35D3	3.15	4.22655e+08	0.198521			PTGS2	-3.3	3.33599e-09	0.011104
	PER1	0.7	4.22655e+08	0.201489			DHRS9	-4.7	3.3367e-09	0.011104
	r_HERV4_I-int	1.25	4.22655e+08	0.201489			C10orf107	-5.1	3.3558e-09	0.011104
	MPZ	2.4	4.22655e+08	0.201489			CXCL1	-4.95	3.3558e-09	0.011104
	LOC283481	2.9	4.22655e+08	0.201489			SNX33	-2.05	3.3558e-09	0.011104
	r_tRNA-Pro-CCA	3.05	4.22655e+08	0.201489			SNORD5	-1.25	3.3558e-09	0.011104
	r_Tigger3d	9	3.79295e+08	0.011104			CNTFR	-3.85	3.38925e-09	0.011104
	r_MLT2B4	7.8	3.79295e+08	0.0219077			DKKL1	-2.45	3.39859e-09	0.011104
	r_MER41C	7.1	3.79295e+08	0.036483			LINC00239	-5.95	3.4135e-09	0.011104
	THSD7A	6.45	3.79295e+08	0.0538625			IL8	-4.05	3.41446e-09	0.011104
	PRR5-ARHGAP8	6.35	3.79295e+08	0.0579641			KIAA1024	-2.35	3.42528e-09	0.011104
	CSDC2	6.1	3.79295e+08	0.0663844			WDR66	-5.35	3.51042e-09	0.011104
	CLEC12A	6.05	3.79295e+08	0.0680909			r_tRNA-Ala-GCY	-1.85	3.52652e-09	0.011104
	FABP2	5.3	3.79295e+08	0.094754			GAB3	-4.7	3.54475e-09	0.011104
	LHX9	5	3.79295e+08	0.106873			r_(CGTG)n	-4.45	3.54475e-09	0.011104
	STAG3	5	3.79295e+08	0.106873			PDE6B	-3.5	3.54475e-09	0.011104
	LINC00086	3.8	3.79295e+08	0.158753			C20orf132	-3.05	3.54475e-09	0.011104
	r_MER41D	3.8	3.79295e+08	0.158753			C10orf25	-2.5	3.56633e-09	0.011104
	GOLGA6C	3.6	3.79295e+08	0.170636			FBXO15	-6	3.57765e-09	0.011104
	LOC286059	3.4	3.79295e+08	0.182469			RIMS2	-1.65	3.61642e-09	0.011104
	ST8SIA5	2.45	3.79295e+08	0.201489			SCUBE2	-5.65	3.64829e-09	0.011104
	ALMS1P	2.7	3.79295e+08	0.201489			ZNF385C	-3.35	3.65032e-09	0.011104
	r_LTR66	8.05	3.38124e+08	0.0195184			r_HERVIP10F-int	-5.9	3.67826e-09	0.011104
	r_LTR16A	6.7	3.38124e+08	0.0456345			FLJ39639	-2.65	3.69299e-09	0.011104
	LOC401134	6.25	3.38124e+08	0.0614057			r_LTR41B	-3.4	3.71333e-09	0.011104
	DPP4	6.2	3.38124e+08	0.063388			CDHR1	-5.3	3.75233e-09	0.011104
	MARK2P9	5.55	3.38124e+08	0.085988			PDGFRA	-2.3	3.75839e-09	0.011104
	ITGB1BP2	5.5	3.38124e+08	0.0878979			CLSTN2	-2.05	3.75839e-09	0.011104
	AK5	5.45	3.38124e+08	0.0893105			H2BFXP	-5.5	3.8055e-09	0.011104
	LOC100289509	4.45	3.38124e+08	0.128705			r_HY4	-1.65	3.8055e-09	0.011104
	CLIC2	4.4	3.38124e+08	0.130395			KCNH5	-2.7	3.82429e-09	0.011104
	r_L1PBa1	4.4	3.38124e+08	0.130395			DGAT2	-4	3.87622e-09	0.011104
	MGLL	4.35	3.38124e+08	0.132208			C1QTNF3	-2.5	3.9165e-09	0.011104
	FLJ33360	4.35	3.38124e+08	0.132208			LRRC73	-0.25	3.9165e-09	0.011104
	MT1G	4.2	3.38124e+08	0.138483			ZNF354C	-3.75	3.9646e-09	0.011104
	LOC100192378	3.85	3.38124e+08	0.15622			C17orf57	-0.9	3.9646e-09	0.011104
	ZFYVE28	3.65	3.38124e+08	0.167628			MYLK4	-5.55	3.97408e-09	0.011104
	SPAG8	3.6	3.38124e+08	0.170636			FGD3	-5.2	3.98874e-09	0.011104
	TXK	3.5	3.38124e+08	0.176572			SH3D21	-4.55	3.98874e-09	0.011104
	LINC00473	3.35	3.38124e+08	0.185292			MCART2	-3.65	3.98874e-09	0.011104
	FEZF1	3.2	3.38124e+08	0.195193			TEKT3	-1.3	3.98874e-09	0.011104
	PAQR6	2.2	3.38124e+08	0.201489			C9orf139	-0.95	3.98874e-09	0.011104
	SNORD97	2.75	3.38124e+08	0.201489			CCK	-5.1	4.13414e-09	0.011104
	LHFPL5	3	3.38124e+08	0.201489			RAB19	-4.5	4.13555e-09	0.011104
	ZNF488	8.15	3.22567e+08	0.0157286			LMO2	-2.6	4.13555e-09	0.011104
	DDC	7.6	3.22567e+08	0.0255648			CRYM	-1.5	4.13555e-09	0.011104
	r_(TCCC)n	7.25	3.22567e+08	0.0333208			B3GALT4	-2.55	4.18211e-09	0.011104
	IGFL4	6.65	3.22567e+08	0.0471752			TLR3	-1.85	4.19476e-09	0.011104
	LOC442028	6.35	3.22567e+08	0.0579641			LRRC66	-0.9	4.19476e-09	0.011104
	CLVS1	6.35	3.22567e+08	0.0579641			SNORD71	-4.65	4.30717e-09	0.011104
	IGSF1	6.15	3.22567e+08	0.0651272			ARHGDIG	-2.05	4.30717e-09	0.011104
	CHADL	5.95	3.22567e+08	0.0724579			PRSS8	-5.45	4.33872e-09	0.011104
	RET	5.55	3.22567e+08	0.085988			PBX4	-2.75	4.35046e-09	0.011104
	CUBN	5.45	3.22567e+08	0.0893105			CCDC73	-5.8	4.37109e-09	0.011104
	TP53AIP1	5.45	3.22567e+08	0.0893105			NR5A2	-1.8	4.37109e-09	0.011104
	MT1H	5.25	3.22567e+08	0.0972626			HLF	-5.25	4.48149e-09	0.011104
	r_(TTTTTG)n	5.05	3.22567e+08	0.105038			MAP4K2	-2.6	4.48149e-09	0.011104
	MIR1306	4.9	3.22567e+08	0.11072			r_(GAGTG)n	-4.3	4.51006e-09	0.011104
	BEGAIN	4.75	3.22567e+08	0.1168			PPFIA4	-3.3	4.51006e-09	0.011104
	PALM3	3.9	3.22567e+08	0.153473			BAGE5	-2.15	4.51006e-09	0.011104
	FAM168A	3.85	3.22567e+08	0.15622			LOC283587	-2.05	4.51006e-09	0.011104
	AQP11	3.85	3.22567e+08	0.15622			MIR29C	-1.7	4.51006e-09	0.011104
	r_(CGGAG)n	3.7	3.22567e+08	0.163934			CXCL17	-1.2	4.51006e-09	0.011104
	r_MST-int	3.7	3.22567e+08	0.163934			RSPH4A	-2.2	4.51817e-09	0.011104
	SNCB	3.35	3.22567e+08	0.185292			GRIK4	-5	4.5629e-09	0.011104
	SOX8	3.2	3.22567e+08	0.195193			CIRBP-AS1	-0.15	4.5629e-09	0.011104
	LOC285965	1.4	3.22567e+08	0.201489			FAM176A	-5.05	4.62976e-09	0.011104
	ST3GAL4	1.65	3.22567e+08	0.201489			LOC730227	-4.3	4.62976e-09	0.011104
	PPP1R16B	2.5	3.22567e+08	0.201489			DENND2A	-3.95	4.62976e-09	0.011104
	TSNARE1	2.85	3.22567e+08	0.201489			C15orf27	-2.3	4.62976e-09	0.011104
	GPR176	6.75	2.53593e+08	0.0437774			ZBTB46	-3.5	4.64177e-09	0.011104
	MSMP	6	2.53593e+08	0.0703169			r_HERVK3-int	-2.15	4.64177e-09	0.011104
	LINC00341	5.65	2.53593e+08	0.0825247			GPR39	-2.8	4.66178e-09	0.011104
	ASZ1	5.6	2.53593e+08	0.0838556			DNAJC4	-0.95	4.66178e-09	0.011104
	PTGFR	5.35	2.53593e+08	0.093094			TRAF1	-4.9	4.68082e-09	0.011104
	CATSPER3	4.95	2.53593e+08	0.10871			PCSK9	-5.25	4.69933e-09	0.011104
	r_(TTG)n	4.95	2.53593e+08	0.10871			HSD11B2	-1.15	4.69933e-09	0.011104
	EGR3	4.8	2.53593e+08	0.11494			C3orf74	-3.55	4.72341e-09	0.011104
	MIR1292	4.6	2.53593e+08	0.122561			GUSBP9	-2.45	4.7316e-09	0.011104
	ADCYAP1R1	4.45	2.53593e+08	0.128705			C1orf141	-1.45	4.76142e-09	0.011104
	KCNC1	4.35	2.53593e+08	0.132208			MIR34A	-5.2	4.76504e-09	0.011104
	PCNA-AS1	4.15	2.53593e+08	0.14104			UTY	-5.85	4.8103e-09	0.011104
	FAM22A	4.1	2.53593e+08	0.14327			USP35	-5.65	4.88591e-09	0.011104
	SNORA22	4.1	2.53593e+08	0.14327			STON1-GTF2A1L	-1.7	4.88591e-09	0.011104
	NKAPL	4	2.53593e+08	0.147948			TNFAIP2	-5.75	4.89563e-09	0.011104
	C7orf57	4	2.53593e+08	0.147948			AATK	-5	4.89563e-09	0.011104
	XKR5	3.9	2.53593e+08	0.153473			LOC100133985	-4	4.89563e-09	0.011104
	MYH3	3.75	2.53593e+08	0.161454			HOXB13-AS1	-3.9	4.89563e-09	0.011104
	LAMB2P1	3.65	2.53593e+08	0.167628			r_Cheshire	-3.55	4.89563e-09	0.011104
	SAP25	3.6	2.53593e+08	0.170636			LOC644172	0.15	4.89563e-09	0.201489
	PPM1J	3.55	2.53593e+08	0.173893			SYNDIG1	-4.55	4.96265e-09	0.011104
	r_MER63B	3.55	2.53593e+08	0.173893			MRVI1-AS1	-3.25	4.96265e-09	0.011104
	SLC14A1	0.3	2.53593e+08	0.201489			LINC00277	-4.9	4.98593e-09	0.011104
	CHRNA3	1.05	2.53593e+08	0.201489			DKFZP434A062	-4.55	4.98593e-09	0.011104
	r_(TTA)n	2.05	2.53593e+08	0.201489			r_(TGAA)n	-1.75	4.98593e-09	0.011104
	TNFSF12-TNFSF13	2.2	2.53593e+08	0.201489			SRD5A1P1	0.35	4.98593e-09	0.201489
	LZTS1	2.5	2.53593e+08	0.201489			SPG20OS	-2.3	5.00504e-09	0.011104
	FAM41C	2.55	2.53593e+08	0.201489			ZNF878	-5.75	5.24047e-09	0.011104
	CD101	2.8	2.53593e+08	0.201489			HPD	-5.65	5.25813e-09	0.011104
	AKAP3	2.8	2.53593e+08	0.201489			TMC6	-4.55	5.32409e-09	0.011104
	ZNF699	3.05	2.53593e+08	0.201489			FLJ44511	-2.15	5.47244e-09	0.011104
	NEURL	6.45	2.52863e+08	0.0538625			LOC100505633	-4.2	5.5284e-09	0.011104
	KRT6C	5.6	2.52863e+08	0.0838556			DLG4	-2.75	5.5284e-09	0.011104
	OPRK1	5.6	2.52863e+08	0.0838556			TMEM63C	-1.15	5.54013e-09	0.011104
	SNORA24	5.35	2.52863e+08	0.093094			HIST1H2AA	-4.5	5.59301e-09	0.011104
	RAB37	5.3	2.52863e+08	0.094754			R3HDML	-4.2	5.59301e-09	0.011104
	LOC113230	5.15	2.52863e+08	0.101884			WDR72	-4	5.59301e-09	0.011104
	TMEM145	4.75	2.52863e+08	0.1168			PIN1P1	-3	5.59301e-09	0.011104
	C3orf27	4.7	2.52863e+08	0.11925			C5	-0.15	5.59301e-09	0.011104
	TTPA	4.45	2.52863e+08	0.128705			ZNF365	0.2	5.59301e-09	0.201489
	ANP32D	4.4	2.52863e+08	0.130395			r_LTR24	-3.85	5.63758e-09	0.011104
	LOC284801	4.35	2.52863e+08	0.132208			CTAGE11P	-2.95	5.63758e-09	0.011104
	NPAS1	4.3	2.52863e+08	0.133963			ICOSLG	-2.4	5.63758e-09	0.011104
	RASGEF1A	4.25	2.52863e+08	0.136262			SNORD6	-1.9	5.63758e-09	0.011104
	LOC91948	4.15	2.52863e+08	0.14104			MIR4745	-1.5	5.63758e-09	0.011104
	LOC338862	3.65	2.52863e+08	0.167628			ATP6V1B1	-0.75	5.63758e-09	0.011104
	TTN	3.55	2.52863e+08	0.173893			ARHGAP24	-0.25	5.63758e-09	0.011104
	ZNF496	3.4	2.52863e+08	0.182469			SLC22A9	-5.75	5.69175e-09	0.011104
	LYPD5	3.25	2.52863e+08	0.191649			HVCN1	-3.75	5.74758e-09	0.011104
	LINC00092	1.7	2.52863e+08	0.201489			FMO4	-4.95	5.76911e-09	0.011104
	r_LTR3B	1.8	2.52863e+08	0.201489			RBP4	-5.65	5.87329e-09	0.011104
	FOXD4	2.25	2.52863e+08	0.201489			ATP6AP1L	-4	5.87329e-09	0.011104
	SNORA11	2.3	2.52863e+08	0.201489			MYL9	-5.45	5.90693e-09	0.011104
	NECAB1	2.35	2.52863e+08	0.201489			GFRAL	-3.5	5.90693e-09	0.011104
	SNORD16	2.9	2.52863e+08	0.201489			GSDMA	-3.05	5.90693e-09	0.011104
	C16orf54	3.05	2.52863e+08	0.201489			r_Charlie9	-4.8	6.08386e-09	0.011104
	FOXD4L4	3.05	2.52863e+08	0.201489			CD99P1	-4.35	6.08386e-09	0.011104
	FLVCR2	8	2.15044e+08	0.0195184			r_polypurine	-3.9	6.08386e-09	0.011104
	r_(TCTG)n	5.8	2.15044e+08	0.078031			ITGA9	-3.75	6.08386e-09	0.011104
	AMZ1	5.6	2.15044e+08	0.0838556			CYP2C18	-2.9	6.08386e-09	0.011104
	r_MLT2C2	5.45	2.15044e+08	0.0893105			SRL	-2.9	6.08386e-09	0.011104
	RASGEF1C	4.75	2.15044e+08	0.1168			CHGB	-2.4	6.08386e-09	0.011104
	VWCE	4.7	2.15044e+08	0.11925			SLC9A2	-1.4	6.08386e-09	0.011104
	LOC440297	4.5	2.15044e+08	0.126389			TBXAS1	0.45	6.08386e-09	0.201489
	r_LTR16C	4.15	2.15044e+08	0.14104			TCN2	-6.5	6.18314e-09	0.011104
	ACTL8	3.95	2.15044e+08	0.150706			LOC440896	-1.45	6.18314e-09	0.011104
	LOC440297	3.95	2.15044e+08	0.150706			DMRT2	-4.75	6.20332e-09	0.011104
	r_LTR14	3.8	2.15044e+08	0.158753			HTR3A	-4.6	6.20332e-09	0.011104
	GTF2A1L	3.65	2.15044e+08	0.167628			ZNF844	-4.15	6.20332e-09	0.011104
	FCRLB	3.5	2.15044e+08	0.176572			FLJ42289	-3.95	6.20332e-09	0.011104
	COL9A2	3.45	2.15044e+08	0.179157			HAAO	-3.25	6.20332e-09	0.011104
	CPN2	3.45	2.15044e+08	0.179157			HLA-DRA	-3.25	6.20332e-09	0.011104
	r_L1ME3F	3.45	2.15044e+08	0.179157			SFRP4	-2.1	6.20332e-09	0.011104
	C21orf37	0.8	2.15044e+08	0.201489			CYP1A1	-2	6.20332e-09	0.011104
	DCDC5	1.1	2.15044e+08	0.201489			MSH5	-0.15	6.20332e-09	0.011104
	CD274	1.25	2.15044e+08	0.201489			LOXL1	-3.2	6.22489e-09	0.011104
	CCDC151	1.65	2.15044e+08	0.201489			TFDP3	-0.6	6.22489e-09	0.011104
	CAPN12	1.8	2.15044e+08	0.201489			LOC284260	-6.05	6.25467e-09	0.011104
	AXDND1	1.95	2.15044e+08	0.201489			MC5R	-4.1	6.25467e-09	0.011104
	PTPRZ1	1.95	2.15044e+08	0.201489			AZGP1	-1.75	6.25467e-09	0.011104
	LOC100134368	2.55	2.15044e+08	0.201489			PDE1B	-1.4	6.37261e-09	0.011104
	VASN	2.55	2.15044e+08	0.201489			PMCHL2	-1.25	6.37261e-09	0.011104
	LOC100271836	2.65	2.15044e+08	0.201489			r_MSR1	-1.25	6.37261e-09	0.011104
	THBS2	2.65	2.15044e+08	0.201489			TPTE2P6	-0.8	6.44862e-09	0.011104
	RIN2	2.7	2.15044e+08	0.201489			LMO1	-4.5	6.52751e-09	0.011104
	KLRG2	2.7	2.15044e+08	0.201489			TPTEP1	-2.25	6.52751e-09	0.011104
	C7orf69	2.75	2.15044e+08	0.201489			FAM167A	-1.5	6.52751e-09	0.011104
	GREM1	2.85	2.15044e+08	0.201489			GMIP	-1.45	6.52751e-09	0.011104
	KCNK6	2.85	2.15044e+08	0.201489			MIR92A1	-1.4	6.52751e-09	0.011104
	LIME1	2.95	2.15044e+08	0.201489			PLA2G4E	-0.85	6.52751e-09	0.011104
	NUDT9P1	3.1	2.15044e+08	0.201489			TEDDM1	-4.15	6.56715e-09	0.011104
	RORB	3.1	2.15044e+08	0.201489			NLRP8	-2.2	6.60728e-09	0.011104
	SAA2-SAA4	6.55	1.69062e+08	0.0496896			r_L1MB1	-0.5	6.60728e-09	0.011104
	TRIM43B	6.35	1.69062e+08	0.0579641			RAB33A	-4.8	6.6479e-09	0.011104
	ANGPT1	6.25	1.69062e+08	0.0614057			ST6GALNAC2	-4.55	6.6479e-09	0.011104
	SPANXN3	6.05	1.69062e+08	0.0680909			ZNF560	-4.55	6.6479e-09	0.011104
	r_HERV16-int	6	1.69062e+08	0.0703169			ATP6V1G2-DDX39B	-3.3	6.6479e-09	0.011104
	TDGF1	5.45	1.69062e+08	0.0893105			CPXM1	-3	6.6479e-09	0.011104
	LOC440563	5.4	1.69062e+08	0.091358			C13orf15	-2.9	6.6479e-09	0.011104
	CECR1	5.25	1.69062e+08	0.0972626			r_Charlie10	-2.25	6.6479e-09	0.011104
	ANG	5.2	1.69062e+08	0.0991264			PPEF2	-1.5	6.6479e-09	0.011104
	PCDH15	5.15	1.69062e+08	0.101884			ZNF671	-1.05	6.6479e-09	0.011104
	UNC5A	5.05	1.69062e+08	0.105038			SNTG2	-0.6	6.6479e-09	0.011104
	LOC644145	5	1.69062e+08	0.106873			SPTLC3	-5.2	6.67198e-09	0.011104
	MIR423	4.95	1.69062e+08	0.10871			r_Charlie18a	-5.95	6.7436e-09	0.011104
	MGC34034	4.9	1.69062e+08	0.11072			PHYHIPL	-4.6	6.91431e-09	0.011104
	PRDM11	4.8	1.69062e+08	0.11494			SNORA60	-6.75	6.9696e-09	0.011104
	C18orf26	4.8	1.69062e+08	0.11494			SNORD27	-5.25	6.9696e-09	0.011104
	DDR2	4.75	1.69062e+08	0.1168			SNORA46	-3.65	6.9696e-09	0.011104
	RSPH10B2	4.75	1.69062e+08	0.1168			C19orf81	-3.1	7.02085e-09	0.011104
	CASS4	4.6	1.69062e+08	0.122561			SHROOM4	-2.95	7.02085e-09	0.011104
	LOC729156	4.5	1.69062e+08	0.126389			SNORA54	-5.35	7.13265e-09	0.011104
	TMEM121	4.15	1.69062e+08	0.14104			AP1M2	-4.05	7.38597e-09	0.011104
	PLGLB1	4.1	1.69062e+08	0.14327			GSDMC	-2.4	7.38597e-09	0.011104
	MIR196B	4.05	1.69062e+08	0.144954			SFRP2	-4.7	7.51677e-09	0.011104
	TMEM236	3.9	1.69062e+08	0.153473			HCG4	-4.5	7.51677e-09	0.011104
	r_LTR24B	3.85	1.69062e+08	0.15622			TAF7L	-4.15	7.51677e-09	0.011104
	GPX2	3.6	1.69062e+08	0.170636			r_Charlie13a	-4.15	7.51677e-09	0.011104
	LOC100130855	3.6	1.69062e+08	0.170636			GDF9	-4.1	7.51677e-09	0.011104
	r_MSTC	3.6	1.69062e+08	0.170636			DEFB1	-2.95	7.51677e-09	0.011104
	C2	3.4	1.69062e+08	0.182469			DYX1C1	-2.8	7.51677e-09	0.011104
	r_MSTD	0.55	1.69062e+08	0.201489			NPPA-AS1	-2.15	7.51677e-09	0.011104
	HAND1	1.6	1.69062e+08	0.201489			CYS1	-0.15	7.51677e-09	0.011104
	RSG1	1.85	1.69062e+08	0.201489			SCN3A	-4.45	7.59486e-09	0.011104
	ADPRHL1	1.95	1.69062e+08	0.201489			LOC100133308	-3.6	7.59486e-09	0.011104
	SNORA21	2.2	1.69062e+08	0.201489			MAGIX	-5.45	7.75244e-09	0.011104
	VWA2	2.35	1.69062e+08	0.201489			SCARF2	-5.75	8.00337e-09	0.011104
	ALOXE3	2.4	1.69062e+08	0.201489			C5orf46	-2.55	8.00337e-09	0.011104
	LOC643339	2.5	1.69062e+08	0.201489			LCE2C	-4.85	8.27109e-09	0.011104
	HPX	2.7	1.69062e+08	0.201489			SFRP5	-4.75	8.27109e-09	0.011104
	LHX6	2.7	1.69062e+08	0.201489			r_MER68-int	-4.1	8.27109e-09	0.011104
	BRSK1	2.85	1.69062e+08	0.201489			MIR19B1	-4	8.27109e-09	0.011104
	IL18BP	2.9	1.69062e+08	0.201489			r_(TATATG)n	-3.5	8.27109e-09	0.011104
	C11orf92	3.05	1.69062e+08	0.201489			C9orf174	-2	8.27109e-09	0.011104
	OCA2	3.1	1.69062e+08	0.201489			SIRPB1	-1.9	8.27109e-09	0.011104
	C1QL1	-0.3	1.26432e+08	0.011104			RASAL1	-0.8	8.27109e-09	0.011104
	FABP5P3	6	1.26432e+08	0.0703169			ITGAX	-0.8	8.27109e-09	0.011104
	DDO	5.75	1.26432e+08	0.0801311			r_MER11B	-0.75	8.27109e-09	0.011104
	LOC285326	5.5	1.26432e+08	0.0878979			r_PABL_B	-0.4	8.27109e-09	0.011104
	TCL6	5.4	1.26432e+08	0.091358			GPR116	0.35	8.27109e-09	0.201489
	SNORA29	5.25	1.26432e+08	0.0972626			NIPAL2	-4.45	8.38951e-09	0.011104
	r_LTR75_1	5.25	1.26432e+08	0.0972626			NEK10	-4.4	8.38951e-09	0.011104
	CTSL1P2	5.05	1.26432e+08	0.105038			r_AmnSINE1	-4.25	8.38951e-09	0.011104
	KCNV1	5.05	1.26432e+08	0.105038			r_(CAGA)n	-3.6	8.38951e-09	0.011104
	TCAP	4.95	1.26432e+08	0.10871			MYPN	-3.5	8.38951e-09	0.011104
	NRN1L	4.75	1.26432e+08	0.1168			TRPM4	-2.4	8.38951e-09	0.011104
	ABCA13	4.75	1.26432e+08	0.1168			SLC4A8	-1.75	8.38951e-09	0.011104
	RTN4RL2	4.65	1.26432e+08	0.120808			PGR	-0.9	8.38951e-09	0.011104
	ITGAM	4.65	1.26432e+08	0.120808			VAX1	-1.85	8.74218e-09	0.011104
	LOC339894	4.65	1.26432e+08	0.120808			CASP14	-0.5	8.74218e-09	0.011104
	NCRNA00185	4.6	1.26432e+08	0.122561			BTBD19	-5.15	9.03635e-09	0.011104
	r_LTR13_	4.6	1.26432e+08	0.122561			LOC100292680	-3.05	9.03635e-09	0.011104
	POU2F3	4.45	1.26432e+08	0.128705			LEP	-6.45	9.1125e-09	0.011104
	FAM171A2	4.05	1.26432e+08	0.144954			CCL27	-2.65	9.1125e-09	0.011104
	LOC100507194	4	1.26432e+08	0.147948			PTPRVP	-4.75	9.12579e-09	0.011104
	GNAO1	3.85	1.26432e+08	0.15622			LOC400752	-4.5	9.12579e-09	0.011104
	SLC12A3	3.85	1.26432e+08	0.15622			MYL10	-4.35	9.12579e-09	0.011104
	KRBOX1	3.85	1.26432e+08	0.15622			LBX2	-3.95	9.12579e-09	0.011104
	THPO	3.85	1.26432e+08	0.15622			D21S2088E	-3.4	9.12579e-09	0.011104
	r_(TAA)n	3.8	1.26432e+08	0.158753			TSPAN11	-3.3	9.12579e-09	0.011104
	MGC3771	3.45	1.26432e+08	0.179157			NEU3	-1.1	9.12579e-09	0.011104
	LOC100499405	3.4	1.26432e+08	0.182469			ST6GAL2	-2.35	9.44682e-09	0.011104
	C5orf60	3.3	1.26432e+08	0.188385			BOLA2B	-3.85	9.53008e-09	0.011104
	PHF21B	3.25	1.26432e+08	0.191649			r_AluYk11	-3.85	9.53008e-09	0.011104
	NRG1	3.25	1.26432e+08	0.191649			KLK7	-4.3	9.62061e-09	0.011104
	LOC678655	3.15	1.26432e+08	0.198521			TTC21A	-4.55	9.79126e-09	0.011104
	RPL3L	3.15	1.26432e+08	0.198521			SNORD75	-4.35	9.79126e-09	0.011104
	KRTAP19-5	0.65	1.26432e+08	0.201489			LCE2B	-3.5	9.79126e-09	0.011104
	STARD8	0.7	1.26432e+08	0.201489			ZMYND10	-2.7	9.79126e-09	0.011104
	TMEM229A	0.9	1.26432e+08	0.201489			FLJ23867	-2.55	9.79126e-09	0.011104
	WASH2P	1.4	1.26432e+08	0.201489			CRB3	-2.35	9.79126e-09	0.011104
	C9orf129	1.7	1.26432e+08	0.201489			TAS2R20	-2.2	9.79126e-09	0.011104
	r_MER6A	2.15	1.26432e+08	0.201489			FRMD3	-1.9	9.79126e-09	0.011104
	FAM153B	2.2	1.26432e+08	0.201489			ZSCAN12P1	-0.6	9.79126e-09	0.011104
	C10orf111	2.25	1.26432e+08	0.201489			LINC00176	-0.4	9.79126e-09	0.011104
	ZNF890P	2.3	1.26432e+08	0.201489			PNMT	-5.8	9.88073e-09	0.011104
	RHOXF1	2.4	1.26432e+08	0.201489			LUZP6	-4.45	9.97186e-09	0.011104
	GJD4	2.45	1.26432e+08	0.201489			MT1IP	-4.15	9.97186e-09	0.011104
	MIR636	2.45	1.26432e+08	0.201489			ZNF98	-4.05	9.97186e-09	0.011104
	MIR3648	2.5	1.26432e+08	0.201489			ACE	-3.05	9.97186e-09	0.011104
	SNURF	2.75	1.26432e+08	0.201489			PGF	-2.4	9.97186e-09	0.011104
	RPS7P5	2.8	1.26432e+08	0.201489			RAB39B	-2	9.97186e-09	0.011104
	OSBPL5	2.8	1.26432e+08	0.201489			FITM2	-1.75	9.97186e-09	0.011104
	RASGRP4	2.9	1.26432e+08	0.201489			LOC100131320	-1.25	9.97186e-09	0.011104
	r_MER66B	2.9	1.26432e+08	0.201489			PF4V1	-0.25	9.97186e-09	0.011104
	REREP3	3	1.26432e+08	0.201489			SPRR2G	-3.8	1.00101e-08	0.011104
	C1orf126	-0.3	1.07522e+08	0.011104			DNAJA1P5	-0.15	1.00101e-08	0.011104
	FOLH1	5.9	1.07522e+08	0.0747608			MTRNR2L7	-3.15	1.00872e-08	0.011104
	LOC441025	5.6	1.07522e+08	0.0838556			MRO	-2.2	1.04809e-08	0.011104
	CALR3	5.55	1.07522e+08	0.085988			KCTD19	-4.05	1.05163e-08	0.011104
	GSTM1	5.5	1.07522e+08	0.0878979			ALS2CL	-3.95	1.05163e-08	0.011104
	GOLGA8F	5.3	1.07522e+08	0.094754			FAS-AS1	-2.75	1.05163e-08	0.011104
	r_MER57B1	5.3	1.07522e+08	0.094754			MIR4671	-4.85	1.05835e-08	0.011104
	XCL2	5.05	1.07522e+08	0.105038			r_(G)n	-4.6	1.05835e-08	0.011104
	LOC390660	4.9	1.07522e+08	0.11072			PALM2-AKAP2	-0.55	1.05835e-08	0.011104
	PRDM12	4.85	1.07522e+08	0.112742			ADRA1A	-0.25	1.05835e-08	0.011104
	SLC12A8	4.8	1.07522e+08	0.11494			IL1A	-0.05	1.05835e-08	0.011104
	r_(CCGCG)n	4.8	1.07522e+08	0.11494			PKP1	-5.05	1.09449e-08	0.011104
	r_MLT-int	4.75	1.07522e+08	0.1168			LOC284395	-2.4	1.09449e-08	0.011104
	LINC00310	4.7	1.07522e+08	0.11925			OR7E91P	-1.3	1.09449e-08	0.011104
	r_HUERS-P3-int	4.65	1.07522e+08	0.120808			FAM172BP	-2.9	1.10568e-08	0.011104
	LOC390660	4.6	1.07522e+08	0.122561			OR1J1	-2.9	1.10568e-08	0.011104
	r_LTR3B_	4.55	1.07522e+08	0.124308			r_ORSL	-1.6	1.10568e-08	0.011104
	HIST1H3C	4.45	1.07522e+08	0.128705			GUSBP9	-0.6	1.10568e-08	0.011104
	CORT	4.4	1.07522e+08	0.130395			LY6G6C	-4.45	1.12752e-08	0.011104
	LRRC39	4.35	1.07522e+08	0.132208			GJC3	-4.35	1.12752e-08	0.011104
	SMN1	4.35	1.07522e+08	0.132208			r_Tigger4	-4.35	1.12752e-08	0.011104
	FLJ35282	4.3	1.07522e+08	0.133963			LOC148709	-2.9	1.12752e-08	0.011104
	LOC221122	4.25	1.07522e+08	0.136262			TMEM92	-2.2	1.12752e-08	0.011104
	KLHL30	4.25	1.07522e+08	0.136262			TBX4	-2.15	1.12752e-08	0.011104
	r_MLT1B-int	4	1.07522e+08	0.147948			r_MER50	-1.85	1.12752e-08	0.011104
	SLC6A10P	3.9	1.07522e+08	0.153473			CDH6	-1	1.12752e-08	0.011104
	PITPNM3	3.85	1.07522e+08	0.15622			GRIP2	0.05	1.12752e-08	0.201489
	INHA	3.85	1.07522e+08	0.15622			r_MER91A	0.1	1.12752e-08	0.201489
	C20orf203	3.75	1.07522e+08	0.161454			TMEM37	0.15	1.12752e-08	0.201489
	LOC144571	3.55	1.07522e+08	0.173893			LOC728537	-4.8	1.18139e-08	0.011104
	TBC1D3	3.5	1.07522e+08	0.176572			C4orf40	-3.7	1.18139e-08	0.011104
	HLA-DOB	3.5	1.07522e+08	0.176572			LCE5A	-3.65	1.18139e-08	0.011104
	TSSK3	3.45	1.07522e+08	0.179157			HIGD2B	-2.8	1.18139e-08	0.011104
	r_(CATATA)n	3.45	1.07522e+08	0.179157			PRDM14	-2.35	1.18139e-08	0.011104
	SRRM4	3.25	1.07522e+08	0.191649			LOC100287632	0.2	1.18139e-08	0.201489
	r_LTR52	3.25	1.07522e+08	0.191649			LOR	-4.15	1.24066e-08	0.011104
	CYP27B1	0.1	1.07522e+08	0.201489			C1orf51	-4.05	1.24066e-08	0.011104
	ACAP1	0.35	1.07522e+08	0.201489			TRPM3	-3.85	1.24066e-08	0.011104
	LOC100130417	0.45	1.07522e+08	0.201489			SOX18	-3.15	1.24066e-08	0.011104
	ZNF670	0.45	1.07522e+08	0.201489			SNORA36A	-3.05	1.24066e-08	0.011104
	RGS6	0.55	1.07522e+08	0.201489			DFNB59	-1.25	1.24066e-08	0.011104
	KLF8	0.75	1.07522e+08	0.201489			OLFM2	-1	1.24066e-08	0.011104
	LOC647012	0.8	1.07522e+08	0.201489			ARGFXP2	-0.85	1.24066e-08	0.011104
	ATP6V1E2	0.95	1.07522e+08	0.201489			MACROD2	-0.7	1.24066e-08	0.011104
	DNM1P35	1.15	1.07522e+08	0.201489			CYP4F3	-0.5	1.24066e-08	0.011104
	r_MamRep1161	1.15	1.07522e+08	0.201489			DGCR9	-0.3	1.24066e-08	0.011104
	C15orf59	1.25	1.07522e+08	0.201489			SLIT1	-0.25	1.24066e-08	0.011104
	OSBP2	1.25	1.07522e+08	0.201489			C3orf35	-0.05	1.24066e-08	0.011104
	r_(GGGA)n	1.35	1.07522e+08	0.201489			r_LTR7C	0.3	1.24066e-08	0.201489
	ZNF664-FAM101A	1.4	1.07522e+08	0.201489			HLA-DQB2	0.4	1.24066e-08	0.201489
	G6PC	1.4	1.07522e+08	0.201489			ADAMTSL3	0.75	1.24066e-08	0.201489
	r_MLT1H1	1.45	1.07522e+08	0.201489			CTF1	-4.1	1.6779e-08	0.011104
	NR2E3	1.5	1.07522e+08	0.201489			PCDP1	-3.65	1.6779e-08	0.011104
	ALOX12B	1.5	1.07522e+08	0.201489			RPL13P5	-3.45	1.6779e-08	0.011104
	r_MER30B	1.5	1.07522e+08	0.201489			NKX2-3	-2.55	1.6779e-08	0.011104
	ADAM8	1.55	1.07522e+08	0.201489			MIR3680-1	-2.15	1.6779e-08	0.011104
	ADAM33	1.55	1.07522e+08	0.201489			IL17RC	-1.8	1.6779e-08	0.011104
	ZNF763	1.6	1.07522e+08	0.201489			CRISPLD2	-1.5	1.6779e-08	0.011104
	GDA	1.6	1.07522e+08	0.201489			LOC100505776	-1.5	1.6779e-08	0.011104
	BAIAP2L2	1.7	1.07522e+08	0.201489			ITPK1-AS1	-0.55	1.6779e-08	0.011104
	PADI2	1.85	1.07522e+08	0.201489			LOC730668	-0.55	1.6779e-08	0.011104
	C21orf63	2	1.07522e+08	0.201489			LOC647946	0	1.6779e-08	0.201489
	PARP10	2	1.07522e+08	0.201489			LOC388588	0.4	1.6779e-08	0.201489
	SCARF1	2.15	1.07522e+08	0.201489			PALMD	0.4	1.6779e-08	0.201489
	ACCN3	2.2	1.07522e+08	0.201489			PCDHB2	0.55	1.6779e-08	0.201489
	TEX19	2.25	1.07522e+08	0.201489			CDSN	0.7	1.6779e-08	0.201489
	BDH1	2.25	1.07522e+08	0.201489			r_MER113A	-4.6	1.82516e-08	0.011104
	DIO3OS	2.35	1.07522e+08	0.201489			LOC100129726	-4.25	1.82516e-08	0.011104
	MIR3911	2.4	1.07522e+08	0.201489			SHF	-4.15	1.82516e-08	0.011104
	TNR	2.45	1.07522e+08	0.201489			CCDC129	-3.7	1.82516e-08	0.011104
	r_Charlie12	2.45	1.07522e+08	0.201489			WDR93	-3.6	1.82516e-08	0.011104
	LOC389634	2.5	1.07522e+08	0.201489			DKFZp686O1327	-3.55	1.82516e-08	0.011104
	TRPC5	2.55	1.07522e+08	0.201489			SNORD127	-2.3	1.82516e-08	0.011104
	BAGE	2.65	1.07522e+08	0.201489			MIR548H3	-2.15	1.82516e-08	0.011104
	KRT75	2.75	1.07522e+08	0.201489			PPAN	-1.95	1.82516e-08	0.011104
	LOC100287559	2.8	1.07522e+08	0.201489			MCF2L2	-1.9	1.82516e-08	0.011104
	LOC100134713	2.8	1.07522e+08	0.201489			HIF1A-AS2	-1.6	1.82516e-08	0.011104
	RNU5F-1	2.9	1.07522e+08	0.201489			CD36	-1.55	1.82516e-08	0.011104
	C7orf61	2.9	1.07522e+08	0.201489			PROCA1	-1.4	1.82516e-08	0.011104
	B3GNT3	3	1.07522e+08	0.201489			CYBB	-1.4	1.82516e-08	0.011104
	CDC42EP5	3.05	1.07522e+08	0.201489			FTLP10	-1.2	1.82516e-08	0.011104
	PRKACG	3.05	1.07522e+08	0.201489			LINC00266-1	-0.9	1.82516e-08	0.011104
	C6orf164	-0.15	8.45311e+07	0.011104			WNK2	-0.6	1.82516e-08	0.011104
	DYDC2	-0.05	8.45311e+07	0.011104			CARD9	-0.4	1.82516e-08	0.011104
	UGT1A6	5.05	8.45311e+07	0.105038			JAK3	0.1	1.82516e-08	0.201489
	GPR113	5	8.45311e+07	0.106873			SEMA6B	0.3	1.82516e-08	0.201489
	LDLRAD2	4.95	8.45311e+07	0.10871			TBC1D3	1.1	1.82516e-08	0.201489
	r_(GGGTG)n	4.75	8.45311e+07	0.1168			MIR545	-4.7	1.95825e-08	0.011104
	CLEC18B	4.7	8.45311e+07	0.11925			SPACA5	-4.65	1.95825e-08	0.011104
	MIR663A	4.65	8.45311e+07	0.120808			BARHL2	-4.05	1.95825e-08	0.011104
	ZRANB2-AS1	4.55	8.45311e+07	0.124308			COL27A1	-3.95	1.95825e-08	0.011104
	CD40	4.45	8.45311e+07	0.128705			SNORA16A	-3.8	1.95825e-08	0.011104
	LOC100507043	4.35	8.45311e+07	0.132208			KIAA1755	-3.5	1.95825e-08	0.011104
	r_MER84	4.25	8.45311e+07	0.136262			SNORD105	-3.45	1.95825e-08	0.011104
	MSH4	4.2	8.45311e+07	0.138483			ACOT4	-3.3	1.95825e-08	0.011104
	SLC22A18	4.2	8.45311e+07	0.138483			SFTA1P	-3.15	1.95825e-08	0.011104
	RAPGEF3	4.1	8.45311e+07	0.14327			LOC100131496	-2.7	1.95825e-08	0.011104
	CBFA2T3	4.1	8.45311e+07	0.14327			LCE1D	-2.65	1.95825e-08	0.011104
	NKX2-8	4.05	8.45311e+07	0.144954			PRORSD1P	-2.65	1.95825e-08	0.011104
	IZUMO4	4	8.45311e+07	0.147948			C5orf64	-1.85	1.95825e-08	0.011104
	USP6	3.95	8.45311e+07	0.150706			C21orf88	-1.55	1.95825e-08	0.011104
	P2RY6	3.8	8.45311e+07	0.158753			r_(CCCCCG)n	-1.55	1.95825e-08	0.011104
	KIAA2022	3.75	8.45311e+07	0.161454			WNK4	-1.2	1.95825e-08	0.011104
	ETV7	3.7	8.45311e+07	0.163934			SNORD59B	-1.1	1.95825e-08	0.011104
	S100P	3.65	8.45311e+07	0.167628			PCK1	-0.7	1.95825e-08	0.011104
	IL1RL1	3.6	8.45311e+07	0.170636			CHRNE	-0.65	1.95825e-08	0.011104
	LOC100500773	3.6	8.45311e+07	0.170636			ADPRH	-0.4	1.95825e-08	0.011104
	CCL16	3.55	8.45311e+07	0.173893			KRT15	0.2	1.95825e-08	0.201489
	UCA1	3.55	8.45311e+07	0.173893			r_L1M6	0.25	1.95825e-08	0.201489
	TERT	3.55	8.45311e+07	0.173893			LOC100507299	0.6	1.95825e-08	0.201489
	CSF2	3.55	8.45311e+07	0.173893			RUSC1-AS1	0.65	1.95825e-08	0.201489
	PDZD9	3.5	8.45311e+07	0.176572			MRGPRX3	0.65	1.95825e-08	0.201489
	SERPINB13	3.5	8.45311e+07	0.176572			SNORD101	0.65	1.95825e-08	0.201489
	LOC284100	3.45	8.45311e+07	0.179157			LOC284344	-4.1	1.99437e-08	0.011104
	CC2D2B	3.4	8.45311e+07	0.182469			RNASE1	-3.95	1.99437e-08	0.011104
	KREMEN2	0.05	8.45311e+07	0.201489			GPR173	-3.7	1.99437e-08	0.011104
	MIR542	0.05	8.45311e+07	0.201489			FLJ39534	-3.55	1.99437e-08	0.011104
	PLTP	0.2	8.45311e+07	0.201489			DSG1	-3.45	1.99437e-08	0.011104
	STEAP4	0.45	8.45311e+07	0.201489			EMCN	-3.4	1.99437e-08	0.011104
	PCDHB19P	0.5	8.45311e+07	0.201489			ADHFE1	-3.35	1.99437e-08	0.011104
	NMUR1	0.55	8.45311e+07	0.201489			MAPK15	-3.3	1.99437e-08	0.011104
	LUZP2	0.8	8.45311e+07	0.201489			EPSTI1	-2.95	1.99437e-08	0.011104
	MIR19A	1.05	8.45311e+07	0.201489			NANOS3	-2.85	1.99437e-08	0.011104
	SEC1	1.05	8.45311e+07	0.201489			ARHGDIB	-2.4	1.99437e-08	0.011104
	C8ORFK29	1.2	8.45311e+07	0.201489			r_MER61A	-2.35	1.99437e-08	0.011104
	RAB9BP1	1.35	8.45311e+07	0.201489			KAAG1	-1.7	1.99437e-08	0.011104
	TSNAXIP1	1.4	8.45311e+07	0.201489			TINAGL1	-1.45	1.99437e-08	0.011104
	BIN1	1.4	8.45311e+07	0.201489			AREG	-1.4	1.99437e-08	0.011104
	MIR3129	1.4	8.45311e+07	0.201489			r_LTR78	-1.4	1.99437e-08	0.011104
	r_LTR25-int	1.45	8.45311e+07	0.201489			LGALS7	-0.9	1.99437e-08	0.011104
	AMY1B	1.7	8.45311e+07	0.201489			MYZAP	-0.85	1.99437e-08	0.011104
	C1orf150	1.7	8.45311e+07	0.201489			PCDHA10	-0.65	1.99437e-08	0.011104
	TDRD1	1.75	8.45311e+07	0.201489			CUX2	-0.6	1.99437e-08	0.011104
	WISP3	1.9	8.45311e+07	0.201489			PDZD4	-0.6	1.99437e-08	0.011104
	CLMP	2	8.45311e+07	0.201489			SEMA6C	-0.25	1.99437e-08	0.011104
	ADAMTSL5	2.05	8.45311e+07	0.201489			C8orf84	0	1.99437e-08	0.201489
	LOC100133050	2.1	8.45311e+07	0.201489			ANKRD62P1-PARP4P3	0.05	1.99437e-08	0.201489
	SSX2B	2.1	8.45311e+07	0.201489			MAGEA10	0.1	1.99437e-08	0.201489
	OR11A1	2.15	8.45311e+07	0.201489			r_LTR32	0.2	1.99437e-08	0.201489
	MIR1238	2.2	8.45311e+07	0.201489			TM4SF20	0.45	1.99437e-08	0.201489
	LOC494558	2.2	8.45311e+07	0.201489			TUBA8	0.5	1.99437e-08	0.201489
	LOC84989	2.25	8.45311e+07	0.201489			r_MSTA-int	0.55	1.99437e-08	0.201489
	LOXL4	2.25	8.45311e+07	0.201489			SNORD12C	-4.5	2.25503e-08	0.011104
	MIR3939	2.25	8.45311e+07	0.201489			ST8SIA6	-4.35	2.25503e-08	0.011104
	RPSAP52	2.35	8.45311e+07	0.201489			G6PC2	-4.05	2.25503e-08	0.011104
	FBXO40	2.35	8.45311e+07	0.201489			CD74	-3.9	2.25503e-08	0.011104
	ODZ2	2.4	8.45311e+07	0.201489			LY6K	-3.8	2.25503e-08	0.011104
	MYT1	2.5	8.45311e+07	0.201489			C17orf50	-3.75	2.25503e-08	0.011104
	TRIM22	2.6	8.45311e+07	0.201489			r_LTR40c	-3.55	2.25503e-08	0.011104
	LOC100506046	2.65	8.45311e+07	0.201489			MST1R	-3.5	2.25503e-08	0.011104
	CYGB	2.65	8.45311e+07	0.201489			r_LTR37A	-3.45	2.25503e-08	0.011104
	PRLR	2.7	8.45311e+07	0.201489			KLRK1	-3.4	2.25503e-08	0.011104
	ZC3HAV1L	2.7	8.45311e+07	0.201489			r_MER34A1	-3.35	2.25503e-08	0.011104
	HOMER3	2.8	8.45311e+07	0.201489			CCNI2	-3.1	2.25503e-08	0.011104
	r_(CAAA)n	2.8	8.45311e+07	0.201489			VAMP5	-3.05	2.25503e-08	0.011104
	ARSF	2.85	8.45311e+07	0.201489			HIST1H2BM	-3	2.25503e-08	0.011104
	LINC00477	2.95	8.45311e+07	0.201489			LOC283177	-2.6	2.25503e-08	0.011104
	FAM181B	3	8.45311e+07	0.201489			C1orf68	-2.55	2.25503e-08	0.011104
	ZBED2	3	8.45311e+07	0.201489			ADRA1B	-2.3	2.25503e-08	0.011104
	EVI2A	3.1	8.45311e+07	0.201489			GPR56	-1.85	2.25503e-08	0.011104
	ZNF280A	3.1	8.45311e+07	0.201489			CN5H6.4	-1.8	2.25503e-08	0.011104
	LOC401074	8.15	148.256	0.0157286			r_MLT2C1	-1	2.25503e-08	0.011104
	OR7E37P	5.3	100.68	0.094754			r_tRNA-Ser-AGY	-1	2.25503e-08	0.011104
	NELL2	9	98.8245	0.011104			GUCY1B2	-0.45	2.25503e-08	0.011104
	GHR	7.3	97.2526	0.0323533			FBLL1	-0.35	2.25503e-08	0.011104
	KRTAP19-1	9	85.3803	0.011104			SNORA39	0.35	2.25503e-08	0.201489
	MIR4461	4.65	64.9593	0.120808			MDS2	0.55	2.25503e-08	0.201489
	DPH3P1	7.15	61.8962	0.0356685			LRRC46	0.55	2.25503e-08	0.201489
	ADORA2A	8.25	58.9555	0.0153046			MMP24	0.75	2.25503e-08	0.201489
	ARC	7.65	56.9445	0.0245171			PRR7	1	2.25503e-08	0.201489
	MUM1L1	7.35	47.2042	0.0317985			BEAN1	-4.4	2.48133e-08	0.011104
	LOC100144603	7.95	45.0322	0.0195184			TPRG1	-4.35	2.48133e-08	0.011104
	NR4A3	2.9	42.6876	0.201489			ADARB2	-4.3	2.48133e-08	0.011104
	IGDCC3	6.25	37.8227	0.0614057			BARX1	-4.15	2.48133e-08	0.011104
	r_HAL1b	6.8	37.7549	0.0426192			LINC00204A	-3.85	2.48133e-08	0.011104
	r_L1MC2	8.95	37.6707	0.011104			ERAS	-3.75	2.48133e-08	0.011104
	KCNK2	9	37.1981	0.011104			SNED1	-3.7	2.48133e-08	0.011104
	EDNRA	6.65	36.3699	0.0471752			THEM5	-3.65	2.48133e-08	0.011104
	SYT3	7.85	34.6837	0.0207946			AIRE	-3.35	2.48133e-08	0.011104
	ADRB2	2.5	32.4054	0.201489			r_MER76	-3.35	2.48133e-08	0.011104
	C15orf37	4.3	32.3814	0.133963			IL22RA1	-3.2	2.48133e-08	0.011104
	OTX1	8.7	32.0314	0.011104			NHLRC4	-3.2	2.48133e-08	0.011104
	FABP6	4.7	32.0157	0.11925			APOD	-3.1	2.48133e-08	0.011104
	SNCG	4.25	31.3718	0.136262			ITGA11	-2.85	2.48133e-08	0.011104
	HOXB13	8.55	31.3618	0.011104			H2BFXP	-2.7	2.48133e-08	0.011104
	r_(CCA)n	7.7	31.1941	0.0237412			LOC283143	-2.6	2.48133e-08	0.011104
	SNORD22	3.4	30.4992	0.182469			ABLIM2	-2.6	2.48133e-08	0.011104
	KIF26A	4.45	30.4136	0.128705			POSTN	-2.45	2.48133e-08	0.011104
	SPNS2	8.9	29.4778	0.011104			SERPINB4	-2.45	2.48133e-08	0.011104
	DISC1	4.3	29.3477	0.133963			CRYAB	-2.4	2.48133e-08	0.011104
	HSPA1L	8.65	28.367	0.011104			CABP5	-2.35	2.48133e-08	0.011104
	PHF7	8.9	28.0138	0.011104			r_(TCCCC)n	-2.35	2.48133e-08	0.011104
	SH2D5	6.9	27.2674	0.0409053			ACER1	-2.25	2.48133e-08	0.011104
	DENND3	4.45	27.0618	0.128705			STAB1	-1.95	2.48133e-08	0.011104
	ST8SIA4	7.6	25.5118	0.0255648			r_L1PB	-1.85	2.48133e-08	0.011104
	RGS9	3.35	25.5118	0.185292			PCSK4	-1.8	2.48133e-08	0.011104
	CTSO	6.9	25.2152	0.0409053			PCDHB16	-1.75	2.48133e-08	0.011104
	GLI4	5.1	25.0975	0.103256			SCEL	-1.65	2.48133e-08	0.011104
	SLC38A3	6.5	24.7806	0.0504404			HSF2BP	-1.55	2.48133e-08	0.011104
	EMP1	8.2	24.4257	0.0157286			MAT1A	-0.9	2.48133e-08	0.011104
	TLR5	6	24.0118	0.0703169			LCE1C	-0.8	2.48133e-08	0.011104
	SH3PXD2B	9	23.7648	0.011104			r_LTR47A	-0.65	2.48133e-08	0.011104
	MIR7-1	4.25	22.6936	0.136262			LOC100628307	-0.45	2.48133e-08	0.011104
	PCDH20	8.9	22.4932	0.011104			CTXN1	-0.45	2.48133e-08	0.011104
	B4GALNT1	2.5	22.2826	0.201489			GAL3ST4	-0.45	2.48133e-08	0.011104
	DOK3	6.25	21.5841	0.0614057			LOC100507377	-0.2	2.48133e-08	0.011104
	TLR10	4.4	21.4439	0.130395			LOC646576	-0.15	2.48133e-08	0.011104
	r_L1MD1	5.55	21.3438	0.085988			NAT2	-0.15	2.48133e-08	0.011104
	TRIM47	6.2	21.214	0.063388			HYAL1	0.15	2.48133e-08	0.201489
	CCDC85B	7.8	21.0447	0.0219077			LOC284578	0.25	2.48133e-08	0.201489
	EPHA6	5.35	20.9749	0.093094			CMPK2	0.75	2.48133e-08	0.201489
	PAGE4	5.15	20.9749	0.101884			GPR78	0.75	2.48133e-08	0.201489
	ZFR2	8.2	20.9682	0.0157286			C1S	0.9	2.48133e-08	0.201489
	LOC729970	4.15	20.3717	0.14104			FOXB1	1	2.48133e-08	0.201489
	SNORA25	8.95	20.3537	0.011104			EHD2	1.2	2.48133e-08	0.201489
	RNU11	4	20.2304	0.147948			WFDC12	1.5	2.48133e-08	0.201489
	r_L1MCc	2.85	20.2304	0.201489			ZNF468	-9	0.00912628	0.011104
	DDX11L2	6.9	19.9575	0.0409053			NTF3	-6.45	0.0164009	0.011104
	MCF2L-AS1	3.9	19.9575	0.153473			ENPP5	-9	0.0240058	0.011104
	HCN3	8.1	19.864	0.0157286			TPPP3	-6.15	0.0249937	0.011104
	FRG2C	2.95	19.8569	0.201489			ZNF700	-9	0.0287796	0.011104
	LOC284632	4.35	18.95	0.132208			BMP3	-5.5	0.0305421	0.011104
	RGPD6	1.1	18.5139	0.201489			SCARNA7	-5.65	0.0340072	0.011104
	ARHGEF11	6.55	18.4925	0.0496896			ZNF681	-7.05	0.0372934	0.011104
	CALCB	9	18.4244	0.011104			STX1A	-6	0.0386295	0.011104
	PLCB3	4.25	18.2934	0.136262			CASP4	-6.35	0.0408855	0.011104
	r_(TGG)n	8.2	18.2834	0.0157286			LOC100128252	-8.2	0.0464173	0.011104
	MIR4647	5.65	18.2481	0.0825247			COL6A2	-9	0.0477869	0.011104
	NPAS3	6.5	18.0412	0.0504404			PRPH	-4.85	0.0520365	0.011104
	LOC727849	5.85	17.8287	0.0760071			ZNF321P	-9	0.0531081	0.011104
	TPPP	4.95	17.7294	0.10871			WIPI1	-3.8	0.0551216	0.011104
	r_Charlie4a	8.25	17.662	0.0153046			PRSS3	-9	0.0597458	0.011104
	PCDH10	9	17.5866	0.011104			C16orf55	-8.85	0.0617003	0.011104
	LTK	8.75	17.3309	0.011104			ELSPBP1	-9	0.0639845	0.011104
	FOS	3.9	17.1064	0.153473			r_MER87	-9	0.0652565	0.011104
	ATP6V0D2	3.85	17.0202	0.15622			TCEAL7	-9	0.069867	0.011104
	HHIP	8.75	16.9712	0.011104			KIAA0889	-8	0.0747651	0.011104
	LOC100507564	2.7	16.8586	0.201489			SNORD41	-7.3	0.0772974	0.011104
	CXCL5	8	16.8047	0.0195184			TMSB15B	-9	0.0804444	0.011104
	TLN2	9	16.7942	0.011104			NR4A1	-7.9	0.0821878	0.011104
	LINC00466	8.05	16.7799	0.0195184			CENPI	-7.6	0.0822169	0.011104
	LIX1	5.15	16.7799	0.101884			PSMB8	-2.8	0.0824659	0.011104
	RDH16	2	16.7799	0.201489			DDX60L	-5.7	0.0836547	0.011104
	PLCXD3	4.25	16.0079	0.136262			PLEC	-4.35	0.0876238	0.011104
	SNORD73A	0.95	16.0079	0.201489			MAPK8	-2.25	0.0876727	0.011104
	PCA3	6.7	15.7917	0.0456345			CACNB1	-2.55	0.088119	0.011104
	ARHGEF19	6.8	15.6996	0.0426192			ADAMTS13	-3.6	0.0883331	0.011104
	LAT	3.35	15.4283	0.185292			r_MER58C	-2	0.089225	0.011104
	CECR6	5.15	15.0107	0.101884			PPAPDC1B	-7.35	0.0897044	0.011104
	DDN	4.7	14.8551	0.11925			ZNF160	-9	0.0902165	0.011104
	PRX	2.2	14.8551	0.201489			SNORD74	-3.4	0.0909006	0.011104
	LOC100507062	7.85	14.7513	0.0207946			C16orf74	-5	0.0911353	0.011104
	r_HAL1-3A_ME	6.8	14.6824	0.0426192			DAAM2	-2.95	0.0912105	0.011104
	SPSB4	5.4	14.5962	0.091358			EP400NL	-2.2	0.092286	0.011104
	MRPL42P5	8.6	14.2554	0.011104			LOC729799	-1.65	0.0922944	0.011104
	CXADRP3	2.6	14.2554	0.201489			ZNF880	-9	0.0926057	0.011104
	TMEM86A	3.9	14.1835	0.153473			BCL2L1	-4.55	0.0936692	0.011104
	LOC650623	8	14.1173	0.0195184			APOE	-9	0.0937734	0.011104
	COL7A1	6.95	13.8854	0.0388688			ZNF788	-5.8	0.0979157	0.011104
	ALX4	3.55	13.8854	0.173893			SOX5	-1.85	0.0981036	0.011104
	PLCL1	6.6	13.8455	0.049006			NHLRC1	-3	0.100165	0.011104
	LOC100132247	5.7	13.7371	0.0808321			ECEL1	-7.25	0.100473	0.011104
	C17orf109	4.3	13.4869	0.133963			ABTB1	-2.6	0.100582	0.011104
	SNORA15	3.55	13.4869	0.173893			IGSF11	-6.25	0.101283	0.011104
	LOC646903	6.05	13.4542	0.0680909			TUBB3	-1.2	0.102848	0.011104
	RAET1E	2.5	13.3434	0.201489			TP53I3	-4.75	0.105187	0.011104
	TRAM1L1	5.9	13.3356	0.0747608			C1orf172	-8.4	0.106206	0.011104
	CCDC85A	5.25	13.2427	0.0972626			KRT1	-7.4	0.106471	0.011104
	SPDYE7P	3.5	12.9607	0.176572			LOC100507567	-3.4	0.107517	0.011104
	SLC2A4	6.1	12.7025	0.0663844			ZNF611	-9	0.108909	0.011104
	SGSM1	4.3	12.6176	0.133963			VAX2	-4.85	0.111778	0.011104
	DNAJC5G	6.75	12.5487	0.0437774			LOC440700	-4.35	0.115211	0.011104
	SNORA52	5.2	12.5487	0.0991264			HYAL3	-2	0.117029	0.011104
	LOC100303749	3.8	12.5487	0.158753			C3orf70	-3.85	0.117639	0.011104
	CDNF	4.2	12.3903	0.138483			IFIT2	-4.25	0.118489	0.011104
	r_HSMAR2	2.65	12.3792	0.201489			TRIM55	-6.15	0.118489	0.011104
	KLF16	3.4	12.1889	0.182469			DCHS1	-1.45	0.119161	0.011104
	LOC100288911	6.55	12.1233	0.0496896			FAM164C	-4.45	0.121298	0.011104
	WBP11P1	2.45	11.8625	0.201489			GK3P	-6.4	0.121939	0.011104
	BOD1P	7.05	11.801	0.0373439			ANXA1	-9	0.122751	0.011104
	USP2	8.6	11.7932	0.011104			ZNF334	-7.6	0.123025	0.011104
	BDNF	2.3	11.7747	0.201489			CCDC159	-4	0.123138	0.011104
	OLIG2	6.6	11.7654	0.049006			KRT2	-2.1	0.123974	0.011104
	LMOD1	3.25	11.5873	0.191649			SNPH	-4.05	0.125488	0.011104
	ANKS1B	3.7	11.5873	0.163934			DMRT1	-6.35	0.125593	0.011104
	TLL2	6.95	11.5712	0.0388688			ZNF528	-9	0.12573	0.011104
	KLKP1	8.7	11.4994	0.011104			SLPI	-8.1	0.125924	0.011104
	DOHH	3	11.4557	0.201489			MYCN	-6.35	0.12633	0.011104
	GOLGA8E	3.3	11.4372	0.188385			WFDC2	-9	0.127357	0.011104
	AQP4	4.3	11.4043	0.133963			SNORD103B	-5.75	0.128146	0.011104
	r_LTR12D	6.65	11.4043	0.0471752			ULK4P3	-4.5	0.12818	0.011104
	PLLP	3.15	11.4043	0.198521			CLDN7	-9	0.128788	0.011104
	DUSP2	2.6	11.4043	0.201489			IGFBP6	-3.25	0.130235	0.011104
	EPB41L4A	8.95	11.1141	0.011104			C11orf80	-3.5	0.130251	0.011104
	LOC441455	4.7	11.0274	0.11925			KIAA1908	-6.3	0.131226	0.011104
	KLLN	2.65	10.911	0.201489			LOC100131551	-4.45	0.131614	0.011104
	BBC3	7.75	10.8937	0.0224998			GPR115	-3.9	0.132709	0.011104
	LY6G5B	8.05	10.8661	0.0195184			ZNF91	-8.85	0.132845	0.011104
	LRP1	5.75	10.8359	0.0801311			FLJ45445	0.05	0.135238	0.201489
	r_MER48	2.85	10.7998	0.201489			C3orf55	-7.3	0.135768	0.011104
	B3GNT4	7.95	10.6836	0.0195184			FLG	-5.75	0.13586	0.011104
	MIR25	3	10.6719	0.201489			r_(GAAA)n	-4.3	0.136155	0.011104
	r_MamRep605	6.5	10.624	0.0504404			TTLL3	-5.9	0.136253	0.011104
	UCN	4.6	10.607	0.122561			SNORD11B	-1.55	0.137944	0.011104
	ANKDD1A	6.4	10.5278	0.0556394			SCUBE3	-2.2	0.140175	0.011104
	LRRC4	2.55	10.5278	0.201489			MCHR2	-6.85	0.141178	0.011104
	TRPA1	4.65	10.5069	0.120808			ADAMTS15	-3.55	0.141676	0.011104
	GPR65	7.05	10.4875	0.0373439			LOC100506207	-4.1	0.14207	0.011104
	FRS3	2.35	10.4875	0.201489			KIAA1875	-3	0.142124	0.011104
	SNORA6	3.35	10.1905	0.185292			IRF6	-8.95	0.142742	0.011104
	r_LTR9	4	10.097	0.147948			ARMCX2	-0.95	0.143811	0.011104
	LOC442132	3.5	10.0861	0.176572			APBA1	-2.6	0.144488	0.011104
	TRIM6	7.8	9.9939	0.0219077			ZNF83	-9	0.144771	0.011104
	SNORD76	4.05	9.97875	0.144954			ECT2L	-1	0.145106	0.011104
	SNORA71A	7.7	9.9034	0.0237412			C16orf79	-1.9	0.145794	0.011104
	MED25	3.4	9.82232	0.182469			LOC284276	-5.9	0.147254	0.011104
	TBX1	7.3	9.74562	0.0323533			HCG25	-8.9	0.148126	0.011104
	PRAME	9	9.72073	0.011104			RHBDL3	-9	0.149547	0.011104
	ERF	8.8	9.71532	0.011104			SLC24A6	-1.35	0.150958	0.011104
	TCHH	3.35	9.69863	0.185292			SBK1	-4.45	0.151356	0.011104
	C8orf58	5.2	9.69863	0.0991264			SNORD12B	-0.75	0.152044	0.011104
	TMC5	5.75	9.69863	0.0801311			GADD45G	-4.3	0.153958	0.011104
	MIR1282	6.95	9.60176	0.0388688			LOC644714	-1.8	0.154283	0.011104
	SLC7A5	8.95	9.5723	0.011104			ZNF506	-8.45	0.155694	0.011104
	TMEM191C	3.3	9.53101	0.188385			SYDE1	-7.4	0.155783	0.011104
	SNORD28	3.35	9.53101	0.185292			FUT1	-2.7	0.156024	0.011104
	CDH4	3	9.53101	0.201489			LOC100499489	-6.8	0.158145	0.011104
	NDST3	3.1	9.53101	0.201489			PPM1M	-6.65	0.158647	0.011104
	VSIG1	8.2	9.51081	0.0157286			IFI6	-8.95	0.15894	0.011104
	ZNF777	6.15	9.48946	0.0651272			ZNF667	-9	0.159845	0.011104
	FAM19A5	7.1	9.42636	0.036483			ABHD14A	-0.25	0.161498	0.011104
	CPNE7	3.75	9.41453	0.161454			MSH5-SAPCD1	-6.2	0.161749	0.011104
	GPR110	6	9.41155	0.0703169			COL5A1	-4.7	0.161759	0.011104
	LINC00282	2.75	9.23031	0.201489			CRY2	-2.8	0.16381	0.011104
	EML6	8.5	9.23027	0.011104			TSPAN9	-8.5	0.164016	0.011104
	ARSG	7.1	9.22897	0.036483			DGCR5	-5.65	0.165471	0.011104
	r_LTR50	2.55	9.21927	0.201489			ZNF341	-0.35	0.165533	0.011104
	SLC43A2	3.35	9.17451	0.185292			r_MLT2D	-3.5	0.167038	0.011104
	LOC100134229	5.6	9.03678	0.0838556			DNAJC25-GNG10	-4.15	0.167352	0.011104
	C12orf53	5.05	9.0138	0.105038			r_MER94	-5.95	0.167636	0.011104
	r_LTR13A	6.5	8.98814	0.0504404			ZNF625-ZNF20	-8.05	0.169327	0.011104
	ACVRL1	2.75	8.94564	0.201489			DDX60	-4.05	0.169419	0.011104
	HIST2H3D	2.2	8.89177	0.201489			SSH3	-4.55	0.169863	0.011104
	HRC	7.5	8.79265	0.0279271			TMEM184A	-4	0.170036	0.011104
	ENPEP	9	8.67088	0.011104			THAP8	-3.65	0.171241	0.011104
	SLCO2A1	3.45	8.65641	0.179157			NPFF	-0.3	0.171249	0.011104
	CNGA1	8.7	8.64826	0.011104			ZNF296	-1.9	0.171561	0.011104
	MAP3K6	5.85	8.646	0.0760071			RIPK4	-4.85	0.171605	0.011104
	CRYGS	3.75	8.51009	0.161454			HERC2P7	-3.25	0.171633	0.011104
	ALG1L2	6.05	8.49918	0.0680909			FAM66B	-4.85	0.172517	0.011104
	SHANK2	2.15	8.48631	0.201489			RIMBP3B	-6.35	0.17283	0.011104
	RUNDC2B	1.65	8.48559	0.201489			GRAMD1C	-4.7	0.173603	0.011104
	FA2H	5.15	8.48554	0.101884			COL25A1	-4.25	0.174912	0.011104
	ROBO2	8.8	8.47719	0.011104			LOC100506428	-5.05	0.177766	0.011104
	MIR3064	7.75	8.46703	0.0224998			ZNF682	-9	0.178378	0.011104
	r_AluYh9	5.9	8.42222	0.0747608			LOC100506190	-5.65	0.178544	0.011104
	C2orf65	3.9	8.42222	0.153473			SEPT1	-5.25	0.178873	0.011104
	CPNE9	4.5	8.41178	0.126389			PTN	-8.95	0.178963	0.011104
	SNORA26	3.95	8.41178	0.150706			FLJ33065	-4.8	0.179905	0.011104
	LOC440297	4.2	8.38997	0.138483			FAM190A	-2.45	0.180298	0.011104
	PRR4	3.2	8.38997	0.195193			SYCE3	-8.85	0.18108	0.011104
	GSTM2	1.95	8.38997	0.201489			FAM65B	-6.45	0.182705	0.011104
	LOC387723	7.4	8.35229	0.0301798			HMCN1	-6.75	0.183134	0.011104
	HOTAIR	5.45	8.33517	0.0893105			ZNF487P	-5.95	0.183247	0.011104
	DUSP9	8.75	8.26418	0.011104			ITGA7	-6.2	0.183854	0.011104
	r_(CCGAG)n	4.8	8.26225	0.11494			SNORD103B	-7.05	0.184727	0.011104
	MIR3620	4.65	8.23984	0.120808			C10orf67	-5	0.185235	0.011104
	ADAM11	7.95	8.23757	0.0195184			TAF1L	-4.55	0.186401	0.011104
	PRICKLE2	5.35	8.15667	0.093094			PARP9	-7.35	0.188321	0.011104
	MFSD10	7.55	8.14592	0.0269208			ACSS2	-6.6	0.1899	0.011104
	TIGD2	4.75	8.12962	0.1168			METTL20	-6.3	0.190479	0.011104
	PTGER2	8.95	8.07869	0.011104			IGSF10	-0.85	0.190681	0.011104
	EGF	6.5	8.00393	0.0504404			TBC1D16	-2.1	0.190729	0.011104
	GLB1L3	5	8.00393	0.106873			C14orf21	-1.1	0.191759	0.011104
	AMDHD2	5.5	7.97753	0.0878979			RNY5	-8.95	0.191799	0.011104
	HCAR1	3.55	7.97369	0.173893			NT5E	-2.9	0.192534	0.011104
	DGKB	8.65	7.95074	0.011104			FAM86HP	-2.85	0.193366	0.011104
	r_(CTG)n	3.2	7.90997	0.195193			VEGFC	-5.45	0.193989	0.011104
	LOC100505817	4.45	7.88854	0.128705			EYA2	-6.2	0.194716	0.011104
	r_(CCCA)n	3.1	7.88734	0.201489			RNF32	-7.2	0.19542	0.011104
	GPR83	3.25	7.8498	0.191649			POM121L9P	-1.75	0.196245	0.011104
	MAST3	6.15	7.78184	0.0651272			EPB41L1	-7.45	0.196911	0.011104
	PRDM16	7.2	7.77286	0.0342725			FLNC	-4.45	0.197261	0.011104
	NKD2	4.1	7.75891	0.14327			SNORD92	-5.45	0.197697	0.011104
	GAB2	0.8	7.75852	0.201489			TCEAL3	-7.3	0.198569	0.011104
	SEC31B	6.7	7.73206	0.0456345			FCHSD1	-7.35	0.199212	0.011104
	PHOSPHO2	7.8	7.71043	0.0219077			HIF3A	-3.2	0.200012	0.011104
	RGS5	1.35	7.62481	0.201489			RBP7	-9	0.200079	0.011104
	CIITA	4.65	7.56455	0.120808			CCDC11	-3.9	0.200128	0.011104
	SV2B	1.9	7.56455	0.201489			ILDR2	-6.85	0.200817	0.011104
	SCARNA18	2.05	7.56455	0.201489			ZNF726	-9	0.200868	0.011104
	FLJ41350	2.9	7.56455	0.201489			LOC100506343	-3	0.200969	0.011104
	APBA2	8.85	7.5376	0.011104			B3GNT9	-3.05	0.201467	0.011104
	SLC24A2	5.45	7.49542	0.0893105			CCL2	-8.85	0.202753	0.011104
	MAPK8IP1	3.15	7.49542	0.198521			CORO2B	-3.25	0.202958	0.011104
	CTAGE1	4.3	7.49386	0.133963			ZNF470	-5	0.203299	0.011104
	LRCH4	6	7.44899	0.0703169			CD99	-9	0.205501	0.011104
	TMEM100	6.9	7.42755	0.0409053			MIR671	-5.15	0.20619	0.011104
	C18orf34	7.3	7.41279	0.0323533			ZNF616	-3.65	0.206353	0.011104
	ABCA10	3.85	7.28818	0.15622			AP3B2	-3.75	0.20707	0.011104
	DNM1P41	3.85	7.27398	0.15622			CELSR3	-1.05	0.207132	0.011104
	LOC731789	2.25	7.27398	0.201489			ZNF141	-8.45	0.207575	0.011104
	KCNH2	5.4	7.25129	0.091358			LOC286189	-4.2	0.207641	0.011104
	C11orf68	2.15	7.25036	0.201489			LOC728978	-3.9	0.208115	0.011104
	LOC645206	5.9	7.21647	0.0747608			SNORD91B	-5.95	0.208636	0.011104
	MEX3A	8.5	7.189	0.011104			KLRAP1	-4.85	0.208789	0.011104
	EML3	7	7.1731	0.0381611			DCDC1	-3.9	0.209117	0.011104
	r_(TCTA)n	4.25	7.1571	0.136262			CCDC22	-7.4	0.209156	0.011104
	LSM11	5.6	7.12422	0.0838556			PLXND1	-3.8	0.209714	0.011104
	r_MER124	6.4	7.07386	0.0556394			KCNE3	-4.55	0.209746	0.011104
	FOXD2	8.6	7.06484	0.011104			TMEM45B	-7.65	0.209831	0.011104
	SNORD1A	3.15	7.04992	0.198521			IGFBP7	-8.4	0.209938	0.011104
	RARG	3.15	7.04838	0.198521			C14orf28	-1.2	0.210036	0.011104
	NEFM	9	7.01935	0.011104			PAOX	-2.75	0.213879	0.011104
	TMEM63B	7.5	7.01868	0.0279271			C11orf71	-7.65	0.214217	0.011104
	AIPL1	8.7	6.93395	0.011104			PLEKHF1	-5.4	0.214547	0.011104
	POU4F1	9	6.92671	0.011104			SNORD62B	-5.15	0.215261	0.011104
	CCR6	4.85	6.91934	0.112742			NCOR1P1	-2.3	0.216124	0.011104
	SNORA66	4.3	6.91265	0.133963			SLX4	-4.95	0.2166	0.011104
	RADIL	8.35	6.89317	0.0134633			CLCN6	-6.3	0.217568	0.011104
	ICAM3	4.7	6.83251	0.11925			CCDC153	-4.8	0.217568	0.011104
	r_MLT1D	4	6.82149	0.147948			LOC650368	-3.85	0.217647	0.011104
	SNAR-G1	7.6	6.8078	0.0255648			F8A3	-6.65	0.218195	0.011104
	C8orf80	7.4	6.80139	0.0301798			TMEM169	-4.8	0.21851	0.011104
	IL12RB2	3.35	6.79491	0.185292			SNORD34	-6.6	0.218639	0.011104
	r_(TGGA)n	2.8	6.78439	0.201489			PIP5K1B	-3.6	0.219543	0.011104
	PELI3	6.1	6.77104	0.0663844			FAM95B1	-3	0.220281	0.011104
	ST3GAL6	8.25	6.74635	0.0153046			LRRC37A	-4.25	0.220456	0.011104
	ZNF835	4.85	6.74345	0.112742			ZNF253	-8.65	0.221069	0.011104
	IGFL3	3.75	6.74345	0.161454			APBA3	-3.85	0.22162	0.011104
	SNORD21	5.05	6.71006	0.105038			PTGR1	-9	0.222522	0.011104
	CGREF1	2.65	6.69047	0.201489			ODZ4	-2	0.223119	0.011104
	VMAC	6.95	6.66994	0.0388688			NINL	-6.6	0.223659	0.011104
	C15orf2	4.35	6.66994	0.132208			ZNF578	-2.95	0.224459	0.011104
	LOC100133612	3.2	6.66994	0.195193			RASSF4	-6.35	0.224794	0.011104
	E4F1	7.7	6.64236	0.0237412			ZNF595	-5.05	0.226024	0.011104
	FLJ43879	2.05	6.62133	0.201489			BTBD8	-6.2	0.226448	0.011104
	HCN2	3.4	6.62133	0.182469			LOC401093	-2.3	0.227662	0.011104
	EPHB3	2.6	6.62133	0.201489			GATSL2	-7.25	0.22864	0.011104
	KCNK5	4.75	6.61215	0.1168			FAM5B	-2.15	0.228789	0.011104
	RLTPR	3.55	6.5425	0.173893			ZNF90	-2.65	0.230072	0.011104
	PCOLCE	5.65	6.53868	0.0825247			UBTD1	-2.1	0.232354	0.011104
	SLC25A45	6.05	6.47656	0.0680909			DNAH11	-3.8	0.232988	0.011104
	LOC729234	2.1	6.46576	0.201489			PARP14	-4.85	0.233196	0.011104
	PITPNC1	8.8	6.45239	0.011104			SULT1C2	-7.2	0.233418	0.011104
	HBQ1	8.4	6.43317	0.0125998			AFAP1L2	-4.95	0.233646	0.011104
	MT3	2.35	6.43317	0.201489			ZNF323	-2.75	0.233994	0.011104
	KRT6B	5.5	6.43317	0.0878979			SNORD50A	-6	0.234733	0.011104
	LINC00174	2.75	6.43317	0.201489			ARHGEF17	-2.1	0.234738	0.011104
	CHST2	2.8	6.43317	0.201489			CLCN2	-4	0.235593	0.011104
	MSL2	9	6.4261	0.011104			ORAI3	-5.7	0.236114	0.011104
	LOXL2	5.05	6.41599	0.105038			FLJ45983	-5.1	0.236134	0.011104
	PLCXD2	3.75	6.40748	0.161454			C6orf141	-7.9	0.236391	0.011104
	SENP3	9	6.40103	0.011104			CD99	-9	0.236894	0.011104
	GPRIN1	7.75	6.3906	0.0224998			AKR1C2	-3.2	0.237222	0.011104
	SNORD119	3.1	6.37439	0.201489			IRF4	-5.65	0.23733	0.011104
	LIN7A	9	6.37361	0.011104			KIAA1958	-1.3	0.23749	0.011104
	C3orf72	5.15	6.33264	0.101884			LOC100131655	-3.25	0.238038	0.011104
	RBAK-LOC389458	2.95	6.33079	0.201489			PPP1R3F	-5.5	0.2381	0.011104
	LOC439949	9	6.32731	0.011104			RAMP1	-3.9	0.238637	0.011104
	LOC340515	5.45	6.31667	0.0893105			ZNF563	-8.3	0.240198	0.011104
	COLQ	2.4	6.31441	0.201489			C2CD4A	-1.1	0.240751	0.011104
	LOC84856	2.85	6.31441	0.201489			MEFV	-5.3	0.240981	0.011104
	r_LFSINE_Vert	7	6.29969	0.0381611			SNX21	-5.1	0.241055	0.011104
	HSPA1A	9	6.29654	0.011104			C8orf48	-5.95	0.241416	0.011104
	C9orf163	1.75	6.29248	0.201489			ZDHHC8P1	-6.1	0.24151	0.011104
	F2RL2	2.7	6.29248	0.201489			r_L1MEd	-1.75	0.241756	0.011104
	LOC441666	0.35	6.29248	0.201489			KRT222	-8	0.242253	0.011104
	VSNL1	3	6.29248	0.201489			MIR3609	-8.5	0.243175	0.011104
	USP9Y	6.25	6.28771	0.0614057			TMEM217	-5.25	0.24372	0.011104
	SBNO2	9	6.27177	0.011104			KIRREL	-7.8	0.244057	0.011104
	RGS7	3.1	6.25242	0.201489			HFM1	-8.2	0.246065	0.011104
	FAM189A1	6.25	6.24504	0.0614057			HCG27	-2.95	0.246893	0.011104
	OSBPL10	9	6.20692	0.011104			LNX1	-6.15	0.247307	0.011104
	PPIAL4E	6.3	6.20021	0.0593884			ODF4	-3.8	0.247347	0.011104
	LOC100286979	3.2	6.19583	0.195193			C21orf67	-4.25	0.247424	0.011104
	KHDRBS3	9	6.18366	0.011104			HLA-DQB1	-9	0.24769	0.011104
	SYPL2	5.25	6.1815	0.0972626			TP53INP2	-5.85	0.24819	0.011104
	DKFZP564C196	3.05	6.1815	0.201489			NPY	-7.7	0.248251	0.011104
	C3orf80	8.25	6.18063	0.0153046			HAND2	-3.85	0.248937	0.011104
	r_MLT1I	3.8	6.16782	0.158753			ZNF20	-9	0.249855	0.011104
	SLC4A11	6.65	6.15846	0.0471752			BAALC	-2.9	0.25043	0.011104
	CASKIN1	3.35	6.14817	0.185292			TMEM132E	-2.1	0.250611	0.011104
	BTF3P11	5.25	6.11082	0.0972626			PLA2G6	-0.2	0.252456	0.011104
	FADS3	8.05	6.09985	0.0195184			SHC2	-3.25	0.252951	0.011104
	RRS1	9	6.09892	0.011104			HIST1H2AK	-2.95	0.253763	0.011104
	CHSY3	8.1	6.08544	0.0157286			SNORD100	-3.5	0.253936	0.011104
	CBX7	8.2	6.08299	0.0157286			ASB9P1	-4.45	0.25432	0.011104
	ZNF827	5.9	6.07908	0.0747608			DYNLRB2	-8.6	0.255049	0.011104
	LOC100289495	7.4	6.06165	0.0301798			ZNF189	-4.45	0.256102	0.011104
	NEGR1	8.75	6.03237	0.011104			HMX1	-1.5	0.256159	0.011104
	INPP5J	4.55	6.01278	0.124308			C19orf55	-5.1	0.256996	0.011104
	TFAMP1	8.75	6.00984	0.011104			ZCCHC18	-6	0.257399	0.011104
	r_MER53	8.4	5.99854	0.0125998			SULT2A1	-3.4	0.25773	0.011104
	CD44	5.6	5.9976	0.0838556			VWA1	-0.85	0.257829	0.011104
	XRRA1	8.15	5.99667	0.0157286			ANKRD1	-3.95	0.260434	0.011104
	PRRT4	1.75	5.99509	0.201489			SH3RF3	-6.45	0.261533	0.011104
	C8orf51	4.05	5.99183	0.144954			ACPP	-3.95	0.263098	0.011104
	CCDC107	8	5.97343	0.0195184			ATP7B	-7	0.26331	0.011104
	ADAMTSL1	6.85	5.97188	0.0412288			PIWIL2	-0.3	0.264443	0.011104
	r_HY1	3.6	5.95687	0.170636			ZNF525	-8.9	0.264998	0.011104
	SNORD50B	8.85	5.94282	0.011104			TMSB15A	-9	0.265192	0.011104
	KIAA1274	7.5	5.89286	0.0279271			KSR2	-3	0.265414	0.011104
	SNAR-D	8.5	5.89152	0.011104			LOC339166	-2.2	0.265599	0.011104
	r_MER9a2	4.95	5.88735	0.10871			TXNRD3	-4.65	0.266011	0.011104
	DNAH6	1.55	5.88735	0.201489			KRBA2	-2.95	0.266505	0.011104
	GPRIN3	7.9	5.88562	0.0203802			NIPAL1	-5.65	0.267422	0.011104
	FILIP1L	1.55	5.84474	0.201489			SNORD87	-8.3	0.267607	0.011104
	LOC100507053	5.4	5.82947	0.091358			WDR81	-4.4	0.2678	0.011104
	PPIAL4D	8.9	5.82172	0.011104			C4orf22	-8.4	0.268945	0.011104
	NEFH	9	5.81831	0.011104			MOB3C	-3.8	0.269077	0.011104
	FLJ46361	5.9	5.79366	0.0747608			MAPK11	-3.05	0.269345	0.011104
	PTCH2	8.25	5.79238	0.0153046			LRCH3	-8.6	0.269947	0.011104
	HAGHL	2.9	5.7856	0.201489			IER5L	-4.6	0.270185	0.011104
	FAM195A	8.1	5.78439	0.0157286			MKX	-5.45	0.270531	0.011104
	r_L1MB5	7.25	5.78007	0.0333208			ANKRD18DP	-0.2	0.272281	0.011104
	CCDC74B	4	5.74621	0.147948			ZNF784	-0.1	0.273592	0.011104
	DOC2A	7.6	5.73272	0.0255648			COL6A1	-4.55	0.273744	0.011104
	LOC728218	6.55	5.7326	0.0496896			MACROD1	-5.1	0.274329	0.011104
	HIST2H2BA	7.75	5.72002	0.0224998			SPSB2	-3.35	0.27439	0.011104
	GPR172B	3.75	5.70716	0.161454			CDCP1	0.05	0.27479	0.201489
	LOC221442	5.2	5.70462	0.0991264			GOLGA6L1	-4	0.275148	0.011104
	MLXIPL	4.45	5.70214	0.128705			SLC16A4	-7.3	0.276329	0.011104
	LOC285375	4.05	5.70214	0.144954			C6orf97	-2.7	0.27643	0.011104
	SPINK6	2.45	5.70214	0.201489			GABRE	-4.25	0.277564	0.011104
	AHDC1	6.2	5.69516	0.063388			PNPLA1	-6.15	0.278004	0.011104
	HNRNPKP3	7.55	5.68982	0.0269208			TMEM200C	-3.45	0.278395	0.011104
	TMEM191A	4.7	5.66862	0.11925			CCL22	-3	0.279514	0.011104
	r_MARNA	3.9	5.65703	0.153473			ADAM19	-1.25	0.279586	0.011104
	KLHL29	8.95	5.65527	0.011104			RBKS	-5.15	0.279669	0.011104
	SNORA11D	5.3	5.65366	0.094754			FBN1	-6.4	0.27981	0.011104
	r_L1MA10	3.6	5.63467	0.170636			LIF	-1.75	0.280514	0.011104
	FAM84A	8.95	5.61747	0.011104			FAM149A	-3.3	0.281307	0.011104
	KCNQ5	7.6	5.56319	0.0255648			NRBP2	-1.05	0.282278	0.011104
	C20orf27	9	5.56066	0.011104			FLJ27352	-8.25	0.282346	0.011104
	FAM109A	7.8	5.54797	0.0219077			MLANA	-2.05	0.282661	0.011104
	EPPK1	6.85	5.53944	0.0412288			C7orf53	-4.4	0.2836	0.011104
	SLC9A3R2	3.85	5.50592	0.15622			C1orf213	-2.1	0.284491	0.011104
	GALNTL4	6.75	5.49333	0.0437774			SDC4	-8.65	0.285284	0.011104
	LINC00472	3.35	5.49251	0.185292			ZNF677	-7.25	0.286124	0.011104
	MED26	8.8	5.48595	0.011104			HTRA1	-9	0.286383	0.011104
	r_Tigger2a	6.85	5.48321	0.0412288			IL20RB	-3	0.287286	0.011104
	PPL	-0.25	5.47987	0.011104			APOA1	-2.8	0.287545	0.011104
	C7orf63	8.9	5.47973	0.011104			SNORA7B	-3.8	0.288608	0.011104
	JDP2	3.35	5.45348	0.185292			TMEM63A	-8.5	0.288762	0.011104
	RAB40AL	4.3	5.44629	0.133963			SULT1A1	-9	0.288789	0.011104
	LOC401010	9	5.42608	0.011104			C1QTNF9B-AS1	-5.65	0.289133	0.011104
	MILR1	4.55	5.42301	0.124308			NTS	-7.9	0.28952	0.011104
	HTR3B	4.35	5.41235	0.132208			VAMP8	-9	0.289531	0.011104
	SCG3	1.35	5.41235	0.201489			NBPF9	0.25	0.289678	0.201489
	AMIGO2	6.05	5.41057	0.0680909			PALM	-4.6	0.290424	0.011104
	PPP1R2P3	6.55	5.40389	0.0496896			EFEMP1	-6.3	0.290677	0.011104
	EEPD1	5.95	5.39992	0.0724579			PDE7B	-4.3	0.290929	0.011104
	LOC100506783	4.6	5.39989	0.122561			CNTNAP1	-1.75	0.291678	0.011104
	r_MER117	6.85	5.36782	0.0412288			ITGA3	-5.05	0.292104	0.011104
	SELM	5.3	5.36298	0.094754			CLIC5	-1.5	0.292307	0.011104
	GLYATL2	2.1	5.35381	0.201489			TIRAP	-8.35	0.292478	0.011104
	GPCRLTM7	5.85	5.35237	0.0760071			r_THE1D-int	-1.45	0.29313	0.011104
	r_Charlie1a	5.4	5.35237	0.091358			KRTDAP	-2.95	0.293716	0.011104
	GCM1	3.6	5.33595	0.170636			AMY1A	-2.9	0.294204	0.011104
	SLC13A3	3.3	5.33595	0.188385			SAMD9	-6.75	0.294517	0.011104
	NDRG1	9	5.32374	0.011104			C16orf48	-6.5	0.295277	0.011104
	FAM100A	3.3	5.3198	0.188385			LINC00085	-0.7	0.295283	0.011104
	CCDC152	3.9	5.31835	0.153473			PPAP2C	-5.7	0.297654	0.011104
	MIR608	6.7	5.31579	0.0456345			ZC3H3	-1.75	0.297893	0.011104
	CCND1	9	5.3123	0.011104			TNC	-7.6	0.298297	0.011104
	CELF5	3.8	5.31199	0.158753			FAM83B	-8.9	0.298881	0.011104
	MAP2K5	6.8	5.30843	0.0426192			PLEKHG6	-2.4	0.300347	0.011104
	LOC157273	6	5.30049	0.0703169			ZNF619	-2.9	0.301541	0.011104
	B3GAT1	8.8	5.29249	0.011104			LOC100507537	-3.2	0.301879	0.011104
	PITPNM1	8.35	5.28852	0.0134633			PYY2	-2.2	0.301955	0.011104
	EEF1E1	9	5.28255	0.011104			PPP4R4	-2.6	0.302221	0.011104
	EMR4P	1.85	5.26389	0.201489			LOC100130331	-4.35	0.30238	0.011104
	SLC15A2	1.4	5.26196	0.201489			ZIM3	-1.15	0.303147	0.011104
	MYC	9	5.25942	0.011104			EGFLAM	-2.6	0.304965	0.011104
	LAT2	3.6	5.24373	0.170636			C11orf52	-8	0.306765	0.011104
	ABTB2	4.85	5.23007	0.112742			LOC100129935	-4.2	0.307049	0.011104
	SLC25A34	2.6	5.22776	0.201489			SLC16A13	-5.8	0.307123	0.011104
	NAP1L2	8.45	5.207	0.011412			r_PABL_A	-4.05	0.308394	0.011104
	MYRIP	4.45	5.19205	0.128705			DCLK2	-3.5	0.310664	0.011104
	TSPAN5	9	5.17452	0.011104			LOC653712	-2.5	0.31154	0.011104
	SPRR2E	6.95	5.1729	0.0388688			CCNA1	-5	0.311793	0.011104
	MAP6D1	7.95	5.16021	0.0195184			LOC283335	-1.6	0.31352	0.011104
	DNAAF2	9	5.15142	0.011104			EFCAB5	-2	0.315166	0.011104
	CERS1	7.15	5.14239	0.0356685			RAB26	-1.15	0.315386	0.011104
	GNRH1	2.25	5.12348	0.201489			PODXL2	-3.55	0.315451	0.011104
	NAT8L	8.4	5.11895	0.0125998			CSRP1	-9	0.316239	0.011104
	CCDC112	9	5.11393	0.011104			WTIP	-3.15	0.316804	0.011104
	RARA	5.95	5.10885	0.0724579			FAM18B2-CDRT4	-6.05	0.317316	0.011104
	LOC642361	7.7	5.0898	0.0237412			ART5	-3.7	0.317665	0.011104
	LOC100306975	3.75	5.08078	0.161454			r_MER4-int	-0.65	0.318138	0.011104
	ZNF185	3.25	5.07698	0.191649			ARFRP1	-5.75	0.318263	0.011104
	RAB42	5.5	5.07259	0.0878979			PLA2G7	-2.95	0.318463	0.011104
	PPIAL4A	9	5.0658	0.011104			PRAF2	-6.45	0.318522	0.011104
	SPSB1	2.4	5.05759	0.201489			C7orf29	-7.35	0.31902	0.011104
	PI3	7.55	5.05759	0.0269208			HAS2-AS1	-5.05	0.319269	0.011104
	r_TAR1	1.75	5.05418	0.201489			MPL	-1.65	0.320976	0.011104
	SNORD4B	7.85	5.04836	0.0207946			FXYD6-FXYD2	-7	0.321139	0.011104
	CYP8B1	4	5.04303	0.147948			NEURL1B	-5	0.322145	0.011104
	ALDH1L2	3.6	5.04303	0.170636			MGC16703	-2.9	0.322213	0.011104
	SIGLEC8	3.2	5.04303	0.195193			TNFSF10	-3.5	0.322308	0.011104
	PGBD3	6.75	5.03254	0.0437774			r_LTR41	-2.75	0.322341	0.011104
	FBXL8	1.85	5.02898	0.201489			MYD88	-1.9	0.323245	0.011104
	ADSSL1	2.2	5.01137	0.201489			TMEM140	-4.4	0.323272	0.011104
	AFAP1L1	4.35	5.01106	0.132208			WFDC3	-4.8	0.323398	0.011104
	BCRP3	5.85	5.00841	0.0760071			MAGED4	-8.2	0.324185	0.011104
	ANO8	3.9	4.99319	0.153473			ABCC13	-1.25	0.324227	0.011104
	RAB39A	2.25	4.99319	0.201489			GALNTL2	-2.75	0.326041	0.011104
	MINK1	9	4.98038	0.011104			C9orf16	-4.15	0.326105	0.011104
	SYT15	6.05	4.97422	0.0680909			UAP1L1	-2.8	0.326576	0.011104
	CD68	8.45	4.97215	0.011412			MMP2	-2.95	0.326599	0.011104
	ZNF662	3.25	4.96599	0.191649			DHDH	-5.9	0.327449	0.011104
	WSCD1	7.85	4.96495	0.0207946			SLC2A6	-3.25	0.329719	0.011104
	TRIM62	3.5	4.9517	0.176572			PLK3	-3.65	0.330138	0.011104
	INHBE	2.8	4.9517	0.201489			NLRP12	-5.95	0.330976	0.011104
	ZNF642	7.05	4.93804	0.0373439			CKLF	-4	0.331041	0.011104
	SLC24A4	7.05	4.93697	0.0373439			ADAMTS2	-4.45	0.331284	0.011104
	GHRLOS	3.65	4.91296	0.167628			GALNS	-3.3	0.331892	0.011104
	CCND2	9	4.90197	0.011104			CALHM2	-6.45	0.332327	0.011104
	r_L1MB4	2.45	4.89585	0.201489			SYN2	-1.55	0.333169	0.011104
	LINC00410	4.85	4.89415	0.112742			EPHA5	0.85	0.333693	0.201489
	r_(TTTA)n	2.7	4.89415	0.201489			NUP62CL	-9	0.334173	0.011104
	SNORA45	3.05	4.89415	0.201489			SNORD24	-6.55	0.334523	0.011104
	CACNB4	8.5	4.88301	0.011104			IFITM3	-8.1	0.33454	0.011104
	GABBR2	6.75	4.88052	0.0437774			LOC253039	-6.3	0.335381	0.011104
	FNDC1	1.6	4.87257	0.201489			APOL6	-2.85	0.336627	0.011104
	PKMYT1	9	4.86723	0.011104			RASA4P	-3.7	0.337603	0.011104
	NRP2	7.15	4.859	0.0356685			TRIM38	-6.75	0.33837	0.011104
	FLJ30679	2.15	4.84932	0.201489			ZNF836	-5.25	0.338487	0.011104
	BAIAP3	2.3	4.84932	0.201489			C2orf63	-2.45	0.338513	0.011104
	r_HERV17-int	5.4	4.83876	0.091358			SNORD23	-2.15	0.338527	0.011104
	DHRS4L1	6.2	4.8298	0.063388			ADARB1	-3.8	0.339062	0.011104
	NKX2-2	6.7	4.81098	0.0456345			ZNF577	-3.85	0.339145	0.011104
	r_L1MA3	5.95	4.80667	0.0724579			LINC00087	-5.55	0.339544	0.011104
	ACAP3	5.9	4.79832	0.0747608			ZFPM1	-1.8	0.341565	0.011104
	PVT1	5.25	4.77538	0.0972626			SEC14L2	-8.1	0.341798	0.011104
	POLR3G	9	4.77203	0.011104			DLEU2L	-4.2	0.342297	0.011104
	ANKAR	1.05	4.7655	0.201489			INSM1	-2.8	0.343561	0.011104
	LOC100506035	2.75	4.7655	0.201489			ARMCX4	-8.95	0.343704	0.011104
	C1orf53	2.4	4.76101	0.201489			NEK11	-2.85	0.343952	0.011104
	FAT4	9	4.758	0.011104			ASAP3	-4	0.344804	0.011104
	GPR124	5.05	4.74809	0.105038			DCUN1D3	-4.6	0.345132	0.011104
	ERGIC1	8.8	4.74377	0.011104			LOC729020	-1.85	0.345152	0.011104
	RPL10L	9	4.7376	0.011104			SLC5A5	-1.15	0.345387	0.011104
	OLFML2B	3.9	4.7375	0.153473			NHLH2	-5.15	0.345677	0.011104
	KLF15	7.55	4.73168	0.0269208			PIP5K1C	-7.65	0.346478	0.011104
	EHD3	8.65	4.72135	0.011104			CRABP2	-9	0.346545	0.011104
	PCCA	9	4.71946	0.011104			r_(TTTTG)n	-1.1	0.346685	0.011104
	LOC728342	7.65	4.71933	0.0245171			EBF1	0.2	0.346712	0.201489
	BCRP2	9	4.71388	0.011104			HIST1H4A	-8.45	0.348344	0.011104
	ZDHHC15	7.4	4.70401	0.0301798			LOC399744	-3.1	0.348376	0.011104
	RFNG	8.95	4.69972	0.011104			LOC100233209	-2.7	0.348638	0.011104
	SUGT1P1	1.7	4.69184	0.201489			EMID2	-0.7	0.349268	0.011104
	SLC25A48	6.65	4.69008	0.0471752			BOC	-1.8	0.349308	0.011104
	r_(GA)n	5.5	4.66125	0.0878979			NICN1	-6.75	0.349357	0.011104
	FAM49B	8.9	4.65339	0.011104			GRB7	-3.65	0.349482	0.011104
	MYBL1	7.65	4.65132	0.0245171			ADRB1	-1.15	0.349582	0.011104
	LOC100287314	4.95	4.63222	0.10871			ZNF736	-6.55	0.349987	0.011104
	NPC1L1	1	4.62848	0.201489			SLC44A4	-6	0.350539	0.011104
	PAPOLB	4.15	4.62213	0.14104			ODF2	-8.9	0.350737	0.011104
	r_MamGyp-int	2.35	4.61515	0.201489			ZNF492	-6.35	0.351538	0.011104
	KLHL17	8.35	4.60545	0.0134633			VIPR2	-2.75	0.351718	0.011104
	CDC42SE2	9	4.58598	0.011104			RIBC1	-4.3	0.351902	0.011104
	CHRD	4.55	4.58054	0.124308			ANKRD37	-9	0.352435	0.011104
	r_L1ME3C	6.85	4.57862	0.0412288			USP20	-8.4	0.352554	0.011104
	LRAT	8.55	4.57362	0.011104			MIR1972-1	-2.45	0.353057	0.011104
	C2orf81	3	4.57084	0.201489			PTRH1	-6.9	0.35333	0.011104
	KCNJ14	8.3	4.56597	0.0143764			PPFIA3	-2.95	0.353754	0.011104
	SNORA65	0	4.55588	0.201489			LUM	-0.8	0.354045	0.011104
	r_SATR2	4	4.54457	0.147948			HRH1	-3.1	0.354133	0.011104
	C2orf83	5.8	4.5439	0.078031			TMSB4X	-9	0.354672	0.011104
	r_MER49	3.4	4.5337	0.182469			GOLGA2P5	-6.6	0.35493	0.011104
	LOC642236	9	4.53214	0.011104			PSMD5	-9	0.355651	0.011104
	r_LTR40b	8.5	4.51156	0.011104			MGC23270	-6.05	0.355752	0.011104
	C16orf91	8.75	4.50175	0.011104			EPHX2	-2.2	0.355764	0.011104
	AGSK1	3.05	4.49401	0.201489			SNORA55	-2.2	0.356289	0.011104
	ATXN7L1	4.6	4.49334	0.122561			TXNIP	-5.55	0.356957	0.011104
	SCARNA23	8.95	4.48533	0.011104			SPARC	-9	0.357236	0.011104
	NUDT4	4.2	4.48375	0.138483			ADCY7	-5.65	0.357356	0.011104
	MIR1244-2	9	4.45955	0.011104			TMEM134	-5.3	0.35746	0.011104
	ANKRD13B	8.5	4.45777	0.011104			FN1	-9	0.358304	0.011104
	CA12	8.55	4.45633	0.011104			RNF207	-4.05	0.359254	0.011104
	HSP90AA4P	9	4.45213	0.011104			ZDHHC22	0.5	0.359939	0.201489
	FAM43A	5.3	4.43774	0.094754			C8orf34	-3.55	0.361028	0.011104
	LILRB1	3.35	4.42983	0.185292			CUL7	-4.75	0.361738	0.011104
	CD300LG	3.4	4.42115	0.182469			r_tRNA-Ile-ATA	-5.15	0.361984	0.011104
	r_MLT1A1-int	7.55	4.42047	0.0269208			ZNF440	-7.3	0.362006	0.011104
	SSR4P1	6.8	4.41551	0.0426192			WNK3	-1.9	0.362368	0.011104
	ZNF18	9	4.41257	0.011104			PRRT2	-3.9	0.362732	0.011104
	HRK	5.85	4.41076	0.0760071			LMO7	-4.9	0.363879	0.011104
	PANX1	8.45	4.40854	0.011412			PARK2	-5.9	0.364034	0.011104
	C8orf55	8.95	4.40388	0.011104			PPP1R42	-0.9	0.365875	0.011104
	LTB4R	9	4.40379	0.011104			MYO3B	-1.5	0.366144	0.011104
	PTAFR	6.2	4.39116	0.063388			BAI2	0.1	0.36713	0.201489
	LOC729513	7.75	4.38841	0.0224998			IKBKG	-4.9	0.36738	0.011104
	CALML4	7.15	4.37479	0.0356685			FLJ12825	-4.25	0.367576	0.011104
	r_L1ME3A	7.55	4.37041	0.0269208			HCG22	-0.75	0.367608	0.011104
	LOC286177	2.8	4.36856	0.201489			LIPT2	-3.6	0.367996	0.011104
	r_HERVK9-int	5.05	4.34264	0.105038			AMPD3	-5.05	0.368387	0.011104
	ACRC	4.25	4.33546	0.136262			MIR4751	-2.7	0.368573	0.011104
	MEST	6.9	4.32671	0.0409053			SIM1	-2.9	0.369004	0.011104
	RAX	2.65	4.32595	0.201489			SPATA6	-4.3	0.369021	0.011104
	SRM	9	4.32292	0.011104			KBTBD4	-7	0.369466	0.011104
	CHST7	6.85	4.32055	0.0412288			PLEKHB1	-5.4	0.369472	0.011104
	NDNF	3.65	4.31772	0.167628			GPX3	-7.15	0.369908	0.011104
	PKI55	9	4.31241	0.011104			ATP1A2	-2.95	0.370025	0.011104
	FPGT	5.9	4.30794	0.0747608			ZBED6	-4.95	0.370211	0.011104
	FGL2	8.9	4.29595	0.011104			ZNF597	-0.55	0.370462	0.011104
	r_L1MD2	6.65	4.29194	0.0471752			BFSP1	-1.85	0.372657	0.011104
	VEPH1	2.6	4.28878	0.201489			FAM70A	-7.35	0.373168	0.011104
	MIR4700	8.55	4.28844	0.011104			LOC729013	-7.9	0.37373	0.011104
	CLCN7	6.15	4.27903	0.0651272			SNORA9	0.15	0.374123	0.201489
	RNU4ATAC	5.9	4.27798	0.0747608			OSCP1	-8.85	0.374484	0.011104
	FAM124A	8.85	4.27751	0.011104			SLURP1	-5.4	0.37536	0.011104
	GLIS3	6.8	4.27388	0.0426192			LOC641746	-0.9	0.375483	0.011104
	TIPARP	9	4.26539	0.011104			PNPLA3	-3.75	0.375645	0.011104
	REEP4	9	4.26351	0.011104			NMU	-6.65	0.375706	0.011104
	C14orf149	7.9	4.2619	0.0203802			FRMD5	-6.3	0.375769	0.011104
	DTX4	4.5	4.25532	0.126389			GPR162	1	0.376361	0.201489
	MNX1	8.6	4.25518	0.011104			FAM157A	-5.95	0.376399	0.011104
	TESC	4.85	4.25505	0.112742			SNORA51	-3.15	0.377246	0.011104
	LOC401321	3.9	4.25354	0.153473			CDK10	-7.4	0.378452	0.011104
	LCAT	4.3	4.24992	0.133963			SLC26A10	-2.75	0.378598	0.011104
	RPLP0P2	7.5	4.24353	0.0279271			SMCR7	-6.15	0.378906	0.011104
	PRKY	1.15	4.2428	0.201489			TMCO4	-1.7	0.379004	0.011104
	TNFRSF25	3.05	4.2428	0.201489			C1orf229	-3	0.379052	0.011104
	MRPS30	9	4.24157	0.011104			PEX11G	-8.65	0.379203	0.011104
	HEYL	5.2	4.24065	0.0991264			FAM166A	-1.6	0.379691	0.011104
	CDCA4	9	4.23818	0.011104			ZNF883	-8.95	0.379945	0.011104
	NRG3	8.15	4.23411	0.0157286			ZNF737	-5.8	0.380179	0.011104
	HSPE1	9	4.23402	0.011104			LOC100190940	-1.75	0.380307	0.011104
	RHBDL2	7.8	4.23155	0.0219077			KIF24	-6.8	0.380642	0.011104
	KCNIP3	3.7	4.23082	0.163934			WDPCP	-1.85	0.380668	0.011104
	SNORD57	9	4.2234	0.011104			GATS	-6	0.380827	0.011104
	CYP2D6	2.4	4.21731	0.201489			NANOG	-0.1	0.38124	0.011104
	CSGALNACT1	1.4	4.21466	0.201489			SYTL4	-7.25	0.382829	0.011104
	C11orf24	7.35	4.21112	0.0317985			ZNF542	-6.3	0.383231	0.011104
	KRT16	4.6	4.21111	0.122561			r_L1MC	-3.5	0.384036	0.011104
	r_(CACG)n	4.35	4.21111	0.132208			RAB43	-5	0.384073	0.011104
	r_(TAAAA)n	4.1	4.21111	0.14327			FAM125B	-4.65	0.384079	0.011104
	SULT1A2	5.75	4.21069	0.0801311			SIRPB2	-0.5	0.38414	0.011104
	ABCG1	3.2	4.20253	0.195193			LOC728392	-6.5	0.384381	0.011104
	SCRIB	8.35	4.19383	0.0134633			WDR31	-5.7	0.384677	0.011104
	EIF4EBP3	3.4	4.19354	0.182469			LOC285819	-4.7	0.385366	0.011104
	ESR2	6.05	4.17614	0.0680909			CXCL12	-2.8	0.385415	0.011104
	GALNT14	8.85	4.17512	0.011104			DSC1	-4.95	0.385692	0.011104
	ALPP	8.7	4.1693	0.011104			r_MER68	-0.95	0.385818	0.011104
	MAPKAPK3	8.9	4.16802	0.011104			CLCN5	-7.8	0.385949	0.011104
	ZNF789	7.4	4.16328	0.0301798			AGAP9	-4.5	0.386732	0.011104
	TMEM236	6.7	4.16126	0.0456345			TSPAN4	-1.2	0.386787	0.011104
	ERAP1	6.8	4.15375	0.0426192			LOC440600	-6.8	0.387301	0.011104
	MIR1244-1	9	4.15145	0.011104			PREX1	-1.75	0.387396	0.011104
	NAPRT1	3.4	4.14182	0.182469			ZNF93	-8.05	0.387862	0.011104
	TLR6	4.55	4.13833	0.124308			ENTPD5	-5.8	0.388784	0.011104
	TMEM59L	1.4	4.13833	0.201489			LOC100507424	-5.25	0.389669	0.011104
	CHRNA5	9	4.13478	0.011104			ERVK13-1	-7.3	0.390422	0.011104
	CRISPLD1	6.35	4.13082	0.0579641			PARP12	-4.55	0.390799	0.011104
	SP140L	5.05	4.12642	0.105038			AKR1C1	-3.8	0.392414	0.011104
	ZNF503	8.95	4.12158	0.011104			FRG2B	-2.05	0.392634	0.011104
	r_THE1C-int	6.75	4.11886	0.0437774			MFAP2	-6.85	0.39265	0.011104
	ZNF512B	8.25	4.11753	0.0153046			CTU1	-4.25	0.39338	0.011104
	TRERF1	8.05	4.11663	0.0195184			SNORD58C	-0.9	0.393511	0.011104
	NUPR1	3.25	4.1089	0.191649			LOC386758	-1	0.393738	0.011104
	WNT11	2.4	4.09568	0.201489			HLA-DPB1	-9	0.394004	0.011104
	ZNF219	7.35	4.08998	0.0317985			NAIP	-7.45	0.39433	0.011104
	ZNF416	7.6	4.07722	0.0255648			PTPRE	-3.55	0.394596	0.011104
	FAM116B	5.65	4.07343	0.0825247			ZNF513	-4.5	0.394862	0.011104
	IDAS	6.5	4.07095	0.0504404			EMR2	-5.35	0.395183	0.011104
	SLC9A4	5.55	4.06485	0.085988			SLC2A3	-8	0.395326	0.011104
	COLEC12	7.6	4.06403	0.0255648			MIR22HG	-2.35	0.395434	0.011104
	r_MER4A	1.7	4.06297	0.201489			PRH1-PRR4	-7.8	0.396966	0.011104
	TBKBP1	6.1	4.05676	0.0663844			PLXNA4	-4.15	0.397041	0.011104
	CCDC71L	7	4.05303	0.0381611			ZDHHC8	-1.1	0.397078	0.011104
	HRASLS2	3.95	4.05012	0.150706			LOC100506776	-2.4	0.397078	0.011104
	FST	4.55	4.05002	0.124308			LOC100270804	-1.4	0.397173	0.011104
	FAM198A	3.35	4.0411	0.185292			LOC100130093	-4.65	0.397206	0.011104
	BARX2	4	4.04075	0.147948			TLE6	-5.2	0.397211	0.011104
	LAYN	6.1	4.03608	0.0663844			STX16-NPEPL1	-6.6	0.398125	0.011104
	PAN3-AS1	3.25	4.02402	0.191649			ZFP42	-0.9	0.398172	0.011104
	LOC728024	4	4.01539	0.147948			SPINK5	-0.75	0.398224	0.011104
	DYNLL2	5.8	4.00879	0.078031			FGF23	-3.9	0.399578	0.011104
	YRDC	9	4.00659	0.011104			ELMO3	-1	0.399707	0.011104
	ADAM12	8.75	4.0025	0.011104			STK36	-4.95	0.399786	0.011104
	RSAD2	5.1	4.00197	0.103256			HOXB8	-5.55	0.39986	0.011104
	CCT6P3	9	3.99991	0.011104			CLIP3	-0.35	0.399973	0.011104
	ENO4	0.1	3.99455	0.201489			MEF2BNB	-4.7	0.400401	0.011104
	MIR31HG	2.75	3.96716	0.201489			SIPA1	-0.95	0.400659	0.011104
	AICDA	7.45	3.9608	0.0293645			HMSD	-8.4	0.400663	0.011104
	WDR17	6.55	3.95205	0.0496896			SCAMP4	-5.7	0.400974	0.011104
	MEIS1	9	3.94119	0.011104			MAP3K14	-5.15	0.400978	0.011104
	RASGRF2	6.1	3.93965	0.0663844			UPP1	-6.65	0.401085	0.011104
	CACNA2D2	2.5	3.9249	0.201489			ATCAY	-6.45	0.401579	0.011104
	CBWD3	5.05	3.91918	0.105038			GBA	-5.15	0.401618	0.011104
	NUDT11	8.35	3.91657	0.0134633			C1RL	-7.95	0.40184	0.011104
	TNIP2	5.95	3.91356	0.0724579			HIP1R	-3.8	0.402027	0.011104
	PNMA6C	3.85	3.91296	0.15622			MIR3651	-4.5	0.402086	0.011104
	UNC79	4.35	3.90607	0.132208			APOF	-6.95	0.402252	0.011104
	FBXO33	9	3.90228	0.011104			P2RX4	-2.6	0.402286	0.011104
	ZNF716	3.75	3.90139	0.161454			CXCR4	-8.1	0.402414	0.011104
	SLC4A7	9	3.89715	0.011104			ZNF559-ZNF177	-2.85	0.403326	0.011104
	PRKAG2	7.3	3.89221	0.0323533			LOC146880	-0.95	0.403397	0.011104
	HSD11B1L	2.75	3.88601	0.201489			LOC100507389	0.1	0.40411	0.201489
	OR7E14P	3.95	3.88463	0.150706			ZNF192	-5.9	0.404302	0.011104
	ZNF484	3	3.88242	0.201489			ABCF3	-7.85	0.404307	0.011104
	HK2	9	3.87985	0.011104			HIST1H2BO	-8.35	0.40448	0.011104
	KLF5	7.7	3.87942	0.0237412			L1TD1	-4.45	0.404554	0.011104
	GJA3	6	3.87911	0.0703169			SNAI2	-1.7	0.405242	0.011104
	MVK	7.65	3.87452	0.0245171			DECR1	-8.25	0.405514	0.011104
	REXO1	7.7	3.87205	0.0237412			ALDH2	-9	0.405551	0.011104
	TPST2	6.55	3.86773	0.0496896			MIR181A2HG	-4.3	0.40559	0.011104
	RAET1K	8.65	3.86376	0.011104			NOV	-5.9	0.406147	0.011104
	PPIP5K2	9	3.85839	0.011104			ZFP37	-4.45	0.4063	0.011104
	TBXA2R	5.45	3.85428	0.0893105			ANKMY1	-2.6	0.406342	0.011104
	MRAS	6.8	3.8504	0.0426192			ASPSCR1	-5.45	0.406562	0.011104
	EDNRB	4.25	3.84596	0.136262			CLDN16	-4.5	0.406562	0.011104
	PRKCE	8.7	3.84424	0.011104			C14orf45	-8.6	0.406689	0.011104
	ASPN	7.6	3.84138	0.0255648			APOBEC3B	-6.7	0.406773	0.011104
	ARPM1	3.4	3.83772	0.182469			ARHGEF25	-2.55	0.406822	0.011104
	GNRHR2	9	3.83598	0.011104			SLC14A2	-0.6	0.40725	0.011104
	r_MER47A	1.4	3.83433	0.201489			ZNF876P	-3.35	0.407441	0.011104
	FAM95B1	2.45	3.82604	0.201489			FAM110C	-1.35	0.40879	0.011104
	MIR4426	9	3.82327	0.011104			CD9	-9	0.408931	0.011104
	r_Tigger15a	3.45	3.82219	0.179157			HIST1H4H	-9	0.409192	0.011104
	DPY19L2P3	5.8	3.81926	0.078031			ZNF724P	-7.6	0.409294	0.011104
	HOXD13	9	3.81922	0.011104			ZNF781	-1.25	0.409886	0.011104
	CFD	9	3.81837	0.011104			SORBS1	-4.35	0.410262	0.011104
	ZFP91-CNTF	9	3.81674	0.011104			r_(CATA)n	-0.7	0.410347	0.011104
	GCC1	9	3.81332	0.011104			AIM1	-7.1	0.410908	0.011104
	r_MER91B	2.45	3.8124	0.201489			HOOK2	-3.75	0.411769	0.011104
	SNORA5C	2.7	3.8124	0.201489			GPRC5A	-7	0.412286	0.011104
	SEC14L5	2.9	3.8124	0.201489			IL1RAP	-3.75	0.412363	0.011104
	C19orf35	2.95	3.8124	0.201489			LOC349196	-2.3	0.412403	0.011104
	HMGN2P46	0.35	3.81076	0.201489			FLJ31813	-2	0.41297	0.011104
	PKP3	8.1	3.80776	0.0157286			CORIN	-2.65	0.413288	0.011104
	TARSL2	7.6	3.79574	0.0255648			PIK3IP1	0.05	0.413833	0.201489
	TRIM39-RPP21	3.85	3.79356	0.15622			ZIK1	-5	0.41414	0.011104
	RPP25	6.05	3.78818	0.0680909			CCDC113	-3.65	0.414495	0.011104
	NGRN	9	3.78786	0.011104			RABEP2	0.15	0.415151	0.201489
	SLC1A1	8.85	3.78557	0.011104			POU2F2	-3.1	0.416814	0.011104
	MBLAC2	9	3.78399	0.011104			PLA2G16	-7.2	0.417772	0.011104
	r_MER90	9	3.78104	0.011104			PDE4B	-3.9	0.418004	0.011104
	C14orf93	8.05	3.77148	0.0195184			CCDC130	-8.95	0.418018	0.011104
	SPATA2	2.5	3.76874	0.201489			XRCC2	-6.9	0.418769	0.011104
	LOC647859	3.55	3.76374	0.173893			FXYD6	-5.25	0.418988	0.011104
	RUNX1T1	6.05	3.75946	0.0680909			SLC28A2	-3.45	0.419257	0.011104
	r_MER4B	3.2	3.75917	0.195193			DDX19B	-8.9	0.41955	0.011104
	PISD	7.05	3.75701	0.0373439			SNCAIP	-1.65	0.419757	0.011104
	CSRNP1	6.5	3.75012	0.0504404			TM7SF2	-6.05	0.419984	0.011104
	DUSP7	6.9	3.74945	0.0409053			CCDC66	-6.25	0.420377	0.011104
	STK17A	8.8	3.74909	0.011104			PIH1D2	-5.35	0.420681	0.011104
	GVINP1	7.05	3.74771	0.0373439			FHAD1	-2.35	0.420972	0.011104
	TMPPE	0.1	3.74709	0.201489			ProSAPiP1	-2.45	0.421051	0.011104
	KCNG1	3.65	3.7465	0.167628			LAX1	-4	0.421069	0.011104
	ASUN	9	3.74605	0.011104			SNHG12	-3.85	0.42121	0.011104
	TLCD1	8.45	3.7443	0.011412			NBPF22P	-0.5	0.421466	0.011104
	r_(GGAA)n	3.65	3.73857	0.167628			LRRFIP2	-3.4	0.422413	0.011104
	CAMKK2	9	3.73831	0.011104			BMS1P5	-5.95	0.422418	0.011104
	RSAD1	9	3.73252	0.011104			NFAM1	-4	0.423476	0.011104
	SIAH2	6.5	3.7325	0.0504404			GK	-9	0.424144	0.011104
	TUBBP5	6.1	3.72837	0.0663844			BSPRY	-3.55	0.424261	0.011104
	CXXC5	8.95	3.72741	0.011104			HDAC11	-6.3	0.424874	0.011104
	IQGAP2	9	3.72719	0.011104			CYP2U1	-6	0.424879	0.011104
	CLEC2D	9	3.72707	0.011104			LOC400604	-2.4	0.425218	0.011104
	NEDD8	9	3.72618	0.011104			AZI1	-0.95	0.425613	0.011104
	KLF14	2.4	3.7245	0.201489			KLK8	-0.4	0.426343	0.011104
	CCL28	7.15	3.72439	0.0356685			SNORD42B	-2.3	0.426354	0.011104
	KTI12	7.2	3.72138	0.0342725			C5orf4	-6.2	0.426921	0.011104
	C1orf159	8.7	3.71797	0.011104			ZNF436	-2.75	0.426953	0.011104
	LOC100630918	4.9	3.71427	0.11072			LRRC34	-5.35	0.427464	0.011104
	C9orf116	7.5	3.71372	0.0279271			SEMA5B	1.15	0.427881	0.201489
	FUT5	4.85	3.71021	0.112742			KBTBD12	-2.65	0.427988	0.011104
	FLJ35390	4.55	3.70992	0.124308			SHOX	-1.95	0.428158	0.011104
	MAP1A	3.95	3.70855	0.150706			HNMT	-6.75	0.428333	0.011104
	SNORD43	5.05	3.7012	0.105038			LOC340544	-5.7	0.428415	0.011104
	TMEM130	4.5	3.69877	0.126389			C21orf58	-7.45	0.428452	0.011104
	SLC25A28	6.2	3.69637	0.063388			BHLHE40	-9	0.429599	0.011104
	RNF19B	5.65	3.69298	0.0825247			SNORA78	-1.3	0.43027	0.011104
	r_MLT1J	5.5	3.69198	0.0878979			FAM213A	-5.2	0.430286	0.011104
	SMAD1	9	3.68823	0.011104			HIST1H4E	-7.6	0.430448	0.011104
	SCARNA16	7.4	3.68771	0.0301798			TMEM74B	-6.45	0.430986	0.011104
	STAR	7.8	3.68551	0.0219077			RASSF2	-4.25	0.434643	0.011104
	RREB1	9	3.68311	0.011104			SBSN	-4.7	0.435826	0.011104
	EPHB1	7.55	3.67776	0.0269208			CPT1A	-3.4	0.436176	0.011104
	SLC19A2	7.35	3.67718	0.0317985			HSH2D	-2.9	0.436294	0.011104
	RPS10P7	9	3.67542	0.011104			TBC1D22B	-5.15	0.436601	0.011104
	r_(TAGA)n	5.7	3.66889	0.0808321			GMCL1P1	-1.6	0.436628	0.011104
	PLA2G4B	5	3.66847	0.106873			SCARA3	-8.5	0.437062	0.011104
	HBEGF	8.75	3.66216	0.011104			ZNF324B	-1.05	0.437317	0.011104
	r_tRNA-Phe-TTY	9	3.65896	0.011104			ISPD	-1.45	0.43777	0.011104
	ENPP6	1.55	3.65781	0.201489			C2orf42	-3.05	0.437959	0.011104
	r_LTR8	6.4	3.65514	0.0556394			IFT122	-7.45	0.438273	0.011104
	LATS1	3.05	3.65005	0.201489			PPP2R3B	-3.9	0.438429	0.011104
	ZFAT	3.9	3.64745	0.153473			SP100	-5.25	0.438935	0.011104
	AMY2B	4.05	3.64671	0.144954			FAM86C1	-2.6	0.438939	0.011104
	ATAD3A	7.9	3.64667	0.0203802			WASH1	-5.75	0.439555	0.011104
	PLD6	8.95	3.64397	0.011104			TFPT	-6.25	0.439695	0.011104
	SPTBN4	4.2	3.64219	0.138483			IFLTD1	-0.05	0.440563	0.011104
	SLC25A33	9	3.6411	0.011104			SYNGR3	-1.85	0.441275	0.011104
	ZNF425	3.1	3.63113	0.201489			ACADS	-3.6	0.44164	0.011104
	ALDH8A1	8.6	3.62809	0.011104			FBXW4P1	-4.5	0.442973	0.011104
	CHST11	6.85	3.62584	0.0412288			LOC399815	-4.4	0.443063	0.011104
	LINC00526	1.15	3.62294	0.201489			EPHB6	-3.7	0.443278	0.011104
	SLC25A46	2.6	3.6224	0.201489			FOXP4	-2.75	0.443922	0.011104
	INHBB	4.7	3.61934	0.11925			SLC44A2	-6.85	0.444345	0.011104
	CSK	9	3.6187	0.011104			ZNF423	-0.3	0.444663	0.011104
	IBA57	8.05	3.61076	0.0195184			AKR7A2P1	-0.1	0.445328	0.011104
	SPDYE5	0	3.60823	0.201489			IFI16	-9	0.445332	0.011104
	PIGR	1.8	3.60823	0.201489			ZNF79	-2.1	0.445653	0.011104
	SH3BP1	2.9	3.59847	0.201489			r_L1PA16	-3.05	0.446305	0.011104
	C19orf51	8.95	3.5908	0.011104			KHDC1	-8.8	0.446362	0.011104
	TMEM184B	9	3.58879	0.011104			HOPX	-2.95	0.446415	0.011104
	MGC45800	8.1	3.58736	0.0157286			FBXO41	-3.5	0.446529	0.011104
	PELI2	8.5	3.5871	0.011104			PIR	-9	0.446779	0.011104
	CORO7	2.9	3.58535	0.201489			C4orf42	-1.8	0.44682	0.011104
	MAN2A1	8.3	3.58436	0.0143764			ZNF135	-4.3	0.446918	0.011104
	DNM3	6.25	3.58309	0.0614057			ZNF329	-3.1	0.447229	0.011104
	AGL	9	3.58245	0.011104			MIR3170	-1.55	0.447319	0.011104
	r_MER102c	2.95	3.57855	0.201489			DNAH7	-5.1	0.44788	0.011104
	BRI3BP	8.95	3.57644	0.011104			r_Tigger6a	-5.7	0.448085	0.011104
	TMEM201	7	3.5728	0.0381611			LOC100507266	-2.55	0.448344	0.011104
	BAHD1	8.4	3.56991	0.0125998			FSTL3	0.25	0.448344	0.201489
	S100A7	4.45	3.55994	0.128705			KANK2	-6.5	0.448926	0.011104
	PQLC3	9	3.55384	0.011104			CLEC11A	-8.15	0.448972	0.011104
	PDCD2	9	3.54918	0.011104			PRTFDC1	-7.35	0.449044	0.011104
	PDSS1	8.85	3.54897	0.011104			CHAF1B	-9	0.449092	0.011104
	CCDC144B	9	3.54807	0.011104			PTK2B	-2.65	0.449952	0.011104
	FAM120C	8.5	3.54702	0.011104			LGALS1	-9	0.45042	0.011104
	AGAP7	7.4	3.54584	0.0301798			TNFAIP3	-1.15	0.450638	0.011104
	ZNF626	4.55	3.54386	0.124308			OAZ3	-4.5	0.451528	0.011104
	ARAP2	4.05	3.54278	0.144954			ADAMTS4	-1.5	0.452328	0.011104
	r_L1ME2z	3.1	3.53851	0.201489			CCDC57	-1.3	0.452358	0.011104
	YOD1	9	3.5372	0.011104			ZNF391	-0.15	0.454024	0.011104
	DKFZP434L187	7.95	3.53434	0.0195184			SNORD94	-4.7	0.454454	0.011104
	NUDT14	4	3.53295	0.147948			ZG16	-3.4	0.454582	0.011104
	RNF103-CHMP3	8.3	3.53214	0.0143764			MIR10B	-6.75	0.454822	0.011104
	FLJ44635	9	3.52539	0.011104			KRT19	-9	0.454868	0.011104
	SRF	8.45	3.52443	0.011412			FLJ43681	0.15	0.455024	0.201489
	PDF	8.95	3.52183	0.011104			FFAR2	-3.85	0.455186	0.011104
	SLC7A2	9	3.51991	0.011104			FBXL2	-5.5	0.455225	0.011104
	SOX12	9	3.51924	0.011104			KRT19P2	-2.4	0.455523	0.011104
	AFG3L2	9	3.51912	0.011104			FAM156B	-4.15	0.456294	0.011104
	BID	8.4	3.51735	0.0125998			CEP72	-3.25	0.456687	0.011104
	NFKB1	9	3.51196	0.011104			NPAS2	-5.2	0.456752	0.011104
	r_L1ME2	4.95	3.50875	0.10871			KCNRG	-0.95	0.45723	0.011104
	COG8	6.2	3.50704	0.063388			r_MLT1K	-7.65	0.457625	0.011104
	r_U3	8.15	3.50598	0.0157286			TMEM189-UBE2V1	-4.8	0.457802	0.011104
	LINC00273	7.95	3.5041	0.0195184			ZNF510	-2.5	0.458052	0.011104
	MBD3	9	3.50222	0.011104			ANKRD13D	-2.35	0.458622	0.011104
	STC2	8.3	3.50075	0.0143764			LIMD2	-8.25	0.459183	0.011104
	STK10	5.7	3.49897	0.0808321			r_SST1	-3.75	0.459291	0.011104
	F5	7.05	3.49609	0.0373439			ACSS1	-2.9	0.45936	0.011104
	MIR1244-3	9	3.49021	0.011104			CAMKV	1.95	0.460157	0.201489
	FJX1	3.6	3.49	0.170636			ACYP2	-6.5	0.460566	0.011104
	FGFR3	8.15	3.4874	0.0157286			SNORD35A	-7.25	0.460593	0.011104
	ZNF259	9	3.48686	0.011104			IFT172	-3.65	0.460728	0.011104
	r_MER75	4.65	3.48461	0.120808			MIR98	-2.05	0.460839	0.011104
	CNIH3	4.95	3.47714	0.10871			LOC652276	-2.05	0.461051	0.011104
	SLC15A1	7.15	3.4694	0.0356685			FANK1	-2.7	0.461472	0.011104
	SMAGP	6.65	3.46763	0.0471752			MIR4741	-7	0.461563	0.011104
	DCUN1D5	9	3.46537	0.011104			LAMP3	-3.85	0.462029	0.011104
	COTL1	8.9	3.46529	0.011104			SERINC2	-6.15	0.462227	0.011104
	FAM110B	7.75	3.46398	0.0224998			PTPLB	-4.7	0.463213	0.011104
	DNAJC2	9	3.45666	0.011104			DNM2	-2.2	0.463259	0.011104
	TTC7B	9	3.45153	0.011104			STX10	-1.2	0.464002	0.011104
	PPIAL4B	9	3.44771	0.011104			SERPINB9	-1.45	0.46431	0.011104
	ATG2A	6.6	3.44581	0.049006			C6orf226	-4.45	0.464649	0.011104
	HIST1H3I	5	3.44456	0.106873			HIST2H2AB	0.7	0.465413	0.201489
	ARMC10	8.9	3.44234	0.011104			ZC3H12C	-4.9	0.466108	0.011104
	NPPC	6.25	3.4421	0.0614057			SLC45A4	-1.9	0.466109	0.011104
	S100A8	6.9	3.43479	0.0409053			RNASE4	-4.95	0.467275	0.011104
	EGLN3	8.6	3.43425	0.011104			LOC100133315	-1.9	0.467321	0.011104
	SIX1	9	3.42944	0.011104			C17orf28	-4.55	0.467492	0.011104
	LMF1	2.25	3.42929	0.201489			UGT3A2	-4.95	0.468085	0.011104
	WNT5A	8.85	3.4292	0.011104			ZNF613	-5.85	0.468616	0.011104
	PDCD2L	9	3.42405	0.011104			KDM4A	-8.7	0.468795	0.011104
	KAZN	8.8	3.42293	0.011104			TFEB	-2.55	0.468807	0.011104
	AKT2	8.9	3.42254	0.011104			MST1P9	-2.5	0.468819	0.011104
	SYDE2	8.3	3.42091	0.0143764			LOC375190	-5.15	0.468934	0.011104
	r_HERVL-int	2	3.42026	0.201489			BIVM-ERCC5	-3.65	0.469007	0.011104
	r_LTR2B	2.75	3.4202	0.201489			CCDC103	-5.55	0.469877	0.011104
	NCS1	6.35	3.41548	0.0579641			CYP1A2	-3	0.469989	0.011104
	FASTK	6.2	3.41547	0.063388			RAB9B	-3.2	0.470724	0.011104
	r_MER4D1	3.65	3.41389	0.167628			r_LTR82A	-1.9	0.470727	0.011104
	LOC100130950	0.85	3.41039	0.201489			STAG3L1	-2.9	0.471318	0.011104
	FAM72D	8.4	3.40578	0.0125998			GPR12	-1.65	0.472116	0.011104
	RRN3P2	4.35	3.40569	0.132208			NBEAL1	-3.2	0.472185	0.011104
	KIAA0247	4.95	3.40211	0.10871			ZNF225	-6.3	0.472536	0.011104
	LOC100507373	2	3.39675	0.201489			IL10RB	-6.5	0.4727	0.011104
	SIPA1L3	5.65	3.3921	0.0825247			FRRS1	-2.6	0.473663	0.011104
	KRT42P	2.9	3.39038	0.201489			ZER1	-7.7	0.474399	0.011104
	FAM20C	6.35	3.3898	0.0579641			ATP1B4	-2.65	0.474582	0.011104
	MIR1244-2	9	3.38782	0.011104			MMP15	-5	0.475099	0.011104
	FZR1	1.55	3.38734	0.201489			TSPAN31	-8.15	0.476147	0.011104
	ULK4P1	3.9	3.38581	0.153473			PLEKHA4	-1.35	0.47641	0.011104
	FASN	9	3.38525	0.011104			SRC	-4.35	0.476425	0.011104
	BCAT1	9	3.38523	0.011104			LOC80054	-0.7	0.476468	0.011104
	EFNA5	9	3.38303	0.011104			DPY19L1P1	-3.95	0.476971	0.011104
	DAPP1	6.1	3.38267	0.0663844			HAS2	-4.55	0.478258	0.011104
	GAP43	7.3	3.38257	0.0323533			PFKL	-6.95	0.478312	0.011104
	PUSL1	9	3.38095	0.011104			STL	-2.4	0.478643	0.011104
	TUBGCP6	9	3.37991	0.011104			SMTN	-1.25	0.478772	0.011104
	PPRC1	8.95	3.37777	0.011104			LOC100129518	-4.45	0.479232	0.011104
	FGB	5.25	3.37373	0.0972626			CAPG	-5.05	0.480256	0.011104
	r_MER58B	3.55	3.37338	0.173893			WDR27	-0.6	0.480695	0.011104
	r_(TTTG)n	1.35	3.37173	0.201489			AGBL3	-5.2	0.481318	0.011104
	SERP2	2.25	3.37173	0.201489			SH2D3A	-2.7	0.481334	0.011104
	FAM108A1	7.85	3.36841	0.0207946			USP54	-4.35	0.481417	0.011104
	THAP10	5.6	3.36798	0.0838556			LOC646999	-2.7	0.481425	0.011104
	CDR2L	7.65	3.36496	0.0245171			TMOD1	-6.8	0.481868	0.011104
	CITED1	5.9	3.3601	0.0747608			PIAS4	-4	0.481881	0.011104
	NBPF15	8.2	3.35993	0.0157286			ZNF85	-6.9	0.481994	0.011104
	FDX1	9	3.35709	0.011104			SGK196	-5.75	0.48201	0.011104
	AGPAT9	7.75	3.35679	0.0224998			PLAT	-7.2	0.482273	0.011104
	r_MLT1A0	8.3	3.35516	0.0143764			PIEZO2	-2.4	0.482461	0.011104
	RHBDF2	2.9	3.35404	0.201489			HSPA2	-7.8	0.483311	0.011104
	ZDHHC11	2.7	3.35121	0.201489			HIST1H4B	-8.95	0.484529	0.011104
	FRAT2	8.95	3.34918	0.011104			ANKRD22	-4.2	0.484599	0.011104
	GPRC5B	7.95	3.34015	0.0195184			r_MER51A	-5.35	0.484638	0.011104
	AGPAT6	8.1	3.33806	0.0157286			MLH3	-3.05	0.484709	0.011104
	HSPA1B	9	3.33634	0.011104			CNPY4	-4.3	0.484788	0.011104
	TSHZ2	7.65	3.33589	0.0245171			HARBI1	-0.25	0.485189	0.011104
	NOXA1	3.65	3.33585	0.167628			POLN	-1.1	0.48547	0.011104
	TRAP1	9	3.33519	0.011104			IFFO1	-4.4	0.485674	0.011104
	LOC100287225	2.95	3.33452	0.201489			CFL1P1	-4.55	0.485804	0.011104
	ZFYVE26	8.2	3.33415	0.0157286			ZNF432	-3.7	0.486021	0.011104
	LOC158696	3.9	3.3331	0.153473			LAMA5	-6.75	0.486256	0.011104
	TAF5L	8.6	3.33119	0.011104			ZNF273	-7.6	0.486733	0.011104
	MAP1S	2.2	3.32975	0.201489			CC2D1A	-3.7	0.487095	0.011104
	CLMN	6.1	3.32938	0.0663844			STXBP1	-6.25	0.487345	0.011104
	r_LTR7Y	6.05	3.32327	0.0680909			CRHR1	-7.85	0.487701	0.011104
	ALDH1B1	7.95	3.32285	0.0195184			SHOX	-2.35	0.487756	0.011104
	CCDC85C	9	3.32208	0.011104			MAOA	-6.65	0.488157	0.011104
	ARL2	8.5	3.31072	0.011104			TTC25	-0.85	0.48862	0.011104
	SRRM5	3.1	3.31066	0.201489			ZNF417	-2.45	0.488773	0.011104
	CCBP2	-0.4	3.31066	0.011104			PDE9A	-6.95	0.488895	0.011104
	TGFBI	4.85	3.31066	0.112742			SCAND1	-9	0.489236	0.011104
	IL2RA	3.05	3.31066	0.201489			PPP1R18	-7.55	0.489497	0.011104
	ZNF559	4.8	3.31003	0.11494			ASB16	-1.7	0.490077	0.011104
	HMBOX1	6	3.30834	0.0703169			FICD	-5.4	0.490465	0.011104
	MYO1E	8.4	3.3052	0.0125998			CCDC23	-6.2	0.490956	0.011104
	r_L1PA14	8.9	3.30255	0.011104			GOLGA2	-9	0.491151	0.011104
	MRC2	6.15	3.3025	0.0651272			OCEL1	-5	0.491638	0.011104
	PAPD5	9	3.29987	0.011104			C16orf7	-3.15	0.49192	0.011104
	r_MER4A1	8.3	3.29967	0.0143764			CAPN1	-8.95	0.492043	0.011104
	GLS	8.95	3.29724	0.011104			LIPH	-5.85	0.493757	0.011104
	PTPN23	2.05	3.29204	0.201489			HLA-F-AS1	-8.15	0.494445	0.011104
	r_LTR12_	5.65	3.29188	0.0825247			DECR2	-4.9	0.494448	0.011104
	LOC729444	7.95	3.29019	0.0195184			DNAJC25	-0.8	0.494552	0.011104
	OTUD6A	8	3.28992	0.0195184			SNORD48	-2.1	0.494682	0.011104
	r_L1ME3	5.45	3.28742	0.0893105			SNN	-0.65	0.495283	0.011104
	TSEN15	8.9	3.28604	0.011104			PLEKHH3	-3.55	0.495521	0.011104
	PLA2G4C	0	3.28554	0.201489			B4GALT4	-3.3	0.495982	0.011104
	HDAC4	8.05	3.28378	0.0195184			NLRC3	-3.25	0.496475	0.011104
	r_LTR17	6.05	3.28341	0.0680909			RRAS	-8.35	0.49648	0.011104
	NUP37	9	3.28271	0.011104			SNORD95	-6.95	0.497573	0.011104
	TBC1D3C	5.8	3.28041	0.078031			REM2	-3.55	0.497798	0.011104
	PLEKHG4B	1.75	3.2791	0.201489			NXPH2	-2.7	0.497859	0.011104
	CAND2	2.75	3.27508	0.201489			CDK2AP2	-3.95	0.498094	0.011104
	ANP32C	5.3	3.27471	0.094754			ZBED1	-4.95	0.498233	0.011104
	CAPN10	4.05	3.27219	0.144954			ZNF490	-4.2	0.498756	0.011104
	SNORD46	4	3.27122	0.147948			NIPSNAP3A	-9	0.498862	0.011104
	ZNF12	9	3.26909	0.011104			TIGD4	-0.5	0.499187	0.011104
	FAM107B	9	3.26707	0.011104			NAAA	-4.3	0.499234	0.011104
	DTNB	7.3	3.26643	0.0323533			C17orf77	-4.6	0.499238	0.011104
	TCF7L1	3.2	3.26535	0.195193			MME	-3.3	0.499319	0.011104
	r_tRNA-Arg-CGY_	5.5	3.26306	0.0878979			RD3	-0.15	0.499611	0.011104
	RASA2	7.85	3.26168	0.0207946			UBOX5	-5.25	0.499714	0.011104
	PYCRL	7.4	3.25762	0.0301798			LOC100506844	-6	0.500409	0.011104
	r_LTR10F	7.25	3.25411	0.0333208			SLFN12	-5.6	0.502163	0.011104
	LOC100130451	5.1	3.25411	0.103256			RASSF7	-7.65	0.502649	0.011104
	LOC150622	5.85	3.25023	0.0760071			HIST4H4	-2.2	0.502751	0.011104
	C6orf123	9	3.24836	0.011104			DKK3	-2.25	0.503375	0.011104
	NOVA1	7.85	3.24262	0.0207946			CYBRD1	-5.5	0.503627	0.011104
	CCDC9	7	3.24246	0.0381611			SMA4	-6.35	0.504136	0.011104
	SPHAR	8.9	3.24238	0.011104			TRIM5	-3.3	0.504147	0.011104
	HRH4	8.2	3.23899	0.0157286			KCNAB2	-3.8	0.504149	0.011104
	F8A1	8.8	3.23779	0.011104			O3FAR1	-4.7	0.50418	0.011104
	KIAA1217	1.05	3.23758	0.201489			DLG3	-8.85	0.504195	0.011104
	B4GALT7	7.45	3.23706	0.0293645			TBC1D19	-4.6	0.505128	0.011104
	CDK6	9	3.23518	0.011104			ZNF43	-7.2	0.505213	0.011104
	HTRA4	0.85	3.23208	0.201489			HOXA2	-0.9	0.505222	0.011104
	P2RX7	2.2	3.22892	0.201489			LPIN3	-3.1	0.505826	0.011104
	BEND4	8.1	3.2278	0.0157286			PDCL	-6.3	0.505834	0.011104
	EPHA3	7.55	3.22616	0.0269208			AKR1D1	-1.4	0.506124	0.011104
	PURA	9	3.22518	0.011104			ZNF546	-7.4	0.50629	0.011104
	NPM3	9	3.22407	0.011104			CCDC74A	-3.75	0.506894	0.011104
	TOB2P1	4.75	3.22401	0.1168			OSMR	-1.65	0.50749	0.011104
	LOC284023	8.4	3.22211	0.0125998			C1R	-8.05	0.50768	0.011104
	KCTD1	6.95	3.22091	0.0388688			RTKN	-2.7	0.5077	0.011104
	CHTF8	9	3.21804	0.011104			CEACAM8	-0.75	0.507806	0.011104
	HSPA9	9	3.21357	0.011104			r_Plat_L3	-3.15	0.507871	0.011104
	TDRD6	5.85	3.21304	0.0760071			C21orf49	-7.05	0.507879	0.011104
	CAMK2B	2.65	3.21226	0.201489			ZNF672	-5.75	0.507897	0.011104
	LOC100129716	6.4	3.21187	0.0556394			NAT1	-7.95	0.508026	0.011104
	PFAS	9	3.21067	0.011104			ARHGEF5	-4.15	0.50822	0.011104
	DLX1	7.2	3.20835	0.0342725			C4B	-1.3	0.508488	0.011104
	MAGEB10	6.35	3.20758	0.0579641			ZNF565	-4.5	0.510269	0.011104
	C6orf132	3.3	3.20713	0.188385			FLJ37035	-6.85	0.51051	0.011104
	LOC100132832	8.65	3.20673	0.011104			PRND	-4.2	0.510698	0.011104
	FAM174B	7.95	3.20518	0.0195184			LOC100506123	-3.9	0.510798	0.011104
	DNAJC3	7.85	3.2024	0.0207946			CLEC2B	-4	0.511958	0.011104
	SCCPDH	8.95	3.20232	0.011104			RIMBP3B	-0.2	0.511958	0.011104
	LIN28B	9	3.19885	0.011104			HMGCL	-8.65	0.512047	0.011104
	NLE1	9	3.19871	0.011104			ZNF221	-5.4	0.512246	0.011104
	MGAT2	8.95	3.19772	0.011104			HMGCLL1	-1.7	0.512689	0.011104
	MGC14436	7.15	3.19595	0.0356685			PGLS	-3.95	0.512714	0.011104
	HOXC8	8.6	3.19122	0.011104			DDIT3	-6.65	0.512718	0.011104
	NAGPA	5.45	3.19119	0.0893105			ACACB	-2.85	0.512954	0.011104
	ADRBK1	9	3.19101	0.011104			GNB3	-2.35	0.513002	0.011104
	r_L1M4c	2	3.18948	0.201489			SWT1	-4.2	0.513671	0.011104
	LOC100527964	6.4	3.18797	0.0556394			r_L1MA4	0.15	0.513747	0.201489
	PCDH11Y	1.85	3.18719	0.201489			HERC2P2	-8.85	0.513992	0.011104
	STOX2	7.1	3.1871	0.036483			FAM49A	-1.5	0.514275	0.011104
	RPUSD3	7.3	3.18616	0.0323533			PRDM10	-2.25	0.514566	0.011104
	KLHL11	4.95	3.18375	0.10871			OPTN	-9	0.514568	0.011104
	COL1A1	5.45	3.18295	0.0893105			NPFFR2	-2.35	0.514665	0.011104
	GRB14	9	3.17821	0.011104			LOC100128288	-4.75	0.515171	0.011104
	NACAP1	9	3.17796	0.011104			TOLLIP	-1.2	0.515999	0.011104
	GDF6	3	3.17563	0.201489			LEKR1	-7.35	0.516222	0.011104
	SNORA3	8.05	3.17027	0.0195184			ZBTB7B	-0.1	0.516271	0.011104
	DDX3Y	8.6	3.16613	0.011104			ANGPT2	-7.9	0.516664	0.011104
	ATG4D	1.15	3.16575	0.201489			TULP3	-7.15	0.51716	0.011104
	MSTO1	8.15	3.16564	0.0157286			SGK223	-1.55	0.517214	0.011104
	SAA2	4.55	3.16504	0.124308			C2orf77	-4.95	0.51791	0.011104
	MSRA	3.55	3.16398	0.173893			BMS1P4	-6.05	0.517919	0.011104
	AFAP1	8.6	3.16214	0.011104			LOC139201	-0.1	0.518334	0.011104
	RFX1	3.8	3.16097	0.158753			MTMR11	-7.45	0.519246	0.011104
	ST6GALNAC4	4.25	3.15833	0.136262			UBE2L6	-8.6	0.519649	0.011104
	HSP90AA6P	8.45	3.15811	0.011412			LOC256880	-2.7	0.519782	0.011104
	ZC3H4	7.2	3.15612	0.0342725			r_L1MA5	-0.9	0.519873	0.011104
	r_Tigger4b	3.75	3.15531	0.161454			MCOLN1	2.6	0.519873	0.201489
	SLC2A12	5.4	3.15378	0.091358			TBC1D17	-6.15	0.519907	0.011104
	MNT	9	3.1536	0.011104			TMEM200B	-0.75	0.519924	0.011104
	RPS2P32	6.95	3.15323	0.0388688			S100A16	-5.3	0.520027	0.011104
	r_MER8	2.05	3.15206	0.201489			LSS	-4.15	0.520058	0.011104
	LOC286437	6.45	3.15061	0.0538625			RNF122	-4.85	0.520954	0.011104
	DBP	4.9	3.15045	0.11072			RELL2	-2.15	0.521119	0.011104
	DOCK9	5.45	3.14948	0.0893105			ZNF80	-3.2	0.522217	0.011104
	PPP3CC	6.55	3.14947	0.0496896			ZNF431	-6.2	0.522389	0.011104
	MEF2C	9	3.14864	0.011104			LOC100507401	-5.2	0.522414	0.011104
	HS3ST3B1	5.9	3.14758	0.0747608			PCDHGC3	-5	0.522435	0.011104
	LOC643387	9	3.14713	0.011104			ANKRD5	-6.65	0.522759	0.011104
	TBC1D14	7.75	3.14643	0.0224998			ADAM1	-0.9	0.523205	0.011104
	RPL13AP3	9	3.14632	0.011104			AMOT	-8.8	0.523314	0.011104
	SIAH1	5.4	3.1452	0.091358			CORO6	-0.8	0.52345	0.011104
	CCDC102A	2.95	3.14311	0.201489			IFI35	-3.95	0.52382	0.011104
	CDX2	7.15	3.14239	0.0356685			LOC100505812	-3.75	0.523978	0.011104
	PILRA	1.25	3.13718	0.201489			PLIN2	-3	0.524066	0.011104
	TMEM119	3.55	3.13718	0.173893			DERA	-6.35	0.524522	0.011104
	LOC100505702	2.65	3.13718	0.201489			KLHL4	-1	0.524979	0.011104
	BNIPL	2.75	3.13718	0.201489			S1PR5	0.15	0.525343	0.201489
	ZCCHC4	4.85	3.13606	0.112742			C3orf33	-5.6	0.525589	0.011104
	C14orf64	2.8	3.136	0.201489			RFX3	-4.25	0.525637	0.011104
	SLAMF6	4.75	3.13574	0.1168			FAM214B	-5.05	0.525686	0.011104
	r_tRNA-Trp-TGG	0.6	3.13505	0.201489			DDX58	-5.3	0.525857	0.011104
	SNORD63	5.5	3.13335	0.0878979			NR2E1	-0.95	0.525907	0.011104
	DHX37	9	3.13257	0.011104			IRAK4	-5.35	0.526331	0.011104
	CHDH	0.5	3.13091	0.201489			TLR8-AS1	-1.3	0.52658	0.011104
	SUSD4	8.55	3.12798	0.011104			LOC100506866	-6.4	0.526952	0.011104
	ZNF205	5.7	3.12621	0.0808321			C12orf66	-4.3	0.527215	0.011104
	RNF166	5.35	3.12309	0.093094			PKIG	-4.5	0.527819	0.011104
	SNORD18C	4.4	3.12126	0.130395			LOC100129794	-5.3	0.528106	0.011104
	LOC100329109	8.95	3.12044	0.011104			KCNA7	-1.7	0.52812	0.011104
	r_MLT1F2	1	3.12041	0.201489			TIMP1	-7.95	0.528238	0.011104
	HNRNPA1	9	3.1204	0.011104			BMS1P1	-4.65	0.528293	0.011104
	MRPL10	9	3.12037	0.011104			HLA-DRB5	-7.3	0.528293	0.011104
	C15orf39	7.95	3.11703	0.0195184			QRFPR	-4.65	0.528571	0.011104
	MAST1	6.35	3.11236	0.0579641			ZNF583	-3.4	0.528707	0.011104
	STARD3	6.05	3.11225	0.0680909			CTNNBIP1	-6.1	0.529081	0.011104
	FAM86B2	5.55	3.10973	0.085988			IFI30	-6.4	0.529428	0.011104
	TRMT2A	8.45	3.10509	0.011412			RAB11FIP3	-3.35	0.529953	0.011104
	JPH1	7.65	3.10217	0.0245171			BIN3	-6.55	0.53002	0.011104
	JTB	9	3.10093	0.011104			C4orf34	-7.75	0.530436	0.011104
	SYNGAP1	1.65	3.10088	0.201489			LTBP3	-4.15	0.530953	0.011104
	CLPTM1L	9	3.09901	0.011104			WBP5	-8.6	0.531047	0.011104
	MIR3658	5.7	3.0966	0.0808321			LENG1	-5.85	0.531234	0.011104
	OSBPL1A	8.55	3.09634	0.011104			LRRC17	-0.25	0.531329	0.011104
	HSPA12A	7.9	3.09346	0.0203802			FBXL5	-3	0.531537	0.011104
	FOXG1	9	3.09237	0.011104			MTHFSD	-2.2	0.531724	0.011104
	UBL3	9	3.08866	0.011104			P2RY11	0.95	0.531927	0.201489
	OSR1	2.4	3.08565	0.201489			CDCA3	-9	0.532175	0.011104
	GEMIN5	9	3.08483	0.011104			RBM43	-3.75	0.532262	0.011104
	OTUD4	9	3.08469	0.011104			C15orf57	-5.9	0.532384	0.011104
	CHCHD10	9	3.08338	0.011104			HIST2H2AA3	-9	0.532604	0.011104
	MIR17HG	7.05	3.07931	0.0373439			SGK3	-1.15	0.533006	0.011104
	LOC100133991	1.65	3.07741	0.201489			NEK8	-5.55	0.533031	0.011104
	CRMP1	2.1	3.07677	0.201489			C9orf37	-4.55	0.533512	0.011104
	CD84	6.6	3.06931	0.049006			INE1	-2.6	0.533612	0.011104
	FSD1L	5.45	3.06813	0.0893105			r_MLT2A1	-2.55	0.533661	0.011104
	USP25	8.45	3.06708	0.011412			CARHSP1	-8.8	0.533725	0.011104
	KCTD12	9	3.05886	0.011104			ZNF100	-5.55	0.533742	0.011104
	DCP1B	8.35	3.05787	0.0134633			TMEM180	-1.45	0.534263	0.011104
	HERPUD1	9	3.05708	0.011104			DPM2	-8.35	0.534486	0.011104
	ORAI1	9	3.05656	0.011104			CYP2W1	-5	0.534844	0.011104
	FAM105A	8.7	3.05625	0.011104			SLC35B2	-4.15	0.535203	0.011104
	APOC4-APOC2	3.5	3.05541	0.176572			ASF1B	-5.5	0.535505	0.011104
	LOC283693	0.55	3.05247	0.201489			C4orf33	-3.55	0.536015	0.011104
	CRIP3	3.1	3.05131	0.201489			PCDHA9	-2.8	0.536098	0.011104
	P2RX5	1.6	3.04992	0.201489			GNG11	-5.7	0.536357	0.011104
	ZIC5	9	3.0497	0.011104			SNORA48	-3.2	0.537435	0.011104
	ARHGAP20	6.25	3.04952	0.0614057			RUSC2	-1.75	0.537706	0.011104
	CLPX	7.55	3.04824	0.0269208			SCARNA5	-5.3	0.537814	0.011104
	ARHGAP22	4.6	3.04813	0.122561			CTSF	-0.9	0.537838	0.011104
	PACRGL	5.95	3.0478	0.0724579			BMP1	-1.8	0.538058	0.011104
	CENPV	9	3.04759	0.011104			MAFB	-0.85	0.538318	0.011104
	MAP3K10	5.05	3.04723	0.105038			ATXN7L1	-4.6	0.538594	0.011104
	TMEM27	3.85	3.04723	0.15622			NDUFV3	-8.65	0.538767	0.011104
	r_L1M2	2.3	3.04723	0.201489			TP73	-4.05	0.538861	0.011104
	XBP1	9	3.04718	0.011104			ZFP1	-4.05	0.539069	0.011104
	CDH7	8.8	3.0468	0.011104			RP9P	-4.15	0.539421	0.011104
	SERP1	9	3.04622	0.011104			GBGT1	-4.8	0.539434	0.011104
	RBPMS2	8.75	3.04277	0.011104			TRPC1	-6.6	0.53952	0.011104
	MYOZ3	6.35	3.04273	0.0579641			ZNF337	-4.95	0.54001	0.011104
	GFER	7.6	3.04267	0.0255648			LOC100289187	-3	0.540064	0.011104
	FOXC1	9	3.04184	0.011104			MEIS3	-1.65	0.540703	0.011104
	UBASH3B	5.7	3.04096	0.0808321			METRNL	-0.6	0.540769	0.011104
	RPL9	9	3.04093	0.011104			RNFT1	-9	0.541184	0.011104
	PLA2G4A	8.05	3.03751	0.0195184			TCEAL1	-7.35	0.541699	0.011104
	SCLY	7.55	3.03547	0.0269208			LOC728875	0.7	0.542034	0.201489
	PA2G4P4	9	3.03339	0.011104			ARMCX3	-7.3	0.542945	0.011104
	LINC00240	1.6	3.0317	0.201489			SYTL5	-5.75	0.543027	0.011104
	POPDC3	7	3.03166	0.0381611			SH3BGRL3	-9	0.543059	0.011104
	CSNK1G2	7.95	3.03146	0.0195184			PHF11	-2.25	0.543193	0.011104
	ARRB1	8.5	3.03042	0.011104			C9orf30	-6.15	0.54421	0.011104
	YY1	9	3.02316	0.011104			RLN2	-8.45	0.54427	0.011104
	r_L1MA9	6.75	3.02097	0.0437774			LOC100129931	-0.45	0.544297	0.011104
	RBM14	9	3.02074	0.011104			ALKBH6	-7.7	0.544473	0.011104
	CBX4	8.55	3.01962	0.011104			PCSK1N	1.1	0.544563	0.201489
	r_LTR7B	4.85	3.01699	0.112742			TCEA2	-5.2	0.544651	0.011104
	SOWAHC	6.1	3.01488	0.0663844			C1orf130	-2.4	0.545328	0.011104
	ADH4	4.75	3.01465	0.1168			PMAIP1	-9	0.545485	0.011104
	HSD17B1	8.05	3.0142	0.0195184			TRMT2B	-5.9	0.545959	0.011104
	TMEM170A	5.75	3.01393	0.0801311			CRSP8P	-8.85	0.546369	0.011104
	ROBO1	9	3.01348	0.011104			SPATA7	-3.15	0.546438	0.011104
	CBX6	8.05	3.0126	0.0195184			PGBD4	-1.8	0.546539	0.011104
	FBXL19	5.4	3.01233	0.091358			MNS1	-5.95	0.546841	0.011104
	WDR43	9	3.01217	0.011104			VWA5A	-5.2	0.547495	0.011104
	HAS3	5.45	3.01163	0.0893105			PPP1R3D	-2.45	0.547582	0.011104
	CCM2	6.25	3.01026	0.0614057			ZNF75D	-4.25	0.547641	0.011104
	IK	8.95	3.00798	0.011104			C9orf125	-6.95	0.547778	0.011104
	SPRY1	8.45	3.00662	0.011412			ZNF443	-4.95	0.548139	0.011104
	USP6NL	7.45	3.00305	0.0293645			LRRC40	-5.75	0.548162	0.011104
	ARHGAP10	9	3.00271	0.011104			ZBTB20	1.25	0.548373	0.201489
	FHOD1	9	3.00241	0.011104			WDR34	-5.15	0.548391	0.011104
	BMPR1B	5.35	3.001	0.093094			FAM175A	-3.75	0.548495	0.011104
	UBE2J2	9	2.99965	0.011104			ECHDC2	-4.25	0.548516	0.011104
	MIR4721	9	2.99866	0.011104			PPP1R13L	-3.1	0.54907	0.011104
	PPP1R16A	3.6	2.9984	0.170636			PPP1R26	-3.7	0.549124	0.011104
	CCZ1B	7.6	2.99729	0.0255648			FAM24B	1.65	0.549171	0.201489
	BCL9L	5.25	2.99548	0.0972626			CR1L	-5.4	0.549335	0.011104
	FAHD2B	6.3	2.99532	0.0593884			DNAJC28	-6.8	0.549384	0.011104
	C7orf26	8.95	2.99491	0.011104			RCAN2	-2.65	0.550001	0.011104
	LOC100506730	3.4	2.9949	0.182469			C4orf49	-8.8	0.550238	0.011104
	UBE2B	9	2.99169	0.011104			PCNT	-6.9	0.550331	0.011104
	C1orf210	5.95	2.99093	0.0724579			CD83	-2.75	0.550914	0.011104
	U2AF2	8.5	2.9906	0.011104			r_Tigger3c	-3.7	0.551147	0.011104
	FOXD4L3	2.9	2.98973	0.201489			ANKZF1	-4.4	0.551297	0.011104
	SLA2	2.2	2.98729	0.201489			DMBX1	-1.5	0.551415	0.011104
	PIP5K1P1	2.35	2.98729	0.201489			TCEAL2	-3.1	0.552256	0.011104
	LACTB	7.75	2.985	0.0224998			EDN1	-0.9	0.552258	0.011104
	LRSAM1	5.8	2.98349	0.078031			LOC100131234	-5.9	0.552287	0.011104
	SNX29	8.45	2.98174	0.011412			CXorf21	-1.05	0.552644	0.011104
	LOC144486	3.65	2.98102	0.167628			GNAI2	-7.15	0.552697	0.011104
	MGC12916	6.95	2.98016	0.0388688			A1BG-AS1	-2	0.553514	0.011104
	FAM133B	2.7	2.97843	0.201489			LAMB2	-4.35	0.554221	0.011104
	ROR1	8.9	2.97637	0.011104			ZNF833P	-2.5	0.554239	0.011104
	C1orf151-NBL1	7.15	2.97581	0.0356685			PDK4	-1.4	0.554434	0.011104
	RILPL2	7.15	2.9758	0.0356685			ZNF491	-6.1	0.554524	0.011104
	TTBK2	1.75	2.9758	0.201489			r_HY3	-6	0.55468	0.011104
	HS6ST2	8.95	2.97526	0.011104			r_LTR12F	-2.6	0.555109	0.011104
	PECAM1	4.15	2.9719	0.14104			ZNF229	-3.35	0.555189	0.011104
	MCAT	6.8	2.97134	0.0426192			VPS39	-3.85	0.555366	0.011104
	HTR7P1	3.45	2.97082	0.179157			IKBKE	-1.4	0.55538	0.011104
	GOLGA6L5	2.35	2.97022	0.201489			IFNAR1	-6	0.555502	0.011104
	EIF2B1	9	2.96863	0.011104			KCNN3	-5.15	0.555819	0.011104
	TMEM241	5.25	2.96704	0.0972626			MEF2BNB-MEF2B	-7.2	0.556068	0.011104
	ATMIN	8.95	2.96448	0.011104			HSD17B7P2	-6.1	0.556939	0.011104
	NFATC4	6.85	2.96035	0.0412288			ZNF396	-2.65	0.556958	0.011104
	NAA11	3.6	2.95921	0.170636			C10orf35	-5.2	0.557066	0.011104
	SNX1	9	2.95867	0.011104			ATL3	-3.35	0.557188	0.011104
	SRXN1	7.95	2.95748	0.0195184			SAMD12	-7.2	0.557782	0.011104
	BGN	3.5	2.9567	0.176572			PLEKHH1	-1.85	0.557808	0.011104
	NR2F6	9	2.95555	0.011104			TNFRSF1A	-4.45	0.557883	0.011104
	LOC100506083	8.35	2.95322	0.0134633			ZBED1	-5.15	0.558474	0.011104
	ADAMTS17	8.9	2.95271	0.011104			GPR137C	-2.45	0.558724	0.011104
	ZNF408	5.3	2.95213	0.094754			MVD	-4.85	0.559179	0.011104
	ZNF517	3.8	2.95211	0.158753			LNX2	-1.35	0.55941	0.011104
	LOC643406	6.5	2.95033	0.0504404			LOC100506012	-4.5	0.559576	0.011104
	KRTAP21-2	4.05	2.95026	0.144954			MDH1B	-4.7	0.559965	0.011104
	C4orf21	8.45	2.94935	0.011412			EXD1	-2.5	0.560232	0.011104
	KLHL18	7.5	2.94935	0.0279271			TOX2	1.45	0.560468	0.201489
	KRT17	5.55	2.94789	0.085988			MYL12A	-8	0.561223	0.011104
	CHSY1	9	2.94764	0.011104			CABYR	-7.2	0.561244	0.011104
	MBD6	6.9	2.94756	0.0409053			PHF2	-7.25	0.561373	0.011104
	IRGM	8.75	2.94566	0.011104			KATNAL2	-0.95	0.561501	0.011104
	TRPM1	7.5	2.94438	0.0279271			ARHGAP23	-4	0.561542	0.011104
	GRM6	4.3	2.94415	0.133963			BEX2	-7.4	0.561676	0.011104
	HOXD1	8.9	2.94392	0.011104			SLFN5	-6.5	0.56215	0.011104
	GIPC1	7.35	2.94331	0.0317985			CCBE1	-4.25	0.562201	0.011104
	ZNF589	4.95	2.9421	0.10871			INVS	-3.1	0.562373	0.011104
	PTGES3	9	2.94117	0.011104			MYLPF	-7.3	0.562389	0.011104
	ZNF354A	8.8	2.9403	0.011104			RND1	-1.95	0.562507	0.011104
	TAF5	8.35	2.93956	0.0134633			MAN1B1	-5.05	0.562634	0.011104
	GPLD1	7.8	2.93815	0.0219077			APOBEC3D	-4.15	0.562774	0.011104
	C1orf50	5.6	2.9378	0.0838556			TERC	-1.05	0.563467	0.011104
	RASAL2	9	2.93704	0.011104			JMJD5	-5.65	0.563987	0.011104
	MIIP	5.75	2.93583	0.0801311			RBBP9	-4.45	0.56428	0.011104
	ATP1B2	6.95	2.93435	0.0388688			NDST4	-0.6	0.564448	0.011104
	NME4	9	2.93422	0.011104			LOC440910	-5.15	0.564492	0.011104
	TNIK	7.5	2.92953	0.0279271			LRRC37A2	-1.25	0.564557	0.011104
	LOC100192204	9	2.92864	0.011104			C9orf80	-8.5	0.564885	0.011104
	TXNL4A	9	2.9275	0.011104			IFT140	-6.2	0.56553	0.011104
	LOC282997	7.15	2.92619	0.0356685			TMCC2	-2.55	0.56601	0.011104
	IKZF2	6.15	2.92604	0.0651272			ZNF792	-3.05	0.566073	0.011104
	BOD1	9	2.92601	0.011104			TECR	-7	0.566817	0.011104
	SIGLEC16	4.25	2.9256	0.136262			TMED1	-4.5	0.567186	0.011104
	IKZF3	1.25	2.92363	0.201489			r_MER33	-5.5	0.567766	0.011104
	ASPHD2	8.75	2.9209	0.011104			CATSPER2	-2.95	0.567812	0.011104
	SMG8	7.85	2.92015	0.0207946			CBR3	-4.4	0.568127	0.011104
	KCTD21	6.65	2.91804	0.0471752			VAV3	-2.15	0.568339	0.011104
	RPRM	7.7	2.91734	0.0237412			LOC641364	-1.3	0.568457	0.011104
	JAG2	8.95	2.9161	0.011104			METTL12	-1.95	0.568661	0.011104
	CLN6	9	2.91488	0.011104			MAP4K1	-2.7	0.569304	0.011104
	NEURL2	2.05	2.91272	0.201489			CLUL1	-3	0.5698	0.011104
	ABCB5	7.5	2.91234	0.0279271			FAM21A	-1.8	0.569824	0.011104
	CCDC108	4.8	2.9104	0.11494			r_(TTCC)n	-1.45	0.570043	0.011104
	NBPF11	7.5	2.90999	0.0279271			SPRR1A	-2.8	0.570043	0.011104
	r_(CTGGGG)n	7	2.90931	0.0381611			PKNOX1	-7.25	0.570506	0.011104
	KCNJ8	8.8	2.90896	0.011104			APOBEC3F	-5.25	0.570577	0.011104
	FGFBP3	5.65	2.9064	0.0825247			C14orf167	-3.25	0.57071	0.011104
	GNA11	3.2	2.90263	0.195193			HIST1H2AE	-9	0.571273	0.011104
	SCARNA12	9	2.90215	0.011104			FP588	-2	0.57161	0.011104
	ZNF324	4.4	2.90172	0.130395			PCBP1-AS1	-2.15	0.571612	0.011104
	GRAMD4	8.95	2.90141	0.011104			FAM86B1	-0.95	0.571861	0.011104
	TSSC4	3.9	2.90127	0.153473			FAM165B	-9	0.572306	0.011104
	TOX	3.25	2.90107	0.191649			RASGRP3	-2.25	0.572823	0.011104
	KLHL6	4.6	2.90107	0.122561			GPANK1	-6.2	0.572917	0.011104
	COMMD3	8.9	2.89994	0.011104			COG3	-1.4	0.573084	0.011104
	r_L1MB2	8.95	2.89922	0.011104			LOC283299	-5.55	0.573377	0.011104
	PTGER4	4.3	2.89919	0.133963			APOL2	-5.05	0.573722	0.011104
	LOC729080	9	2.89875	0.011104			ASB3	-6.2	0.574424	0.011104
	RAB6C	5.05	2.89826	0.105038			ZFP41	-1.85	0.574822	0.011104
	VASH1	7.25	2.89821	0.0333208			CECR5-AS1	-1	0.574839	0.011104
	FAM214A	9	2.89808	0.011104			CRAT	-1.9	0.575669	0.011104
	STK33	5.95	2.89788	0.0724579			AVEN	-3.6	0.576139	0.011104
	GDF11	6.4	2.89758	0.0556394			ACOT8	-9	0.576452	0.011104
	SAMD1	6.45	2.89382	0.0538625			SMARCA1	-8.1	0.577084	0.011104
	SNORD49B	5.6	2.89152	0.0838556			C21orf33	-9	0.577268	0.011104
	GADD45GIP1	8.9	2.88974	0.011104			TMEM194B	-4.85	0.57731	0.011104
	LOC100132526	2.5	2.88932	0.201489			C9orf89	-5.65	0.577328	0.011104
	SFXN1	9	2.88767	0.011104			GATSL1	-3.2	0.577954	0.011104
	MTHFD1L	9	2.8867	0.011104			LOC100128126	-3.55	0.578279	0.011104
	TRABD	7.55	2.8848	0.0269208			CRYBB2P1	-4.15	0.578602	0.011104
	FUK	6.95	2.88379	0.0388688			DHX35	-7.1	0.57863	0.011104
	CDC37L1	6.1	2.87967	0.0663844			ZNF385A	1.55	0.578663	0.201489
	C4orf32	7.65	2.87681	0.0245171			r_(CCCCG)n	-4.55	0.579294	0.011104
	r_(CCCCAG)n	6.1	2.87497	0.0663844			CCDC163P	-3.45	0.579779	0.011104
	GCSH	9	2.87456	0.011104			MAP3K15	-3.7	0.579847	0.011104
	MAGI1	8.45	2.87353	0.011412			MAP3K11	-3.15	0.579853	0.011104
	KRT80	1.25	2.87223	0.201489			MAN1C1	-1.25	0.580375	0.011104
	QDPR	9	2.87168	0.011104			PRKAR2A	-2.4	0.580953	0.011104
	CASC3	9	2.87078	0.011104			SERPINB1	-7.5	0.58099	0.011104
	MTUS1	8.45	2.87062	0.011412			MAP2	-5.6	0.580993	0.011104
	SLC35D1	8.75	2.8691	0.011104			VRK3	-5.85	0.581332	0.011104
	HMGA1	9	2.86855	0.011104			ZNF239	-5.45	0.581396	0.011104
	POLDIP2	9	2.86633	0.011104			ZNF826P	-4.75	0.581611	0.011104
	PXMP2	9	2.86499	0.011104			TUT1	-4.75	0.582122	0.011104
	r_L1ME3D	5.65	2.86417	0.0825247			FAM113A	-8.35	0.582442	0.011104
	EXTL3	7.55	2.86309	0.0269208			C1orf54	-8.25	0.582654	0.011104
	EMB	9	2.86295	0.011104			PTPN6	-6.8	0.582866	0.011104
	TRPC4	1.95	2.86229	0.201489			S100A10	-8.85	0.583016	0.011104
	CALHM1	3.05	2.86229	0.201489			C2orf43	-6.15	0.583881	0.011104
	CDCA5	9	2.86074	0.011104			PCYT1A	-2.5	0.584131	0.011104
	MARC1	7.5	2.85998	0.0279271			LOC100507495	-5.6	0.584983	0.011104
	SESN3	6.5	2.85972	0.0504404			SNORD89	0.5	0.585096	0.201489
	C1orf190	3.4	2.8593	0.182469			U2AF1L4	-4.65	0.585128	0.011104
	SNORD36C	6.25	2.85803	0.0614057			LOC100129961	-6.6	0.585478	0.011104
	ATXN7	7.65	2.85795	0.0245171			DNAJB5	-1.45	0.58554	0.011104
	SPATA18	3.4	2.85789	0.182469			PSKH1	-7.2	0.585931	0.011104
	FAM21B	9	2.85753	0.011104			ZNF280B	-5.95	0.586311	0.011104
	r_Tigger5	7.6	2.85519	0.0255648			SIGLEC10	-4.35	0.586338	0.011104
	BEND3	7.55	2.85347	0.0269208			WWC3	-7.25	0.586397	0.011104
	ZNF169	3.3	2.85311	0.188385			SQRDL	-4.8	0.586492	0.011104
	PRKRIR	9	2.8511	0.011104			VPS16	-9	0.586535	0.011104
	BIRC3	6.75	2.85107	0.0437774			C19orf73	-2	0.586647	0.011104
	ZP3	3.95	2.85107	0.150706			RNF144B	-0.55	0.587122	0.011104
	r_MER41-int	1.4	2.85107	0.201489			LOC100170939	0.05	0.58734	0.201489
	LOC641367	2.4	2.85107	0.201489			ZFP64	-2.8	0.5874	0.011104
	REPIN1	9	2.85051	0.011104			SRGAP2P2	-5.6	0.587461	0.011104
	LOC731275	4.55	2.85004	0.124308			FAS	-7.6	0.587572	0.011104
	UBP1	8.95	2.84909	0.011104			LOC283688	-0.25	0.587755	0.011104
	RRP7B	7.65	2.84768	0.0245171			IFNAR2	-5.95	0.588927	0.011104
	DLEU2	6.55	2.84757	0.0496896			FBXL21	-2.1	0.589189	0.011104
	CAMLG	9	2.84658	0.011104			CCDC89	-5.9	0.589371	0.011104
	CCT6P1	7.75	2.84496	0.0224998			r_MSTB1	0	0.58989	0.201489
	LDLRAD3	8.1	2.84491	0.0157286			CTSL1	-8.8	0.590046	0.011104
	CUEDC1	6.75	2.84272	0.0437774			MAGED4	-6.55	0.590944	0.011104
	POLG	9	2.84149	0.011104			MAP1LC3A	-4.2	0.591099	0.011104
	NFKBIZ	6.7	2.83955	0.0456345			RHBDD3	-1.9	0.591485	0.011104
	ASXL2	9	2.83679	0.011104			PLK1S1	-5.05	0.591639	0.011104
	r_tRNA-Arg-CGA_	2.2	2.83672	0.201489			BOLA1	-3.2	0.591649	0.011104
	FLJ37201	3.15	2.8367	0.198521			AHRR	-4	0.591677	0.011104
	EPS8L1	3.3	2.8367	0.188385			ZNF503-AS2	-1.5	0.592024	0.011104
	PRR23C	0.05	2.8367	0.201489			ST6GALNAC5	-0.15	0.592634	0.011104
[truncated: 4,689 more rows]

## Sheet: 3R
Additional file 2: Table S2. Differentially expressed genes of RNAseq from the comparisons between the CCHCR1 cell lines and control cells.
CCHCR1 Iso3Risk compared with controls
DEGs up	GeneName	Score	FoldChange	FDR		DEGs down	GeneName	Score	FoldChange	FDR
	GALNT13	9	4.52685e+09	0.0181494			WFDC2	-9	3.52425e-11	0.0181494
	CNTN1	4.7	4.08345e+09	0.0181494			PTN	-9	4.98078e-11	0.0181494
	ESRRG	9	2.86711e+09	0.0181494			MAGEH1	-9	5.4238e-11	0.0181494
	RORB	7.45	2.75547e+09	0.0181494			ZNF625-ZNF20	-9	1.23168e-10	0.0181494
	SYT1	8.05	2.75547e+09	0.0181494			LAMB2	-8.25	1.23181e-10	0.0181494
	GABRA5	8.4	2.70281e+09	0.0181494			CTSZ	-9	1.30065e-10	0.0181494
	PPFIA2	6.3	2.34581e+09	0.0181494			ANKRD37	-9	1.31805e-10	0.0181494
	BSN	5.3	2.16501e+09	0.0181494			CCL2	-9	1.34802e-10	0.0181494
	PROK2	5.65	2.0666e+09	0.0181494			H2AFJ	-9	1.41522e-10	0.0181494
	SPANXN5	8.85	1.99829e+09	0.0181494			PARP14	-9	1.69626e-10	0.0181494
	MDGA2	6.35	1.9114e+09	0.0181494			SPINK4	-8.55	1.71082e-10	0.0181494
	KCNQ2	8.75	1.80188e+09	0.0181494			ZNF160	-9	1.80464e-10	0.0181494
	ZSCAN5A	3.9	1.67296e+09	0.0181494			ZNF141	-8.9	1.84543e-10	0.0181494
	DACH2	5.4	1.57456e+09	0.0181494			STXBP1	-7.85	1.85687e-10	0.022577
	ITGB1BP2	7.45	1.57456e+09	0.0181494			TTC30B	-5.55	1.85691e-10	0.0930116
	SNORA1	4.8	1.50156e+09	0.0181494			SLFN12	-9	1.87801e-10	0.0181494
	PDE3A	9	1.47615e+09	0.0181494			C1R	-9	1.89864e-10	0.0181494
	PPM1J	2.95	1.39011e+09	0.0181494			PPP1R18	-7.9	1.91893e-10	0.0219584
	r_(ATTG)n	6.45	1.39011e+09	0.0181494			SPAG6	-8.55	1.95027e-10	0.0181494
	ATOH8	5.15	1.37774e+09	0.0181494			RAPGEF4	-7.35	2.00168e-10	0.0325176
	SNORD38B	6.05	1.37774e+09	0.0181494			MAPK13	-9	2.03314e-10	0.0181494
	CNTNAP4	5.25	1.35141e+09	0.0181494			GMPR	-9	2.07898e-10	0.0181494
	NLRP11	4.75	1.30323e+09	0.0181494			IGFBP7	-9	2.09973e-10	0.0181494
	SLC8A1	9	1.30323e+09	0.0181494			ZNF20	-9	2.13706e-10	0.0181494
	DOK6	5.35	1.27933e+09	0.0181494			CBR3	-9	2.16466e-10	0.0181494
	PAK7	5.85	1.27933e+09	0.0181494			ZNF681	-8.1	2.23154e-10	0.0219584
	TSNARE1	8.25	1.21635e+09	0.0181494			KLHL4	-5.55	2.24513e-10	0.0930116
	LY6G6D	6.15	1.20125e+09	0.0181494			MPZL2	-3	2.27674e-10	0.201933
	NAP1L3	8.5	1.20125e+09	0.0181494			ZNF433	-9	2.32899e-10	0.0181494
	FLJ43663	5.1	1.08251e+09	0.0181494			BEND7	-7.85	2.37677e-10	0.022577
	CUBN	5.95	1.08251e+09	0.0181494			ADCY7	-8.2	2.40156e-10	0.0181494
	C3orf32	5.85	1.05109e+09	0.0181494			ORAI3	-8.3	2.46832e-10	0.0181494
	XYLT1	9	1.05109e+09	0.0181494			ZNF532	-7.95	2.48576e-10	0.0219584
	ERN1	4.5	1.04258e+09	0.0181494			RBP1	-9	2.51624e-10	0.0181494
	SLC13A4	5.85	1.04258e+09	0.0181494			ARHGEF5	-8.25	2.51663e-10	0.0181494
	MORN1	6.8	1.04258e+09	0.0181494			IFI35	-8.1	2.59388e-10	0.0219584
	LRRC48	3.45	9.84097e+08	0.0181494			RAB9B	-7.7	2.68256e-10	0.0255515
	ZIC3	4.95	9.84097e+08	0.0181494			SFRP1	-8.4	2.73475e-10	0.0181494
	ABCC2	5.45	9.84097e+08	0.0181494			HCP5	-8.9	2.75249e-10	0.0181494
	GLI1	6.4	9.84097e+08	0.0181494			FAAH2	-8	2.90152e-10	0.0219584
	GPD1	4.15	9.55702e+08	0.0181494			FBN1	-9	2.9251e-10	0.0181494
	FOSB	4.4	9.55702e+08	0.0181494			ZNF677	-8.65	2.99111e-10	0.0181494
	LOC91948	5.2	9.55702e+08	0.0181494			TPPP3	-6.45	2.99111e-10	0.0555085
	PREX2	6.2	9.55702e+08	0.0181494			STX1A	-5.6	3.09088e-10	0.0917109
	SNORD15A	3.55	9.00938e+08	0.0181494			LIPH	-7.7	3.09701e-10	0.0255515
	NKAIN1	5.05	9.00938e+08	0.0181494			ZNF826P	-9	3.10245e-10	0.0181494
	HIST1H2AJ	1.6	8.6882e+08	0.0181494			ZNF816-ZNF321P	-7.45	3.13716e-10	0.0292659
	ZNF670	3.15	8.6882e+08	0.0181494			DYRK3	-3.65	3.19685e-10	0.194719
	TMEM145	4.15	8.6882e+08	0.0181494			EPHB6	-7.25	3.22438e-10	0.0330562
	FAM184B	5.1	8.6882e+08	0.0181494			C20orf112	-8	3.23412e-10	0.0219584
	PTGFR	7.2	8.6882e+08	0.0181494			ZNF441	-5.85	3.27054e-10	0.0781959
	PABPC4L	3.25	7.87278e+08	0.0181494			SPATA6	-6	3.28074e-10	0.0694433
[truncated: 6,964 more rows]
