# Supplementary material for: Intracellular signalling pathways and cytoskeletal functions converge on the psoriasis candidate gene CCHCR1 expressed at P-bodies and centrosomes
Source: BMC Genomics. 2018 Jun 4;19:432. doi: 10.1186/s12864-018-4810-y (PMC5987482; doi:10.1186/s12864-018-4810-y)
Supplement: Supplementary file 3 — Table S3. Gene enrichment analysis of DEGs from the CCHCR1-HEK293 cell lines based on RNAseq. Cell line-specific gene enrichment analyses of DEGs (Additional file 2: Table S2) from the CCHCR1-overexpressing cell lines Iso1Non-risk (1 N), Iso1Risk (1R), Iso3Non-risk (3 N), and Iso3Risk (3R) when compared with wild type and vector controls. The gene enrichment analysis of DEGs that were shared by the four CCHCR1 cell lines (Intersection). Analyses were done using the KEGG pathway analysis (WebGestaltR and WebGestalt), and GO and cluster analyses from DAVID. Gene enrichment of Iso3Non-Risk DEGs in the mRNA surveillance pathway is shown (KEGG pathway figure and a list of genes). (XLSX 1183 kb) [file 12864_2018_4810_MOESM3_ESM.xlsx]

## Sheet: Description
Additional file 3: Table S3. Gene enrichment analysis of DEGs from the CCHCR1-HEK293 cell lines based on RNAseq.

## Sheet: 1N
Table S3. Gene enrichment analysis of DEGs from the CCHCR1 cell lines based on RNAseq.
CCHCR1 Iso1Non-risk compared with controls
			WebGestalR KEGG ( DEGs Up&Down)				WebGestalR KEGG (DEGs Up&Down)					WebGestalt 2013 Up&Down									WebGestalt 2013											WebGestalt 2013
DEGs Up&down			Min, Max N of Gene IDs in the category: 5, 100				Min, Max N of Gene IDs in the category: 5, 500					KEGG Pathway	Gene count	Statistics							DEGs Up		KEGG Pathway	Gene count	Statistics							DEGs Down		KEGG Pathway	Gene count	Statistics							DEGs Highly up FC>1.0E+07			DEGs Highly down FC<2.0E-08			KEGG Pathway up&down
NLRP11		ID	Name	#Gene	FDR		ID	Name	#Gene	FDR		Metabolic pathways	331	C=1130	O=331	E=176.13	R=1.88	rawP=3.20e-32	adjP=6.27e-30		NLRP11		Metabolic pathways	163	C=1130;O=163;E=89.22;R=1.83;rawP=4.54e-14;adjP=6.90e-12							AR		Metabolic pathways	168	C=1130;O=168;E=87.04;R=1.93;rawP=1.26e-16;adjP=1.93e-14								NLRP11		AR			Calcium signaling pathway
ETV4		hsa01521	EGFR tyrosine kinase inhibitor resistance	35	1.24e-05		hsa05200	Pathways in cancer	140	0.0302		Pathways in cancer	114	C=326	O=114	E=50.81	R=2.24	rawP=5.04e-18	adjP=4.94e-16		ETV4		MAPK signaling pathway	48	C=268;O=48;E=21.16;R=2.27;rawP=7.64e-08;adjP=5.81e-06							LOC729041		Pathways in cancer	63	C=326;O=63;E=25.11;R=2.51;rawP=1.08e-11;adjP=8.26e-10								ETV4		LOC729041			Neuroactive ligand-receptor interaction
NMUR2		hsa04350	TGF-beta signaling pathway	35	1.42e-05		hsa04510	Focal adhesion	78	0.0302		Focal adhesion	78	C=200	O=78	E=31.17	R=2.50	rawP=9.24e-16	adjP=6.04e-14		NMUR2		Pathways in cancer	51	C=326;O=51;E=25.74;R=1.98;rawP=2.21e-06;adjP=4.99e-05							ZNF677		ErbB signaling pathway	26	C=87;O=26;E=6.70;R=3.88;rawP=1.01e-09;adjP=5.15e-08								NMUR2		ZNF677			Carbohydrate digestion and absorption
SYNPO		hsa04012	ErbB signaling pathway	36	1.42e-05		hsa04933	AGE-RAGE signaling pathway in diabetic complications	43	0.036		MAPK signaling pathway	94	C=268	O=94	E=41.77	R=2.25	rawP=3.20e-15	adjP=1.57e-13		SYNPO		Focal adhesion	37	C=200;O=37;E=15.79;R=2.34;rawP=1.00e-06;adjP=4.99e-05							ZNF826P		Calcium signaling pathway	39	C=177;O=39;E=13.63;R=2.86;rawP=1.87e-09;adjP=7.15e-08								SYNPO		ZNF826P			Glycosphingolipid biosynthesis - ganglio series
PSG4		hsa04370	VEGF signaling pathway	28	1.42e-05		hsa04360	Axon guidance	68	0.036		Wnt signaling pathway	58	C=150	O=58	E=23.38	R=2.48	rawP=6.32e-12	adjP=2.48e-10		PSG4		Osteoclast differentiation	27	C=128;O=27;E=10.11;R=2.67;rawP=2.16e-06;adjP=4.99e-05							GRINA		Focal adhesion	41	C=200;O=41;E=15.41;R=2.66;rawP=6.87e-09;adjP=2.10e-07								PSG4		GRINA			Malaria
GNN		hsa05133	Pertussis	32	1.88e-05		hsa04071	Sphingolipid signaling pathway	49	0.036		Regulation of actin cytoskeleton	73	C=213	O=73	E=33.20	R=2.20	rawP=1.31e-11	adjP=4.28e-10		GNN		Regulation of actin cytoskeleton	38	C=213;O=38;E=16.82;R=2.26;rawP=1.81e-06;adjP=4.99e-05							C16orf74		Axon guidance	31	C=129;O=31;E=9.94;R=3.12;rawP=9.50e-09;adjP=2.42e-07								GNN		C16orf74			Axon guidance
LINC00473		hsa04750	Inflammatory mediator regulation of TRP channels	38	2.32e-05		hsa04010	MAPK signaling pathway	92	0.036		TGF-beta signaling pathway	39	C=84	O=39	E=13.09	R=2.98	rawP=2.59e-11	adjP=7.25e-10		LINC00473		Lysosome	26	C=121;O=26;E=9.55;R=2.72;rawP=2.30e-06;adjP=4.99e-05							SH3RF3		Neurotrophin signaling pathway	29	C=127;O=29;E=9.78;R=2.96;rawP=9.33e-08;adjP=2.04e-06								LINC00473		SH3RF3			Phagosome
LOC100129046		hsa05221	Acute myeloid leukemia	26	2.53e-05		hsa04068	FoxO signaling pathway	53	0.0371		Neurotrophin signaling pathway	49	C=127	O=49	E=19.79	R=2.48	rawP=2.88e-10	adjP=7.06e-09		LOC100129046		p53 signaling pathway	18	C=68;O=18;E=5.37;R=3.35;rawP=3.71e-06;adjP=6.27e-05							SYCE3		Systemic lupus erythematosus	30	C=136;O=30;E=10.48;R=2.86;rawP=1.28e-07;adjP=2.45e-06								LOC100129046		SYCE3			Staphylococcus aureus infection
ZNF628		hsa04512	ECM-receptor interaction	32	8.7e-05		hsa01521	EGFR tyrosine kinase inhibitor resistance	35	0.0371		Endocytosis	67	C=201	O=67	E=31.33	R=2.14	rawP=3.44e-10	adjP=7.49e-09		ZNF628		Cell cycle	26	C=124;O=26;E=9.79;R=2.66;rawP=3.71e-06;adjP=6.27e-05							PRKCB		MAPK signaling pathway	46	C=268;O=46;E=20.64;R=2.23;rawP=2.50e-07;adjP=4.25e-06								ZNF628		PRKCB			Focal adhesion
ZNF442		hsa04064	NF-kappa B signaling pathway	35	0.000117		hsa04370	VEGF signaling pathway	28	0.0371		Axon guidance	49	C=129	O=49	E=20.11	R=2.44	rawP=5.42e-10	adjP=1.06e-08		ZNF442		Cytokine-cytokine receptor interaction	43	C=265;O=43;E=20.92;R=2.06;rawP=5.20e-06;adjP=7.90e-05							MAN1C1		Endocytosis	37	C=201;O=37;E=15.48;R=2.39;rawP=6.30e-07;adjP=9.64e-06								ZNF442		MAN1C1			Metabolic pathways
BEX5		hsa04115	p53 signaling pathway	28	0.000117		hsa05202	Transcriptional misregulation in cancer	67	0.0444		Leukocyte transendothelial migration	45	C=116	O=45	E=18.08	R=2.49	rawP=1.22e-09	adjP=2.17e-08		BEX5		ECM-receptor interaction	20	C=85;O=20;E=6.71;R=2.98;rawP=7.80e-06;adjP=0.0001							SRPX		Wnt signaling pathway	30	C=150;O=30;E=11.55;R=2.60;rawP=1.18e-06;adjP=1.64e-05								BEX5		SRPX			Osteoclast differentiation
CCDC65		hsa04912	GnRH signaling pathway	33	0.000368		hsa05221	Acute myeloid leukemia	26	0.0504		ErbB signaling pathway	37	C=87	O=37	E=13.56	R=2.73	rawP=1.79e-09	adjP=2.92e-08		CCDC65		Wnt signaling pathway	28	C=150;O=28;E=11.84;R=2.36;rawP=1.65e-05;adjP=0.0002							ZNF486		TGF-beta signaling pathway	20	C=84;O=20;E=6.47;R=3.09;rawP=4.45e-06;adjP=5.67e-05								CCDC65		ZNF486			Regulation of actin cytoskeleton
PAQR6		hsa04622	RIG-I-like receptor signaling pathway	27	0.000429		hsa04350	TGF-beta signaling pathway	35	0.0593		Osteoclast differentiation	45	C=128	O=45	E=19.95	R=2.26	rawP=4.24e-08	adjP=6.39e-07		PAQR6		Rheumatoid arthritis	20	C=91;O=20;E=7.18;R=2.78;rawP=2.29e-05;adjP=0.0003							KIAA1530		Leukocyte transendothelial migration	24	C=116;O=24;E=8.94;R=2.69;rawP=7.24e-06;adjP=7.55e-05								PAQR6		KIAA1530			Cytokine-cytokine receptor interaction
PPAPDC1A		hsa04520	Adherens junction	28	0.000429		hsa05133	Pertussis	32	0.0646		Calcium signaling pathway	56	C=177	O=56	E=27.59	R=2.03	rawP=7.16e-08	adjP=1.00e-06		PPAPDC1A		Acute myeloid leukemia	15	C=57;O=15;E=4.50;R=3.33;rawP=2.54e-05;adjP=0.0003							GFI1		Toxoplasmosis	26	C=132;O=26;E=10.17;R=2.56;rawP=7.90e-06;adjP=7.55e-05								PPAPDC1A		GFI1			Complement and coagulation cascades
CD99P1		hsa04658	Th1 and Th2 cell differentiation	32	0.000777		hsa04012	ErbB signaling pathway	36	0.0646		Acute myeloid leukemia	26	C=57	O=26	E=8.88	R=2.93	rawP=8.09e-08	adjP=1.06e-06		CD99P1		TGF-beta signaling pathway	19	C=84;O=19;E=6.63;R=2.86;rawP=2.37e-05;adjP=0.0003							ZBTB7C		T cell receptor signaling pathway	23	C=108;O=23;E=8.32;R=2.76;rawP=6.72e-06;adjP=7.55e-05								CD99P1		ZBTB7C			Leishmaniasis
ZBTB12		hsa05140	Leishmaniasis	27	0.000823		hsa04722	Neurotrophin signaling pathway	46	0.0934		p53 signaling pathway	29	C=68	O=29	E=10.60	R=2.74	rawP=9.17e-08	adjP=1.12e-06		ZBTB12		Adipocytokine signaling pathway	16	C=68;O=16;E=5.37;R=2.98;rawP=6.15e-05;adjP=0.0005							SLC44A3		Adherens junction	18	C=73;O=18;E=5.62;R=3.20;rawP=7.81e-06;adjP=7.55e-05								ZBTB12		SLC44A3			Rheumatoid arthritis
ITIH4		hsa05212	Pancreatic cancer	25	0.00086		hsa04670	Leukocyte transendothelial migration	45	0.0934		Tight junction	45	C=132	O=45	E=20.57	R=2.19	rawP=1.20e-07	adjP=1.31e-06		ITIH4		RNA transport	27	C=151;O=27;E=11.92;R=2.26;rawP=5.09e-05;adjP=0.0005							C16orf95		Regulation of actin cytoskeleton	35	C=213;O=35;E=16.41;R=2.13;rawP=1.70e-05;adjP=0.0001								ITIH4		C16orf95			Vascular smooth muscle contraction
LOC283481		hsa04664	Fc epsilon RI signaling pathway	26	0.00086		hsa05205	Proteoglycans in cancer	72	0.0972		VEGF signaling pathway	31	C=76	O=31	E=11.85	R=2.62	rawP=1.15e-07	adjP=1.31e-06		LOC283481		Amoebiasis	21	C=106;O=21;E=8.37;R=2.51;rawP=7.39e-05;adjP=0.0006							PER3		Insulin signaling pathway	26	C=138;O=26;E=10.63;R=2.45;rawP=1.80e-05;adjP=0.0001								LOC283481		PER3			ABC transporters
TXK		hsa04920	Adipocytokine signaling pathway	26	0.00086		hsa04621	NOD-like receptor signaling pathway	61	0.0972		Chemokine signaling pathway	58	C=189	O=58	E=29.46	R=1.97	rawP=1.38e-07	adjP=1.42e-06		TXK		Chemokine signaling pathway	31	C=189;O=31;E=14.92;R=2.08;rawP=8.18e-05;adjP=0.0007							TTC18		Pancreatic cancer	17	C=70;O=17;E=5.39;R=3.15;rawP=1.72e-05;adjP=0.0001								TXK		TTC18
LOC154761		hsa03440	Homologous recombination	18	0.00086		hsa04390	Hippo signaling pathway	56	0.0972		Adherens junction	30	C=73	O=30	E=11.38	R=2.64	rawP=1.50e-07	adjP=1.47e-06		LOC154761		Hematopoietic cell lineage	18	C=88;O=18;E=6.95;R=2.59;rawP=0.0002;adjP=0.0014							MIR4521		Glioma	16	C=65;O=16;E=5.01;R=3.20;rawP=2.52e-05;adjP=0.0002								LOC154761		MIR4521
C19orf45		hsa00562	Inositol phosphate metabolism	26	0.00102		hsa00604	Glycosphingolipid biosynthesis - ganglio series	9	0.108		Lysosome	42	C=121	O=42	E=18.86	R=2.23	rawP=1.77e-07	adjP=1.65e-06		C19orf45		Phagosome	26	C=153;O=26;E=12.08;R=2.15;rawP=0.0002;adjP=0.0014							C7orf43		VEGF signaling pathway	17	C=76;O=17;E=5.85;R=2.90;rawP=5.35e-05;adjP=0.0004								C19orf45		C7orf43
RAC2		hsa04070	Phosphatidylinositol signaling system	33	0.00104		hsa04750	Inflammatory mediator regulation of TRP channels	38	0.119		Hepatitis C	45	C=134	O=45	E=20.89	R=2.15	rawP=1.97e-07	adjP=1.76e-06		RAC2		Leukocyte transendothelial migration	21	C=116;O=21;E=9.16;R=2.29;rawP=0.0003;adjP=0.0020							IKBKE		Fc epsilon RI signaling pathway	17	C=79;O=17;E=6.09;R=2.79;rawP=8.96e-05;adjP=0.0005								RAC2		IKBKE
PLEKHA6		hsa05144	Malaria	20	0.00105		hsa04115	p53 signaling pathway	28	0.129		Toxoplasmosis	44	C=132	O=44	E=20.57	R=2.14	rawP=3.39e-07	adjP=2.89e-06		PLEKHA6		Hedgehog signaling pathway	13	C=56;O=13;E=4.42;R=2.94;rawP=0.0003;adjP=0.0020							ING2		RIG-I-like receptor signaling pathway	16	C=71;O=16;E=5.47;R=2.93;rawP=7.99e-05;adjP=0.0005								PLEKHA6		ING2
ZNF663		hsa05120	Epithelial cell signaling in Helicobacter pylori infection	25	0.00112		hsa04668	TNF signaling pathway	41	0.136		ECM-receptor interaction	32	C=85	O=32	E=13.25	R=2.42	rawP=6.35e-07	adjP=5.19e-06		ZNF663		Glycerolipid metabolism	12	C=50;O=12;E=3.95;R=3.04;rawP=0.0004;adjP=0.0025							THBS4		Tight junction	24	C=132;O=24;E=10.17;R=2.36;rawP=6.74e-05;adjP=0.0005								ZNF663		THBS4
SNORA79		hsa04392	Hippo signaling pathway -multiple species	14	0.00124		hsa04512	ECM-receptor interaction	32	0.136		RIG-I-like receptor signaling pathway	28	C=71	O=28	E=11.07	R=2.53	rawP=1.05e-06	adjP=8.23e-06		SNORA79		Glycolysis / Gluconeogenesis	14	C=65;O=14;E=5.13;R=2.73;rawP=0.0005;adjP=0.0028							PRPH		Phosphatidylinositol signaling system	17	C=78;O=17;E=6.01;R=2.83;rawP=7.57e-05;adjP=0.0005								SNORA79		PRPH
NUAK2		hsa05220	Chronic myeloid leukemia	26	0.00139		hsa04392	Hippo signaling pathway -multiple species	14	0.136		T cell receptor signaling pathway	37	C=108	O=37	E=16.83	R=2.20	rawP=1.33e-06	adjP=1.00e-05		NUAK2		Malaria	12	C=51;O=12;E=4.03;R=2.98;rawP=0.0005;adjP=0.0028							ST7-AS1		Inositol phosphate metabolism	14	C=57;O=14;E=4.39;R=3.19;rawP=8.16e-05;adjP=0.0005								NUAK2		ST7-AS1
MIR3614		hsa04215	Apoptosis - multiple species	15	0.00147		hsa05231	Choline metabolism in cancer	38	0.138		Chagas disease (American trypanosomiasis)	36	C=104	O=36	E=16.21	R=2.22	rawP=1.39e-06	adjP=1.01e-05		MIR3614		Chagas disease (American trypanosomiasis)	19	C=104;O=19;E=8.21;R=2.31;rawP=0.0005;adjP=0.0028							ZNF600		NOD-like receptor signaling pathway	14	C=58;O=14;E=4.47;R=3.13;rawP=0.0001;adjP=0.0006								MIR3614		ZNF600
GUSBP2		hsa05210	Colorectal cancer	23	0.00147		hsa04310	Wnt signaling pathway	51	0.145		NOD-like receptor signaling pathway	24	C=58	O=24	E=9.04	R=2.65	rawP=2.22e-06	adjP=1.55e-05		GUSBP2		Endocytosis	30	C=201;O=30;E=15.87;R=1.89;rawP=0.0006;adjP=0.0033							SNORD65		Non-small cell lung cancer	13	C=54;O=13;E=4.16;R=3.13;rawP=0.0002;adjP=0.0011								GUSBP2		SNORD65
CCL7		hsa05214	Glioma	24	0.00147		hsa03440	Homologous recombination	18	0.152		Pancreatic cancer	27	C=70	O=27	E=10.91	R=2.47	rawP=2.70e-06	adjP=1.82e-05		CCL7		mRNA surveillance pathway	16	C=83;O=16;E=6.55;R=2.44;rawP=0.0007;adjP=0.0037							SLC30A10		Hepatitis C	23	C=134;O=23;E=10.32;R=2.23;rawP=0.0002;adjP=0.0011								CCL7		SLC30A10
IL18BP		hsa01522	Endocrine resistance	32	0.00147		hsa04931	Insulin resistance	40	0.164		Rheumatoid arthritis	32	C=91	O=32	E=14.18	R=2.26	rawP=3.57e-06	adjP=2.26e-05		IL18BP		Hepatitis C	22	C=134;O=22;E=10.58;R=2.08;rawP=0.0008;adjP=0.0041							ZNF808		Aldosterone-regulated sodium reabsorption	11	C=42;O=11;E=3.24;R=3.40;rawP=0.0003;adjP=0.0014								IL18BP		ZNF808
ANKRD7		hsa05323	Rheumatoid arthritis	30	0.00148		hsa04215	Apoptosis - multiple species	15	0.17		Insulin signaling pathway	43	C=138	O=43	E=21.51	R=2.00	rawP=3.47e-06	adjP=2.26e-05		ANKRD7		Jak-STAT signaling pathway	24	C=155;O=24;E=12.24;R=1.96;rawP=0.0011;adjP=0.0054							LIN7A		Toll-like receptor signaling pathway	19	C=102;O=19;E=7.86;R=2.42;rawP=0.0003;adjP=0.0014								ANKRD7		LIN7A
FOSL1		hsa05217	Basal cell carcinoma	21	0.00156		hsa04015	Rap1 signaling pathway	71	0.186		Hedgehog signaling pathway	23	C=56	O=23	E=8.73	R=2.64	rawP=4.19e-06	adjP=2.57e-05		FOSL1		Apoptosis	16	C=87;O=16;E=6.87;R=2.33;rawP=0.0012;adjP=0.0057							ZCWPW1		Melanoma	15	C=71;O=15;E=5.47;R=2.74;rawP=0.0003;adjP=0.0014								FOSL1		ZCWPW1
r_MER65C		hsa00564	Glycerophospholipid metabolism	31	0.00163		hsa05224	Breast cancer	51	0.186		Epithelial cell signaling in Helicobacter pylori infection	26	C=68	O=26	E=10.60	R=2.45	rawP=4.97e-06	adjP=2.69e-05		r_MER65C		Leishmaniasis	14	C=72;O=14;E=5.68;R=2.46;rawP=0.0013;adjP=0.0060							ZNF135		Carbohydrate digestion and absorption	11	C=44;O=11;E=3.39;R=3.25;rawP=0.0004;adjP=0.0019								r_MER65C		ZNF135
SPINK7		hsa05032	Morphine addiction	30	0.00163		hsa04210	Apoptosis	49	0.19		Leishmaniasis	27	C=72	O=27	E=11.22	R=2.41	rawP=5.07e-06	adjP=2.69e-05		SPINK7		Glycerophospholipid metabolism	15	C=80;O=15;E=6.32;R=2.37;rawP=0.0014;adjP=0.0063							ATXN7L2		B cell receptor signaling pathway	15	C=75;O=15;E=5.78;R=2.60;rawP=0.0005;adjP=0.0023								SPINK7		ATXN7L2
GFRA3		hsa00010	Glycolysis / Gluconeogenesis	24	0.00163		hsa04064	NF-kappa B signaling pathway	35	0.19		Adipocytokine signaling pathway	26	C=68	O=26	E=10.60	R=2.45	rawP=4.97e-06	adjP=2.69e-05		GFRA3		Tight junction	21	C=132;O=21;E=10.42;R=2.02;rawP=0.0016;adjP=0.0069							HSPC072		Fc gamma R-mediated phagocytosis	17	C=94;O=17;E=7.24;R=2.35;rawP=0.0008;adjP=0.0034								GFRA3		HSPC072
WBSCR27		hsa00604	Glycosphingolipid biosynthesis - ganglio series	9	0.0017		hsa04622	RIG-I-like receptor signaling pathway	27	0.19		Phagosome	46	C=153	O=46	E=23.85	R=1.93	rawP=4.76e-06	adjP=2.69e-05		WBSCR27		Citrate cycle (TCA cycle)	8	C=30;O=8;E=2.37;R=3.38;rawP=0.0018;adjP=0.0076							GFPT2		Renal cell carcinoma	14	C=70;O=14;E=5.39;R=2.60;rawP=0.0008;adjP=0.0034								WBSCR27		GFPT2
r_Tigger3		hsa04915	Estrogen signaling pathway	32	0.0017		hsa04024	cAMP signaling pathway	67	0.19		Glycerophospholipid metabolism	29	C=80	O=29	E=12.47	R=2.33	rawP=5.05e-06	adjP=2.69e-05		r_Tigger3		Epithelial cell signaling in Helicobacter pylori infection	13	C=68;O=13;E=5.37;R=2.42;rawP=0.0023;adjP=0.0090							SCARNA6		Glycosaminoglycan biosynthesis - chondroitin sulfate	7	C=22;O=7;E=1.69;R=4.13;rawP=0.0010;adjP=0.0041								r_Tigger3		SCARNA6
GBP2		hsa05146	Amoebiasis	32	0.0017		hsa04072	Phospholipase D signaling pathway	50	0.19		Amoebiasis	35	C=106	O=35	E=16.52	R=2.12	rawP=6.54e-06	adjP=3.37e-05		GBP2		Neurotrophin signaling pathway	20	C=127;O=20;E=10.03;R=1.99;rawP=0.0023;adjP=0.0090							MST1P9		Bladder cancer	10	C=42;O=10;E=3.24;R=3.09;rawP=0.0011;adjP=0.0044								GBP2		MST1P9
r_(CGGAG)n		hsa04923	Regulation of lipolysis in adipocytes	21	0.0017		hsa05144	Malaria	20	0.192		Toll-like receptor signaling pathway	34	C=102	O=34	E=15.90	R=2.14	rawP=6.97e-06	adjP=3.50e-05		r_(CGGAG)n		VEGF signaling pathway	14	C=76;O=14;E=6.00;R=2.33;rawP=0.0023;adjP=0.0090							SYNC		Chronic myeloid leukemia	14	C=73;O=14;E=5.62;R=2.49;rawP=0.0012;adjP=0.0046								r_(CGGAG)n		SYNC
SNORD16		hsa04713	Circadian entrainment	31	0.00171		hsa04520	Adherens junction	28	0.202		Phosphatidylinositol signaling system	28	C=78	O=28	E=12.16	R=2.30	rawP=9.06e-06	adjP=4.44e-05		SNORD16		Protein processing in endoplasmic reticulum	24	C=165;O=24;E=13.03;R=1.84;rawP=0.0027;adjP=0.0103							AFAP1		Phenylalanine metabolism	6	C=17;O=6;E=1.31;R=4.58;rawP=0.0012;adjP=0.0046								SNORD16		AFAP1
C19orf57		hsa04540	Gap junction	29	0.00175		hsa05164	Influenza A	59	0.206		Malaria	21	C=51	O=21	E=7.95	R=2.64	rawP=1.04e-05	adjP=4.97e-05		C19orf57		Colorectal cancer	12	C=62;O=12;E=4.90;R=2.45;rawP=0.0030;adjP=0.0109							ATP2A3		Gap junction	16	C=90;O=16;E=6.93;R=2.31;rawP=0.0013;adjP=0.0049								C19orf57		ATP2A3
MGC3771												Fc epsilon RI signaling pathway	28	C=79	O=28	E=12.31	R=2.27	rawP=1.20e-05	adjP=5.56e-05		MGC3771		Oocyte meiosis	18	C=112;O=18;E=8.84;R=2.04;rawP=0.0030;adjP=0.0109							CCDC87		Chemokine signaling pathway	27	C=189;O=27;E=14.56;R=1.85;rawP=0.0014;adjP=0.0051								MGC3771		CCDC87
REEP6												B cell receptor signaling pathway	27	C=75	O=27	E=11.69	R=2.31	rawP=1.22e-05	adjP=5.56e-05		REEP6		Sphingolipid metabolism	9	C=40;O=9;E=3.16;R=2.85;rawP=0.0034;adjP=0.0117							LOC100505483		Vasopressin-regulated water reabsorption	10	C=44;O=10;E=3.39;R=2.95;rawP=0.0016;adjP=0.0057								REEP6		LOC100505483
ACCN3												Systemic lupus erythematosus	41	C=136	O=41	E=21.20	R=1.93	rawP=1.41e-05	adjP=6.28e-05		ACCN3		Pyruvate metabolism	9	C=40;O=9;E=3.16;R=2.85;rawP=0.0034;adjP=0.0117							FOXD3		Dorso-ventral axis formation	7	C=24;O=7;E=1.85;R=3.79;rawP=0.0017;adjP=0.0057								ACCN3		FOXD3
SP6												Chronic myeloid leukemia	26	C=73	O=26	E=11.38	R=2.29	rawP=2.19e-05	adjP=9.16e-05		SP6		Pathogenic Escherichia coli infection	11	C=56;O=11;E=4.42;R=2.49;rawP=0.0039;adjP=0.0132							CCDC11		GnRH signaling pathway	17	C=101;O=17;E=7.78;R=2.19;rawP=0.0018;adjP=0.0057								SP6		CCDC11
LOC100289211												Bladder cancer	18	C=42	O=18	E=6.55	R=2.75	rawP=2.29e-05	adjP=9.16e-05		LOC100289211		Vascular smooth muscle contraction	18	C=116;O=18;E=9.16;R=1.97;rawP=0.0043;adjP=0.0142							PLEKHG6		Pancreatic secretion	17	C=101;O=17;E=7.78;R=2.19;rawP=0.0018;adjP=0.0057								LOC100289211		PLEKHG6
C11orf92												Fc gamma R-mediated phagocytosis	31	C=94	O=31	E=14.65	R=2.12	rawP=2.21e-05	adjP=9.16e-05		C11orf92		Hypertrophic cardiomyopathy (HCM)	14	C=83;O=14;E=6.55;R=2.14;rawP=0.0053;adjP=0.0168							SYCP2		Melanogenesis	17	C=101;O=17;E=7.78;R=2.19;rawP=0.0018;adjP=0.0057								C11orf92		SYCP2
MMP13												Glycolysis / Gluconeogenesis	24	C=65	O=24	E=10.13	R=2.37	rawP=2.25e-05	adjP=9.16e-05		MMP13		Spliceosome	19	C=127;O=19;E=10.03;R=1.89;rawP=0.0052;adjP=0.0168							ZNF821		mTOR signaling pathway	11	C=52;O=11;E=4.01;R=2.75;rawP=0.0018;adjP=0.0057								MMP13		ZNF821
SH3RF2												Inositol phosphate metabolism	22	C=57	O=22	E=8.88	R=2.48	rawP=2.19e-05	adjP=9.16e-05		SH3RF2		Arachidonic acid metabolism	11	C=59;O=11;E=4.66;R=2.36;rawP=0.0059;adjP=0.0182							r_tRNA-Leu-CTG		Epithelial cell signaling in Helicobacter pylori infection	13	C=68;O=13;E=5.24;R=2.48;rawP=0.0019;adjP=0.0059								SH3RF2		r_tRNA-Leu-CTG
FAM18A												Oocyte meiosis	35	C=112	O=35	E=17.46	R=2.00	rawP=2.51e-05	adjP=9.84e-05		FAM18A		Circadian rhythm - mammal	6	C=22;O=6;E=1.74;R=3.45;rawP=0.0060;adjP=0.0182							LOC286189		Chagas disease (American trypanosomiasis)	17	C=104;O=17;E=8.01;R=2.12;rawP=0.0025;adjP=0.0077								FAM18A		LOC286189
NKX2-8												GnRH signaling pathway	32	C=101	O=32	E=15.74	R=2.03	rawP=4.04e-05	adjP=0.0001		NKX2-8		Proximal tubule bicarbonate reclamation	6	C=23;O=6;E=1.82;R=3.30;rawP=0.0075;adjP=0.0219							ENHO		Basal cell carcinoma	11	C=55;O=11;E=4.24;R=2.60;rawP=0.0028;adjP=0.0078								NKX2-8		ENHO
C16orf3												Colorectal cancer	23	C=62	O=23	E=9.66	R=2.38	rawP=3.04e-05	adjP=0.0001		C16orf3		Protein export	6	C=23;O=6;E=1.82;R=3.30;rawP=0.0075;adjP=0.0219							CUZD1		Peroxisome	14	C=79;O=14;E=6.09;R=2.30;rawP=0.0027;adjP=0.0078								C16orf3		CUZD1
GFAP												Cytokine-cytokine receptor interaction	67	C=265	O=67	E=41.30	R=1.62	rawP=2.93e-05	adjP=0.0001		GFAP		Butanoate metabolism	7	C=30;O=7;E=2.37;R=2.96;rawP=0.0077;adjP=0.0221							CD70		Notch signaling pathway	10	C=47;O=10;E=3.62;R=2.76;rawP=0.0027;adjP=0.0078								GFAP		CD70
CHRNB4												Jak-STAT signaling pathway	44	C=155	O=44	E=24.16	R=1.82	rawP=3.65e-05	adjP=0.0001		CHRNB4		Viral myocarditis	12	C=70;O=12;E=5.53;R=2.17;rawP=0.0083;adjP=0.0229							CYP4F35P		Bile secretion	13	C=71;O=13;E=5.47;R=2.38;rawP=0.0028;adjP=0.0078								CHRNB4		CYP4F35P
TLL1												Glycerolipid metabolism	20	C=50	O=20	E=7.79	R=2.57	rawP=2.78e-05	adjP=0.0001		TLL1		PPAR signaling pathway	12	C=70;O=12;E=5.53;R=2.17;rawP=0.0083;adjP=0.0229							HSD17B6		Glycosaminoglycan biosynthesis - heparan sulfate	7	C=26;O=7;E=2.00;R=3.50;rawP=0.0028;adjP=0.0078								TLL1		HSD17B6
C8orf4												Basal cell carcinoma	21	C=55	O=21	E=8.57	R=2.45	rawP=4.04e-05	adjP=0.0001		C8orf4		Purine metabolism	22	C=162;O=22;E=12.79;R=1.72;rawP=0.0088;adjP=0.0239							SLC25A5-AS1		Glycerophospholipid metabolism	14	C=80;O=14;E=6.16;R=2.27;rawP=0.0030;adjP=0.0082								C8orf4		SLC25A5-AS1
KCTD16												Gap junction	29	C=90	O=29	E=14.03	R=2.07	rawP=6.46e-05	adjP=0.0002		KCTD16		RNA degradation	12	C=71;O=12;E=5.61;R=2.14;rawP=0.0093;adjP=0.0244							CCDC108		Leishmaniasis	13	C=72;O=13;E=5.55;R=2.34;rawP=0.0032;adjP=0.0084								KCTD16		CCDC108
SNORA1												Glioma	23	C=65	O=23	E=10.13	R=2.27	rawP=7.19e-05	adjP=0.0002		SNORA1		RIG-I-like receptor signaling pathway	12	C=71;O=12;E=5.61;R=2.14;rawP=0.0093;adjP=0.0244							SLC16A7		Prostate cancer	15	C=89;O=15;E=6.86;R=2.19;rawP=0.0032;adjP=0.0084								SNORA1		SLC16A7
KRTAP19-5												Vascular smooth muscle contraction	34	C=116	O=34	E=18.08	R=1.88	rawP=0.0001	adjP=0.0003		KRTAP19-5		Ribosome biogenesis in eukaryotes	13	C=80;O=13;E=6.32;R=2.06;rawP=0.0096;adjP=0.0247							HSD17B14		Natural killer cell mediated cytotoxicity	20	C=136;O=20;E=10.48;R=1.91;rawP=0.0039;adjP=0.0099								KRTAP19-5		HSD17B14
VWA2												Cell cycle	36	C=124	O=36	E=19.33	R=1.86	rawP=0.0001	adjP=0.0003		VWA2		Basal cell carcinoma	10	C=55;O=10;E=4.34;R=2.30;rawP=0.0102;adjP=0.0258							SULT1C4		Acute myeloid leukemia	11	C=57;O=11;E=4.39;R=2.51;rawP=0.0038;adjP=0.0099								VWA2		SULT1C4
ADAM8												Apoptosis	28	C=87	O=28	E=13.56	R=2.06	rawP=8.77e-05	adjP=0.0003		ADAM8		Dilated cardiomyopathy	14	C=90;O=14;E=7.11;R=1.97;rawP=0.0108;adjP=0.0261							MAMSTR		Biosynthesis of unsaturated fatty acids	6	C=21;O=6;E=1.62;R=3.71;rawP=0.0041;adjP=0.0103								ADAM8		MAMSTR
LOC100128361												Melanogenesis	31	C=101	O=31	E=15.74	R=1.97	rawP=0.0001	adjP=0.0003		LOC100128361		One carbon pool by folate	5	C=18;O=5;E=1.42;R=3.52;rawP=0.0110;adjP=0.0261							EFNA3		Glycosphingolipid biosynthesis - ganglio series	5	C=15;O=5;E=1.16;R=4.33;rawP=0.0042;adjP=0.0104								LOC100128361		EFNA3
FIBIN												Natural killer cell mediated cytotoxicity	39	C=136	O=39	E=21.20	R=1.84	rawP=7.71e-05	adjP=0.0003		FIBIN		Propanoate metabolism	7	C=32;O=7;E=2.53;R=2.77;rawP=0.0110;adjP=0.0261							SNORD105B		Oocyte meiosis	17	C=112;O=17;E=8.63;R=1.97;rawP=0.0054;adjP=0.0131								FIBIN		SNORD105B
SPP1												Glycosphingolipid biosynthesis - ganglio series	9	C=15	O=9	E=2.34	R=3.85	rawP=0.0001	adjP=0.0003		SPP1		Natural killer cell mediated cytotoxicity	19	C=136;O=19;E=10.74;R=1.77;rawP=0.0107;adjP=0.0261							C15orf52		Endometrial cancer	10	C=52;O=10;E=4.01;R=2.50;rawP=0.0057;adjP=0.0136								SPP1		C15orf52
SCARNA3												Pyruvate metabolism	16	C=40	O=16	E=6.23	R=2.57	rawP=0.0002	adjP=0.0006		SCARNA3		Adherens junction	12	C=73;O=12;E=5.76;R=2.08;rawP=0.0115;adjP=0.0265							TEPP		Colorectal cancer	11	C=62;O=11;E=4.78;R=2.30;rawP=0.0073;adjP=0.0172								SCARNA3		TEPP
PAPPA2												Arginine and proline metabolism	19	C=54	O=19	E=8.42	R=2.26	rawP=0.0003	adjP=0.0009		PAPPA2		Chronic myeloid leukemia	12	C=73;O=12;E=5.76;R=2.08;rawP=0.0115;adjP=0.0265							LOC729506		Ubiquitin mediated proteolysis	19	C=135;O=19;E=10.40;R=1.83;rawP=0.0077;adjP=0.0176								PAPPA2		LOC729506
CSDC2												Non-small cell lung cancer	19	C=54	O=19	E=8.42	R=2.26	rawP=0.0003	adjP=0.0009		CSDC2		Intestinal immune network for IgA production	9	C=48;O=9;E=3.79;R=2.37;rawP=0.0118;adjP=0.0268							ROBO2		Arginine and proline metabolism	10	C=54;O=10;E=4.16;R=2.40;rawP=0.0076;adjP=0.0176								CSDC2		ROBO2
PION												Butanoate metabolism	13	C=30	O=13	E=4.68	R=2.78	rawP=0.0003	adjP=0.0009		PION		GnRH signaling pathway	15	C=101;O=15;E=7.97;R=1.88;rawP=0.0129;adjP=0.0284							GALNTL4		Glycine, serine and threonine metabolism	7	C=32;O=7;E=2.46;R=2.84;rawP=0.0097;adjP=0.0211								PION		GALNTL4
CRYBB2												Phenylalanine metabolism	9	C=17	O=9	E=2.65	R=3.40	rawP=0.0004	adjP=0.0011		CRYBB2		Axon guidance	18	C=129;O=18;E=10.18;R=1.77;rawP=0.0129;adjP=0.0284							SLC9B1		Alanine, aspartate and glutamate metabolism	7	C=32;O=7;E=2.46;R=2.84;rawP=0.0097;adjP=0.0211								CRYBB2		SLC9B1
ZSCAN5A												Dilated cardiomyopathy	27	C=90	O=27	E=14.03	R=1.92	rawP=0.0004	adjP=0.0011		ZSCAN5A		B cell receptor signaling pathway	12	C=75;O=12;E=5.92;R=2.03;rawP=0.0142;adjP=0.0304							CECR5-AS1		Hedgehog signaling pathway	10	C=56;O=10;E=4.31;R=2.32;rawP=0.0098;adjP=0.0211								ZSCAN5A		CECR5-AS1
LOC100861402												Cell adhesion molecules (CAMs)	36	C=133	O=36	E=20.73	R=1.74	rawP=0.0005	adjP=0.0014		LOC100861402		Toll-like receptor signaling pathway	15	C=102;O=15;E=8.05;R=1.86;rawP=0.0140;adjP=0.0304							r_Kanga2_a		Osteoclast differentiation	18	C=128;O=18;E=9.86;R=1.83;rawP=0.0094;adjP=0.0211								LOC100861402		r_Kanga2_a
MC4R												Pathogenic Escherichia coli infection	19	C=56	O=19	E=8.73	R=2.18	rawP=0.0005	adjP=0.0014		MC4R		NOD-like receptor signaling pathway	10	C=58;O=10;E=4.58;R=2.18;rawP=0.0146;adjP=0.0308							DGCR5		Type II diabetes mellitus	9	C=48;O=9;E=3.70;R=2.43;rawP=0.0102;adjP=0.0217								MC4R		DGCR5
MYH3												Endometrial cancer	18	C=52	O=18	E=8.10	R=2.22	rawP=0.0006	adjP=0.0016		MYH3		Fc gamma R-mediated phagocytosis	14	C=94;O=14;E=7.42;R=1.89;rawP=0.0155;adjP=0.0314							r_MER4-int		Arrhythmogenic right ventricular cardiomyopathy (ARVC)	12	C=74;O=12;E=5.70;R=2.11;rawP=0.0107;adjP=0.0221								MYH3		r_MER4-int
GPC2												PPAR signaling pathway	22	C=70	O=22	E=10.91	R=2.02	rawP=0.0007	adjP=0.0019		GPC2		Tryptophan metabolism	8	C=42;O=8;E=3.32;R=2.41;rawP=0.0157;adjP=0.0314							DNER		Gastric acid secretion	12	C=74;O=12;E=5.70;R=2.11;rawP=0.0107;adjP=0.0221								GPC2		DNER
SAMD12-AS1												Purine metabolism	41	C=162	O=41	E=25.25	R=1.62	rawP=0.0009	adjP=0.0023		SAMD12-AS1		Bladder cancer	8	C=42;O=8;E=3.32;R=2.41;rawP=0.0157;adjP=0.0314							LOC401320		Glycosaminoglycan degradation	5	C=19;O=5;E=1.46;R=3.42;rawP=0.0126;adjP=0.0257								SAMD12-AS1		LOC401320
LOC643650												Small cell lung cancer	25	C=85	O=25	E=13.25	R=1.89	rawP=0.0009	adjP=0.0023		LOC643650		Antigen processing and presentation	12	C=76;O=12;E=6.00;R=2.00;rawP=0.0156;adjP=0.0314							A2LD1		Small cell lung cancer	13	C=85;O=13;E=6.55;R=1.99;rawP=0.0130;adjP=0.0262								LOC643650		A2LD1
S100A3												Glycosaminoglycan biosynthesis - heparan sulfate	11	C=26	O=11	E=4.05	R=2.71	rawP=0.0010	adjP=0.0025		S100A3		Toxoplasmosis	18	C=132;O=18;E=10.42;R=1.73;rawP=0.0161;adjP=0.0318							r_MER82		Cell adhesion molecules (CAMs)	18	C=133;O=18;E=10.24;R=1.76;rawP=0.0137;adjP=0.0272								S100A3		r_MER82
PSG5												Antigen processing and presentation	23	C=76	O=23	E=11.85	R=1.94	rawP=0.0010	adjP=0.0025		PSG5		Cell adhesion molecules (CAMs)	18	C=133;O=18;E=10.50;R=1.71;rawP=0.0172;adjP=0.0335							PIP5K1B		Phagosome	20	C=153;O=20;E=11.79;R=1.70;rawP=0.0140;adjP=0.0275								PSG5		PIP5K1B
ZNF550												Mucin type O-Glycan biosynthesis	12	C=30	O=12	E=4.68	R=2.57	rawP=0.0011	adjP=0.0027		ZNF550		Huntington's disease	23	C=183;O=23;E=14.45;R=1.59;rawP=0.0181;adjP=0.0348							HSD17B13		p53 signaling pathway	11	C=68;O=11;E=5.24;R=2.10;rawP=0.0144;adjP=0.0279								ZNF550		HSD17B13
MIXL1												Protein processing in endoplasmic reticulum	41	C=165	O=41	E=25.72	R=1.59	rawP=0.0013	adjP=0.0031		MIXL1		Shigellosis	10	C=61;O=10;E=4.82;R=2.08;rawP=0.0204;adjP=0.0380							IGSF9		Malaria	9	C=51;O=9;E=3.93;R=2.29;rawP=0.0150;adjP=0.0287								MIXL1		IGSF9
ITGB3												Pancreatic secretion	28	C=101	O=28	E=15.74	R=1.78	rawP=0.0013	adjP=0.0031		ITGB3		Lysine degradation	8	C=44;O=8;E=3.47;R=2.30;rawP=0.0205;adjP=0.0380							CCL14-CCL15		Jak-STAT signaling pathway	20	C=155;O=20;E=11.94;R=1.68;rawP=0.0160;adjP=0.0302								ITGB3		CCL14-CCL15
ZNF670												Notch signaling pathway	16	C=47	O=16	E=7.33	R=2.18	rawP=0.0014	adjP=0.0033		ZNF670		ABC transporters	8	C=44;O=8;E=3.47;R=2.30;rawP=0.0205;adjP=0.0380							C8orf34		Vascular smooth muscle contraction	16	C=116;O=16;E=8.94;R=1.79;rawP=0.0164;adjP=0.0306								ZNF670		C8orf34
SERHL2												Hypertrophic cardiomyopathy (HCM)	24	C=83	O=24	E=12.94	R=1.86	rawP=0.0015	adjP=0.0035		SERHL2		Gap junction	13	C=90;O=13;E=7.11;R=1.83;rawP=0.0243;adjP=0.0445							LOC100289187		Long-term potentiation	11	C=70;O=11;E=5.39;R=2.04;rawP=0.0176;adjP=0.0324								SERHL2		LOC100289187
SAA2-SAA4												Hematopoietic cell lineage	25	C=88	O=25	E=13.72	R=1.82	rawP=0.0016	adjP=0.0036		SAA2-SAA4		Arginine and proline metabolism	9	C=54;O=9;E=4.26;R=2.11;rawP=0.0246;adjP=0.0445							CYP26A1		Homologous recombination	6	C=28;O=6;E=2.16;R=2.78;rawP=0.0179;adjP=0.0326								SAA2-SAA4		CYP26A1
FOXD4												Gastric acid secretion	22	C=74	O=22	E=11.53	R=1.91	rawP=0.0016	adjP=0.0036		FOXD4		Fat digestion and absorption	8	C=46;O=8;E=3.63;R=2.20;rawP=0.0262;adjP=0.0463							CCDC157		Fructose and mannose metabolism	7	C=36;O=7;E=2.77;R=2.52;rawP=0.0184;adjP=0.0331								FOXD4		CCDC157
SNORD97												Arrhythmogenic right ventricular cardiomyopathy (ARVC)	22	C=74	O=22	E=11.53	R=1.91	rawP=0.0016	adjP=0.0036		SNORD97		beta-Alanine metabolism	5	C=22;O=5;E=1.74;R=2.88;rawP=0.0259;adjP=0.0463							C3orf14		Salivary secretion	13	C=89;O=13;E=6.86;R=1.90;rawP=0.0186;adjP=0.0331								SNORD97		C3orf14
EGR2												Renal cell carcinoma	21	C=70	O=21	E=10.91	R=1.92	rawP=0.0017	adjP=0.0038		EGR2		Melanogenesis	14	C=101;O=14;E=7.97;R=1.76;rawP=0.0275;adjP=0.0477							SNORD67		Amyotrophic lateral sclerosis (ALS)	9	C=53;O=9;E=4.08;R=2.20;rawP=0.0190;adjP=0.0334								EGR2		SNORD67
BGLAP												Lysine degradation	15	C=44	O=15	E=6.86	R=2.19	rawP=0.0019	adjP=0.0041		BGLAP		Mucin type O-Glycan biosynthesis	6	C=30;O=6;E=2.37;R=2.53;rawP=0.0276;adjP=0.0477							PPP1R42		Dilated cardiomyopathy	13	C=90;O=13;E=6.93;R=1.88;rawP=0.0203;adjP=0.0353								BGLAP		PPP1R42
ERN1												Carbohydrate digestion and absorption	15	C=44	O=15	E=6.86	R=2.19	rawP=0.0019	adjP=0.0041		ERN1											PRICKLE4		Vibrio cholerae infection	9	C=54;O=9;E=4.16;R=2.16;rawP=0.0213;adjP=0.0362								ERN1		PRICKLE4
C3orf15												Prostate cancer	25	C=89	O=25	E=13.87	R=1.80	rawP=0.0019	adjP=0.0041		C3orf15											CTNND2		Thyroid cancer	6	C=29;O=6;E=2.23;R=2.69;rawP=0.0212;adjP=0.0362								C3orf15		CTNND2
LRFN4												ABC transporters	15	C=44	O=15	E=6.86	R=2.19	rawP=0.0019	adjP=0.0041		LRFN4											TRIM7		Lysosome	16	C=121;O=16;E=9.32;R=1.72;rawP=0.0236;adjP=0.0397								LRFN4		TRIM7
IGFBPL1												Homologous recombination	11	C=28	O=11	E=4.36	R=2.52	rawP=0.0021	adjP=0.0043		IGFBPL1											POLN		Butanoate metabolism	6	C=30;O=6;E=2.31;R=2.60;rawP=0.0248;adjP=0.0408								IGFBPL1		POLN
PVRL4												Bile secretion	21	C=71	O=21	E=11.07	R=1.90	rawP=0.0021	adjP=0.0043		PVRL4											SORCS1		Mucin type O-Glycan biosynthesis	6	C=30;O=6;E=2.31;R=2.60;rawP=0.0248;adjP=0.0408								PVRL4		SORCS1
SLC7A7												Sphingolipid metabolism	14	C=40	O=14	E=6.23	R=2.25	rawP=0.0020	adjP=0.0043		SLC7A7											r_MSTB1		Glycolysis / Gluconeogenesis	10	C=65;O=10;E=5.01;R=2.00;rawP=0.0263;adjP=0.0428								SLC7A7		r_MSTB1
KIF21B												Melanoma	21	C=71	O=21	E=11.07	R=1.90	rawP=0.0021	adjP=0.0043		KIF21B											GGTLC2		ECM-receptor interaction	12	C=85;O=12;E=6.55;R=1.83;rawP=0.0295;adjP=0.0475								KIF21B		GGTLC2
ARMCX1												Glycine, serine and threonine metabolism	12	C=32	O=12	E=4.99	R=2.41	rawP=0.0021	adjP=0.0043		ARMCX1											ACSM3		Antigen processing and presentation	11	C=76;O=11;E=5.85;R=1.88;rawP=0.0307;adjP=0.0489								ARMCX1		ACSM3
MST1												Biosynthesis of unsaturated fatty acids	9	C=21	O=9	E=3.27	R=2.75	rawP=0.0026	adjP=0.0051		MST1											KLHL26		Pyruvate metabolism	7	C=40;O=7;E=3.08;R=2.27;rawP=0.0315;adjP=0.0497								MST1		KLHL26
LOC100507584												Progesterone-mediated oocyte maturation	24	C=86	O=24	E=13.40	R=1.79	rawP=0.0025	adjP=0.0051		LOC100507584											HEYL		Progesterone-mediated oocyte maturation	12	C=86;O=12;E=6.62;R=1.81;rawP=0.0319;adjP=0.0498								LOC100507584		HEYL
PPM1J												Vibrio cholerae infection	17	C=54	O=17	E=8.42	R=2.02	rawP=0.0026	adjP=0.0051		PPM1J											TUBB3												PPM1J		TUBB3
REREP3												Fat digestion and absorption	15	C=46	O=15	E=7.17	R=2.09	rawP=0.0032	adjP=0.0063		REREP3											DCLK2												REREP3		DCLK2
KIAA1045												Aldosterone-regulated sodium reabsorption	14	C=42	O=14	E=6.55	R=2.14	rawP=0.0034	adjP=0.0066		KIAA1045											CELSR3												KIAA1045		CELSR3
SCGB1D2												One carbon pool by folate	8	C=18	O=8	E=2.81	R=2.85	rawP=0.0035	adjP=0.0067		SCGB1D2											FER1L5												SCGB1D2		FER1L5
LOC646626												Peroxisome	22	C=79	O=22	E=12.31	R=1.79	rawP=0.0039	adjP=0.0073		LOC646626											KCNE3												LOC646626		KCNE3
BEST1												Circadian rhythm - mammal	9	C=22	O=9	E=3.43	R=2.62	rawP=0.0039	adjP=0.0073		BEST1											r_(GAAA)n												BEST1		r_(GAAA)n
FABP4												Citrate cycle (TCA cycle)	11	C=30	O=11	E=4.68	R=2.35	rawP=0.0040	adjP=0.0075		FABP4											PCDH11X												FABP4		PCDH11X
FRMPD1												Long-term depression	20	C=70	O=20	E=10.91	R=1.83	rawP=0.0042	adjP=0.0078		FRMPD1											MSX2P1												FRMPD1		MSX2P1
SNORD70												Shigellosis	18	C=61	O=18	E=9.51	R=1.89	rawP=0.0044	adjP=0.0081		SNORD70											ZNF816												SNORD70		ZNF816
DKK1												Ubiquitin mediated proteolysis	33	C=135	O=33	E=21.04	R=1.57	rawP=0.0049	adjP=0.0089		DKK1											SCUBE3												DKK1		SCUBE3
LFNG												Proximal tubule bicarbonate reclamation	9	C=23	O=9	E=3.58	R=2.51	rawP=0.0055	adjP=0.0099		LFNG											NRBP2												LFNG		NRBP2
TRPV3												N-Glycan biosynthesis	15	C=49	O=15	E=7.64	R=1.96	rawP=0.0061	adjP=0.0109		TRPV3											KIAA1644												TRPV3		KIAA1644
DIRAS2												Cysteine and methionine metabolism	12	C=36	O=12	E=5.61	R=2.14	rawP=0.0065	adjP=0.0115		DIRAS2											HOXD4												DIRAS2		HOXD4
IDI2-AS1												mRNA surveillance pathway	22	C=83	O=22	E=12.94	R=1.70	rawP=0.0073	adjP=0.0128		IDI2-AS1											TOX												IDI2-AS1		TOX
LRRK1												Tyrosine metabolism	13	C=41	O=13	E=6.39	R=2.03	rawP=0.0075	adjP=0.0130		LRRK1											SEMA5B												LRRK1		SEMA5B
ABCB9												Dorso-ventral axis formation	9	C=24	O=9	E=3.74	R=2.41	rawP=0.0076	adjP=0.0130		ABCB9											PPP1R16A												ABCB9		PPP1R16A
SHISA8												Vitamin digestion and absorption	9	C=24	O=9	E=3.74	R=2.41	rawP=0.0076	adjP=0.0130		SHISA8											MEIG1												SHISA8		MEIG1
GRAMD2												Staphylococcus aureus infection	16	C=55	O=16	E=8.57	R=1.87	rawP=0.0081	adjP=0.0137		GRAMD2											LAYN												GRAMD2		LAYN
MIR4800												Bacterial invasion of epithelial cells	19	C=70	O=19	E=10.91	R=1.74	rawP=0.0093	adjP=0.0156		MIR4800											PPM1L												MIR4800		PPM1L
NFASC												Tryptophan metabolism	13	C=42	O=13	E=6.55	R=1.99	rawP=0.0094	adjP=0.0156		NFASC											APBA1												NFASC		APBA1
FLJ45513												Thyroid cancer	10	C=29	O=10	E=4.52	R=2.21	rawP=0.0097	adjP=0.0160		FLJ45513											UPK1A												FLJ45513		UPK1A
HPDL												Neuroactive ligand-receptor interaction	57	C=272	O=57	E=42.40	R=1.34	rawP=0.0110	adjP=0.0180		HPDL											r_(CGGGG)n												HPDL		r_(CGGGG)n
WASH2P												mTOR signaling pathway	15	C=52	O=15	E=8.10	R=1.85	rawP=0.0111	adjP=0.0180		WASH2P											NHLH2												WASH2P		NHLH2
SOWAHD												Amyotrophic lateral sclerosis (ALS)	15	C=53	O=15	E=8.26	R=1.82	rawP=0.0133	adjP=0.0214		SOWAHD											UBTD1												SOWAHD		UBTD1
SNORA56												Glycosaminoglycan biosynthesis - chondroitin sulfate	8	C=22	O=8	E=3.43	R=2.33	rawP=0.0142	adjP=0.0223		SNORA56											OPN3												SNORA56		OPN3
LHX6												Valine, leucine and isoleucine degradation	13	C=44	O=13	E=6.86	R=1.90	rawP=0.0142	adjP=0.0223		LHX6											PSMB9												LHX6		PSMB9
CXorf65												Vasopressin-regulated water reabsorption	13	C=44	O=13	E=6.86	R=1.90	rawP=0.0142	adjP=0.0223		CXorf65											TTLL11												CXorf65		TTLL11
COL24A1												Arachidonic acid metabolism	16	C=59	O=16	E=9.20	R=1.74	rawP=0.0163	adjP=0.0254		COL24A1											RAMP1												COL24A1		RAMP1
LOC339524												Collecting duct acid secretion	9	C=27	O=9	E=4.21	R=2.14	rawP=0.0175	adjP=0.0270		LOC339524											NOVA1												LOC339524		NOVA1
SULT4A1												Ether lipid metabolism	11	C=36	O=11	E=5.61	R=1.96	rawP=0.0179	adjP=0.0274		SULT4A1											TNFRSF11A												SULT4A1		TNFRSF11A
FBXO43												Long-term potentiation	18	C=70	O=18	E=10.91	R=1.65	rawP=0.0194	adjP=0.0295		FBXO43											GNAS-AS1												FBXO43		GNAS-AS1
BRSK1												Glycosaminoglycan degradation	7	C=19	O=7	E=2.96	R=2.36	rawP=0.0199	adjP=0.0298		BRSK1											ZNF501												BRSK1		ZNF501
BAGE												Alanine, aspartate and glutamate metabolism	10	C=32	O=10	E=4.99	R=2.00	rawP=0.0201	adjP=0.0298		BAGE											LOC400236												BAGE		LOC400236
r_MER65A												Propanoate metabolism	10	C=32	O=10	E=4.99	R=2.00	rawP=0.0201	adjP=0.0298		r_MER65A											C14orf176												r_MER65A		C14orf176
NMUR1												RNA transport	33	C=151	O=33	E=23.54	R=1.40	rawP=0.0256	adjP=0.0377		NMUR1											SNORD110												NMUR1		SNORD110
KCNC1												Primary bile acid biosynthesis	6	C=16	O=6	E=2.49	R=2.41	rawP=0.0280	adjP=0.0410		KCNC1											ARHGEF35												KCNC1		ARHGEF35
LOC100129196												Amino sugar and nucleotide sugar metabolism	13	C=48	O=13	E=7.48	R=1.74	rawP=0.0289	adjP=0.0416		LOC100129196											KLF15												LOC100129196		KLF15
POU6F2												Intestinal immune network for IgA production	13	C=48	O=13	E=7.48	R=1.74	rawP=0.0289	adjP=0.0416		POU6F2											DIRAS1												POU6F2		DIRAS1
IFI44												Pyrimidine metabolism	23	C=99	O=23	E=15.43	R=1.49	rawP=0.0295	adjP=0.0422		IFI44											FAM13A-AS1												IFI44		FAM13A-AS1
PAMR1												Complement and coagulation cascades	17	C=69	O=17	E=10.75	R=1.58	rawP=0.0336	adjP=0.0477		PAMR1											TBKBP1												PAMR1		TBKBP1
CD101																					CD101											PCDH1												CD101		PCDH1
SRCRB4D																					SRCRB4D											r_MER68												SRCRB4D		r_MER68
DHX58																					DHX58											RAB20												DHX58		RAB20
C11orf96																					C11orf96											FAM189A2												C11orf96		FAM189A2
ST8SIA2																					ST8SIA2											CKLF												ST8SIA2		CKLF
MIR622																					MIR622											MIR3656												MIR622		MIR3656
NPR3																					NPR3											r_MER4E												NPR3		r_MER4E
PANX2																					PANX2											SNORD92												PANX2		SNORD92
EFCAB4B																					EFCAB4B											KSR2												EFCAB4B		KSR2
BDKRB2																					BDKRB2											LOC400550												BDKRB2		LOC400550
C1QL4																					C1QL4											ZNF296												C1QL4		ZNF296
CTSL3																					CTSL3											SOWAHB												CTSL3		SOWAHB
ATP2A1																					ATP2A1											SPON1												ATP2A1		SPON1
PDIA2																					PDIA2											ZNF781												PDIA2		ZNF781
MGC16121																					MGC16121											WDR65												MGC16121		WDR65
ZNF488																					ZNF488											SNORD15B												ZNF488		SNORD15B
r_L1M3a																					r_L1M3a											FAM195A												r_L1M3a		FAM195A
TM6SF1																					TM6SF1											LOC100506757												TM6SF1		LOC100506757
TTPA																					TTPA											POU2F2												TTPA		POU2F2
MYH11																					MYH11											GPHA2												MYH11		GPHA2
FAM168A																					FAM168A											LOC143188												FAM168A		LOC143188
TTC40																					TTC40											FLJ20021												TTC40		FLJ20021
KRT6C																					KRT6C											CCDC39												KRT6C		CCDC39
SNORD38A																					SNORD38A											DMRTA2												SNORD38A		DMRTA2
TGM2																					TGM2											LPAR6												TGM2		LPAR6
FABP3																					FABP3											FBLN7												FABP3		FBLN7
SNORA21																					SNORA21											NCCRP1												SNORA21		NCCRP1
ROPN1B																					ROPN1B											r_LTR40b												ROPN1B		r_LTR40b
GPR37L1																					GPR37L1											NOS3												GPR37L1		NOS3
IL17D																					IL17D											BCL3												IL17D		BCL3
MIR1306																					MIR1306											UNC93B1												MIR1306		UNC93B1
GREM1																					GREM1											NOS1AP												GREM1		NOS1AP
KIAA1984																					KIAA1984											TERC												KIAA1984		TERC
MMP10																					MMP10											EMID1												MMP10		EMID1
SLC22A17																					SLC22A17											RSPO3												SLC22A17		RSPO3
RSPH1																					RSPH1											LTBP2												RSPH1		LTBP2
ADAMTS9-AS2																					ADAMTS9-AS2											TCP10L												ADAMTS9-AS2		TCP10L
GIP																					GIP											r_L1ME3E												GIP		r_L1ME3E
LOC100507634																					LOC100507634											USP51												LOC100507634		USP51
RIN3																					RIN3											AGAP9												RIN3		AGAP9
PTPRB																					PTPRB											LOC644714												PTPRB		LOC644714
LOC113230																					LOC113230											PPP1R3C												LOC113230		PPP1R3C
C1orf116																					C1orf116											NR6A1												C1orf116		NR6A1
r_REP522																					r_REP522											PCDH10												r_REP522		PCDH10
LOC100270679																					LOC100270679											ZNF467												LOC100270679		ZNF467
TMEM171																					TMEM171											T												TMEM171		T
NRG2																					NRG2											BCRP3												NRG2		BCRP3
r_MER103C																					r_MER103C											OR10V2P												r_MER103C		OR10V2P
CSMD2																					CSMD2											CERKL												CSMD2		CERKL
DGKQ																					DGKQ											LOC388630												DGKQ		LOC388630
LAD1																					LAD1											C16orf45												LAD1		C16orf45
LOC647107																					LOC647107											MEFV												LOC647107		MEFV
LOC100505478																					LOC100505478											SNAPC2												LOC100505478		SNAPC2
PNPLA7																					PNPLA7											SNORD37												PNPLA7		SNORD37
LOC441601																					LOC441601											r_Tigger2b_Pri												LOC441601		r_Tigger2b_Pri
SERPINA10																					SERPINA10											NUDT8												SERPINA10		NUDT8
ZMAT4																					ZMAT4											ANK1												ZMAT4		ANK1
PCSK2																					PCSK2											FAM211B												PCSK2		FAM211B
PDGFB																					PDGFB											r_MER53												PDGFB		r_MER53
SNORA11																					SNORA11											ZNF205												SNORA11		ZNF205
RFPL3-AS1																					RFPL3-AS1											SCGB1B2P												RFPL3-AS1		SCGB1B2P
CAPS2																					CAPS2											TEX22												CAPS2		TEX22
IGFL1																					IGFL1											SNORA37												IGFL1		SNORA37
GJD4																					GJD4											C7orf58												GJD4		C7orf58
GJB6																					GJB6											FAM43A												GJB6		FAM43A
LOC100271836																					LOC100271836											MME												LOC100271836		MME
WDR69																					WDR69											DNAJC25-GNG10												WDR69		DNAJC25-GNG10
SLC12A8																					SLC12A8											PAOX												SLC12A8		PAOX
SNORD29																					SNORD29											WNT4												SNORD29		WNT4
r_MER51D																					r_MER51D											AMY2B												r_MER51D		AMY2B
PTGER3																					PTGER3											PKDCC												PTGER3		PKDCC
KCNB2																					KCNB2											MIR4761												KCNB2		MIR4761
SNORD54																					SNORD54											SNORA78												SNORD54		SNORA78
C15orf5																					C15orf5											PRDM7												C15orf5		PRDM7
G6PC																					G6PC											AGBL2												G6PC		AGBL2
IL33																					IL33											C21orf91-OT1												IL33		C21orf91-OT1
HR																					HR											SPATA18												HR		SPATA18
ZSCAN5B																					ZSCAN5B											ADC												ZSCAN5B		ADC
SPAG8																					SPAG8											CBX7												SPAG8		CBX7
CLCNKA																					CLCNKA											SNORD58A												CLCNKA		SNORD58A
LOC727982																					LOC727982											DUSP28												LOC727982		DUSP28
ABCC2																					ABCC2											r_Tigger15a												ABCC2		r_Tigger15a
LOC100128071																					LOC100128071											r_MLT1F1												LOC100128071		r_MLT1F1
C10orf111																					C10orf111											CHSY3												C10orf111		CHSY3
LZTS1																					LZTS1											FSIP1												LZTS1		FSIP1
r_MSTC																					r_MSTC											ST6GALNAC1												r_MSTC		ST6GALNAC1
MEGF10																					MEGF10											MAOB												MEGF10		MAOB
LOC285626																					LOC285626											AMIGO1												LOC285626		AMIGO1
LDHAL6A																					LDHAL6A											CAMKV												LDHAL6A		CAMKV
KCNQ2																					KCNQ2											IKZF3												KCNQ2		IKZF3
CCDC164																					CCDC164											r_(CAA)n												CCDC164		r_(CAA)n
NPPB																					NPPB											r_LTR82A												NPPB		r_LTR82A
CYP21A1P																					CYP21A1P											HYDIN												CYP21A1P		HYDIN
EEF1DP3																					EEF1DP3											KIAA1958												EEF1DP3		KIAA1958
MICALL2																					MICALL2											FAM160A1												MICALL2		FAM160A1
ZC3HAV1L																					ZC3HAV1L											FREM1												ZC3HAV1L		FREM1
SND1-IT1																					SND1-IT1											SH3GL1P2												SND1-IT1		SH3GL1P2
PCDHGC4																					PCDHGC4											LOC389705												PCDHGC4		LOC389705
RGS6																					RGS6											r_Helitron2Na_Mam												RGS6		r_Helitron2Na_Mam
CCDC64																					CCDC64											RGS17												CCDC64		RGS17
MIR363																					MIR363											SLC22A4												MIR363		SLC22A4
MIR3682																					MIR3682											SNORD99												MIR3682		SNORD99
LEAP2																					LEAP2											ABCA7												LEAP2		ABCA7
GOLGA7B																					GOLGA7B											DDX25												GOLGA7B		DDX25
CTHRC1																					CTHRC1											CLIC5												CTHRC1		CLIC5
LRRC48																					LRRC48											TMEM178												LRRC48		TMEM178
CNTD1																					CNTD1											r_MLT1A1-int												CNTD1		r_MLT1A1-int
SERPING1																					SERPING1											NTM												SERPING1		NTM
LOC283856																					LOC283856											SNORD100												LOC283856		SNORD100
ZNF630																					ZNF630											r_BSR/Beta												ZNF630		r_BSR/Beta
EVC2																					EVC2											C3orf67												EVC2		C3orf67
AXDND1																					AXDND1											KCNK5												AXDND1		KCNK5
SAP25																					SAP25											FNDC1												SAP25		FNDC1
MGLL																					MGLL											LOC100287225												MGLL		LOC100287225
LOC100131366																					LOC100131366											PMFBP1												LOC100131366		PMFBP1
WASH3P																					WASH3P											SNORD20												WASH3P		SNORD20
LOC100507423																					LOC100507423											r_MER8												LOC100507423		r_MER8
SEMA3F																					SEMA3F											OR7E156P												SEMA3F		OR7E156P
PFN4																					PFN4											PVRL1												PFN4		PVRL1
UGT3A1																					UGT3A1											C19orf76												UGT3A1		C19orf76
G0S2																					G0S2											DAPK2												G0S2		DAPK2
PTPRN																					PTPRN											LOC653712												PTPRN		LOC653712
r_LTR3B																					r_LTR3B											C20orf166-AS1												r_LTR3B		C20orf166-AS1
BDH1																					BDH1											PRICKLE3												BDH1		PRICKLE3
MIR9-2																					MIR9-2											ESR2												MIR9-2		ESR2
EFCAB10																					EFCAB10											LOC339166												EFCAB10		LOC339166
r_MER61-int																					r_MER61-int											RANBP3L												r_MER61-int		RANBP3L
GOLGA8DP																					GOLGA8DP											r_LTR27												GOLGA8DP		r_LTR27
SMCR5																					SMCR5											WNT11												SMCR5		WNT11
r_MER85																					r_MER85											LOC100507127												r_MER85		LOC100507127
r_MLT1B-int																					r_MLT1B-int											IL12A												r_MLT1B-int		IL12A
ANGPTL2																					ANGPTL2											FLJ39051												ANGPTL2		FLJ39051
IHH																					IHH											AMT												IHH		AMT
LINC00477																					LINC00477											NOTCH4												LINC00477		NOTCH4
TEX14																					TEX14											CR2												TEX14		CR2
SNORA2A																					SNORA2A											ZDHHC1												SNORA2A		ZDHHC1
r_MER113																					r_MER113											FLJ32224												r_MER113		FLJ32224
LOXL4																					LOXL4											PDZD2												LOXL4		PDZD2
DKK2																					DKK2											RNF180												DKK2		RNF180
DAGLA																					DAGLA											ASB4												DAGLA		ASB4
LOC100506068																					LOC100506068											C1orf213												LOC100506068		C1orf213
GPR176																					GPR176											DOC2A												GPR176		DOC2A
TTC23L																					TTC23L											STX1B												TTC23L		STX1B
SNORD66																					SNORD66											FAM162B												SNORD66		FAM162B
FLJ22447																					FLJ22447											NSUN5P2												FLJ22447		NSUN5P2
MIR4775																					MIR4775											YJEFN3												MIR4775		YJEFN3
FGF20																					FGF20											PLCB2												FGF20		PLCB2
ESRG																					ESRG											TMEM102												ESRG		TMEM102
PTPRR																					PTPRR											SLC45A4												PTPRR		SLC45A4
CDH24																					CDH24											LOC100240735												CDH24		LOC100240735
TACSTD2																					TACSTD2											TMEM176B												TACSTD2		TMEM176B
LOC401324																					LOC401324											TLX1NB												LOC401324		TLX1NB
ARL10																					ARL10											FRMPD2												ARL10		FRMPD2
CNTN1																					CNTN1											r_Tigger13a												CNTN1		r_Tigger13a
KHDC1L																					KHDC1L											IGFBP4												KHDC1L		IGFBP4
EFHB																					EFHB											MAGEE1												EFHB		MAGEE1
GNMT																					GNMT											IRF4												GNMT		IRF4
MIR548H4																					MIR548H4											LOC100130992												MIR548H4		LOC100130992
JAZF1-AS1																					JAZF1-AS1											LOC286367												JAZF1-AS1		LOC286367
PROK2																					PROK2											PRIMA1												PROK2		PRIMA1
LOC339926																					LOC339926											FAM116B												LOC339926		FAM116B
L1CAM																					L1CAM											LOC643723												L1CAM		LOC643723
HSFX2																					HSFX2											PHACTR3												HSFX2		PHACTR3
KCNQ4																					KCNQ4											RNF207												KCNQ4		RNF207
FAM131C																					FAM131C											MIR4519												FAM131C		MIR4519
ZNF454																					ZNF454											NMNAT3												ZNF454		NMNAT3
LOC339894																					LOC339894											MGAT5B												LOC339894		MGAT5B
CLEC4C																					CLEC4C											LY96												CLEC4C		LY96
GSTT1																					GSTT1											CD52												GSTT1		CD52
SPRR2D																					SPRR2D											KRT42P												SPRR2D		KRT42P
TRPC5																					TRPC5											KC6												TRPC5		KC6
OTUD7A																					OTUD7A											r_MER5C												OTUD7A		r_MER5C
FAM123C																					FAM123C											LOC90246												FAM123C		LOC90246
FLJ25363																					FLJ25363											ACER2												FLJ25363		ACER2
r_MSTD																					r_MSTD											EOMES												r_MSTD		EOMES
FLJ36644																					FLJ36644											CASC1												FLJ36644		CASC1
SNORA27																					SNORA27											PRRT1												SNORA27		PRRT1
r_L1PB3																					r_L1PB3											LINC00472												r_L1PB3		LINC00472
CITED4																					CITED4											PHLDB3												CITED4		PHLDB3
ELFN2																					ELFN2											LOC100507086												ELFN2		LOC100507086
BTNL9																					BTNL9											SPTSSB												BTNL9		SPTSSB
r_ERVL-B4-int																					r_ERVL-B4-int											ANKRD24												r_ERVL-B4-int		ANKRD24
PPP1R14D																					PPP1R14D											POU3F1												PPP1R14D		POU3F1
PLAC4																					PLAC4											LOC646736												PLAC4		LOC646736
LOC100134713																					LOC100134713											ZNF439												LOC100134713		ZNF439
XKR5																					XKR5											NPPC												XKR5		NPPC
C6orf126																					C6orf126											SNORD50B												C6orf126		SNORD50B
SPOCK2																					SPOCK2											TMEM200B												SPOCK2		TMEM200B
TDRD1																					TDRD1											ADORA1												TDRD1		ADORA1
FAM22A																					FAM22A											GSC												FAM22A		GSC
SERPINB2																					SERPINB2											FGF11												SERPINB2		FGF11
MIR558																					MIR558											RDH12												MIR558		RDH12
LOC729678																					LOC729678											PPIAL4F												LOC729678		PPIAL4F
PLGLB1																					PLGLB1											AGAP4												PLGLB1		AGAP4
ABCA13																					ABCA13											ZNF653												ABCA13		ZNF653
TAL1																					TAL1											ZFPM1												TAL1		ZFPM1
LOC91948																					LOC91948											OLIG1												LOC91948		OLIG1
LOC285965																					LOC285965											XRRA1												LOC285965		XRRA1
LOC100506046																					LOC100506046											EMID2												LOC100506046		EMID2
FOSB																					FOSB											SYNGR4												FOSB		SYNGR4
SP9																					SP9											NEB												SP9		NEB
AQP11																					AQP11											ST6GALNAC4												AQP11		ST6GALNAC4
LOC100507003																					LOC100507003											LOC154860												LOC100507003		LOC154860
LHX9																					LHX9											HCST												LHX9		HCST
A4GALT																					A4GALT											DNLZ												A4GALT		DNLZ
NACAD																					NACAD											r_L1MDb												NACAD		r_L1MDb
LOC285033																					LOC285033											PAK3												LOC285033		PAK3
EPN3																					EPN3											LOC100507053												EPN3		LOC100507053
CD274																					CD274											HRH1												CD274		HRH1
CKMT2																					CKMT2											r_MER126												CKMT2		r_MER126
LOC100506874																					LOC100506874											C10orf107												LOC100506874		C10orf107
SCARF1																					SCARF1											CXCL1												SCARF1		CXCL1
C19orf38																					C19orf38											SNORD5												C19orf38		SNORD5
RASGEF1C																					RASGEF1C											r_tRNA-Trp-TGG												RASGEF1C		r_tRNA-Trp-TGG
NCF2																					NCF2											CNTFR												NCF2		CNTFR
LINC00271																					LINC00271											IL20RB												LINC00271		IL20RB
CARD16																					CARD16											BAI2												CARD16		BAI2
LOC100505933																					LOC100505933											KIAA1024												LOC100505933		KIAA1024
PCDH8																					PCDH8											RLN1												PCDH8		RLN1
r_LTR33																					r_LTR33											PPP2R3B												r_LTR33		PPP2R3B
LOC399715																					LOC399715											SLC25A48												LOC399715		SLC25A48
VSTM2B																					VSTM2B											C9orf169												VSTM2B		C9orf169
TRIM6-TRIM34																					TRIM6-TRIM34											ST6GALNAC5												TRIM6-TRIM34		ST6GALNAC5
DEFB122																					DEFB122											TRPM8												DEFB122		TRPM8
RHPN1																					RHPN1											STK32C												RHPN1		STK32C
HAVCR2																					HAVCR2											FOXD4L3												HAVCR2		FOXD4L3
LHFPL5																					LHFPL5											PDE6B												LHFPL5		PDE6B
r_(CGAGG)n																					r_(CGAGG)n											C20orf132												r_(CGAGG)n		C20orf132
C1orf162																					C1orf162											KCNAB3												C1orf162		KCNAB3
RIN2																					RIN2											r_(CGTG)n												RIN2		r_(CGTG)n
MGC34034																					MGC34034											GAB3												MGC34034		GAB3
PENK																					PENK											ABCA2												PENK		ABCA2
LOC100130357																					LOC100130357											C10orf25												LOC100130357		C10orf25
MTNR1A																					MTNR1A											GARNL3												MTNR1A		GARNL3
ZNF664-FAM101A																					ZNF664-FAM101A											SCUBE2												ZNF664-FAM101A		SCUBE2
FCGR2A																					FCGR2A											ZNF385C												FCGR2A		ZNF385C
MIR7-3HG																					MIR7-3HG											PAQR9												MIR7-3HG		PAQR9
RASIP1																					RASIP1											CAHM												RASIP1		CAHM
OVCH1																					OVCH1											r_LTR2B												OVCH1		r_LTR2B
AMHR2																					AMHR2											B4GALNT4												AMHR2		B4GALNT4
IGFL4																					IGFL4											r_HERVIP10F-int												IGFL4		r_HERVIP10F-int
SLC5A1																					SLC5A1											HRASLS2												SLC5A1		HRASLS2
KCNE1																					KCNE1											WBP11P1												KCNE1		WBP11P1
GOLGA6L6																					GOLGA6L6											r_HY1												GOLGA6L6		r_HY1
SERPINB13																					SERPINB13											CDHR1												SERPINB13		CDHR1
LRGUK																					LRGUK											PDGFRA												LRGUK		PDGFRA
GPR135																					GPR135											HES7												GPR135		HES7
RAET1L																					RAET1L											LOC340113												RAET1L		LOC340113
LDB2																					LDB2											LOC400084												LDB2		LOC400084
SNORD60																					SNORD60											CORIN												SNORD60		CORIN
SLC17A7																					SLC17A7											HOTTIP												SLC17A7		HOTTIP
RAB17																					RAB17											LOC100128881												RAB17		LOC100128881
CABP7																					CABP7											ATP6V1C2												CABP7		ATP6V1C2
PRRX2																					PRRX2											GABBR2												PRRX2		GABBR2
HTRA3																					HTRA3											LRRC73												HTRA3		LRRC73
GLI1																					GLI1											C1QTNF3												GLI1		C1QTNF3
PIP5KL1																					PIP5KL1											PRSS53												PIP5KL1		PRSS53
r_LTR13_																					r_LTR13_											TNNC1												r_LTR13_		TNNC1
r_(TTTTTG)n																					r_(TTTTTG)n											DND1												r_(TTTTTG)n		DND1
CLEC4E																					CLEC4E											ZNF354C												CLEC4E		ZNF354C
LOC221122																					LOC221122											C17orf57												LOC221122		C17orf57
LOC100507346																					LOC100507346											C1orf210												LOC100507346		C1orf210
HEATR4																					HEATR4											MYLK4												HEATR4		MYLK4
ZNF643																					ZNF643											C9orf167												ZNF643		C9orf167
BSN																					BSN											SH3D21												BSN		SH3D21
LOC286059																					LOC286059											NAPRT1												LOC286059		NAPRT1
LOC100505666																					LOC100505666											SLAMF6												LOC100505666		SLAMF6
PER1																					PER1											CCK												PER1		CCK
LOC392364																					LOC392364											FRZB												LOC392364		FRZB
ASZ1																					ASZ1											CRYM												ASZ1		CRYM
CCDC17																					CCDC17											ADRB1												CCDC17		ADRB1
KLF2																					KLF2											r_MER112												KLF2		r_MER112
CAPNS2																					CAPNS2											LMO2												CAPNS2		LMO2
ADAMTSL5																					ADAMTSL5											ZNF423												ADAMTSL5		ZNF423
OSBP2																					OSBP2											r_SATR2												OSBP2		r_SATR2
ZNRF2P1																					ZNRF2P1											B3GALT4												ZNRF2P1		B3GALT4
LOC389634																					LOC389634											TLR3												LOC389634		TLR3
C10orf40																					C10orf40											r_MADE1												C10orf40		r_MADE1
PACRG																					PACRG											METRNL												PACRG		METRNL
C20orf203																					C20orf203											ARHGDIG												C20orf203		ARHGDIG
LOC144742																					LOC144742											SNORD71												LOC144742		SNORD71
GNAO1																					GNAO1											PRSS8												GNAO1		PRSS8
NRN1L																					NRN1L											CCDC73												NRN1L		CCDC73
TBC1D3																					TBC1D3											NR5A2												TBC1D3		NR5A2
IL1RN																					IL1RN											LUST												IL1RN		LUST
BTNL8																					BTNL8											r_(GAGTG)n												BTNL8		r_(GAGTG)n
CATSPER3																					CATSPER3											MIR29C												CATSPER3		MIR29C
NPM2																					NPM2											BAGE5												NPM2		BAGE5
MGC2889																					MGC2889											LOC283587												MGC2889		LOC283587
LGALS4																					LGALS4											CXCL17												LGALS4		CXCL17
DOCK10																					DOCK10											PCDH20												DOCK10		PCDH20
TM4SF1																					TM4SF1											C18orf34												TM4SF1		C18orf34
GPR132																					GPR132											PPFIA4												GPR132		PPFIA4
KCNJ10																					KCNJ10											P2RX5												KCNJ10		P2RX5
KRT75																					KRT75											RSPH4A												KRT75		RSPH4A
KIAA0087																					KIAA0087											SNORD56												KIAA0087		SNORD56
QRICH2																					QRICH2											HAGHL												QRICH2		HAGHL
ADAM33																					ADAM33											GRIK4												ADAM33		GRIK4
LOC100130231																					LOC100130231											CIRBP-AS1												LOC100130231		CIRBP-AS1
LOC100288846																					LOC100288846											r_MER75												LOC100288846		r_MER75
PKD2L2																					PKD2L2											r_HERVK3-int												PKD2L2		r_HERVK3-int
DEF6																					DEF6											ZBTB46												DEF6		ZBTB46
GSTT2																					GSTT2											LOC441455												GSTT2		LOC441455
PABPC4L																					PABPC4L											PCSK9												PABPC4L		PCSK9
LIPE																					LIPE											HSD11B2												LIPE		HSD11B2
FLJ43663																					FLJ43663											GUSBP9												FLJ43663		GUSBP9
EHBP1L1																					EHBP1L1											r_(ATG)n												EHBP1L1		r_(ATG)n
NGFR																					NGFR											LRP1												NGFR		LRP1
LINC00086																					LINC00086											r_LTR12B												LINC00086		r_LTR12B
SNORA44																					SNORA44											HRC												SNORA44		HRC
SVOP																					SVOP											SNORD43												SVOP		SNORD43
LOC100505659																					LOC100505659											USP35												LOC100505659		USP35
RPSAP52																					RPSAP52											STON1-GTF2A1L												RPSAP52		STON1-GTF2A1L
LOC100499405																					LOC100499405											HOXB13-AS1												LOC100499405		HOXB13-AS1
GYG2P1																					GYG2P1											OLFML2B												GYG2P1		OLFML2B
r_HERVK22-int																					r_HERVK22-int											r_Cheshire												r_HERVK22-int		r_Cheshire
NPAS1																					NPAS1											PIK3IP1												NPAS1		PIK3IP1
SLC7A5P1																					SLC7A5P1											ROBO3												SLC7A5P1		ROBO3
MIR1184-2																					MIR1184-2											AATK												MIR1184-2		AATK
PNPLA5																					PNPLA5											KLF14												PNPLA5		KLF14
LRRC4B																					LRRC4B											LOC644172												LRRC4B		LOC644172
PAK7																					PAK7											SNORD88A												PAK7		SNORD88A
CDH17																					CDH17											SYNDIG1												CDH17		SYNDIG1
MIR196B																					MIR196B											MRVI1-AS1												MIR196B		MRVI1-AS1
PVRIG																					PVRIG											HBQ1												PVRIG		HBQ1
TNFRSF11B																					TNFRSF11B											PCDHA9												TNFRSF11B		PCDHA9
LOC339975																					LOC339975											DKFZP434A062												LOC339975		DKFZP434A062
PLTP																					PLTP											RPS4Y1												PLTP		RPS4Y1
r_MER63C																					r_MER63C											LOC100505806												r_MER63C		LOC100505806
TSNAXIP1																					TSNAXIP1											r_(TGAA)n												TSNAXIP1		r_(TGAA)n
FLJ41941																					FLJ41941											SPG20OS												FLJ41941		SPG20OS
LOC100133920																					LOC100133920											AHDC1												LOC100133920		AHDC1
NMNAT2																					NMNAT2											SNORD1A												NMNAT2		SNORD1A
IFI44L																					HSFX2											AMDHD2												HSFX2		AMDHD2
TMEM88																					IFI44L											MYL5												IFI44L		MYL5
NLGN3																					TMEM88											VPS37D												TMEM88		VPS37D
CILP2																					NLGN3											TMC6												NLGN3		TMC6
TMPRSS3																					CILP2											CTAGE7P												CILP2		CTAGE7P
ARHGAP39																					TMPRSS3											FANK1												TMPRSS3		FANK1
C2orf50																					ARHGAP39											FLJ44511												ARHGAP39		FLJ44511
r_MER31A																					C2orf50											GJB5												C2orf50		GJB5
r_(AATAG)n																					r_MER31A											TMEM63C												r_MER31A		TMEM63C
LOC729156																					r_(AATAG)n											WDR72												r_(AATAG)n		WDR72
C3orf43																					LOC729156											ROM1												LOC729156		ROM1
FAM153B																					C3orf43											NKX2-2												C3orf43		NKX2-2
SERPINB7																					FAM153B											R3HDML												FAM153B		R3HDML
S100A7A																					SERPINB7											C1orf98												SERPINB7		C1orf98
ACTR3BP2																					S100A7A											C5												S100A7A		C5
SPRR2B																					ACTR3BP2											CRIP1												ACTR3BP2		CRIP1
ANXA8L2																					SPRR2B											ARHGAP24												SPRR2B		ARHGAP24
C7orf57																					ANXA8L2											ATP6V1B1												ANXA8L2		ATP6V1B1
LOC152024																					C7orf57											NOXA1												C7orf57		NOXA1
ODZ2																					LOC152024											DNM1P41												LOC152024		DNM1P41
SERPINB3																					ODZ2											CTAGE11P												ODZ2		CTAGE11P
LINC00242																					SERPINB3											MYOM3												SERPINB3		MYOM3
MMP14																					LINC00242											ICOSLG												LINC00242		ICOSLG
C3orf51																					MMP14											r_LTR24												MMP14		r_LTR24
KRT12																					C3orf51											SNORD6												C3orf51		SNORD6
HOMER3																					KRT12											RAX												KRT12		RAX
CYLC2																					HOMER3											LOC441204												HOMER3		LOC441204
FAM171A2																					CYLC2											FBXL8												CYLC2		FBXL8
COL8A1																					FAM171A2											BGN												FAM171A2		BGN
SNURF																					COL8A1											RBP4												COL8A1		RBP4
SPDYA																					SNURF											ATP6AP1L												SNURF		ATP6AP1L
SPRR2A																					SPDYA											PDZK1												SPDYA		PDZK1
GABRA3																					SPRR2A											TIGD4												SPRR2A		TIGD4
SOCS3																					GABRA3											RAB39A												GABRA3		RAB39A
CYP4F12																					SOCS3											GFRAL												SOCS3		GFRAL
r_HUERS-P3-int																					CYP4F12											GSDMA												CYP4F12		GSDMA
SH2D2A																					r_HUERS-P3-int											CHODL												r_HUERS-P3-int		CHODL
CUBN																					SH2D2A											r_L1MA6												SH2D2A		r_L1MA6
ELF3																					CUBN											r_(CCGAG)n												CUBN		r_(CCGAG)n
KRT18P55																					ELF3											KLF7												ELF3		KLF7
TREM2																					KRT18P55											r_Charlie9												KRT18P55		r_Charlie9
TP53AIP1																					TREM2											r_polypurine												TREM2		r_polypurine
TGM1																					TP53AIP1											r_LTR10E												TP53AIP1		r_LTR10E
AREG																					TGM1											EDNRB												TGM1		EDNRB
TRIM74																					AREG											TCN2												AREG		TCN2
ZNF414																					TRIM74											ZNF844												TRIM74		ZNF844
SPDYE6																					ZNF414											FLJ42289												ZNF414		FLJ42289
SNORD38B																					SPDYE6											HLA-DRA												SPDYE6		HLA-DRA
r_MER2B																					SNORD38B											MSH5												SNORD38B		MSH5
r_HERV4_I-int																					r_MER2B											HAAO												r_MER2B		HAAO
LOC494558																					r_HERV4_I-int											HTR3A												r_HERV4_I-int		HTR3A
PGPEP1L																					LOC494558											DMRT2												LOC494558		DMRT2
CHST1																					PGPEP1L											TFDP3												PGPEP1L		TFDP3
TENC1																					CHST1											AZGP1												CHST1		AZGP1
r_MER57A-int																					TENC1											LOC644669												TENC1		LOC644669
ROPN1L																					r_MER57A-int											MC5R												r_MER57A-int		MC5R
LRRTM2																					ROPN1L											KCNH2												ROPN1L		KCNH2
NDUFA4L2																					LRRTM2											PDE1B												LRRTM2		PDE1B
MIR3129																					NDUFA4L2											IMPG2												NDUFA4L2		IMPG2
EPGN																					MIR3129											C12orf53												MIR3129		C12orf53
LRFN3																					EPGN											C2orf48												EPGN		C2orf48
TMPRSS7																					LRFN3											KCNK2												LRFN3		KCNK2
MORN1																					TMPRSS7											FAM167A												TMPRSS7		FAM167A
RASGEF1A																					MORN1											LRRC69												MORN1		LRRC69
FLJ45079																					RASGEF1A											SRRM5												RASGEF1A		SRRM5
LINC00482																					FLJ45079											PACSIN1												FLJ45079		PACSIN1
SECTM1																					LINC00482											MIR92A1												LINC00482		MIR92A1
TNR																					SECTM1											TEDDM1												SECTM1		TEDDM1
MIR1270-1																					TNR											AOX2P												TNR		AOX2P
r_LTR14B																					MIR1270-1											NLRP8												MIR1270-1		NLRP8
FAM106CP																					r_LTR14B											SNTG2												r_LTR14B		SNTG2
CECR1																					FAM106CP											NKX3-2												FAM106CP		NKX3-2
ATP1A3																					CECR1											RAB33A												CECR1		RAB33A
DEFB4B																					PLGLB1											r_Charlie10												PLGLB1		r_Charlie10
ADAP1																					ATP1A3											PPEF2												ATP1A3		PPEF2
CDH13																					DEFB4B											FAM78A												DEFB4B		FAM78A
FAM180B																					ADAP1											DKFZP564C196												ADAP1		DKFZP564C196
r_LTR30																					CDH13											ICAM1												CDH13		ICAM1
CASS4																					FAM180B											C13orf15												FAM180B		C13orf15
P2RY6																					r_LTR30											MT3												r_LTR30		MT3
TRIM29																					CASS4											FAM20A												CASS4		FAM20A
ACTG2																					P2RY6											r_Charlie18a												P2RY6		r_Charlie18a
SLC6A17																					TRIM29											SLCO2A1												TRIM29		SLCO2A1
SLITRK2																					ACTG2											PHYHIPL												ACTG2		PHYHIPL
PNLIPRP3																					SLC6A17											SNORA46												SLC6A17		SNORA46
GPR27																					SLITRK2											DOK3												SLITRK2		DOK3
CACNA1F																					PNLIPRP3											GLYATL2												PNLIPRP3		GLYATL2
CCDC149																					GPR27											r_HERV17-int												GPR27		r_HERV17-int
GRASP																					CACNA1F											AQP4												CACNA1F		AQP4
C19orf77																					CCDC149											GDF9												CCDC149		GDF9
r_MER102a																					GRASP											SPATA2L												GRASP		SPATA2L
FAM25A																					C19orf77											DEFB1												C19orf77		DEFB1
ZBED2																					r_MER102a											r_Charlie13a												r_MER102a		r_Charlie13a
FAM184B																					FAM25A											DYX1C1												FAM25A		DYX1C1
TMEM72-AS1																					ZBED2											HCG4												ZBED2		HCG4
UCA1																					FAM184B											FBXL16												FAM184B		FBXL16
GTF2IP1																					TMEM72-AS1											LINC00488												TMEM72-AS1		LINC00488
MFNG																					UCA1											FAM198A												UCA1		FAM198A
PROM2																					GTF2IP1											LOC100133308												GTF2IP1		LOC100133308
r_(TTG)n																					MFNG											GAB2												MFNG		GAB2
GLIS1																					PROM2											SLC43A2												PROM2		SLC43A2
KLK1																					r_(TTG)n											SCGB2B2												r_(TTG)n		SCGB2B2
PLXNC1																					GLIS1											LCE2C												GLIS1		LCE2C
HIST1H2AJ																					KLK1											SFRP5												KLK1		SFRP5
STAG3																					PLXNC1											ITGAX												PLXNC1		ITGAX
THBS2																					HIST1H2AJ											r_PABL_B												HIST1H2AJ		r_PABL_B
r_MER57B2																					STAG3											r_MER11B												STAG3		r_MER11B
GPD1																					THBS2											GPR116												THBS2		GPR116
LOC145474																					r_MER57B2											RASAL1												r_MER57B2		RASAL1
DNM1P35																					GPD1											C9orf163												GPD1		C9orf163
IL5RA																					GTF2IP1											C9orf174												GTF2IP1		C9orf174
DCDC5																					LOC145474											r_MER68-int												LOC145474		r_MER68-int
ARTN																					DNM1P35											CEL												DNM1P35		CEL
SLC14A1																					IL5RA											MIR19B1												IL5RA		MIR19B1
C3orf27																					DCDC5											ADRA2A												DCDC5		ADRA2A
C16orf89																					ARTN											SLC4A8												ARTN		SLC4A8
RUNX1-IT1																					SLC14A1											MYPN												SLC14A1		MYPN
CD14																					C3orf27											r_AmnSINE1												C3orf27		r_AmnSINE1
SLC35D3																					C16orf89											HSPA1L												C16orf89		HSPA1L
MB21D1																					RUNX1-IT1											BTBD19												RUNX1-IT1		BTBD19
LINC00092																					CD14											FA2H												CD14		FA2H
TBC1D3H																					SLC35D3											FAM131B												SLC35D3		FAM131B
COL6A4P2																					MB21D1											ZNF208												MB21D1		ZNF208
SLC15A3																					LINC00092											TSPAN11												LINC00092		TSPAN11
ILDR1																					TBC1D3H											PTPRVP												TBC1D3H		PTPRVP
r_MLT1M																					COL6A4P2											LOC100506783												COL6A4P2		LOC100506783
IGSF9B																					SLC15A3											r_MamGyp-int												SLC15A3		r_MamGyp-int
r_(TTATG)n																					ILDR1											r_MER4A												ILDR1		r_MER4A
r_MER20B																					r_MLT1M											FOXN4												r_MLT1M		FOXN4
LENG9																					IGSF9B											TMEM27												IGSF9B		TMEM27
MIR192																					r_(TTATG)n											ADAMTSL1												r_(TTATG)n		ADAMTSL1
r_LTR1B																					r_MER20B											r_AluYk11												r_MER20B		r_AluYk11
CCL16																					LENG9											CASKIN1												LENG9		CASKIN1
LOC100128023																					MIR192											BOLA2B												MIR192		BOLA2B
WNT6																					r_LTR1B											ACVRL1												r_LTR1B		ACVRL1
r_MLT2F																					CCL16											NKPD1												CCL16		NKPD1
CCDC96																					LOC100128023											TTC21A												LOC100128023		TTC21A
RNU5F-1																					WNT6											CRB3												WNT6		CRB3
r_(CG)n																					r_MLT2F											AQP6												r_MLT2F		AQP6
KRT31																					CCDC96											FLJ23867												CCDC96		FLJ23867
POU2F3																					RNU5F-1											CCDC85A												RNU5F-1		CCDC85A
LOC389247																					r_(CG)n											TAS2R20												r_(CG)n		TAS2R20
PCYT1B																					KRT31											ZSCAN12P1												KRT31		ZSCAN12P1
NCRNA00185																					POU2F3											ZMYND10												POU2F3		ZMYND10
PSG9																					LOC389247											PNMT												LOC389247		PNMT
SLC6A14																					PCYT1B											ALG1L2												PCYT1B		ALG1L2
NOMO3																					NCRNA00185											ADSSL1												NCRNA00185		ADSSL1
SNORD1B																					PSG9											MAPK8IP1												PSG9		MAPK8IP1
ARSF																					SLC6A14											CELF5												SLC6A14		CELF5
LOC100505782																					NOMO3											RAB39B												NOMO3		RAB39B
C4orf36																					SNORD1B											LUZP6												SNORD1B		LUZP6
MMP1																					ARSF											CSGALNACT1												ARSF		CSGALNACT1
r_MER44D																					LOC100505782											ZNF98												LOC100505782		ZNF98
LOC100132078																					C4orf36											C17orf109												C4orf36		C17orf109
MIR4449																					MMP1											PGF												MMP1		PGF
SLC13A4																					r_MER44D											LOC100131320												r_MER44D		LOC100131320
ENPP3																					LOC100132078											ACE												LOC100132078		ACE
LOC339535																					MIR4449											ZBTB42												MIR4449		ZBTB42
SYCP3																					SLC13A4											DNAJA1P5												SLC13A4		DNAJA1P5
CTAGE10P																					ENPP3											LOC100132287												ENPP3		LOC100132287
DCHS2																					LOC339535											KCNIP3												LOC339535		KCNIP3
HAMP																					SYCP3											MRO												SYCP3		MRO
CR1																					CTAGE10P											KCTD19												CTAGE10P		KCTD19
r_LTR22A																					DCHS2											r_(TGGA)n												DCHS2		r_(TGGA)n
C3																					HAMP											FAM66A												HAMP		FAM66A
GH1																					CR1											MIR4671												CR1		MIR4671
CLRN1																					r_LTR22A											r_(G)n												r_LTR22A		r_(G)n
SPANXA2-OT1																					C3											RAB3A												C3		RAB3A
SAMD3																					GH1											r_MER102c												GH1		r_MER102c
ZNF99																					CLRN1											RP11-165H20.1												CLRN1		RP11-165H20.1
NME1-NME2																					SPANXA2-OT1											CGREF1												SPANXA2-OT1		CGREF1
KPRP																					SAMD3											GPCRLTM7												SAMD3		GPCRLTM7
FAM138D																					ZNF99											r_Charlie1a												ZNF99		r_Charlie1a
MIR636																					NME1-NME2											SOX15												NME1-NME2		SOX15
MIR3179-3																					KPRP											POF1B												KPRP		POF1B
MUM1L1																					FAM138D											OR7E91P												FAM138D		OR7E91P
C5orf46																					MIR636											LOC284395												MIR636		LOC284395
TGFBI																					MIR3179-3											CPNE7												MIR3179-3		CPNE7
COL7A1																					MUM1L1											PKP1														PKP1
ADCY2																					C5orf46											r_ORSL														r_ORSL
TLR5																					TGFBI											MIR1248														MIR1248
SERP2																					COL7A1											GUSBP9														GUSBP9
r_HAL1b																					ADCY2											SHANK2														SHANK2
MYOF																					TLR5											SYNPO2														SYNPO2
GPR50																					SERP2											LOC100506035														LOC100506035
CECR6																					r_HAL1b											GJC3														GJC3
PPAN																					MYOF											GOLGA8E														GOLGA8E
KRT17																					GPR50											r_Ricksha_0														r_Ricksha_0
GHR																					CECR6											GRIP2														GRIP2
VSNL1																					PPAN											LY6G6C														LY6G6C
ST8SIA4																					KRT17											TMEM37														TMEM37
TRIM62																					GHR											r_MER91A														r_MER91A
C9orf43																					VSNL1											CDNF														CDNF
KRT16																					ST8SIA4											LCE5A														LCE5A
r_MER41-int																					TRIM62											C8orf51														C8orf51
DNAJC5G																					C9orf43											ENO4														ENO4
OR7E37P																					KRT16											HIST2H3D														HIST2H3D
LMOD1																					r_MER41-int											LOC728537														LOC728537
LOC388588																					DNAJC5G											LOC100287632														LOC100287632
PRORSD1P																					OR7E37P											SLA2														SLA2
RCN3																					LMOD1											C1orf51														C1orf51
CDH4																					LOC388588											CYP4F3														CYP4F3
FOS																					PRORSD1P											SLIT1														SLIT1
APOD																					RCN3											DGCR9														DGCR9
VEPH1																					CDH4											SOX18														SOX18
GUCY1B2																					FOS											C3orf35														C3orf35
DPH3P1																					APOD											LOC100286793														LOC100286793
LOC641367																					VEPH1											LOR														LOR
RNU11																					GUCY1B2											GCM1														GCM1
FABP6																					DPH3P1											DFNB59														DFNB59
HLA-DQB2																					LOC641367											LAT2														LAT2
NEU3																					RNU11											MACROD2														MACROD2
LTK																					FABP6											ARGFXP2														ARGFXP2
TMEM191C																					HLA-DQB2											TRPM3														TRPM3
HLA-DPB2																					NEU3											ADAMTSL3														ADAMTSL3
CTSO																					LTK											LOC647946														LOC647946
ANKK1																					TMEM191C											RUNDC2B														RUNDC2B
TAGLN																					HLA-DPB2											UCN														UCN
SNORA66																					CTSO											NKX2-3														NKX2-3
ANKRD1																					ANKK1											PCDP1														PCDP1
BDNF																					TAGLN											FRG2C														FRG2C
CG030																					SNORA66											LOC730668														LOC730668
CD44																					ANKRD1											TMEM86A														TMEM86A
COL1A1																					BDNF											TRIM47														TRIM47
r_AluYh9																					CG030											DENND3														DENND3
S100A9																					CD44											PALMD														PALMD
LOC650623																					COL1A1											MIR3680-1														MIR3680-1
ZNF777																					r_AluYh9											PRR23C														PRR23C
SPINK6																					S100A9											IL17RC														IL17RC
LOC100288911																					LOC650623											NPAS3														NPAS3
ZNF671																					ZNF777											LOC100129726														LOC100129726
SNCG																					SPINK6											DKFZp686O1327														DKFZp686O1327
CTXN1																					LOC100288911											CACNA2D2														CACNA2D2
LDB3																					ZNF671											WDR93														WDR93
LAT																					SNCG											NPC1L1														NPC1L1
LOC646576																					CTXN1											CARD9														CARD9
INHBE																					LDB3											MCF2L2														MCF2L2
HOXB13																					LAT											CCDC129														CCDC129
RAP1GAP																					LOC646576											r_MER113A														r_MER113A
IGFL3																					INHBE											AFAP1-AS1														AFAP1-AS1
LOC100289495																					HOXB13											KDR														KDR
LOC729970																					RAP1GAP											HIF1A-AS2														HIF1A-AS2
RPL13P5																					IGFL3											r_MER9a2														r_MER9a2
GLIPR1																					LOC100289495											SNORD127														SNORD127
SPDYE7P																					LOC729970											LOC100132247														LOC100132247
NEFM																					RPL13P5											MIR548H3														MIR548H3
LOC100507377																					GLIPR1											r_(TGAG)n														r_(TGAG)n
ACTBL2																					SPDYE7P											CYBB														CYBB
SPDYE5																					NEFM											ALX4														ALX4
PVALB																					LOC100507377											SEMA6B														SEMA6B
GPR83																					ACTBL2											LINC00266-1														LINC00266-1
PRDM14																					SPDYE5											ANXA8L1														ANXA8L1
C1orf190																					PVALB											KIAA1755														KIAA1755
NEK10																					GPR83											ADORA2A														ADORA2A
TMEM92																					PRDM14											SNORA74B														SNORA74B
MMP24																					C1orf190											r_L1M6														r_L1M6
HCN3																					NEK10											SNORD101														SNORD101
r_L1MC2																					TMEM92											ACOT4														ACOT4
TLR10																					MMP24											LOC284632														LOC284632
KRT6B																					HCN3											ARC														ARC
S100A7																					r_L1MC2											LCE1D														LCE1D
GLI4																					TLR10											B4GALNT1														B4GALNT1
ABLIM2																					KRT6B											SPACA5														SPACA5
GLB1L3																					S100A7											MIR545														MIR545
ANKS1B																					GLI4											PTPLAD2														PTPLAD2
PCK1																					ABLIM2											r_(CACG)n														r_(CACG)n
FAM19A5																					GLB1L3											C5orf64														C5orf64
PROCA1																					ANKS1B											LOC100131496														LOC100131496
PLCL1																					PCK1											RUSC1-AS1														RUSC1-AS1
CTAGE1																					FAM19A5											PRX														PRX
HSPB8																					PROCA1											ADPRH														ADPRH
C1orf106																					PLCL1											IRAK3														IRAK3
SYPL2																					CTAGE1											SNORA16A														SNORA16A
ZP3																					HSPB8											DDN														DDN
C11orf68																					C1orf106											HCN2														HCN2
LOXL2																					SYPL2											r_HSMAR2														r_HSMAR2
RGS9																					ZP3											COL27A1														COL27A1
MMP19																					C11orf68											LRRC4														LRRC4
DNAH6																					LOXL2											SNORD59B														SNORD59B
r_(CCCCCG)n																					TBC1D3											SPNS2														SPNS2
NOX4																					RGS9											CHST2														CHST2
FITM2																					MMP19											r_MSTA-int														r_MSTA-int
EPS8L1																					DNAH6											ARHGDIB														ARHGDIB
TRIM6																					r_(CCCCCG)n											ZNF835														ZNF835
GPR173																					NOX4											KRT7														KRT7
KAAG1																					FITM2											RNASE1														RNASE1
FAM26E																					EPS8L1											IGDCC3														IGDCC3
C10orf131																					TRIM6											SCARNA18														SCARNA18
GPR110																					GPR173											r_MER61A														r_MER61A
r_HAL1-3A_ME																					KAAG1											r_(TTTG)n														r_(TTTG)n
PHF7																					FAM26E											LOC442132														LOC442132
ANKDD1A																					C10orf131											r_L1MCc														r_L1MCc
IL2RA																					GPR110											r_LTR32														r_LTR32
MAP1A																					r_HAL1-3A_ME											ADHFE1														ADHFE1
CHGB																					PHF7											MAPK15														MAPK15
SCG3																					ANKDD1A											ZSCAN4														ZSCAN4
HIGD2B																					IL2RA											ALDH1L2														ALDH1L2
LOC221442																					MAP1A											MYZAP														MYZAP
EMP1																					CHGB											LOC100129534														LOC100129534
LOC400752																					SCG3											LOC100652759														LOC100652759
LINC00410																					HIGD2B											CYP8B1														CYP8B1
PLCXD3																					LOC221442											NHLH1														NHLH1
SAMD15																					EMP1											CUX2														CUX2
KRTAP19-1																					LOC400752											EPSTI1														EPSTI1
SHF																					LINC00410											ANKRD62P1-PARP4P3														ANKRD62P1-PARP4P3
PLCB3																					PLCXD3											DSG1														DSG1
SOSTDC1																					SAMD15											LOC100507564														LOC100507564
KLLN																					KRTAP19-1											NANOS3														NANOS3
SV2B																					SHF											CIITA														CIITA
LOC100144603																					PLCB3											TM4SF20														TM4SF20
MLXIPL																					SOSTDC1											TUBA8														TUBA8
MIR205HG																					KLLN											LPP-AS2														LPP-AS2
TLL2																					SV2B											PCDHA10														PCDHA10
C21orf88																					LOC100144603											SNORA15														SNORA15
SNORA26																					MLXIPL											SIGLEC8														SIGLEC8
C2orf65																					MIR205HG											SEC14L5														SEC14L5
SNX33																					TLL2											MRPL42P5														MRPL42P5
SPRR2E																					C21orf88											CD74														CD74
LOC646903																					SNORA26											CACNA1A														CACNA1A
LMF1																					C2orf65											ADRA1B														ADRA1B
SNORA17																					SNX33											G6PC2														G6PC2
HCAR1																					SPRR2E											r_MER91B														r_MER91B
LOC401074																					LOC646903											KLRK1														KLRK1
KIF26A																					LMF1											SNORD59A														SNORD59A
FRS3																					SNORA17											r_tRNA-Ser-AGY														r_tRNA-Ser-AGY
TMEM59L																					HCAR1											C17orf50														C17orf50
F2RL2																					LOC401074											r_MER34A1														r_MER34A1
LOC100133957																					KIF26A											VAMP5														VAMP5
CLSTN2																					FRS3											FLJ30679														FLJ30679
HHIP																					TMEM59L											r_LTR37A														r_LTR37A
ZC3H12B																					F2RL2											RGS5														RGS5
PRICKLE2																					LOC100133957											MST1R														MST1R
CXCL5																					CLSTN2											C19orf35														C19orf35
r_(CCA)n																					HHIP											LOC283177														LOC283177
PCOLCE																					ZC3H12B											C1orf68														C1orf68
PMCHL2																					PRICKLE2											CN5H6.4														CN5H6.4
r_MLT1D																					CXCL5											EDNRA														EDNRA
FAM95B1																					r_(CCA)n											SNORA5C														SNORA5C
SPTLC3																					PCOLCE											ST8SIA6														ST8SIA6
LOC148709																					PMCHL2											CCNI2														CCNI2
CYP1A1																					r_MLT1D											BAIAP3														BAIAP3
LOC100133991																					FAM95B1											PRR7														PRR7
USP9Y																					SPTLC3											TMC5														TMC5
CXADRP3																					LOC148709											PLLP														PLLP
MC1R																					CYP1A1											MDS2														MDS2
TNFRSF25																					LOC100133991											LOC285375														LOC285375
ZNF560																					USP9Y											ADRB2														ADRB2
MYL10																					CXADRP3											MCF2L-AS1														MCF2L-AS1
IL12RB2																					MC1R											DUSP2														DUSP2
LOC727849																					TNFRSF25											SNORD22														SNORD22
OLFM2																					ZNF560											LY6K														LY6K
LOC441666																					MYL10											r_MLT2C1														r_MLT2C1
ADARB2																					IL12RB2											SYT3														SYT3
A2ML1																					LOC727849											PCDHB16														PCDHB16
MIR25																					OLFM2											FOXB1														FOXB1
DISC1																					LOC441666											CMPK2														CMPK2
BNIPL																					ADARB2											THEM5														THEM5
WNK2																					A2ML1											ACER1														ACER1
FOLR1																					MIR25											LOC100303749														LOC100303749
UBE2QL1																					DISC1											r_MER76														r_MER76
TIGD3																					BNIPL											C1S														C1S
C15orf2																					WNK2											POSTN														POSTN
PTGS2																					FOLR1											CABP5														CABP5
SIDT1																					UBE2QL1											ERAS														ERAS
FLJ43879																					TIGD3											BARX1														BARX1
ARHGEF19																					C15orf2											r_LTR47A														r_LTR47A
CPT1C																					PTGS2											PRR4														PRR4
ZFR2																					SIDT1											RDH16														RDH16
GPR56																					FLJ43879											BEAN1														BEAN1
PF4V1																					ARHGEF19											LOC440297														LOC440297
LOC284344																					CPT1C											NHLRC4														NHLRC4
SEMA6C																					ZFR2											LINC00204A														LINC00204A
TRAM1L1																					GPR56											GAL3ST4														GAL3ST4
DDX11L2																					PF4V1											LOC100628307														LOC100628307
PCDHB2																					LOC284344											ITGA11														ITGA11
PRKY																					SEMA6C											AIRE														AIRE
SNORD119																					TRAM1L1											TPRG1														TPRG1
LOC387723																					DDX11L2											LIX1														LIX1
SHE																					PCDHB2											GSTM2														GSTM2
CHRNE																					PRKY											SCEL														SCEL
LOC100507299																					SNORD119											IL22RA1														IL22RA1
r_(CAGA)n																					LOC387723											ZNF167														ZNF167
PLA2G4C																					SHE											NAT2														NAT2
ACTC1																					CHRNE											r_L1PB														r_L1PB
CCDC85B																					LOC100507299											GPR65														GPR65
C15orf37																					r_(CAGA)n											LOC100505702														LOC100505702
EPHA6																					PLA2G4C											ZNF503-AS1														ZNF503-AS1
GADD45B																					ACTC1											LCE1C														LCE1C
ZNF484																					CCDC85B											PCSK4														PCSK4
RHEBL1																					C15orf37											CRYAB														CRYAB
RSAD2																					EPHA6											GPR78														GPR78
PPL																					GADD45B											SNORD73A														SNORD73A
GGT3P																					ZNF484											WFDC12														WFDC12
SCARF2																					RHEBL1											r_(TCG)n														r_(TCG)n
ANKAR																					RSAD2											HSF2BP														HSF2BP
C1orf53																					PPL											PAGE4														PAGE4
MIR4647																					GGT3P											TMEM119														TMEM119
EML6																					SCARF2											SNED1														SNED1
IL1A																					ANKAR											HYAL1														HYAL1
EPPK1																					C1orf53											SH2D5														SH2D5
PIN1P1																					MIR4647											MAT1A														MAT1A
LRRC45																					EML6											AKR1C1
COL5A1																					IL1A											ABCC6P1
PCDH11Y																					EPPK1											SRGAP3
CDSN																					PIN1P1											r_L1MDa
FAM172BP																					LRRC45											RAB11FIP3
MN1																					COL5A1											TSPAN19
CTGF																					PCDH11Y											GNG7
TRPC4																					CDSN											LOC389765
MED25																					FAM172BP											LOC100499489
r_Charlie4a																					MN1											r_L1MEf
MMP2																					CTGF											COLEC12
KCNH6																					TRPC4											SLC16A9
LOC100506660																					MED25											ZNF688
GLIS3																					r_Charlie4a											LIPT2
TRPA1																					MMP2											ATP8B1
B3GNT4																					KCNH6											LOC641298
SNORD21																					LOC100506660											HMGCLL1
LOC100499467																					GLIS3											GREB1L
TBX1																					TRPA1											MURC
KRT15																					B3GNT4											C1orf172
FRMD3																					SNORD21											CRYGD
WNK4																					LOC100499467											SNORD117
S1PR5																					TBX1											CPEB1
IL8																					KRT15											MTSS1
RAB30																					FRMD3											LOC100128252
SPSB4																					WNK4											DNASE1L2
LOC100134229																					S1PR5											SNORD41
C1orf186																					IL8											SLC9A5
CRISPLD2																					RAB30											HDHD1
SNORA6																					SPSB4											PLK3
KRT80																					LOC100134229											MPL
r_(TGG)n																					C1orf186											RGS20
TRIM39-RPP21																					CRISPLD2											ZNF70
DOHH																					SNORA6											VIPR2
PCDHGB5																					KRT80											RNF215
LOC100125556																					r_(TGG)n											SNORD91B
CDH6																					TRIM39-RPP21											MATN2
SHROOM4																					DOHH											SPINK4
C8orf58																					PCDHGB5											r_HY3
FST																					LOC100125556											SULT1A1
r_LTR7C																					CDH6											C16orf79
VMAC																					SHROOM4											MESP1
NRTN																					C8orf58											TMEM79
EHD2																					FST											PAX7
SRD5A1P1																					r_LTR7C											RHBDL3
SLC4A11																					VMAC											SIX2
ITGA9																					NRTN											CCNO
FILIP1L																					EHD2											PKI55
RGPD6																					SRD5A1P1											DAND5
OLIG2																					SLC4A11											ZKSCAN2
ISG20																					ITGA9											ADAMTS3
ETV3																					FILIP1L											REC8
GNRH1																					RGPD6											ABHD1
SLC25A34																					OLIG2											LOC100130522
LOC100287314																					ISG20											LOC284576
NUPR1																					ETV3											FSTL4
ZNF185																					GNRH1											CASKIN2
PTN																					SLC25A34											SNORD34
LPPR2																					LOC100287314											LOC644649
SPSB1																					NUPR1											PLEC
UFSP1																					ZNF185											SLC9A7
CDC14C																					PTN											LOC146880
CNTNAP1																					LPPR2											PRSS27
PLCXD2																					SPSB1											r_tRNA-Arg-CGY_
PTGER2																					UFSP1											ZNF846
RAB42																					CDC14C											C20orf96
LINC00176																					CNTNAP1											MAP3K12
AGSK1																					PLCXD2											TUBB4A
TCHH																					PTGER2											C2orf88
SNORD12C																					RAB42											SNORD33
PPP1R37																					LINC00176											GDNF
r_MER124																					AGSK1											SLC26A10
NPPA-AS1																					TCHH											MIR198
LOC731789																					SNORD12C											r_LTR2
LOC645638																					PPP1R37											SNORA7B
TMEM229B																					r_MER124											C5orf63
HTR3B																					NPPA-AS1											MOCOS
ELSPBP1																					LOC731789											BRF1
P2RX7																					LOC645638											FAM211A
SPRR2G																					TMEM229B											NIPAL1
NR4A3																					HTR3B											ZNF658B
SNORD26																					ELSPBP1											LINC00221
C1QTNF1																					P2RX7											PCDHA7
ARAP3																					SPRR2G											SNORD12
COL12A1																					NR4A3											SEPT5
S100A8																					SNORD26											DYRK3
ZNF827																					C1QTNF1											HSD11B1L
EDN1																					ARAP3											RTN4R
DHRS4L2																					COL12A1											KIAA1274
CHAC1																					S100A8											C6orf97
PELI3																					ZNF827											DNHD1
LOC282980																					EDN1											r_Harlequin-int
PBX4																					DHRS4L2											MYCNOS
PALM2-AKAP2																					CHAC1											MMP16
KCNK3																					PELI3											r_tRNA-Arg-AGG
MIR3170																					LOC282980											FAM86DP
MSRA																					PBX4											CLDN15
TRPM4																					PALM2-AKAP2											ANKRD23
SUGT1P1																					KCNK3											TMEM74B
LILRB1																					MIR3170											AGPAT4-IT1
MYL9																					MSRA											CERS4
SPRR1B																					TRPM4											FAM66C
PPP1R1A																					SUGT1P1											GPR112
MCOLN1																					LILRB1											SNORD87
LOC254100																					MYL9											STAG3L1
SLC45A3																					SPRR1B											r_LTR7Y
RAET1K																					PPP1R1A											r_L1MEc
NAGS																					MCOLN1											DGKZ
PTGIS																					LOC254100											r_L1PB2
MAGIX																					SLC45A3											HSF1
MIR3620																					RAET1K											CLIP3
CYR61																					NAGS											NR4A2
MRC2																					PTGIS											SLC2A10
ACOXL																					MAGIX											HOXC6
LINC00239																					MIR3620											MACROD1
IQCH																					CYR61											PDK4
LOC729020																					MRC2											LOC147670
VAX1																					ACOXL											C14orf28
GMIP																					LINC00239											UBE2NL
FMO4																					IQCH											MTMR1
PPP2R2B																					LOC729020											LOC100306975
S100A6																					VAX1											MEGF11
TIGD2																					GMIP											PQLC1
ARHGEF17																					FMO4											CAMK2B
HIST1H2BM																					PPP2R2B											ATAD3B
LRRC46																					S100A6											PAQR4
C8orf84																					TIGD2											PALM
PI3																					ARHGEF17											r_LOR1-int
CLCA2																					HIST1H2BM											AMY1A
FLJ41350																					LRRC46											r_tRNA-Met_
PTPN23																					C8orf84											ZNF572
FAM176A																					PI3											ABAT
STARD13																					CLCA2											r_L1PB4
IGFBP3																					FLJ41350											LOC100505678
IFI27																					PTPN23											r_U14
LINC00174																					FAM176A											LOC100506421
r_LTR78																					STARD13											POTEM
INCA1																					IGFBP3											PLXDC1
PTK6																					IFI27											CDH1
KRT6A																					LINC00174											r_MLT1L
CCBP2																					r_LTR78											CSPG5
OR1J1																					INCA1											CD8A
STK10																					PTK6											SIM1
SLC2A14																					KRT6A											CPS1
NBPF9																					CCBP2											GRHL3
CYB561D1																					OR1J1											EBLN2
PCA3																					STK10											SLC1A1
r_MER65-int																					SLC2A14											CCDC153
SLFN12L																					NBPF9											SBSN
DNALI1																					CYB561D1											SOLH
FLJ37201																					PCA3											r_tRNA-Asp-GAY
r_(CAAAA)n																					r_MER65-int											PIEZO1
LOC100289178																					SLFN12L											GCHFR
ARSD																					DNALI1											GATA2
ELK3																					FLJ37201											ANKRD37
INHBB																					r_(CAAAA)n											MAP1LC3A
ST8SIA1																					LOC100289178											C20orf26
GABRE																					ARSD											FGF23
ST6GAL2																					ELK3											GRAMD4
r_LTR50																					INHBB											SNAI2
MAMLD1																					ST8SIA1											GJA3
TNFAIP8L3																					GABRE											NOD1
DHRS9																					ST6GAL2											r_tRNA-Gly-GGA
CD96																					r_LTR50											LRCH3
SLC2A4																					MAMLD1											LMBRD2
LSM11																					TNFAIP8L3											HPCAL1
ARPC3																					DHRS9											SYDE1
KANK4																					CD96											SNORD11B
SEPT7L																					SLC2A4											CDX2
NELL2																					LSM11											HMX2
CBWD3																					ARPC3											CFD
FLT3																					KANK4											DOCK11
GLB1L																					SEPT7L											RNF208
PPP2R5B																					CD99P1											r_L1MEd
LOC100507373																					NELL2											SHISA4
DGAT2																					CBWD3											INVS
BTF3P11																					FLT3											CISH
TICAM1																					GLB1L											NUDT17
B3GNT7																					PPP2R5B											CENPI
IDAS																					LOC100507373											HEXIM2
TMCO4																					DGAT2											E4F1
KCNQ5																					BTF3P11											ZNF703
HMGN2P46																					TICAM1											ZBTB47
LOC100127983																					B3GNT7											r_Tigger6a
LGALS7																					IDAS											ZNF681
MAGEA10																					TMCO4											ZNF558
ABTB2																					KCNQ5											FRMD5
SNORA13																					HMGN2P46											SP8
AIPL1																					LOC100127983											r_5S
AGMO																					AREG											LOC650368
ZBTB3																					LGALS7											MIR3609
LOC254896																					MAGEA10											LOC729987
ASMTL-AS1																					ABTB2											LOC100302640
SYT2																					SNORA13											LOC404266
MGC45800																					AIPL1											ASXL3
NLRC3																					AGMO											ZNF788
r_LTR1																					ZBTB3											DOT1L
ALS2CL																					LOC254896											SUMF1
AFAP1L2																					ASMTL-AS1											RAB40C
HIST1H2BI																					SYT2											CHRNA10
LOC157273																					MGC45800											NRXN3
TNFRSF12A																					NLRC3											SAMD13
PTGES																					r_LTR1											ZIM3
LMO1																					ALS2CL											SMTNL2
NES																					AFAP1L2											SVEP1
SAMD7																					HIST1H2BI											C11orf41
CERS1																					LOC157273											r_MER11A
MIR98																					TNFRSF12A											r_LTR21A
CRY2																					PTGES											FBRSL1
SNORD69																					LMO1											PAQR5
r_tRNA-Phe-TTY																					NES											ISG15
PLEK2																					SAMD7											LIMCH1
ABCG1																					CERS1											PPM1N
ZDHHC11																					MIR98											TEX11
DENND2A																					CRY2											r_MLT1I
SCARNA16																					SNORD69											SLC7A5P2
TPPP																					r_tRNA-Phe-TTY											HCG27
CSTA																					PLEK2											ITGA8
PLOD3																					ABCG1											SNORD35A
MIR34A																					ZDHHC11											DECR2
ZNF169																					DENND2A											C6orf25
ARHGEF11																					SCARNA16											ZNF83
LOC100286979																					TPPP											SLURP1
ADAM19																					CSTA											SNORA42
NTRK3																					PLOD3											r_MLT2D
CYS1																					MIR34A											LOC284889
PYGO1																					ZNF169											DKK3
CCDC106																					ARHGEF11											FAM213B
PIR-FIGF																					LOC100286979											SERPINF1
SSR4P1																					ADAM19											KLRC3
LOC100505633																					NTRK3											HERC2P7
C3orf72																					CYS1											LOC653075
RAPGEFL1																					PYGO1											PRR5
TIAF1																					CCDC106											ANKRD9
SMTN																					PIR-FIGF											AQP3
MGC16142																					SSR4P1											FAM83G
PLAC8																					LOC100505633											SOX5
AICDA																					C3orf72											GREM2
LOC100133612																					RAPGEFL1											C4orf22
LINC00466																					TIAF1											HOTAIR
H2BFXP																					SMTN											MAP3K10
SNORA52																					MGC16142											PGK2
ASMTL																					PLAC8											NFXL1
DGKA																					AICDA											DYNLRB2
SNORA40																					LOC100133612											LOC340544
MALL																					LINC00466											NLRP3
SNORD57																					H2BFXP											FAM71E1
C8orf80																					SNORA52											OAF
GHRLOS																					ASMTL											ANXA9
SNX15																					DGKA											OBSCN
NAGPA																					SNORA40											r_MLT1F2
TBXAS1																					MALL											LOC100132287
OSR1																					SNORD57											FAM50B
PRRT4																					C8orf80											HOXD3
SIK3																					GHRLOS											CYB561
PHLDA2																					SNX15											LOC645249
MS4A7																					NAGPA											r_LTR10C
LOC645206																					TBXAS1											FAM110C
FXYD3																					OSR1											KIF5A
ASPRV1																					PRRT4											CAMKMT
CD163L1																					SIK3											HIST2H2BC
FLJ35390																					PHLDA2											RNF144B
AMIGO2																					MS4A7											CAPN5
ANKLE1																					LOC645206											PRELP
ADH4																					FXYD3											ZNF174
SLC26A4																					ASPRV1											GOLGA6L1
TAX1BP3																					CD163L1											HES6
ZCCHC4																					FLJ35390											MBD5
C4orf40																					AMIGO2											CTSK
AGAP7																					ANKLE1											ZNF256
FAM109A																					ADH4											DGKH
KLHL29																					SLC26A4											ZNF493
SNORD49B																					TAX1BP3											MOB3C
ZNF865																					ZCCHC4											LOC80054
r_HERVK9-int																					C4orf40											SNORD103B
LOC100130331																					AGAP7											FAM86B1
TAF13																					FAM109A											RIBC2
CNTN4																					KLHL29											ANKRD19P
ATP6V1G2-DDX39B																					SNORD49B											r_MLT1B
PPP4R1L																					ZNF865											LOC100630923
LOC653501																					r_HERVK9-int											r_LTR10F
CPA4																					LOC100130331											RARB
FOSL2																					TAF13											PPM1M
PCSK1																					CNTN4											NT5E
TREX1																					ATP6V1G2-DDX39B											LOC100288974
KCNJ14																					PPP4R1L											MEST
SH3GL1P1																					LOC653501											TBC1D30
IL11																					CPA4											VAV2
LOC100130581																					FOSL2											TFAP4
TTBK2																					PCSK1											ZNF710
LOC100133985																					TREX1											FOXQ1
ZNF559																					KCNJ14											LOC100131096
GAS2L1																					SH3GL1P1											TELO2
TLX3																					IL11											NTRK2
VASH1																					LOC100130581											r_tRNA-Leu-CTY
GJB7																					TTBK2											FBXO15
FAM81A																					LOC100133985											MGC12982
FAM100A																					LOC653501											MAML3
r_LFSINE_Vert																					ZNF559											DIXDC1
r_(CAAAAA)n																					GAS2L1											SYBU
r_Tigger4																					TLX3											GBX2
r_LTR40c																					VASH1											SNORD12B
REEP4																					GJB7											SERPINB8
RUNX1																					FAM81A											ECT2L
SMOX																					FAM100A											LOC401242
AHNAK2																					r_LFSINE_Vert											IGSF11
r_MER84-int																					r_(CAAAAA)n											MAFG-AS1
CXXC5																					r_Tigger4											C3orf55
KRT5																					r_LTR40c											SCN9A
MYO1E																					REEP4											ZNF860
RFXANK																					RUNX1											TLN2
DMRT1																					SMOX											ARVCF
LOC439949																					AHNAK2											r_MSTA
EMR4P																					r_MER84-int											LOC286190
LOC100507156																					CXXC5											r_L1MB7
FAM108A1																					KRT5											SNORD50A
SPINLW1																					MYO1E											ACTN2
TMIGD2																					RFXANK											FADD
VSIG1																					DMRT1											KRTDAP
CRABP1																					LOC439949											LOC100507537
DKKL1																					EMR4P											SLC24A6
CHP2																					LOC100507156											POLR3E
MICAL2																					FAM108A1											STOML1
NRG4																					SPINLW1											ZNF658B
ANKRD30BP2																					TMIGD2											PPARGC1A
GPAA1																					VSIG1											TEC
ARSJ																					CRABP1											r_LTR79
MCART2																					DKKL1											ARAP2
NLRC5																					CHP2											SNORA10
AGAP9																					MICAL2											SLC27A6
C9orf9																					NRG4											RINL
MIR3064																					ANKRD30BP2											ZGLP1
SNORA11D																					GPAA1											MRM1
RHBDF1																					ARSJ											BCYRN1
KLK7																					MCART2											HRH4
PGBD3																					NLRC5											C16orf55
TWIST2																					AGAP9											ZNF813
SCARNA23																					C9orf9											FAM35B
SAMD10																					MIR3064											C9orf69
IFITM3																					SNORA11D											SGPP2
ZBTB26																					RHBDF1											ZNF385B
TRIOBP																					KLK7											GRB14
CCDC71L																					PGBD3											LOC100507463
PHF19																					TWIST2											MIR31HG
ZNF18																					SCARNA23											CMIP
CARD10																					SAMD10											IFLTD1
r_MLT1A																					IFITM3											HAND2
MAP1S																					ZBTB26											MARK4
RAB6C																					TRIOBP											TCTE3
CXCR4																					CCDC71L											SCARNA5
CSNK1G2																					PHF19											r_MSTB
CR1L																					ZNF18											ANKHD1
r_LTR9																					CARD10											C16orf48
RAET1G																					r_MLT1A											TAF4B
GTF2IRD2P1																					MAP1S											GPR85
SNORD77																					RAB6C											MAPK8IP3
BMP2K																					CXCR4											ZNF180
ACOT2																					CSNK1G2											TEKT3
LOC440028																					CR1L											PPIAL4D
XRCC6BP1																					r_LTR9											SCARNA7
GP1BB																					RAET1G											RASSF4
C9orf139																					GTF2IRD2P1											SNORA80B
CIDECP																					SNORD77											DLEU2L
LOC100505817																					BMP2K											ANKS3
FAS-AS1																					ACOT2											ZNF814
ZNF460																					LOC440028											MAPRE3
AGER																					XRCC6BP1											RPPH1
OVGP1																					GP1BB											RNPEPL1
RARA																					C9orf139											HYAL2
RAB3C																					CIDECP											ZNF582
HNMT																					LOC100505817											NDST4
PET117																					FAS-AS1											DLL1
TMC1																					ZNF460											r_HSMAR1
ASAH2B																					AGER											CASC2
LDLRAD3																					OVGP1											r_L1MA2
BMP8A																					RARA											RIMBP3B
LINC00514																					RAB3C											FDXR
BEND2																					HNMT											CDYL2
EXD3																					PET117											DGCR6
P2RY11																					TMC1											FAM155B
CCL27																					ASAH2B											MYLK
LOC283688																					LDLRAD3											RAB19
LSAMP																					BMP8A											LOC100287042
r_MER11D																					LINC00514											BREA2
DUSP18																					BEND2											RPS6KL1
NEXN																					EXD3											CNNM2
MIR1182																					P2RY11											SLC12A9
LOC154092																					CCL27											RIMKLA
DLX1																					LOC283688											ZNF726
IER3																					LSAMP											ZNF492
SPATA17																					r_MER11D											LOC100527964
r_tRNA-Leu-TTA(m)																					DUSP18											ERBB4
TUBBP5																					NEXN											ZNF213
LOC100505648																					MIR1182											TMEM173
LOC100506083																					LOC154092											C22orf46
DHRS4L1																					DLX1											r_MER58C
PAPPA																					IER3											PRR12
F2RL3																					SPATA17											TAT
GCFC1-AS1																					r_tRNA-Leu-TTA(m)											HLA-H
TNFSF10																					TUBBP5											INTS4L1
LOC283335																					LOC100505648											ZNF862
MIR181A2HG																					LOC100506083											NKX2-1
DAB2IP																					DHRS4L1											ZNF785
ACAD10																					PAPPA											MIR4680
CLIP2																					F2RL3											HIST4H4
TTL																					GCFC1-AS1											CDH3
DNMBP																					TNFSF10											MKX
r_MER66-int																					LOC283335											TAF4
LOC284023																					MIR181A2HG											C19orf73
RCL1																					DAB2IP											C11orf75
LOC440910																					ACAD10											SNORD103B
FRG2B																					CLIP2											LOC646813
GBP5																					TTL											SEMA3D
r_MER4B																					DNMBP											MFSD1
MAP4K2																					r_MER66-int											MEI1
RGMA																					LOC284023											MAP3K15
XKR9																					RCL1											ODF4
CALHM1																					LOC440910											TBC1D16
PTAFR																					FRG2B											EIF3C
NUDT18																					GBP5											LOC100507557
SNORA65																					r_MER4B											ZNF165
SCARNA10																					MAP4K2											CMTM4
MT1IP																					RGMA											ZNF263
PLA2G2D																					XKR9											LRCH1
FXYD5																					CALHM1											PDK1
TEF																					PTAFR											FLJ23152
C11orf82																					NUDT18											HERC2P2
TINAGL1																					SNORA65											SORBS3
OTX1																					SCARNA10											KRT1
MTHFS																					MT1IP											HS3ST3A1
UBE2Q2P3																					PLA2G2D											IGSF10
DSG3																					FXYD5											r_HERVL-int
LOC648691																					TEF											PKNOX2
RNF103-CHMP3																					C11orf82											ZNF646
PPIP5K1																					TINAGL1											LOC100132724
CASP14																					OTX1											ST6GALNAC3
FTX																					MTHFS											CHMP6
HIST2H2BA																					UBE2Q2P3											LEKR1
VN1R2																					DSG3											ACSF3
PARP12																					LOC648691											MET
GVINP1																					RNF103-CHMP3											ZNF160
r_TAR1																					PPIP5K1											r_L1MC
LRRC23																					CASP14											ST7-OT3
r_Tigger7																					FTX											LOC645676
C4orf26																					HIST2H2BA											GAN
TCP11L2																					VN1R2											SLC15A1
RSPH9																					PARP12											KCNN3
TNFAIP2																					GVINP1											LRP1B
CACNA2D1																					r_TAR1											LIMS3
AK8																					LRRC23											STARD10
TMEM56-RWDD3																					r_Tigger7											C15orf27
HFE																					C4orf26											SLC11A1
ATP8A2																					TCP11L2											KCNG3
RABGGTA																					RSPH9											SMARCA1
PALM2																					TNFAIP2											DNAJC4
SNORD75																					CACNA2D1											STAT6
r_(GAAAA)n																					AK8											ADCY7
SFTA1P																					TMEM56-RWDD3											ZDHHC15
PIDD																					HFE											CHEK2P2
FAM86B2																					ATP8A2											OR51E2
SCARNA27																					RABGGTA											IFFO1
RHOBTB2																					PALM2											MAP6D1
r_L1P4																					SNORD75											OASL
TPTE2P6																					r_(GAAAA)n											r_MER58B
PCNXL3																					SFTA1P											TMEM130
ALDH3B1																					PIDD											ACPP
r_L1MB4																					FAM86B2											NTN4
PAR-SN																					SCARNA27											r_Tigger2
FAM164C																					RHOBTB2											HIF3A
SH3BP1																					r_L1P4											SOX13
GPR172B																					TPTE2P6											LOC100190940
MFSD10																					PCNXL3											CASZ1
POM121L9P																					ALDH3B1											ZNF91
r_PABL_A																					r_L1MB4											GDPD5
r_Tigger2a																					PAR-SN											KDELC2
PNPLA1																					FAM164C											LOC285696
ADM2																					SH3BP1											EGFL7
PDZD7																					GPR172B											ZNF253
CRTAM																					MFSD10											SNORA71D
FLJ34690																					POM121L9P											RNY5
HLA-DQA1																					r_PABL_A											LOC100133311
LOC100130950																					r_Tigger2a											SNORD95
MGC12916																					PNPLA1											LPAR2
FGB																					ADM2											ADAMTS4
FCAR																					PDZD7											LOC729080
NPAS2																					CRTAM											UNC5B
LOC641364																					FLJ34690											NCALD
LOC100288637																					HLA-DQA1											CDK18
DKFZP434L187																					LOC100130950											FAM86HP
COLQ																					MGC12916											TTLL3
BET1L																					FGB											RAD51D
PRSS35																					FCAR											ARID3A
COL4A3																					NPAS2											r_SST1
KIAA1107																					LOC641364											TRPC3
C6orf165																					LOC100288637											NBPF11
RASGRF2																					DKFZP434L187											SULT1A4
NPHS1																					COLQ											AOC4
MIR4469																					BET1L											BNC1
PDE7B																					PRSS35											SS18L1
PTPN20B																					COL4A3											MGC23270
PLAUR																					KIAA1107											STRA6
r_LTR13A																					C6orf165											LRRK2
SNORA33																					RASGRF2											UNC5CL
B9D2																					NPHS1											RHOV
ZFP36																					MIR4469											MIR221
ZNF623																					PDE7B											ZC3H6
ZCCHC12																					PTPN20B											SPTBN2
SLC10A3																					PLAUR											LACTB
SNORA58																					r_LTR13A											TMEM194B
PRAME																					SNORA33											HIST1H2AG
LOXL1																					B9D2											NOG
IL1B																					ZFP36											FLYWCH1
PCP4																					ZNF623											ISPD
RBAK-LOC389458																					ZCCHC12											PCBP4
OR7E14P																					SLC10A3											ZNF747
ZBTB17																					SNORA58											DPY19L2P4
APOBEC3B																					PRAME											BTN2A3P
SFRP4																					LOXL1											BIRC3
LOC283143																					IL1B											C18orf56
SNORA3																					PCP4											ZNF667
CDH23																					RBAK-LOC389458											MYLPF
CCM2																					OR7E14P											HAS2-AS1
DUSP7																					ZBTB17											ABCC1
ATXN7L1																					APOBEC3B											FAM27C
LYPD3																					SFRP4											TXNRD3
CDKN2B																					LOC283143											NXNL2
r_L1MD1																					SNORA3											ACCS
LOC100132526																					CDH23											MAML2
SBNO2																					CCM2											PLEKHF1
LOC284950																					DUSP7											NPRL3
CALML4																					ATXN7L1											HIST1H4B
COL19A1																					LYPD3											r_Charlie1
TMEM191A																					CDKN2B											B3GAT1
FAM49A																					r_L1MD1											r_MER102b
PTPN20A																					LOC100132526											GAS8
TPM2																					SBNO2											RFX7
DGKB																					LOC284950											SLC4A4
SLC37A2																					CALML4											RNF138P1
LOC282997																					COL19A1											CPT2
TFPI2																					TMEM191A											COX4NB
DHRS7																					FAM49A											CBX8
ICAM3																					PTPN20A											MKL2
HEATR8-TTC4																					TPM2											LOC728024
LOC286184																					DGKB											C20orf20
MYO3B																					SLC37A2											EFHA1
PISD																					LOC282997											CYP2S1
ZFYVE26																					TFPI2											LOC653513
RNF166																					DHRS7											ASMT
MARCH8																					ICAM3											KSR1
ENPP6																					HEATR8-TTC4											LOC440300
PRKCD																					LOC286184											ALDOC
SCYL1																					MYO3B											FBXO41
MYOZ3																					PISD											SNORD49A
EIF2C3																					ZFYVE26											C1orf54
SYNJ2BP-COX16																					RNF166											SCARA3
NFKBIZ																					MARCH8											STK11
AXL																					ENPP6											FAM184A
SPHK2																					PRKCD											FAM166A
LRRC2																					SCYL1											SYNGAP1
LRAT																					MYOZ3											ZNF878
TUBA4A																					EIF2C3											RPS15AP10
WDR27																					SYNJ2BP-COX16											r_THE1D-int
MIR1282																					NFKBIZ											AGPAT9
FAM151B																					AXL											PLAGL1
r_AluYc																					SPHK2											MGAT4B
PIP5K1P1																					LRRC2											NBPF11
ZNF543																					LRAT											PKIA
RASL11B																					TUBA4A											BBC3
FLJ36777																					WDR27											SNORA51
EBF1																					MIR1282											PDLIM2
TAC1																					FAM151B											NEIL3
RAB40AL																					r_AluYc											PUS10
KCP																					PIP5K1P1											TNS4
GRM8																					ZNF543											MID1IP1
SNAR-G1																					RASL11B											PTPLA
CCDC57																					FLJ36777											KCNE4
LOC374443																					EBF1											FGD3
CASP10																					TAC1											GKAP1
RPS2P32																					RAB40AL											PGLS
C9orf135																					KCP											C12orf24
LOC100506305																					GRM8											C6orf174
LIN28A																					SNAR-G1											LOC146336
r_AluSq4																					CCDC57											ZNF578
CNN2																					LOC374443											ZNF202
ANXA2P3																					CASP10											ZNF524
RADIL																					RPS2P32											FRAT1
SNORA25																					C9orf135											GPRASP1
TSGA10																					LOC100506305											VPS37A
AFAP1L1																					LIN28A											IGSF3
IL21R																					r_AluSq4											FLJ43681
LOC728606																					CNN2											MED12L
TRERF1																					ANXA2P3											ULK4P3
ARSG																					RADIL											STXBP6
GPRASP2																					SNORA25											SPATA2
FSTL3																					TSGA10											MGST1
LOC100287015																					AFAP1L1											SPSB2
POTEE																					IL21R											UBOX5
LRRC3																					LOC728606											HCP5
MLLT6																					TRERF1											SOX6
LOC388796																					ARSG											SNORA62
KLHL4																					GPRASP2											KIFC2
NBPF14																					FSTL3											LOC652276
TBC1D3C																					LOC100287015											PLAC1
LOC100506085																					POTEE											ZNF90
KLHL11																					LRRC3											LOC100130776
MED26																					MLLT6											LOC728613
GATM																					LOC388796											SLC47A1
SMAGP																					KLHL4											LAMA5
SLC25A45																					NBPF14											HSPA1A
TSSC4																					TBC1D3C											ZNF404
BMP1																					LOC100506085											BMPER
IL1R1																					KLHL11											RMI2
LOC407835																					MED26											ZNF436
ZNF137P																					GATM											SCARNA9L
ZNF282																					SMAGP											PHKB
TMEM100																					SLC25A45											ARL2BP
LRCH4																					TSSC4											FLJ39639
TET2																					BMP1											CHIC1
LOC100130451																					IL1R1											r_MER21C
SNN																					LOC407835											CCZ1B
CAMKK1																					ZNF137P											KLC2
KCTD6																					ZNF282											ARRB1
GPSM3																					TMEM100											SNORD94
AMOTL2																					LRCH4											DCHS1
ACTR3C																					TET2											ABCB4
ADARB1																					LOC100130451											MCTP1
CEACAM19																					SNN											PIPOX
TAF7L																					CAMKK1											PPP1R3F
SNORA39																					KCTD6											RBP1
SNORD28																					GPSM3											CORO1A
ZNF625																					AMOTL2											RHD
LHX1																					ACTR3C											r_Charlie5
FLJ33065																					ADARB1											PLCG2
LOC440894																					CEACAM19											SLC16A13
NRK																					TAF7L											KLRG1
EDEM2																					SNORA39											ZNF815
ZSCAN23																					SNORD28											ANTXR2
CNTNAP3B																					ZNF625											AKR7A2P1
LTBP4																					LHX1											SLIT2
TRIM58																					FLJ33065											SEMA4C
C12orf26																					LOC440894											CARS2
MED15																					NRK											PTK2B
RRM2																					EDEM2											BSPRY
CLDN1																					ZSCAN23											FUT6
HOXD9																					CNTNAP3B											QPRT
FZR1																					LTBP4											r_tRNA-Ile-ATA
PLEKHO1																					TRIM58											r_MLT1J2
RFNG																					C12orf26											AKNA
CCL28																					MED15											PARP3
KLHL28																					RRM2											MCTP2
MAPKAPK3																					CLDN1											NGEF
TGFBRAP1																					HOXD9											HS6ST3
r_MER20																					FZR1											ACADS
NEURL1B																					PLEKHO1											PPARGC1B
SBF1P1																					RFNG											SLC27A5
HHLA3																					CCL28											BCL2
L1TD1																					KLHL28											PRDM13
NAIP																					MAPKAPK3											RARG
MINK1																					TGFBRAP1											KLHL6
TRIM72																					r_MER20											ENOX1
FUT11																					NEURL1B											FICD
CPEB3																					SBF1P1											VENTX
DUSP10																					HHLA3											IGFL2
TYW1																					L1TD1											EPHX2
HCN1																					NAIP											FNDC4
LOC100288069																					MINK1											UNKL
EPB41L4A-AS1																					TRIM72											HAPLN3
NEK8																					FUT11											CEBPA
SLC15A2																					CPEB3											KLRD1
LOC728431																					DUSP10											BNIP3
TRAPPC6B																					TYW1											HK2
SIK1																					HCN1											SLC7A11
CCDC134																					LOC100288069											ZNF608
NAPB																					EPB41L4A-AS1											B4GALT6
r_(TCCCC)n																					NEK8											r_MER58A
LOC284578																					SLC15A2											NPTX2
SLC13A3																					LOC728431											PGAP3
PPAP2A																					TRAPPC6B											CLCN4
LYG1																					SIK1											ZNF536
SLC44A4																					CCDC134											HNRNPU-AS1
FCGBP																					NAPB											TEX15
r_(GGAA)n																					r_(TCCCC)n											HAS2
SH3PXD2B																					LOC284578											PLEKHA3
ZNF595																					SLC13A3											FOXK1
LOC90834																					PPAP2A											SIRT5
SELM																					LYG1											C10orf140
TLR7																					SLC44A4											TTC14
ALPP																					FCGBP											ARHGAP33
LOC440896																					r_(GGAA)n											ATP9B
LOC285847																					SH3PXD2B											TXNRD3NB
KLHL32																					ZNF595											MAST4
r_Plat_L3																					LOC90834											RMRP
CXorf21																					SELM											RAPGEF4
DNAJB13																					TLR7											r_tRNA-His-CAY_
LDHC																					ALPP											FBXL19
GLIS2																					LOC440896											r_MLT2A1
GBP4																					LOC285847											PPIAL4C
GPRIN3																					KLHL32											SLC10A4
TRMT61A																					r_Plat_L3											PPIAL4E
PLIN5																					CXorf21											NOL4
LOC100129662																					DNAJB13											ANKRD42
CDC42BPB																					LDHC											r_Tigger10
GRM6																					GLIS2											RD3
PIWIL2																					GBP4											CEBPB
CRTC1																					GPRIN3											ENGASE
RASA3																					TRMT61A											TOMM40L
DYNLL2																					PLIN5											BHLHE22
RGS3																					LOC100129662											MLH3
SIRT4																					CDC42BPB											ALDH2
RNA_SPIKE_7																					GRM6											GK3P
SPDYE1																					PIWIL2											LOC283731
RNASEK-C17ORF49																					CRTC1											ETNK2
LOC730091																					RASA3											GPM6A
GPR39																					DYNLL2											ZNF514
PLEKHG5																					RGS3											TBC1D3B
KIAA0319																					SIRT4											HIST1H2BE
SLC2A12																					RNA_SPIKE_7											KLHL3
CDR2L																					SPDYE1											r_LTR5B
LOC645212																					RNASEK-C17ORF49											WNT10B
SUV420H2																					LOC730091											UST
PCDH18																					GPR39											THBD
FGFBP1																					PLEKHG5											DAPP1
BLOC1S1-RDH5																					KIAA0319											TUB
ZNF876P																					SLC2A12											SCFD2
CATSPER2P1																					CDR2L											C1orf88
SIAE																					LOC645212											DKFZP686I15217
RNF113A																					SUV420H2											LOC338758
USP2																					PCDH18											SLC43A1
CALCB																					FGFBP1											TIFA
ZBTB16																					BLOC1S1-RDH5											TMEM184A
PYROXD2																					ZNF876P											LOC100130899
PLP2																					CATSPER2P1											FAM189B
r_Tigger4b																					SIAE											r_L1MB2
SLC25A35																					RNF113A											ZNF737
MAST1																					USP2											r_tRNA-Gln-CAG
GRK4																					CALCB											TSPAN4
P4HA2																					ZBTB16											RWDD4
GPR1																					PYROXD2											BIVM-ERCC5
PEMT																					PLP2											TRIM66
C11orf52																					r_Tigger4b											CHPF
LOC400548																					SLC25A35											PKD1P1
XAF1																					MAST1											FAM86C1
DNAH11																					GRK4											PHRF1
FAM171B																					P4HA2											FUT2
ITGA2B																					GPR1											COMMD3
EEPD1																					PEMT											GPC3
C9orf116																					C11orf52											SDC1
CYB5R1																					LOC400548											MSRB2
MLKL																					XAF1											OSTCP1
LOC100132832																					DNAH11											USP20
WDR66																					FAM171B											MFI2
ZNF408																					ITGA2B											OGFRL1
RND3																					EEPD1											HMSD
C10orf95																					C9orf116											TTC7A
ZNF670-ZNF695																					CYB5R1											KIAA0415
C2orf83																					MLKL											TERF2
ABCA9																					LOC100132832											C8orf77
SNORA68																					WDR66											SULT1A3
KIAA0247																					ZNF408											MVD
LOC641467																					RND3											C15orf38
LRRC66																					C10orf95											ZNF41
PACSIN3																					ZNF670-ZNF695											GOLGA6L9
r_L1MA10																					C2orf83											CENPB
SGK1																					ABCA9											CCDC88C
KLB																					SNORA68											AVL9
CYP2J2																					KIAA0247											CYP2R1
C19orf51																					LOC641467											FAM156B
SNTB1																					LRRC66											SLC27A2
ISY1																					PACSIN3											AMH
EGR1																					r_L1MA10											RRAS2
RNU4ATAC																					SGK1											DSC2
WTIP																					LOC727849											CYP4X1
SLC7A14																					KLB											ADAMTS19
SEPT14																					CYP2J2											ZNF883
NAP1L2																					C19orf51											ACPL2
LEPREL2																					SNTB1											RHBG
AMBRA1																					ISY1											ADAMTSL2
TBC1D25																					EGR1											KIAA0182
NFKBIE																					RNU4ATAC											SLC4A5
DUSP9																					WTIP											ALS2CR8
MIR608																					SLC7A14											LRRC17
PLA2G16																					SEPT14											ZNF238
MMAA																					NAP1L2											SNORA67
ZNF510																					LEPREL2											C16orf93
DDI2																					AMBRA1											SERPINE1
GPR124																					TBC1D25											RIBC1
ATG14																					NFKBIE											TLR8-AS1
NR1D1																					DUSP9											EGFEM1P
WNT3																					MIR608											SPINK5
MAPT																					PLA2G16											GPM6B
HPSE																					MMAA											CLN3
KRTCAP2																					ZNF510											DPPA4
KRTAP21-2																					DDI2											PRSS3
MIR339																					GPR124											PLCL2
MYH9																					ATG14											PEX11G
FAM26F																					NR1D1											LRRC6
ZNF642																					WNT3											DYM
SNAR-C5																					MAPT											C9orf68
ZNF133																					HPSE											CYTH3
PHOSPHO2																					KRTCAP2											LOC100216546
HEG1																					KRTAP21-2											PALB2
LOC158696																					MIR339											TMC7
IFITM1																					MYH9											ZNF554
ZNF668																					FAM26F											NETO2
MTCH2																					ZNF642											MSH5-SAPCD1
ANKRD31																					SNAR-C5											ATP5EP2
MARK2																					ZNF133											B3GNT9
PRDX6																					PHOSPHO2											TGFBR2
EPHA2																					HEG1											NOL3
SP2																					LOC158696											AMACR
TRIM55																					IFITM1											HIST1H2BD
LOC100130987																					ZNF668											ARHGAP17
HRASLS																					MTCH2											PDF
TNFSF15																					ANKRD31											ZFP90
NFIX																					MARK2											TBX2
RHBDF2																					PRDX6											LOC645513
RGS12																					EPHA2											ZXDB
SCYL3																					SP2											PLEKHH3
LOC100335030																					TRIM55											BAHCC1
KAT7																					LOC100130987											FLJ30838
UPP1																					HRASLS											PTPLB
ARHGAP5-AS1																					TNFSF15											PKIG
ULK4P3																					NFIX											PODXL
ANP32C																					RHBDF2											r_LTR17
TMEM40																					RGS12											METTL7A
APLF																					SCYL3											PLEKHB1
BLOC1S2																					LOC100335030											TIGD6
LOC284454																					KAT7											MS4A2
THSD4																					UPP1											NME5
TMEM156																					ARHGAP5-AS1											FES
SMPD2																					ULK4P3											LOC643623
SNORD62B																					ANP32C											DNAJC1
NDOR1																					TMEM40											ACSF2
RNF24																					APLF											ZNF879
HTR7P1																					BLOC1S2											FMN1
GIMAP1																					LOC284454											LRRC8C
KLHL21																					THSD4											HOPX
SPEG																					TMEM156											ADAM15
FN1																					SMPD2											PSKH1
ZFP91-CNTF																					SNORD62B											RAB6B
RPS28																					NDOR1											DEPDC4
SLC29A3																					RNF24											RAB43
HMBOX1																					HTR7P1											GNB3
MIR4461																					GIMAP1											COMTD1
FUT10																					KLHL21											MFF
RPUSD4																					SPEG											EPDR1
KRT8																					FN1											CHD9
FLJ35776																					ZFP91-CNTF											r_MLT1N2
KIF20A																					RPS28											IFI16
ATXN7																					SLC29A3											ANKRD36BP2
SLC48A1																					HMBOX1											r_MER33
ZSCAN2																					MIR4461											ANKRD20A1
PAPLN																					FUT10											KIF3C
S100A11																					RPUSD4											TMTC2
SFRP2																					KRT8											r_LTR15
r_LTR12D																					FLJ35776											ECHDC3
RAET1E																					KIF20A											EIF2B5
LTB4R																					ATXN7											FUT4
ZNF551																					SLC48A1											KLRAP1
LOC100506688																					SNORD62B											HTRA1
r_MER34B-int																					ZSCAN2											LOC100286844
MIR320E																					PAPLN											SNX10
MIR7-1																					S100A11											SHB
LRP5																					SFRP2											ANKMY1
GOLT1A																					r_LTR12D											RABEP2
CLU																					RAET1E											DNMT3A
MFAP2																					LTB4R											r_L1M3
ZNF416																					ZNF551											RAB27B
ARHGAP27																					LOC100506688											IFIT2
RAD52																					r_MER34B-int											ASB13
NCEH1																					MIR320E											SLC24A4
RHOA																					MIR7-1											IFIH1
NCKAP5L																					RGS3											NHSL1
TMEM169																					LRP5											GBP6
r_MER9a1																					GOLT1A											TMEM133
FAM83H																					CLU											r_Tigger3c
LOC100128593																					MFAP2											BMP3
LOC728723																					ZNF416											SLC22A23
VAV1																					ARHGAP27											CHRD
TMEM150A																					RAD52											NLRP12
CALD1																					NCEH1											APOE
TOX2																					RHOA											NTAN1
OPTN																					NCKAP5L											STC1
ALG3																					TMEM169											PTPRS
SMARCB1																					r_MER9a1											DOPEY1
LOC100306951																					FAM83H											HIST1H4A
C1QTNF2																					LOC100128593											TTYH2
SLC24A2																					LOC728723											ADAMTS1
DKFZP586I1420																					VAV1											SLC38A10
IDH3G																					TMEM150A											FUZ
TIGD7																					CALD1											ZNF516
LINC00470																					TOX2											PPP2R3B
U2AF1L4																					OPTN											FLJ34747
SYDE2																					ALG3											TRAF6
PLEKHA7																					SMARCB1											ATP1A2
ZRANB3																					LOC100306951											r_LTR12F
MCAT																					C1QTNF2											ENOPH1
LOC100379224																					SLC24A2											FLJ14186
TCFL5																					DKFZP586I1420											SPIN2B
LOC100216001																					IDH3G											ZMYM5
TAGLN2																					TIGD7											FDX1L
ANXA3																					LINC00470											TBC1D8B
CLMN																					U2AF1L4											ST6GALNAC2
LRRC25																					SYDE2											LAMA1
ARRDC3																					PLEKHA7											KIF16B
CNOT10																					ZRANB3											ELMOD3
PTCH2																					MCAT											WWOX
TBC1D14																					LOC100379224											CTNNBIP1
AP1M2																					TCFL5											FLJ10038
FGD6																					LOC100216001											ZNF687
FAM63A																					TAGLN2											SNAP91
KIFC3																					ANXA3											CITED2
ENO3																					CLMN											CCDC109B
RACGAP1P																					LRRC25											BFSP1
TSPAN1																					ARRDC3											KCTD13
PTHLH																					CNOT10											RASSF9
CPNE9																					PTCH2											SEMA6D
MAP2K5																					TBC1D14											LOC100272217
LOC284551																					AP1M2											SNORA23
C17orf56																					FGD6											USP32P2
ZMYND17																					FAM63A											FBXO36
PUS7																					KIFC3											GPR89C
MYPOP																					ENO3											LOC100129518
TRAIP																					RACGAP1P											HES4
CEACAM8																					TSPAN1											PC
TMEM25																					PTHLH											MID2
MYCN																					CPNE9											FGF13
PLSCR3																					MAP2K5											C9orf21
GALNTL1																					LOC284551											PLEKHG4
PART1																					C17orf56											ALDH1A3
CCL2																					ZMYND17											CCDC165
EPB49																					PUS7											LOC100499484
ANKRD29																					MYPOP											C21orf67
LOC643770																					TRAIP											PXK
PNPLA2																					CEACAM8											GNPTG
RAB26																					TMEM25											HLF
RTKN																					MYCN											GLI2
WT1																					PLSCR3											NAF1
AKR1C3																					GALNTL1											DKFZP434I0714
KLHL20																					PART1											r_T-rich
GTF2IRD2																					CCL2											QPCTL
RRBP1																					EPB49											APLP1
POTEKP																					ANKRD29											PPP1R14B
FAM82A1																					LOC643770											XPR1
r_MER94																					PNPLA2											CSNK2A2
TARSL2																					RAB26											RNF217
FAM120C																					RTKN											EDA
KCTD21																					WT1											PAQR8
RPL18																					AKR1C3											ACSS1
SH3BGRL3																					KLHL20											AHCTF1
NAT8L																					GTF2IRD2											JAK2
BCL9																					RRBP1											GRAMD1C
ZNF124																					POTEKP											PAPL
NDST1																					FAM82A1											MIR1244-1
RETSAT																					r_MER94											RPS9
BZW2																					TARSL2											DPH1
ZFP62																					FAM120C											NRG3
LPCAT3																					KCTD21											KIAA0513
RCHY1																					RPL18											MS4A10
MEF2BNB-MEF2B																					SH3BGRL3											MCCC2
FLJ39739																					NAT8L											WTH3DI
PLA2G4B																					BCL9											OCEL1
ACRC																					ZNF124											MAP3K8
LOC401052																					NDST1											LOC440354
ATP13A1																					RETSAT											AKD1
RAB9A																					BZW2											GLT25D2
CYP2W1																					ZFP62											FOXE1
SH3GLB2																					LPCAT3											ZNF320
RPS6KA4																					RCHY1											ATP8B5P
LRRC37A2																					MEF2BNB-MEF2B											CDR2
COMMD9																					FLJ39739											STXBP1
LOC100506190																					PLA2G4B											C10orf67
ALG8																					ACRC											DALRD3
WDR83																					LOC401052											PCTP
C2orf67																					ATP13A1											FAM98C
ITGA5																					RAB9A											MAOA
KRT18																					CYP2W1											ZNF853
SMYD3																					SH3GLB2											C19orf29
ZYX																					RPS6KA4											HIST2H3A
DIS3L2																					LRRC37A2											FAM110B
CMPK1																					COMMD9											SMAD6
POMT2																					LOC100506190											EBF3
TDRD3																					ALG8											BOLA2
FKBP11																					WDR83											RP9
GXYLT2																					C2orf67											MIPEP
DNAJB4																					ITGA5											ACTA2
CCDC71																					KRT18											HSPG2
HOXD1																					SMYD3											LPCAT1
AMPD2																					ZYX											PIGQ
ZEB2-AS1																					DIS3L2											C15orf34
MAPK7																					CMPK1											VAX2
NLRX1																					POMT2											FSD1
CHMP4A																					TDRD3											LOC100506730
C6orf132																					FKBP11											FEZ2
r_L1MD																					GXYLT2											r_MER21A
SLC36A1																					DNAJB4											LY6G5B
APOL2																					CCDC71											VANGL1
MAFF																					HOXD1											HBA1
ECHS1																					AMPD2											VTRNA1-2
SZT2																					ZEB2-AS1											CACNB1
FHL2																					MAPK7											NEAT1
RHOG																					NLRX1											CLDND2
SLC39A9																					CHMP4A											PDK3
LIN37																					C6orf132											r_MLT1J
SLPI																					r_L1MD											MIR5047
GAS2L3																					SLC36A1											FAM108C1
CDC34																					APOL2											SPINK2
SYTL2																					MAFF											LRP11
BRMS1																					ECHS1											SESN1
HLA-L																					SZT2											MPG
ZNF250																					FHL2											TTC39A
TMEM222																					RHOG											HSPE1
SIDT2																					SLC39A9											RAD51
SNORD98																					LIN37											LOC730227
SCPEP1																					SLPI											TGFA
THSD1																					GAS2L3											ST3GAL6
WDR46																					CDC34											WFDC8
r_L1M2																					SYTL2											C19orf81
C15orf23																					BRMS1											SHROOM2
PRKAG2																					HLA-L											GK
CELSR1																					ZNF250											SOCS2
OLFML2A																					TMEM222											SNORD23
ITPKB																					SIDT2											ZNF276
MOSPD3																					SNORD98											ACOX3
FURIN																					SCPEP1											NYAP2
C8orf86																					THSD1											ZNF395
TRIP10																					WDR46											LOC100132891
NDNF																					r_L1M2											ABHD3
MEIS3																					C15orf23											FLJ27352
PBXIP1																					PRKAG2											CCRN4L
EIF4E2																					CELSR1											ZNF114
PHF23																					OLFML2A											GJA1
APOBEC3G																					ITPKB											PFKFB4
DPYD																					MOSPD3											PRKCQ
C14orf45																					FURIN											TSPO
SCARNA2																					C8orf86											ERC2
ALAD																					TRIP10											FKBP10
CLYBL																					NDNF											PCDHAC2
SCAMP2																					MEIS3											ARRDC4
RAE1																					PBXIP1											LOC100128822
SNORD63																					EIF4E2											r_tRNA-Val-GTG
AGPAT2																					PHF23											r_MER49
S100A14																					APOBEC3G											INF2
JRKL																					DPYD											CLEC7A
PVT1																					C14orf45											PPP1R3E
TNC																					SCARNA2											C2orf81
NRM																					ALAD											LOC90784
CORO7																					CLYBL											ZIK1
ULK4P1																					SCAMP2											GPR37
AMPH																					RAE1											POU3F2
TRAF1																					SNORD63											r_Tigger4a
RIMS4																					AGPAT2											RNF128
LRRC49																					S100A14											TSC22D2
LOC100506472																					JRKL											LOC375190
ZBED1																					PVT1											NUDT16
RFX1																					TNC											ZDHHC22
COQ10B																					NRM											YES1
ADCK1																					CORO7											LNP1
C11orf24																					ULK4P1											SNORD102
ZNF557																					AMPH											TP53I13
r_(CTGGGG)n																					TRAF1											GPR64
r_(TTTC)n																					RIMS4											NUP210
PCSK1N																					LRRC49											ZNF583
SIPA1L1																					LOC100506472											GYS1
GATSL1																					ZBED1											SLMO1
HSCB																					RFX1											RALGPS2
LAMC2																					COQ10B											KIAA0232
TMCC2																					ADCK1											NOTCH2NL
SNORD91A																					C11orf24											r_Tigger14a
S100A2																					ZNF557											RHOT2
IFFO2																					r_(CTGGGG)n											SNTA1
WDR92																					r_(TTTC)n											LY6D
ZHX2																					PCSK1N											FZD4
SCNM1																					SIPA1L1											RGNEF
APEX2																					GATSL1											C2CD4A
LINC00327																					HSCB											LOC100506123
INPP1																					LAMC2											r_L1MC4a
TMEM108																					TMCC2											S1PR1
LOC100287722																					SNORD91A											TMEM182
TMED7-TICAM2																					S100A2											PWWP2A
r_Tigger5																					IFFO2											FLJ22184
CPSF7																					WDR92											RIMBP3B
PCDHB9																					ZHX2											MUTYH
ZNF708																					SCNM1											HIST2H2BF
DMRTA1																					APEX2											CREBZF
SIPA1																					LINC00327											TMEM218
C19orf10																					INPP1											IGSF8
ATRIP																					TMEM108											DAAM2
REXO1																					LOC100287722											SNORA31
ABHD8																					TMED7-TICAM2											FAM53B
INTS4																					r_Tigger5											CCDC114
TECPR1																					CPSF7											ZNF584
BAHD1																					PCDHB9											RIMS2
SMPD1																					ZNF708											VAV3
TIMP1																					DMRTA1											EPAS1
DDOST																					SIPA1											SLCO4C1
LOC100129269																					C19orf10											GNAL
NUAK1																					ATRIP											CLEC16A
LOC284581																					REXO1											IRS2
RIT1																					ABHD8											STK11IP
GBA																					INTS4											NR3C2
RHBDL2																					TECPR1											LOC729444
RTN4IP1																					BAHD1											HLA-DPB1
GSDMD																					SMPD1											SLC4A1
HECTD3																					TIMP1											ANKRD13D
ZNF426																					DDOST											BRD7P3
SERTM1																					LOC100129269											CLOCK
ITIH5																					NUAK1											LOC100507577
BACE1-AS																					LOC284581											LOC100129550
LOC400891																					RIT1											TRAPPC2P1
ZSWIM4																					GBA											NAAA
HEATR6																					RHBDL2											ROR2
DPF2																					RTN4IP1											DCLRE1A
SGSM1																					GSDMD											TMEM87B
DLG4																					HECTD3											RAD9B
MAP3K6																					ZNF426											CCDC113
SUMO3																					SERTM1											NUDT22
MAGEB10																					ITIH5											FUK
PCBD1																					BACE1-AS											PIEZO2
GLT8D2																					LOC400891											WDR62
GTF2F1																					ZSWIM4											GABRB3
r_FAM																					HEATR6											ONECUT2
MYH14																					DPF2											SEZ6L2
BMI1																					SGSM1											ZNF775
[truncated: 5,251 more rows]
[truncated: 2 more columns]

## Sheet: 1R
Table S3. Gene enrichment analysis of DEGs from the CCHCR1 cell lines based on RNAseq.
CCHCR1 Iso1Risk compared with controls
			WebGestaltR KEGG					WebGestaltR KEGG					WebGestalt 2013										WebGestalt 2013											WebGestalt 2013											WebGestalt 2013
DEGs up&down			Min, Max N of Gene IDs in the category: 5, 500					Min, Max N of Gene IDs in the category: 5, 100					KEGG Pathway	Gene count	Statistics								DEGs up		KEGG Pathway	#Gene	Statistics							DEGs down		KEGG Pathway	Gene count	Statistics							DEGs highly up FC>1.0E+07			highly down FC<2.0E-07
PLXNC1			ID	Name	#Gene	FDR		ID	Name	#Gene	FDR		Metabolic pathways	403	C=1130	O=403	E=197.09	R=2.04	rawP=4.15e-50	adjP=8.38e-48			PLXNC1		Metabolic pathways	166	C=1130;O=166;E=67.89;R=2.45;rawP=8.98e-27;adjP=1.20e-24							MTFMT		Metabolic pathways	237	C=1130;O=237;E=129.36;R=1.83;rawP=9.42e-21;adjP=1.63e-18							PLXNC1			MTFMT
C12orf39			hsa04360	Axon guidance	91	6.63e-07		hsa04070	Phosphatidylinositol signaling system	52	8.43e-11		Regulation of actin cytoskeleton	100	C=213	O=100	E=37.15	R=2.69	rawP=2.61e-23	adjP=2.64e-21			C12orf39		Proteasome	16	C=44;O=16;E=2.64;R=6.05;rawP=2.28e-09;adjP=1.53e-07							LOC100130522		Focal adhesion	73	C=200;O=73;E=22.90;R=3.19;rawP=2.15e-20;adjP=1.86e-18							C12orf39			LOC100130522
LOC100505666			hsa04810	Regulation of actin cytoskeleton	102	1.18e-05		hsa04912	GnRH signaling pathway	48	4.73e-10		MAPK signaling pathway	112	C=268	O=112	E=46.74	R=2.40	rawP=7.33e-21	adjP=4.94e-19			LOC100505666		Purine metabolism	29	C=162;O=29;E=9.73;R=2.98;rawP=1.22e-07;adjP=5.45e-06							MYC		Endocytosis	72	C=201;O=72;E=23.01;R=3.13;rawP=1.34e-19;adjP=7.73e-18							LOC100505666			MYC
ZNF630			hsa04070	Phosphatidylinositol signaling system	52	0.000273		hsa04350	TGF-beta signaling pathway	43	9.33e-09		Endocytosis	92	C=201	O=92	E=35.06	R=2.62	rawP=1.28e-20	adjP=6.46e-19			ZNF630		Rheumatoid arthritis	17	C=91;O=17;E=5.47;R=3.11;rawP=2.66e-05;adjP=0.0006							DLX2		Regulation of actin cytoskeleton	74	C=213;O=74;E=24.38;R=3.03;rawP=3.18e-19;adjP=1.38e-17							ZNF630			DLX2
PAK7			hsa04912	GnRH signaling pathway	48	0.000627		hsa04750	Inflammatory mediator regulation of TRP channels	47	2.68e-08		Axon guidance	68	C=129	O=68	E=22.50	R=3.02	rawP=9.21e-20	adjP=3.72e-18			PAK7		Tyrosine metabolism	11	C=41;O=11;E=2.46;R=4.47;rawP=2.12e-05;adjP=0.0006							CMIP		Pathways in cancer	94	C=326;O=94;E=37.32;R=2.52;rawP=1.01e-17;adjP=3.49e-16							PAK7			CMIP
ADCY5			hsa04510	Focal adhesion	90	0.000737		hsa00562	Inositol phosphate metabolism	37	5.75e-08		Pathways in cancer	125	C=326	O=125	E=56.86	R=2.20	rawP=2.46e-19	adjP=8.28e-18			ADCY5		Pyrimidine metabolism	18	C=99;O=18;E=5.95;R=3.03;rawP=2.29e-05;adjP=0.0006							SFRP1		MAPK signaling pathway	81	C=268;O=81;E=30.68;R=2.64;rawP=8.91e-17;adjP=2.57e-15							ADCY5			SFRP1
C11orf96			hsa05200	Pathways in cancer	158	0.000893		hsa00510	N-Glycan biosynthesis	27	1.77e-06		Focal adhesion	88	C=200	O=88	E=34.88	R=2.52	rawP=2.02e-18	adjP=5.83e-17			C11orf96		Vascular smooth muscle contraction	19	C=116;O=19;E=6.97;R=2.73;rawP=6.20e-05;adjP=0.0012							MARC2		Axon guidance	50	C=129;O=50;E=14.77;R=3.39;rawP=1.15e-15;adjP=2.84e-14							C11orf96			MARC2
KLF1			hsa04010	MAPK signaling pathway	108	0.000893		hsa04920	Adipocytokine signaling pathway	34	1.9e-06		Wnt signaling pathway	67	C=150	O=67	E=26.16	R=2.56	rawP=8.84e-15	adjP=2.23e-13			KLF1		N-Glycan biosynthesis	11	C=49;O=11;E=2.94;R=3.74;rawP=0.0001;adjP=0.0015							PTPLA		Wnt signaling pathway	50	C=150;O=50;E=17.17;R=2.91;rawP=1.08e-12;adjP=2.34e-11							KLF1			PTPLA
HIST1H2AJ			hsa04015	Rap1 signaling pathway	92	0.00104		hsa04666	Fc gamma R-mediated phagocytosis	41	2.39e-06		Phosphatidylinositol signaling system	44	C=78	O=44	E=13.60	R=3.23	rawP=1.00e-14	adjP=2.24e-13			HIST1H2AJ		Collecting duct acid secretion	8	C=27;O=8;E=1.62;R=4.93;rawP=0.0001;adjP=0.0015							DNAJC25		TGF-beta signaling pathway	35	C=84;O=35;E=9.62;R=3.64;rawP=1.74e-12;adjP=3.34e-11							HIST1H2AJ			DNAJC25
PDX1			hsa04144	Endocytosis	109	0.00108		hsa04925	Aldosterone synthesis and secretion	37	4.37e-06		TGF-beta signaling pathway	44	C=84	O=44	E=14.65	R=3.00	rawP=3.50e-13	adjP=7.07e-12			PDX1		Epithelial cell signaling in Helicobacter pylori infection	13	C=68;O=13;E=4.09;R=3.18;rawP=0.0002;adjP=0.0027							LAMA1		Adherens junction	31	C=73;O=31;E=8.36;R=3.71;rawP=1.76e-11;adjP=3.04e-10							PDX1			LAMA1
ATP4A			hsa04350	TGF-beta signaling pathway	43	0.00134		hsa04512	ECM-receptor interaction	36	1.32e-05		GnRH signaling pathway	49	C=101	O=49	E=17.62	R=2.78	rawP=7.33e-13	adjP=1.35e-11			ATP4A		Vibrio cholerae infection	11	C=54;O=11;E=3.24;R=3.39;rawP=0.0003;adjP=0.0034							GJB2		Phosphatidylinositol signaling system	32	C=78;O=32;E=8.93;R=3.58;rawP=2.53e-11;adjP=3.98e-10							ATP4A			GJB2
DAGLA			hsa04668	TNF signaling pathway	53	0.00146		hsa04520	Adherens junction	33	2.28e-05		Vascular smooth muscle contraction	53	C=116	O=53	E=20.23	R=2.62	rawP=1.76e-12	adjP=2.96e-11			DAGLA		RIG-I-like receptor signaling pathway	13	C=71;O=13;E=4.27;R=3.05;rawP=0.0003;adjP=0.0034							EBF4		ErbB signaling pathway	32	C=87;O=32;E=9.96;R=3.21;rawP=7.17e-10;adjP=1.03e-08							DAGLA			EBF4
r_REP522			hsa00562	Inositol phosphate metabolism	37	0.0023		hsa05120	Epithelial cell signaling in Helicobacter pylori infection	31	2.45e-05		Inositol phosphate metabolism	32	C=57	O=32	E=9.94	R=3.22	rawP=5.07e-11	adjP=7.88e-10			r_REP522		Glycolysis / Gluconeogenesis	12	C=65;O=12;E=3.91;R=3.07;rawP=0.0004;adjP=0.0038							LRP1B		GnRH signaling pathway	34	C=101;O=34;E=11.56;R=2.94;rawP=3.15e-09;adjP=4.19e-08							r_REP522			LRP1B
RARRES1			hsa05231	Choline metabolism in cancer	48	0.00417		hsa01522	Endocrine resistance	40	2.47e-05		Adherens junction	37	C=73	O=37	E=12.73	R=2.91	rawP=9.09e-11	adjP=1.31e-09			RARRES1		MAPK signaling pathway	31	C=268;O=31;E=16.10;R=1.93;rawP=0.0004;adjP=0.0038							TEX15		Cell adhesion molecules (CAMs)	40	C=133;O=40;E=15.23;R=2.63;rawP=5.68e-09;adjP=7.02e-08							RARRES1			TEX15
ZNF414			hsa04750	Inflammatory mediator regulation of TRP channels	47	0.00465		hsa05222	Small cell lung cancer	36	3.76e-05		Neurotrophin signaling pathway	53	C=127	O=53	E=22.15	R=2.39	rawP=1.22e-10	adjP=1.64e-09			ZNF414		Pyruvate metabolism	9	C=40;O=9;E=2.40;R=3.75;rawP=0.0005;adjP=0.0042							WIPI1		Small cell lung cancer	30	C=85;O=30;E=9.73;R=3.08;rawP=7.44e-09;adjP=8.04e-08							ZNF414			WIPI1
FIBIN			hsa00510	N-Glycan biosynthesis	27	0.00482		hsa04915	Estrogen signaling pathway	40	3.93e-05		Fc gamma R-mediated phagocytosis	43	C=94	O=43	E=16.40	R=2.62	rawP=2.01e-10	adjP=2.54e-09			FIBIN		Regulation of actin cytoskeleton	26	C=213;O=26;E=12.80;R=2.03;rawP=0.0005;adjP=0.0042							ZXDB		Hepatitis C	40	C=134;O=40;E=15.34;R=2.61;rawP=7.20e-09;adjP=8.04e-08							FIBIN			ZXDB
FLJ25363			hsa04921	Oxytocin signaling pathway	69	0.00482		hsa04370	VEGF signaling pathway	28	5.03e-05		Hepatitis C	54	C=134	O=54	E=23.37	R=2.31	rawP=3.91e-10	adjP=4.65e-09			FLJ25363		Spliceosome	18	C=127;O=18;E=7.63;R=2.36;rawP=0.0006;adjP=0.0047							CCDC88C		Neurotrophin signaling pathway	38	C=127;O=38;E=14.54;R=2.61;rawP=1.57e-08;adjP=1.60e-07							FLJ25363			CCDC88C
KRT13			hsa04270	Vascular smooth muscle contraction	55	0.00482		hsa04012	ErbB signaling pathway	36	5.88e-05		Calcium signaling pathway	65	C=177	O=65	E=30.87	R=2.11	rawP=7.28e-10	adjP=8.17e-09			KRT13		RNA transport	20	C=151;O=20;E=9.07;R=2.20;rawP=0.0007;adjP=0.0049							TMEM51		Inositol phosphate metabolism	23	C=57;O=23;E=6.53;R=3.52;rawP=2.26e-08;adjP=2.17e-07							KRT13			TMEM51
MVP			hsa04310	Wnt signaling pathway	63	0.00499		hsa05133	Pertussis	32	9.07e-05		Adipocytokine signaling pathway	34	C=68	O=34	E=11.86	R=2.87	rawP=8.31e-10	adjP=8.83e-09			MVP		Axon guidance	18	C=129;O=18;E=7.75;R=2.32;rawP=0.0007;adjP=0.0049							BEND3		Fc gamma R-mediated phagocytosis	31	C=94;O=31;E=10.76;R=2.88;rawP=2.65e-08;adjP=2.41e-07							MVP			BEND3
SNORA56			hsa04933	AGE-RAGE signaling pathway in diabetic complications	47	0.00611		hsa05410	Hypertrophic cardiomyopathy (HCM)	34	9.2e-05		Toxoplasmosis	52	C=132	O=52	E=23.02	R=2.26	rawP=2.12e-09	adjP=2.14e-08			SNORA56		Phagosome	20	C=153;O=20;E=9.19;R=2.18;rawP=0.0009;adjP=0.0057							GMDS		Cytokine-cytokine receptor interaction	62	C=265;O=62;E=30.34;R=2.04;rawP=2.98e-08;adjP=2.58e-07							SNORA56			GMDS
MGC16121			hsa04071	Sphingolipid signaling pathway	53	0.0123		hsa05414	Dilated cardiomyopathy	36	9.2e-05		N-Glycan biosynthesis	27	C=49	O=27	E=8.55	R=3.16	rawP=2.84e-09	adjP=2.73e-08			MGC16121		Lysosome	17	C=121;O=17;E=7.27;R=2.34;rawP=0.0009;adjP=0.0057							FAM193A		ECM-receptor interaction	29	C=85;O=29;E=9.73;R=2.98;rawP=3.14e-08;adjP=2.59e-07							MGC16121			FAM193A
PVRL4			hsa04920	Adipocytokine signaling pathway	34	0.0135		hsa01521	EGFR tyrosine kinase inhibitor resistance	33	0.000131		Protein processing in endoplasmic reticulum	60	C=165	O=60	E=28.78	R=2.08	rawP=4.94e-09	adjP=4.34e-08			PVRL4		Oxidative phosphorylation	18	C=132;O=18;E=7.93;R=2.27;rawP=0.0010;adjP=0.0058							BRF1		Tight junction	38	C=132;O=38;E=15.11;R=2.51;rawP=4.96e-08;adjP=3.90e-07							PVRL4			BRF1
PF4			hsa05202	Transcriptional misregulation in cancer	74	0.0154		hsa05100	Bacterial invasion of epithelial cells	32	0.000142		Cytokine-cytokine receptor interaction	85	C=265	O=85	E=46.22	R=1.84	rawP=4.77e-09	adjP=4.34e-08			PF4		GnRH signaling pathway	15	C=101;O=15;E=6.07;R=2.47;rawP=0.0010;adjP=0.0058							GALNT12		Insulin signaling pathway	39	C=138;O=39;E=15.80;R=2.47;rawP=5.77e-08;adjP=4.34e-07							PF4			GALNT12
ACTR3BP2			hsa05164	Influenza A	72	0.0167		hsa04658	Th1 and Th2 cell differentiation	36	0.000143		Epithelial cell signaling in Helicobacter pylori infection	32	C=68	O=32	E=11.86	R=2.70	rawP=1.72e-08	adjP=1.39e-07			ACTR3BP2		Cysteine and methionine metabolism	8	C=36;O=8;E=2.16;R=3.70;rawP=0.0011;adjP=0.0061							PGK2		Pancreatic cancer	25	C=70;O=25;E=8.01;R=3.12;rawP=9.91e-08;adjP=6.86e-07							ACTR3BP2			PGK2
ETV4			hsa04931	Insulin resistance	48	0.019		hsa05132	Salmonella infection	34	0.000182		Purine metabolism	58	C=162	O=58	E=28.26	R=2.05	rawP=1.69e-08	adjP=1.39e-07			ETV4		Histidine metabolism	7	C=29;O=7;E=1.74;R=4.02;rawP=0.0014;adjP=0.0069							C11orf63		Bacterial invasion of epithelial cells	25	C=70;O=25;E=8.01;R=3.12;rawP=9.91e-08;adjP=6.86e-07							ETV4			C11orf63
LOC650226			hsa04722	Neurotrophin signaling pathway	52	0.023		hsa05323	Rheumatoid arthritis	35	0.000195		Melanogenesis	41	C=101	O=41	E=17.62	R=2.33	rawP=3.75e-08	adjP=2.91e-07			LOC650226		RNA polymerase	7	C=29;O=7;E=1.74;R=4.02;rawP=0.0014;adjP=0.0069							C11orf41		Toxoplasmosis	37	C=132;O=37;E=15.11;R=2.45;rawP=1.57e-07;adjP=1.01e-06							LOC650226			C11orf41
SKAP1			hsa04152	AMPK signaling pathway	53	0.0232		hsa05212	Pancreatic cancer	28	0.000195		ErbB signaling pathway	37	C=87	O=37	E=15.17	R=2.44	rawP=3.99e-08	adjP=2.99e-07			SKAP1		Arginine and proline metabolism	10	C=54;O=10;E=3.24;R=3.08;rawP=0.0013;adjP=0.0069							ELAC1		Vascular smooth muscle contraction	34	C=116;O=34;E=13.28;R=2.56;rawP=1.52e-07;adjP=1.01e-06							SKAP1			ELAC1
KCTD16			hsa04068	FoxO signaling pathway	56	0.0312		hsa04211	Longevity regulating pathway	36	0.000212		Rheumatoid arthritis	38	C=91	O=38	E=15.87	R=2.39	rawP=4.76e-08	adjP=3.43e-07			KCTD16		Antigen processing and presentation	12	C=76;O=12;E=4.57;R=2.63;rawP=0.0018;adjP=0.0086							MKX		Melanogenesis	31	C=101;O=31;E=11.56;R=2.68;rawP=1.69e-07;adjP=1.04e-06							KCTD16			MKX
GFRA3			hsa04925	Aldosterone synthesis and secretion	37	0.0327		hsa04730	Long-term depression	26	0.000225		Small cell lung cancer	36	C=85	O=36	E=14.83	R=2.43	rawP=6.88e-08	adjP=4.63e-07			GFRA3		Primary bile acid biosynthesis	5	C=16;O=5;E=0.96;R=5.20;rawP=0.0019;adjP=0.0088							C16orf74		Adipocytokine signaling pathway	24	C=68;O=24;E=7.78;R=3.08;rawP=2.29e-07;adjP=1.37e-06							GFRA3			C16orf74
REEP6			hsa04666	Fc gamma R-mediated phagocytosis	41	0.0328		hsa05412	Arrhythmogenic right ventricular cardiomyopathy (ARVC)	30	0.00026		ECM-receptor interaction	36	C=85	O=36	E=14.83	R=2.43	rawP=6.88e-08	adjP=4.63e-07			REEP6		Calcium signaling pathway	21	C=177;O=21;E=10.63;R=1.97;rawP=0.0023;adjP=0.0099							ZNF385B		Calcium signaling pathway	44	C=177;O=44;E=20.26;R=2.17;rawP=4.85e-07;adjP=2.80e-06							REEP6			ZNF385B
PPEF1			hsa04659	Th17 cell differentiation	46	0.0337		hsa00601	Glycosphingolipid biosynthesis - lacto and neolacto series	15	0.000313		Cell adhesion molecules (CAMs)	49	C=133	O=49	E=23.20	R=2.11	rawP=7.53e-08	adjP=4.91e-07			PPEF1		Phosphatidylinositol signaling system	12	C=78;O=12;E=4.69;R=2.56;rawP=0.0023;adjP=0.0099							LACTB		Jak-STAT signaling pathway	40	C=155;O=40;E=17.74;R=2.25;rawP=5.57e-07;adjP=3.11e-06							PPEF1			LACTB
CNTN1			hsa04390	Hippo signaling pathway	62	0.047		hsa03320	PPAR signaling pathway	29	0.000377		Dilated cardiomyopathy	37	C=90	O=37	E=15.70	R=2.36	rawP=1.15e-07	adjP=7.26e-07			CNTN1		Glycerolipid metabolism	9	C=50;O=9;E=3.00;R=3.00;rawP=0.0027;adjP=0.0113							CYP2R1		Osteoclast differentiation	35	C=128;O=35;E=14.65;R=2.39;rawP=6.39e-07;adjP=3.45e-06							CNTN1			CYP2R1
SERHL2			hsa05120	Epithelial cell signaling in Helicobacter pylori infection	31	0.0475		hsa04320	Dorso-ventral axis formation	15	0.000517		Pancreatic cancer	31	C=70	O=31	E=12.21	R=2.54	rawP=1.63e-07	adjP=9.68e-07			SERHL2		Ribosome biogenesis in eukaryotes	12	C=80;O=12;E=4.81;R=2.50;rawP=0.0029;adjP=0.0118							HPCAL1		Protein processing in endoplasmic reticulum	41	C=165;O=41;E=18.89;R=2.17;rawP=1.18e-06;adjP=6.19e-06							SERHL2			HPCAL1
ZNF664-FAM101A			hsa00601	Glycosphingolipid biosynthesis - lacto and neolacto series	15	0.0475		hsa04710	Circadian rhythm	16	0.000523		Bacterial invasion of epithelial cells	31	C=70	O=31	E=12.21	R=2.54	rawP=1.63e-07	adjP=9.68e-07			ZNF664-FAM101A		Glycosphingolipid biosynthesis - lacto and neolacto series	6	C=26;O=6;E=1.56;R=3.84;rawP=0.0038;adjP=0.0150							r_L1MA8		Arrhythmogenic right ventricular cardiomyopathy (ARVC)	24	C=74;O=24;E=8.47;R=2.83;rawP=1.34e-06;adjP=6.72e-06							ZNF664-FAM101A			r_L1MA8
ZBBX			hsa05224	Breast cancer	59	0.0475		hsa04664	Fc epsilon RI signaling pathway	28	0.000532		Lysosome	45	C=121	O=45	E=21.10	R=2.13	rawP=1.83e-07	adjP=1.06e-06			ZBBX		Valine, leucine and isoleucine degradation	8	C=44;O=8;E=2.64;R=3.03;rawP=0.0043;adjP=0.0165							MOB2		Fc epsilon RI signaling pathway	25	C=79;O=25;E=9.04;R=2.76;rawP=1.36e-06;adjP=6.72e-06							ZBBX			MOB2
LOC100132356			hsa04512	ECM-receptor interaction	36	0.0511		hsa04913	Ovarian steroidogenesis	22	0.000554		Hypertrophic cardiomyopathy (HCM)	34	C=83	O=34	E=14.48	R=2.35	rawP=4.10e-07	adjP=2.30e-06			LOC100132356		Protein processing in endoplasmic reticulum	19	C=165;O=19;E=9.91;R=1.92;rawP=0.0050;adjP=0.0186							ABCC10		Renal cell carcinoma	23	C=70;O=23;E=8.01;R=2.87;rawP=1.72e-06;adjP=8.27e-06							LOC100132356			ABCC10
KCNMA1			hsa04520	Adherens junction	33	0.0519		hsa05221	Acute myeloid leukemia	24	0.000614		Osteoclast differentiation	46	C=128	O=46	E=22.33	R=2.06	rawP=4.28e-07	adjP=2.34e-06			KCNMA1		Apoptosis	12	C=87;O=12;E=5.23;R=2.30;rawP=0.0058;adjP=0.0205							LOC100288615		Toll-like receptor signaling pathway	29	C=102;O=29;E=11.68;R=2.48;rawP=2.40e-06;adjP=1.12e-05							KCNMA1			LOC100288615
SLC13A4			hsa04370	VEGF signaling pathway	28	0.0569		hsa04911	Insulin secretion	32	0.000628		Toll-like receptor signaling pathway	39	C=102	O=39	E=17.79	R=2.19	rawP=5.13e-07	adjP=2.73e-06			SLC13A4		Alzheimer's disease	19	C=167;O=19;E=10.03;R=1.89;rawP=0.0057;adjP=0.0205							MIR5047		Melanoma	22	C=71;O=22;E=8.13;R=2.71;rawP=8.44e-06;adjP=3.65e-05							SLC13A4			MIR5047
IGSF1			hsa04022	cGMP-PKG signaling pathway	66	0.0574		hsa04713	Circadian entrainment	35	0.000632		Insulin signaling pathway	48	C=138	O=48	E=24.07	R=1.99	rawP=7.36e-07	adjP=3.81e-06			IGSF1		Inositol phosphate metabolism	9	C=57;O=9;E=3.42;R=2.63;rawP=0.0066;adjP=0.0221							HOXD3		T cell receptor signaling pathway	29	C=108;O=29;E=12.36;R=2.35;rawP=8.28e-06;adjP=3.65e-05							IGSF1			HOXD3
TEX19			hsa04150	mTOR signaling pathway	61	0.0604		hsa00564	Glycerophospholipid metabolism	34	0.00113		Tight junction	46	C=132	O=46	E=23.02	R=2.00	rawP=1.17e-06	adjP=5.91e-06			TEX19		Notch signaling pathway	8	C=47;O=8;E=2.82;R=2.83;rawP=0.0065;adjP=0.0221							LOC100499484		VEGF signaling pathway	23	C=76;O=23;E=8.70;R=2.64;rawP=8.25e-06;adjP=3.65e-05							TEX19			LOC100499484
LOC643802			hsa04320	Dorso-ventral axis formation	15	0.0629		hsa04064	NF-kappa B signaling pathway	34	0.00113		VEGF signaling pathway	31	C=76	O=31	E=13.26	R=2.34	rawP=1.46e-06	adjP=7.19e-06			LOC643802		Adipocytokine signaling pathway	10	C=68;O=10;E=4.09;R=2.45;rawP=0.0072;adjP=0.0224							COL25A1		Glycosphingolipid biosynthesis - ganglio series	9	C=15;O=9;E=1.72;R=5.24;rawP=8.77e-06;adjP=3.70e-05							LOC643802			COL25A1
TMEM155													Apoptosis	34	C=87	O=34	E=15.17	R=2.24	rawP=1.50e-06	adjP=7.21e-06			TMEM155		Systemic lupus erythematosus	16	C=136;O=16;E=8.17;R=1.96;rawP=0.0077;adjP=0.0224							MFI2		Steroid biosynthesis	10	C=19;O=10;E=2.18;R=4.60;rawP=1.33e-05;adjP=5.48e-05							TMEM155			MFI2
SLC14A1													Glycerophospholipid metabolism	32	C=80	O=32	E=13.95	R=2.29	rawP=1.66e-06	adjP=7.80e-06			SLC14A1		Intestinal immune network for IgA production	8	C=48;O=8;E=2.88;R=2.77;rawP=0.0073;adjP=0.0224							GRAMD1C		Chronic myeloid leukemia	22	C=73;O=22;E=8.36;R=2.63;rawP=1.39e-05;adjP=5.54e-05							SLC14A1			GRAMD1C
GPR143													Renal cell carcinoma	29	C=70	O=29	E=12.21	R=2.38	rawP=2.16e-06	adjP=9.92e-06			GPR143		Dilated cardiomyopathy	12	C=90;O=12;E=5.41;R=2.22;rawP=0.0076;adjP=0.0224							MFSD12		NOD-like receptor signaling pathway	19	C=58;O=19;E=6.64;R=2.86;rawP=1.41e-05;adjP=5.54e-05							GPR143			MFSD12
FLJ43663													Jak-STAT signaling pathway	51	C=155	O=51	E=27.03	R=1.89	rawP=2.26e-06	adjP=1.01e-05			FLJ43663		Peroxisome	11	C=79;O=11;E=4.75;R=2.32;rawP=0.0075;adjP=0.0224							SRGAP3		Prostate cancer	25	C=89;O=25;E=10.19;R=2.45;rawP=1.46e-05;adjP=5.61e-05							FLJ43663			SRGAP3
C10orf111													Arrhythmogenic right ventricular cardiomyopathy (ARVC)	30	C=74	O=30	E=12.91	R=2.32	rawP=2.50e-06	adjP=1.10e-05			C10orf111		Cell cycle	15	C=124;O=15;E=7.45;R=2.01;rawP=0.0076;adjP=0.0224							LIMK1		Dilated cardiomyopathy	25	C=90;O=25;E=10.30;R=2.43;rawP=1.80e-05;adjP=6.77e-05							C10orf111			LIMK1
PRRX2													Chagas disease (American trypanosomiasis)	38	C=104	O=38	E=18.14	R=2.09	rawP=2.62e-06	adjP=1.13e-05			PRRX2		Pathways in cancer	31	C=326;O=31;E=19.59;R=1.58;rawP=0.0081;adjP=0.0226							SIRT3		Long-term depression	21	C=70;O=21;E=8.01;R=2.62;rawP=2.33e-05;adjP=8.58e-05							PRRX2			SIRT3
TM6SF1													RIG-I-like receptor signaling pathway	29	C=71	O=29	E=12.38	R=2.34	rawP=3.05e-06	adjP=1.28e-05			TM6SF1		Citrate cycle (TCA cycle)	6	C=30;O=6;E=1.80;R=3.33;rawP=0.0080;adjP=0.0226							PAK6		Dorso-ventral axis formation	11	C=24;O=11;E=2.75;R=4.00;rawP=2.62e-05;adjP=9.44e-05							TM6SF1			PAK6
PTPRB													Fc epsilon RI signaling pathway	31	C=79	O=31	E=13.78	R=2.25	rawP=3.87e-06	adjP=1.60e-05			PTPRB		Wnt signaling pathway	17	C=150;O=17;E=9.01;R=1.89;rawP=0.0089;adjP=0.0243							DNM1		Leukocyte transendothelial migration	29	C=116;O=29;E=13.28;R=2.18;rawP=3.59e-05;adjP=0.0001							PTPRB			DNM1
SLC9A9													NOD-like receptor signaling pathway	25	C=58	O=25	E=10.12	R=2.47	rawP=4.56e-06	adjP=1.84e-05			SLC9A9		Neurotrophin signaling pathway	15	C=127;O=15;E=7.63;R=1.97;rawP=0.0094;adjP=0.0252							SYCE3		Hypertrophic cardiomyopathy (HCM)	23	C=83;O=23;E=9.50;R=2.42;rawP=4.00e-05;adjP=0.0001							SLC9A9			SYCE3
C19orf57													Chemokine signaling pathway	58	C=189	O=58	E=32.96	R=1.76	rawP=5.77e-06	adjP=2.28e-05			C19orf57		Metabolism of xenobiotics by cytochrome P450	10	C=71;O=10;E=4.27;R=2.34;rawP=0.0097;adjP=0.0255							SLC1A1		Acute myeloid leukemia	18	C=57;O=18;E=6.53;R=2.76;rawP=4.11e-05;adjP=0.0001							C19orf57			SLC1A1
TMEM31													Ubiquitin mediated proteolysis	45	C=135	O=45	E=23.55	R=1.91	rawP=5.88e-06	adjP=2.28e-05			TMEM31		Chemokine signaling pathway	20	C=189;O=20;E=11.35;R=1.76;rawP=0.0101;adjP=0.0260							WHAMMP3		Glycosaminoglycan biosynthesis - chondroitin sulfate	10	C=22;O=10;E=2.52;R=3.97;rawP=6.70e-05;adjP=0.0002							TMEM31			WHAMMP3
ATP6V1E2													Bladder cancer	20	C=42	O=20	E=7.33	R=2.73	rawP=6.48e-06	adjP=2.47e-05			ATP6V1E2		Hypertrophic cardiomyopathy (HCM)	11	C=83;O=11;E=4.99;R=2.21;rawP=0.0107;adjP=0.0261							AGFG2		Glycerophospholipid metabolism	22	C=80;O=22;E=9.16;R=2.40;rawP=6.61e-05;adjP=0.0002							ATP6V1E2			AGFG2
SLC16A6													T cell receptor signaling pathway	38	C=108	O=38	E=18.84	R=2.02	rawP=7.37e-06	adjP=2.71e-05			SLC16A6		mRNA surveillance pathway	11	C=83;O=11;E=4.99;R=2.21;rawP=0.0107;adjP=0.0261							FAM102A		PPAR signaling pathway	20	C=70;O=20;E=8.01;R=2.50;rawP=7.79e-05;adjP=0.0002							SLC16A6			FAM102A
ZBTB12													PPAR signaling pathway	28	C=70	O=28	E=12.21	R=2.29	rawP=7.26e-06	adjP=2.71e-05			ZBTB12		Fc gamma R-mediated phagocytosis	12	C=94;O=12;E=5.65;R=2.12;rawP=0.0106;adjP=0.0261							CPEB1		N-Glycan biosynthesis	16	C=49;O=16;E=5.61;R=2.85;rawP=6.90e-05;adjP=0.0002							ZBTB12			CPEB1
LINC00525													Gap junction	33	C=90	O=33	E=15.70	R=2.10	rawP=1.07e-05	adjP=3.86e-05			LINC00525		Propanoate metabolism	6	C=32;O=6;E=1.92;R=3.12;rawP=0.0110;adjP=0.0263							ZNF624		Glioma	19	C=65;O=19;E=7.44;R=2.55;rawP=8.31e-05;adjP=0.0003							LINC00525			ZNF624
BDKRB2													Acute myeloid leukemia	24	C=57	O=24	E=9.94	R=2.41	rawP=1.15e-05	adjP=4.08e-05			BDKRB2		Bladder cancer	7	C=42;O=7;E=2.52;R=2.77;rawP=0.0119;adjP=0.0275							SLC10A4		Chagas disease (American trypanosomiasis)	26	C=104;O=26;E=11.91;R=2.18;rawP=8.88e-05;adjP=0.0003							BDKRB2			SLC10A4
NECAB1													Circadian rhythm - mammal	13	C=22	O=13	E=3.84	R=3.39	rawP=1.40e-05	adjP=4.88e-05			NECAB1		Drug metabolism - other enzymes	8	C=52;O=8;E=3.12;R=2.56;rawP=0.0119;adjP=0.0275							NOL4		Epithelial cell signaling in Helicobacter pylori infection	19	C=68;O=19;E=7.78;R=2.44;rawP=0.0002;adjP=0.0005							NECAB1			NOL4
COL13A1													Pyrimidine metabolism	35	C=99	O=35	E=17.27	R=2.03	rawP=1.47e-05	adjP=5.03e-05			COL13A1		Toxoplasmosis	15	C=132;O=15;E=7.93;R=1.89;rawP=0.0131;adjP=0.0298							FUK		Endometrial cancer	16	C=52;O=16;E=5.95;R=2.69;rawP=0.0002;adjP=0.0005							COL13A1			FUK
FGF20													Tyrosine metabolism	19	C=41	O=19	E=7.15	R=2.66	rawP=1.80e-05	adjP=6.06e-05			FGF20		Retinol metabolism	9	C=64;O=9;E=3.85;R=2.34;rawP=0.0139;adjP=0.0310							TMEM74B		Lysosome	28	C=121;O=28;E=13.85;R=2.02;rawP=0.0002;adjP=0.0005							FGF20			TMEM74B
NKAIN1													Phagosome	48	C=153	O=48	E=26.69	R=1.80	rawP=1.86e-05	adjP=6.16e-05			NKAIN1		Huntington's disease	19	C=183;O=19;E=10.99;R=1.73;rawP=0.0144;adjP=0.0316							ALDH1A3		Type I diabetes mellitus	14	C=43;O=14;E=4.92;R=2.84;rawP=0.0002;adjP=0.0005							NKAIN1			ALDH1A3
RAET1L													Long-term depression	27	C=70	O=27	E=12.21	R=2.21	rawP=2.30e-05	adjP=7.49e-05			RAET1L		Ubiquitin mediated proteolysis	15	C=135;O=15;E=8.11;R=1.85;rawP=0.0159;adjP=0.0344							FBLN5		Aldosterone-regulated sodium reabsorption	14	C=42;O=14;E=4.81;R=2.91;rawP=0.0002;adjP=0.0005							RAET1L			FBLN5
TRIM6-TRIM34													mTOR signaling pathway	22	C=52	O=22	E=9.07	R=2.43	rawP=2.40e-05	adjP=7.70e-05			TRIM6-TRIM34		Staphylococcus aureus infection	8	C=55;O=8;E=3.30;R=2.42;rawP=0.0164;adjP=0.0349							MAN1C1		Type II diabetes mellitus	15	C=48;O=15;E=5.49;R=2.73;rawP=0.0002;adjP=0.0005							TRIM6-TRIM34			MAN1C1
CCDC151													Amoebiasis	36	C=106	O=36	E=18.49	R=1.95	rawP=3.05e-05	adjP=9.63e-05			CCDC151		Endocytosis	20	C=201;O=20;E=12.08;R=1.66;rawP=0.0188;adjP=0.0392							OR6W1P		mTOR signaling pathway	16	C=52;O=16;E=5.95;R=2.69;rawP=0.0002;adjP=0.0005							CCDC151			OR6W1P
LRRC48													Leukocyte transendothelial migration	38	C=116	O=38	E=20.23	R=1.88	rawP=4.63e-05	adjP=0.0001			LRRC48		Gap junction	11	C=90;O=11;E=5.41;R=2.03;rawP=0.0190;adjP=0.0392							LOC644649		Sphingolipid metabolism	13	C=40;O=13;E=4.58;R=2.84;rawP=0.0003;adjP=0.0008							LRRC48			LOC644649
ACOT11													Glycerolipid metabolism	21	C=50	O=21	E=8.72	R=2.41	rawP=4.17e-05	adjP=0.0001			ACOT11		Glycerophospholipid metabolism	10	C=80;O=10;E=4.81;R=2.08;rawP=0.0214;adjP=0.0434							LIMS3-LOC440895		Biosynthesis of unsaturated fatty acids	9	C=21;O=9;E=2.40;R=3.74;rawP=0.0003;adjP=0.0008							ACOT11			LIMS3-LOC440895
LGALS4													Shigellosis	24	C=61	O=24	E=10.64	R=2.26	rawP=4.40e-05	adjP=0.0001			LGALS4		Chagas disease (American trypanosomiasis)	12	C=104;O=12;E=6.25;R=1.92;rawP=0.0222;adjP=0.0444							ZNF25		Ubiquitin mediated proteolysis	30	C=135;O=30;E=15.45;R=1.94;rawP=0.0003;adjP=0.0008							LGALS4			ZNF25
r_MamRep1161													Leishmaniasis	27	C=72	O=27	E=12.56	R=2.15	rawP=4.14e-05	adjP=0.0001			r_MamRep1161		Amino sugar and nucleotide sugar metabolism	7	C=48;O=7;E=2.88;R=2.43;rawP=0.0237;adjP=0.0461							RHBDL3		Amoebiasis	25	C=106;O=25;E=12.13;R=2.06;rawP=0.0003;adjP=0.0008							r_MamRep1161			RHBDL3
LOC100134368													Peroxisome	29	C=79	O=29	E=13.78	R=2.10	rawP=3.47e-05	adjP=0.0001			LOC100134368		Viral myocarditis	9	C=70;O=9;E=4.21;R=2.14;rawP=0.0239;adjP=0.0461							GNG7		Apoptosis	22	C=87;O=22;E=9.96;R=2.21;rawP=0.0003;adjP=0.0008							LOC100134368			GNG7
HIST1H4I													ABC transporters	19	C=44	O=19	E=7.67	R=2.48	rawP=6.06e-05	adjP=0.0002			HIST1H4I		Homologous recombination	5	C=28;O=5;E=1.68;R=2.97;rawP=0.0241;adjP=0.0461							SPHK1		Circadian rhythm - mammal	9	C=22;O=9;E=2.52;R=3.57;rawP=0.0004;adjP=0.0009							HIST1H4I			SPHK1
HCG9													Steroid biosynthesis	11	C=19	O=11	E=3.31	R=3.32	rawP=8.55e-05	adjP=0.0002			HCG9											ZNF486		Gap junction	22	C=90;O=22;E=10.30;R=2.14;rawP=0.0004;adjP=0.0009							HCG9			ZNF486
r_LTR19A													Intestinal immune network for IgA production	20	C=48	O=20	E=8.37	R=2.39	rawP=7.23e-05	adjP=0.0002			r_LTR19A											LOC389765		Leishmaniasis	19	C=72;O=19;E=8.24;R=2.31;rawP=0.0004;adjP=0.0009							r_LTR19A			LOC389765
TMED8													Endometrial cancer	21	C=52	O=21	E=9.07	R=2.32	rawP=8.31e-05	adjP=0.0002			TMED8											KIAA1530		Colorectal cancer	17	C=62;O=17;E=7.10;R=2.40;rawP=0.0004;adjP=0.0009							TMED8			KIAA1530
r_L1M3a													Oocyte meiosis	36	C=112	O=36	E=19.53	R=1.84	rawP=0.0001	adjP=0.0003			r_L1M3a											PRKCZ		Chemokine signaling pathway	38	C=189;O=38;E=21.64;R=1.76;rawP=0.0004;adjP=0.0009							r_L1M3a			PRKCZ
LRRC29													Pancreatic secretion	33	C=101	O=33	E=17.62	R=1.87	rawP=0.0001	adjP=0.0003			LRRC29											AP3B2		B cell receptor signaling pathway	19	C=75;O=19;E=8.59;R=2.21;rawP=0.0006;adjP=0.0014							LRRC29			AP3B2
SOCS3													Glycosphingolipid biosynthesis - lacto and neolacto series	13	C=26	O=13	E=4.53	R=2.87	rawP=0.0001	adjP=0.0003			SOCS3											MON1A		Bladder cancer	13	C=42;O=13;E=4.81;R=2.70;rawP=0.0006;adjP=0.0014							SOCS3			MON1A
DUSP5P													B cell receptor signaling pathway	27	C=75	O=27	E=13.08	R=2.06	rawP=9.40e-05	adjP=0.0003			DUSP5P											CASP4		Glycosaminoglycan degradation	8	C=19;O=8;E=2.18;R=3.68;rawP=0.0007;adjP=0.0016							DUSP5P			CASP4
ST3GAL4													Sphingolipid metabolism	17	C=40	O=17	E=6.98	R=2.44	rawP=0.0002	adjP=0.0005			ST3GAL4											AGPAT9		Natural killer cell mediated cytotoxicity	29	C=136;O=29;E=15.57;R=1.86;rawP=0.0007;adjP=0.0016							ST3GAL4			AGPAT9
BIN1													Type II diabetes mellitus	19	C=48	O=19	E=8.37	R=2.27	rawP=0.0002	adjP=0.0005			BIN1											C2orf88		Non-small cell lung cancer	15	C=54;O=15;E=6.18;R=2.43;rawP=0.0008;adjP=0.0017							BIN1			C2orf88
WASH2P													Type I diabetes mellitus	18	C=43	O=18	E=7.50	R=2.40	rawP=0.0002	adjP=0.0005			WASH2P											SNCAIP		Oocyte meiosis	25	C=112;O=25;E=12.82;R=1.95;rawP=0.0008;adjP=0.0017							WASH2P			SNCAIP
SLC22A17													Notch signaling pathway	19	C=47	O=19	E=8.20	R=2.32	rawP=0.0002	adjP=0.0005			SLC22A17											ZBTB7C		Pancreatic secretion	23	C=101;O=23;E=11.56;R=1.99;rawP=0.0009;adjP=0.0019							SLC22A17			ZBTB7C
MGLL													Chronic myeloid leukemia	26	C=73	O=26	E=12.73	R=2.04	rawP=0.0002	adjP=0.0005			MGLL											YY2		Neuroactive ligand-receptor interaction	49	C=272;O=49;E=31.14;R=1.57;rawP=0.0009;adjP=0.0019							MGLL			YY2
GLYATL1													Proteasome	18	C=44	O=18	E=7.67	R=2.35	rawP=0.0002	adjP=0.0005			GLYATL1											FSBP		ABC transporters	13	C=44;O=13;E=5.04;R=2.58;rawP=0.0010;adjP=0.0021							GLYATL1			FSBP
r_tRNA-Ile-ATT													Gastric acid secretion	26	C=74	O=26	E=12.91	R=2.01	rawP=0.0002	adjP=0.0005			r_tRNA-Ile-ATT											PPP1R13L		Basal cell carcinoma	15	C=55;O=15;E=6.30;R=2.38;rawP=0.0010;adjP=0.0021							r_tRNA-Ile-ATT			PPP1R13L
RORB													Antigen processing and presentation	26	C=76	O=26	E=13.26	R=1.96	rawP=0.0003	adjP=0.0007			RORB											PER3		Shigellosis	16	C=61;O=16;E=6.98;R=2.29;rawP=0.0011;adjP=0.0022							RORB			PER3
DEF6													Dorso-ventral axis formation	12	C=24	O=12	E=4.19	R=2.87	rawP=0.0003	adjP=0.0007			DEF6											TTC18		Rheumatoid arthritis	21	C=91;O=21;E=10.42;R=2.02;rawP=0.0012;adjP=0.0024							DEF6			TTC18
LOC730102													Glycosphingolipid biosynthesis - ganglio series	9	C=15	O=9	E=2.62	R=3.44	rawP=0.0003	adjP=0.0007			LOC730102											FAM211A		p53 signaling pathway	17	C=68;O=17;E=7.78;R=2.18;rawP=0.0014;adjP=0.0028							LOC730102			FAM211A
SELL													Melanoma	25	C=71	O=25	E=12.38	R=2.02	rawP=0.0003	adjP=0.0007			SELL											DMRT3		Gastric acid secretion	18	C=74;O=18;E=8.47;R=2.12;rawP=0.0014;adjP=0.0028							SELL			DMRT3
UTS2D													p53 signaling pathway	24	C=68	O=24	E=11.86	R=2.02	rawP=0.0003	adjP=0.0007			UTS2D											DNAH7		Long-term potentiation	17	C=70;O=17;E=8.01;R=2.12;rawP=0.0020;adjP=0.0039							UTS2D			DNAH7
SDCBP2													Glioma	23	C=65	O=23	E=11.34	R=2.03	rawP=0.0004	adjP=0.0009			SDCBP2											TMEM105		Salivary secretion	20	C=89;O=20;E=10.19;R=1.96;rawP=0.0023;adjP=0.0044							SDCBP2			TMEM105
SNORA1													Systemic lupus erythematosus	40	C=136	O=40	E=23.72	R=1.69	rawP=0.0004	adjP=0.0009			SNORA1											ADAMTS13		Base excision repair	10	C=33;O=10;E=3.78;R=2.65;rawP=0.0029;adjP=0.0055							SNORA1			ADAMTS13
KY													Prostate cancer	29	C=89	O=29	E=15.52	R=1.87	rawP=0.0004	adjP=0.0009			KY											PLXNA4		Peroxisome	18	C=79;O=18;E=9.04;R=1.99;rawP=0.0031;adjP=0.0058							KY			PLXNA4
GRAMD1B													Cell cycle	37	C=124	O=37	E=21.63	R=1.71	rawP=0.0005	adjP=0.0011			GRAMD1B											SLC12A9		Progesterone-mediated oocyte maturation	19	C=86;O=19;E=9.84;R=1.93;rawP=0.0035;adjP=0.0065							GRAMD1B			SLC12A9
WASH3P													Colorectal cancer	22	C=62	O=22	E=10.81	R=2.03	rawP=0.0005	adjP=0.0011			WASH3P											APBA3		Hedgehog signaling pathway	14	C=56;O=14;E=6.41;R=2.18;rawP=0.0036;adjP=0.0066							WASH3P			APBA3
CCDC62													Viral myocarditis	24	C=70	O=24	E=12.21	R=1.97	rawP=0.0005	adjP=0.0011			CCDC62											SMTNL2		Thyroid cancer	9	C=29;O=9;E=3.32;R=2.71;rawP=0.0039;adjP=0.0071							CCDC62			SMTNL2
TDO2													Pyruvate metabolism	16	C=40	O=16	E=6.98	R=2.29	rawP=0.0006	adjP=0.0012			TDO2											ZNF658B		RIG-I-like receptor signaling pathway	16	C=71;O=16;E=8.13;R=1.97;rawP=0.0058;adjP=0.0105							TDO2			ZNF658B
DGKQ													Cysteine and methionine metabolism	15	C=36	O=15	E=6.28	R=2.39	rawP=0.0006	adjP=0.0012			DGKQ											TMEM158		SNARE interactions in vesicular transport	10	C=36;O=10;E=4.12;R=2.43;rawP=0.0059;adjP=0.0105							DGKQ			TMEM158
LFNG													Salivary secretion	28	C=89	O=28	E=15.52	R=1.80	rawP=0.0009	adjP=0.0018			LFNG											ZDHHC23		Intestinal immune network for IgA production	12	C=48;O=12;E=5.49;R=2.18;rawP=0.0067;adjP=0.0118							LFNG			ZDHHC23
r_MamRep434													Glycosphingolipid biosynthesis - globo series	8	C=14	O=8	E=2.44	R=3.28	rawP=0.0009	adjP=0.0018			r_MamRep434											PKMYT1		Glycosaminoglycan biosynthesis - heparan sulfate	8	C=26;O=8;E=2.98;R=2.69;rawP=0.0068;adjP=0.0119							r_MamRep434			PKMYT1
LOC100507489													Collecting duct acid secretion	12	C=27	O=12	E=4.71	R=2.55	rawP=0.0010	adjP=0.0020			LOC100507489											FAM131A		Phagosome	28	C=153;O=28;E=17.51;R=1.60;rawP=0.0082;adjP=0.0142							LOC100507489			FAM131A
OR11A1													Progesterone-mediated oocyte maturation	27	C=86	O=27	E=15.00	R=1.80	rawP=0.0011	adjP=0.0022			OR11A1											ZNF497		Vasopressin-regulated water reabsorption	11	C=44;O=11;E=5.04;R=2.18;rawP=0.0092;adjP=0.0156							OR11A1			ZNF497
LOC100130705													Glycolysis / Gluconeogenesis	22	C=65	O=22	E=11.34	R=1.94	rawP=0.0011	adjP=0.0022			LOC100130705											r_LTR5B		Carbohydrate digestion and absorption	11	C=44;O=11;E=5.04;R=2.18;rawP=0.0092;adjP=0.0156							LOC100130705			r_LTR5B
BEX5													Aldosterone-regulated sodium reabsorption	16	C=42	O=16	E=7.33	R=2.18	rawP=0.0012	adjP=0.0024			BEX5											SDK1		Glycerolipid metabolism	12	C=50;O=12;E=5.72;R=2.10;rawP=0.0094;adjP=0.0158							BEX5			SDK1
THPO													Long-term potentiation	23	C=70	O=23	E=12.21	R=1.88	rawP=0.0013	adjP=0.0025			THPO											ANKRD19P		Purine metabolism	29	C=162;O=29;E=18.55;R=1.56;rawP=0.0098;adjP=0.0163							THPO			ANKRD19P
TTLL13													Biosynthesis of unsaturated fatty acids	10	C=21	O=10	E=3.66	R=2.73	rawP=0.0014	adjP=0.0027			TTLL13											GMEB2		Malaria	12	C=51;O=12;E=5.84;R=2.06;rawP=0.0111;adjP=0.0183							TTLL13			GMEB2
COL9A2													Natural killer cell mediated cytotoxicity	38	C=136	O=38	E=23.72	R=1.60	rawP=0.0016	adjP=0.0030			COL9A2											ST7-OT3		Viral myocarditis	15	C=70;O=15;E=8.01;R=1.87;rawP=0.0118;adjP=0.0193							COL9A2			ST7-OT3
A4GALT													Hematopoietic cell lineage	27	C=88	O=27	E=15.35	R=1.76	rawP=0.0017	adjP=0.0031			A4GALT											IL15		Fat digestion and absorption	11	C=46;O=11;E=5.27;R=2.09;rawP=0.0130;adjP=0.0210							A4GALT			IL15
TMEM171													Malaria	18	C=51	O=18	E=8.90	R=2.02	rawP=0.0017	adjP=0.0031			TMEM171											TMEM74		Bile secretion	15	C=71;O=15;E=8.13;R=1.85;rawP=0.0134;adjP=0.0215							TMEM171			TMEM74
FLJ31485													Basal cell carcinoma	19	C=55	O=19	E=9.59	R=1.98	rawP=0.0017	adjP=0.0031			FLJ31485											PNKD		Graft-versus-host disease	10	C=41;O=10;E=4.69;R=2.13;rawP=0.0152;adjP=0.0241							FLJ31485			PNKD
SPATA12													Staphylococcus aureus infection	19	C=55	O=19	E=9.59	R=1.98	rawP=0.0017	adjP=0.0031			SPATA12											SCARNA17		Notch signaling pathway	11	C=47;O=11;E=5.38;R=2.04;rawP=0.0153;adjP=0.0241							SPATA12			SCARNA17
NMUR1													Histidine metabolism	12	C=29	O=12	E=5.06	R=2.37	rawP=0.0021	adjP=0.0038			NMUR1											PHOSPHO2-KLHL23		Glycosphingolipid biosynthesis - globo series	5	C=14;O=5;E=1.60;R=3.12;rawP=0.0161;adjP=0.0251							NMUR1			PHOSPHO2-KLHL23
ATP2A1													Valine, leucine and isoleucine degradation	16	C=44	O=16	E=7.67	R=2.08	rawP=0.0021	adjP=0.0038			ATP2A1											MTSS1		Systemic lupus erythematosus	24	C=136;O=24;E=15.57;R=1.54;rawP=0.0206;adjP=0.0318							ATP2A1			MTSS1
B3GNT3													Glycosaminoglycan biosynthesis - chondroitin sulfate	10	C=22	O=10	E=3.84	R=2.61	rawP=0.0022	adjP=0.0039			B3GNT3											TMEM8B		Allograft rejection	9	C=37;O=9;E=4.24;R=2.12;rawP=0.0212;adjP=0.0319							B3GNT3			TMEM8B
LOC100505478													Base excision repair	13	C=33	O=13	E=5.76	R=2.26	rawP=0.0024	adjP=0.0043			LOC100505478											RHOF		Hematopoietic cell lineage	17	C=88;O=17;E=10.07;R=1.69;rawP=0.0209;adjP=0.0319							LOC100505478			RHOF
r_MER57A-int													Glycosaminoglycan degradation	9	C=19	O=9	E=3.31	R=2.72	rawP=0.0025	adjP=0.0044			r_MER57A-int											ZNF416		Basal transcription factors	9	C=37;O=9;E=4.24;R=2.12;rawP=0.0212;adjP=0.0319							r_MER57A-int			ZNF416
FONG													Glycosaminoglycan biosynthesis - heparan sulfate	11	C=26	O=11	E=4.53	R=2.43	rawP=0.0026	adjP=0.0045			FONG											DLL1		Glycosphingolipid biosynthesis - lacto and neolacto series	7	C=26;O=7;E=2.98;R=2.35;rawP=0.0236;adjP=0.0352							FONG			DLL1
MMP14													Primary bile acid biosynthesis	8	C=16	O=8	E=2.79	R=2.87	rawP=0.0029	adjP=0.0050			MMP14											THBS4		Cell cycle	22	C=124;O=22;E=14.20;R=1.55;rawP=0.0244;adjP=0.0361							MMP14			THBS4
HIST1H1T													Non-small cell lung cancer	18	C=54	O=18	E=9.42	R=1.91	rawP=0.0035	adjP=0.0060			HIST1H1T											POU6F1		Galactose metabolism	7	C=27;O=7;E=3.09;R=2.26;rawP=0.0289;adjP=0.0424							HIST1H1T			POU6F1
SMN1													Phenylalanine metabolism	8	C=17	O=8	E=2.97	R=2.70	rawP=0.0046	adjP=0.0078			SMN1											PRPH											SMN1			PRPH
LOC100131208													Hedgehog signaling pathway	18	C=56	O=18	E=9.77	R=1.84	rawP=0.0054	adjP=0.0091			LOC100131208											OVOL2											LOC100131208			OVOL2
GPC2													Ether lipid metabolism	13	C=36	O=13	E=6.28	R=2.07	rawP=0.0058	adjP=0.0094			GPC2											GALNT14											GPC2			GALNT14
PTGER3													Vasopressin-regulated water reabsorption	15	C=44	O=15	E=7.67	R=1.95	rawP=0.0058	adjP=0.0094			PTGER3											KLRAP1											PTGER3			KLRAP1
r_Tigger11a													SNARE interactions in vesicular transport	13	C=36	O=13	E=6.28	R=2.07	rawP=0.0058	adjP=0.0094			r_Tigger11a											ESRP1											r_Tigger11a			ESRP1
ERN1													Fructose and mannose metabolism	13	C=36	O=13	E=6.28	R=2.07	rawP=0.0058	adjP=0.0094			ERN1											FGF12											ERN1			FGF12
OSBPL5													Neuroactive ligand-receptor interaction	64	C=272	O=64	E=47.44	R=1.35	rawP=0.0064	adjP=0.0103			OSBPL5											TMEM183A											OSBPL5			TMEM183A
ITPKA													Allograft rejection	13	C=37	O=13	E=6.45	R=2.01	rawP=0.0075	adjP=0.0119			ITPKA											ZNF600											ITPKA			ZNF600
PSG4													Graft-versus-host disease	14	C=41	O=14	E=7.15	R=1.96	rawP=0.0075	adjP=0.0119			PSG4											FLJ45983											PSG4			FLJ45983
r_MER63A													Bile secretion	21	C=71	O=21	E=12.38	R=1.70	rawP=0.0082	adjP=0.0129			r_MER63A											BMP2K											r_MER63A			BMP2K
GFRA2													Arginine and proline metabolism	17	C=54	O=17	E=9.42	R=1.80	rawP=0.0085	adjP=0.0133			GFRA2											CASZ1											GFRA2			CASZ1
BEGAIN													Fat digestion and absorption	15	C=46	O=15	E=8.02	R=1.87	rawP=0.0092	adjP=0.0143			BEGAIN											MCTP1											BEGAIN			MCTP1
FAM171A2													Fatty acid metabolism	14	C=43	O=14	E=7.50	R=1.87	rawP=0.0118	adjP=0.0182			FAM171A2											SLC30A10											FAM171A2			SLC30A10
DCAF8L1													Galactose metabolism	10	C=27	O=10	E=4.71	R=2.12	rawP=0.0122	adjP=0.0187			DCAF8L1											NXNL2											DCAF8L1			NXNL2
C4orf36													Pathogenic Escherichia coli infection	17	C=56	O=17	E=9.77	R=1.74	rawP=0.0125	adjP=0.0190			C4orf36											ZNF563											C4orf36			ZNF563
SLC6A16													mRNA surveillance pathway	23	C=83	O=23	E=14.48	R=1.59	rawP=0.0134	adjP=0.0202			SLC6A16											RGS14											SLC6A16			RGS14
LGALS8-AS1													Amino sugar and nucleotide sugar metabolism	15	C=48	O=15	E=8.37	R=1.79	rawP=0.0140	adjP=0.0209			LGALS8-AS1											SLC39A13											LGALS8-AS1			SLC39A13
KCNQ2													Sulfur metabolism	6	C=13	O=6	E=2.27	R=2.65	rawP=0.0158	adjP=0.0235			KCNQ2											ABHD1											KCNQ2			ABHD1
MIR3685													Glycine, serine and threonine metabolism	11	C=32	O=11	E=5.58	R=1.97	rawP=0.0160	adjP=0.0236			MIR3685											TCF7L1											MIR3685			TCF7L1
PFN4													Selenocompound metabolism	7	C=17	O=7	E=2.97	R=2.36	rawP=0.0187	adjP=0.0274			PFN4											PDK4											PFN4			PDK4
r_MamGypLTR1b													Vibrio cholerae infection	16	C=54	O=16	E=9.42	R=1.70	rawP=0.0191	adjP=0.0278			r_MamGypLTR1b											ANKRD29											r_MamGypLTR1b			ANKRD29
r_MER63B													Basal transcription factors	12	C=37	O=12	E=6.45	R=1.86	rawP=0.0197	adjP=0.0284			r_MER63B											RAB43											r_MER63B			RAB43
r_MSTD													Glycosylphosphatidylinositol(GPI)-anchor biosynthesis	9	C=25	O=9	E=4.36	R=2.06	rawP=0.0208	adjP=0.0296			r_MSTD											JAG2											r_MSTD			JAG2
r_LTR9B													Thyroid cancer	10	C=29	O=10	E=5.06	R=1.98	rawP=0.0208	adjP=0.0296			r_LTR9B											SUSD4											r_LTR9B			SUSD4
FUT9													Cytosolic DNA-sensing pathway	16	C=56	O=16	E=9.77	R=1.64	rawP=0.0268	adjP=0.0379			FUT9											TBC1D30											FUT9			TBC1D30
SPRY3													African trypanosomiasis	11	C=35	O=11	E=6.10	R=1.80	rawP=0.0315	adjP=0.0442			SPRY3											IRX5											SPRY3			IRX5
CALCRL													Proximal tubule bicarbonate reclamation	8	C=23	O=8	E=4.01	R=1.99	rawP=0.0352	adjP=0.0490			CALCRL											HBEGF											CALCRL			HBEGF
LOC729177																							LOC729177											ANKRD36BP1											LOC729177			ANKRD36BP1
ADAP1																							ADAP1											ZCWPW1											ADAP1			ZCWPW1
PADI3																							PADI3											HDAC9											PADI3			HDAC9
LOC91948																							LOC91948											r_LTR2C											LOC91948			r_LTR2C
r_MER113																							r_MER113											ATXN7L2											r_MER113			ATXN7L2
LRRC36																							LRRC36											FSTL4											LRRC36			FSTL4
CSDC2																							CSDC2											GLTPD1											CSDC2			GLTPD1
r_MER2B																							r_MER2B											IKZF4											r_MER2B			IKZF4
RNF175																							RNF175											PALM											RNF175			PALM
SNORD38A																							SNORD38A											SNORA32											SNORD38A			SNORA32
GDF15																							GDF15											ADCY9											GDF15			ADCY9
LIME1																							LIME1											MYCL1											LIME1			MYCL1
GYG2P1																							GYG2P1											LOC100505815											GYG2P1			LOC100505815
GDA																							GDA											DNASE1L2											GDA			DNASE1L2
MYH11																							MYH11											HSPC072											MYH11			HSPC072
LOC100128023																							LOC100128023											C11orf65											LOC100128023			C11orf65
SYT13																							SYT13											STX11											SYT13			STX11
SERPINB7																							SERPINB7											FRY											SERPINB7			FRY
PROM2																							PROM2											LINC00085											PROM2			LINC00085
r_(GGCTG)n																							r_(GGCTG)n											KLHDC9											r_(GGCTG)n			KLHDC9
LOC144571																							LOC144571											SLC9A7											LOC144571			SLC9A7
ESRRB																							ESRRB											IRF5											ESRRB			IRF5
BRSK1																							BRSK1											MAPK11											BRSK1			MAPK11
RAB3IL1																							RAB3IL1											LOC100506421											RAB3IL1			LOC100506421
FAM153B																							FAM153B											LOC643623											FAM153B			LOC643623
NLRP14																							NLRP14											F8A2											NLRP14			F8A2
EFCAB10																							EFCAB10											RBM24											EFCAB10			RBM24
KRT77																							KRT77											CARD6											KRT77			CARD6
LOC100507404																							LOC100507404											TMEM217											LOC100507404			TMEM217
r_MER6A																							r_MER6A											F8A1											r_MER6A			F8A1
SPDYE6																							SPDYE6											HIST2H2BC											SPDYE6			HIST2H2BC
TMEM47																							TMEM47											GFPT2											TMEM47			GFPT2
FAM25A																							FAM25A											MLKL											FAM25A			MLKL
SERPING1																							SERPING1											MBD5											SERPING1			MBD5
HTR2A																							HTR2A											r_L1MD											HTR2A			r_L1MD
SEMA7A																							SEMA7A											LOC400927											SEMA7A			LOC400927
FBXL22																							FBXL22											CYP26B1											FBXL22			CYP26B1
LOC727982																							LOC727982											ARHGAP23											LOC727982			ARHGAP23
SLC12A3																							SLC12A3											PROM1											SLC12A3			PROM1
r_SUBTEL_sa																							r_SUBTEL_sa											MIR4700											r_SUBTEL_sa			MIR4700
r_MER31-int																							r_MER31-int											KRBA1											r_MER31-int			KRBA1
LOC100288181																							LOC100288181											NFKBID											LOC100288181			NFKBID
LOC285626																							LOC285626											PAPL											LOC285626			PAPL
G0S2																							G0S2											MYB											G0S2			MYB
LOC646626																							LOC646626											LOC100630923											LOC646626			LOC100630923
ARHGAP4																							ARHGAP4											FAM110B											ARHGAP4			FAM110B
r_MER20B																							r_MER20B											ZCCHC18											r_MER20B			ZCCHC18
MIR636																							MIR636											KIAA0408											MIR636			KIAA0408
C6orf126																							C6orf126											MPZL3											C6orf126			MPZL3
KPRP																							KPRP											CRAT											KPRP			CRAT
NCKAP1L																							NCKAP1L											ENOX1											NCKAP1L			ENOX1
ABCB9																							ABCB9											ARHGEF10L											ABCB9			ARHGEF10L
SERPINA12																							SERPINA12											r_MER87											SERPINA12			r_MER87
PPP1R14D																							PPP1R14D											DACT3											PPP1R14D			DACT3
r_LTR30																							r_LTR30											LOC100505483											r_LTR30			LOC100505483
MIR1307																							MIR1307											r_Tigger14a											MIR1307			r_Tigger14a
IL33																							IL33											NEIL2											IL33			NEIL2
r_(CGCGG)n																							r_(CGCGG)n											LPAR2											r_(CGCGG)n			LPAR2
LCE2A																							LCE2A											VWA1											LCE2A			VWA1
LGALS7B																							LGALS7B											ZNF862											LGALS7B			ZNF862
UTS2																							UTS2											SLC30A1											UTS2			SLC30A1
ACTG2																							ACTG2											ANXA9											ACTG2			ANXA9
ITGB4																							ITGB4											C1orf88											ITGB4			C1orf88
ESYT3																							SPRY3											GNB3											SPRY3			GNB3
r_LTR54B																							ESYT3											CAPN5											ESYT3			CAPN5
SULT2B1																							r_LTR54B											VIPR2											r_LTR54B			VIPR2
TNR																							SULT2B1											CCDC68											SULT2B1			CCDC68
r_(CGAGG)n																							TNR											RNF215											TNR			RNF215
C2orf66																							r_(CGAGG)n											ACTN2											r_(CGAGG)n			ACTN2
NME1-NME2																							C2orf66											UNC5CL											C2orf66			UNC5CL
ILDR1																							NME1-NME2											LOC399744											NME1-NME2			LOC399744
ARSF																							ILDR1											ARHGAP42											ILDR1			ARHGAP42
SOWAHD																							ARSF											CACNB4											ARSF			CACNB4
LCE6A																							SOWAHD											PPP2R2B											SOWAHD			PPP2R2B
MIR484																							LCE6A											CDX2											LCE6A			CDX2
C3orf51																							MIR484											PDE4B											MIR484			PDE4B
CRYBB2																							C3orf51											SLC6A9											C3orf51			SLC6A9
CCDC81																							CRYBB2											SNORA55											CRYBB2			SNORA55
DNM1P35																							CCDC81											LOC100288198											CCDC81			LOC100288198
KLK1																							DNM1P35											ZBTB49											DNM1P35			ZBTB49
NCRNA00185																							KLK1											CD70											KLK1			CD70
LINC00114																							NCRNA00185											r_L1MD3											NCRNA00185			r_L1MD3
TNFSF9																							LINC00114											CYP4F35P											LINC00114			CYP4F35P
KLK11																							TNFSF9											LINGO1											TNFSF9			LINGO1
S100A7A																							KLK11											SLC25A5-AS1											KLK11			SLC25A5-AS1
GNAO1																							S100A7A											BHLHE22											S100A7A			BHLHE22
ITLN1																							GNAO1											CAPN10											GNAO1			CAPN10
FCRL1																							ITLN1											r_L1MEe											ITLN1			r_L1MEe
C17orf99																							FCRL1											C10orf67											FCRL1			C10orf67
FAM91A2																							C17orf99											F8A3											C17orf99			F8A3
RIN2																							FAM91A2											SNORD49A											FAM91A2			SNORD49A
CD99P1																							RIN2											MYBL1											RIN2			MYBL1
FLJ45079																							CD99P1											LOC100630918											CD99P1			LOC100630918
EHF																							FLJ45079											LOC441242											FLJ45079			LOC441242
TRIM29																							EHF											MAMSTR											EHF			MAMSTR
RELB																							TRIM29											SP8											TRIM29			SP8
SPRR2F																							RELB											TBC1D16											RELB			TBC1D16
LOC729264																							SPRR2F											LGI2											SPRR2F			LGI2
TYRP1																							LOC729264											FLJ43681											LOC729264			FLJ43681
FAM18A																							TYRP1											TSPAN15											TYRP1			TSPAN15
RNASE7																							FAM18A											RUSC2											FAM18A			RUSC2
LOC729678																							RNASE7											LOC387646											RNASE7			LOC387646
ABHD16B																							LOC729678											ZNF788											LOC729678			ZNF788
EPN3																							ABHD16B											D2HGDH											ABHD16B			D2HGDH
RGS4																							EPN3											GPLD1											EPN3			GPLD1
MIR4516																							RGS4											FAM66C											RGS4			FAM66C
LOC100499405																							MIR4516											HRASLS											MIR4516			HRASLS
HAL																							LOC100499405											PPAP2C											LOC100499405			PPAP2C
GAL3ST1																							HAL											ARHGEF17											HAL			ARHGEF17
LOC441601																							GAL3ST1											BICC1											GAL3ST1			BICC1
RET																							LOC441601											FRMD4A											LOC441601			FRMD4A
FABP6																							RET											GOLGA2P5											RET			GOLGA2P5
SNCG																							FABP6											AOC2														AOC2
CUX2																							SNCG											LOC146880														LOC146880
GHR																							CUX2											COX6B2														COX6B2
BAIAP3																							GHR											ANKRD13B														ANKRD13B
POSTN																							BAIAP3											SEMA4C														SEMA4C
NUPR1																							POSTN											ZNF846														ZNF846
SNORD73A																							NUPR1											ZNF707														ZNF707
ANKRD62P1-PARP4P3																							SNORD73A											TEPP														TEPP
RUSC1-AS1																							ANKRD62P1-PARP4P3											NPR2														NPR2
LOC401074																							RUSC1-AS1											r_(TA)n														r_(TA)n
PALMD																							LOC401074											LOC729506														LOC729506
PF4V1																							PALMD											KIRREL														KIRREL
KAAG1																							PF4V1											LIMS3-LOC440895														LIMS3-LOC440895
EDNRA																							KAAG1											CRY2														CRY2
MMP24																							EDNRA											ZNF536														ZNF536
COL27A1																							MMP24											TMEM81														TMEM81
C15orf37																							COL27A1											PSMB8														PSMB8
NPAS3																							C15orf37											SLC9A5														SLC9A5
CXADRP3																							NPAS3											HCG27														HCG27
ADORA2A																							CXADRP3											TXNRD3NB														TXNRD3NB
C21orf88																							ADORA2A											NXPH2														NXPH2
MUM1L1																							C21orf88											DNER														DNER
LOC100507564																							MUM1L1											r_MER4-int														r_MER4-int
SNORA71A																							LOC100507564											HDHD1														HDHD1
ZP3																							SNORA71A											PPP2R2C														PPP2R2C
PLLP																							ZP3											MNX1														MNX1
PLCL1																							PLLP											LOC401320														LOC401320
CTF1																							PLCL1											r_SVA_A														r_SVA_A
TBX1																							CTF1											DPY19L2P1														DPY19L2P1
PROCA1																							TBX1											ZFAT														ZFAT
LOC284344																							PROCA1											r_LTR43														r_LTR43
GLIPR1																							LOC284344											KIAA1217														KIAA1217
ALDH1L2																							GLIPR1											ZNF559														ZNF559
CACNA2D2																							ALDH1L2											NCOR1P1														NCOR1P1
KRTAP19-1																							CACNA2D2											r_MER82														r_MER82
r_HSMAR2																							KRTAP19-1											EIF4EBP3														EIF4EBP3
ZNF167																							r_HSMAR2											ARAP3														ARAP3
TRPA1																							ZNF167											PRDM6														PRDM6
SFTA1P																							TRPA1											r_MER102b														r_MER102b
CN5H6.4																							SFTA1P											F8														F8
DENND3																							CN5H6.4											FAM83G														FAM83G
C1orf190																							DENND3											ZFP28														ZFP28
SNORD76																							C1orf190											KCNC4														KCNC4
ATP6V1G2-DDX39B																							SNORD76											LYG1														LYG1
BOD1P																							ATP6V1G2-DDX39B											CSF1														CSF1
LOXL1																							BOD1P											PLEC														PLEC
LIX1																							LOXL1											MICAL1														MICAL1
FRS3																							LIX1											CACNB1														CACNB1
LOC441666																							FRS3											TOX2														TOX2
C10orf131																							LOC441666											IGSF9														IGSF9
GLB1L3																							C10orf131											SLC25A42														SLC25A42
ITPK1-AS1																							GLB1L3											r_MER58C														r_MER58C
HTR3B																							ITPK1-AS1											NOL3														NOL3
PVALB																							HTR3B											FFAR2														FFAR2
GMIP																							PVALB											LDLRAD3														LDLRAD3
r_(TAAAA)n																							GMIP											LOC401093														LOC401093
ARHGEF19																							r_(TAAAA)n											INTS4L1														INTS4L1
EPSTI1																							ARHGEF19											CCL14-CCL15														CCL14-CCL15
SPSB4																							EPSTI1											AIM1L														AIM1L
LOC730091																							SPSB4											F8A3														F8A3
PRR23C																							LOC730091											C8orf34														C8orf34
r_L1MC2																							PRR23C											LOC100289187														LOC100289187
TRAF1																							r_L1MC2											GRM8														GRM8
INHBE																							TRAF1											TGFB3														TGFB3
SH3PXD2B																							INHBE											CEACAM19														CEACAM19
UNC79																							SH3PXD2B											FAM110C														FAM110C
HSPA1L																							UNC79											DCBLD1														DCBLD1
IL17RC																							HSPA1L											TMEM133														TMEM133
DOHH																							IL17RC											HYAL3														HYAL3
MYZAP																							DOHH											TCEAL2														TCEAL2
MRGPRX3																							MYZAP											LOC100128682														LOC100128682
PRDM14																							MRGPRX3											AKR7L														AKR7L
GGT3P																							PRDM14											THBS1														THBS1
HCAR1																							GGT3P											KCTD17														KCTD17
ZNF777																							HCAR1											DPY19L2P4														DPY19L2P4
TCN2																							ZNF777											DGKH														DGKH
r_MER41-int																							TCN2											SNORD67														SNORD67
r_MARNA																							r_MER41-int											CSRNP1														CSRNP1
SFRP5																							r_MARNA											SNORA33														SNORA33
SEC14L5																							SFRP5											CAMSAP3														CAMSAP3
TMEM59L																							SEC14L5											APBB3														APBB3
PLCXD2																							TMEM59L											CCNJL														CCNJL
C11orf68																							PLCXD2											DZIP1L														DZIP1L
HVCN1																							C11orf68											SDK2														SDK2
r_LTR13A																							HVCN1											ZFP41														ZFP41
ARHGEF15																							r_LTR13A											DNHD1														DNHD1
LOC650623																							ARHGEF15											PRICKLE4														PRICKLE4
EDN1																							LOC650623											SNORA7B														SNORA7B
MIR4647																							EDN1											NT5E														NT5E
PCOLCE																							MIR4647											XKR6														XKR6
C15orf27																							PCOLCE											CTNND2														CTNND2
B3GNT4																							C15orf27											TRIM7														TRIM7
EREG																							B3GNT4											ANKRD20A4														ANKRD20A4
ST6GAL2																							EREG											SCN8A														SCN8A
KLF16																							ST6GAL2											NGEF														NGEF
SNORD56																							KLF16											EXD3														EXD3
DTX4																							SNORD56											SORCS1														SORCS1
DKFZp686K1684																							DTX4											C16orf79														C16orf79
VEPH1																							DKFZp686K1684											MAK														MAK
ADCY2																							VEPH1											CACNA2D3														CACNA2D3
ANKS1B																							ADCY2											WDFY3-AS2														WDFY3-AS2
CYP1A1																							ANKS1B											ZNF460														ZNF460
LOC100507053																							CYP1A1											IGSF5														IGSF5
SUGT1P1																							LOC100507053											r_MSTB1														r_MSTB1
SCEL																							SUGT1P1											KCNG3														KCNG3
NAGS																							SCEL											NUDT14														NUDT14
SNX33																							NAGS											CCRN4L														CCRN4L
SNORA25																							SNX33											BAALC														BAALC
PIR-FIGF																							SNORA25											PCDH19														PCDH19
HIGD2B																							PIR-FIGF											r_L1MD2														r_L1MD2
FLJ33065																							HIGD2B											UNC13A														UNC13A
DHRS9																							FLJ33065											OASL														OASL
DNM1P46																							DHRS9											GGTLC2														GGTLC2
LOC731275																							DNM1P46											ENO1-AS1														ENO1-AS1
ATP6V0D2																							LOC731275											DPF3														DPF3
SSR4P1																							ATP6V0D2											KCNE4														KCNE4
PLA2G10																							SSR4P1											ACSM3														ACSM3
LOC100303749																							PLA2G10											HEATR7A														HEATR7A
LOC100505817																							LOC100303749											BMP8A														BMP8A
FBXL16																							LOC100505817											ATP1B2														ATP1B2
SPDYE7P																							FBXL16											ECEL1														ECEL1
CRISPLD2																							SPDYE7P											GBX2														GBX2
SPDYE5																							CRISPLD2											SMOX														SMOX
SNORA43																							SPDYE5											HSBP1L1														HSBP1L1
C9orf68																							SNORA43											COL4A3														COL4A3
DGKB																							C9orf68											SLC2A14														SLC2A14
LOC282980																							DGKB											TBC1D10A														TBC1D10A
DNAJC4																							LOC282980											LOC401052														LOC401052
CHODL																							DNAJC4											ULK4P1														ULK4P1
CD44																							CHODL											LOC100507424														LOC100507424
SNORD43																							CD44											BNC1														BNC1
C18orf34																							SNORD43											KCNQ5														KCNQ5
CD52																							C18orf34											WIF1														WIF1
C1QTNF2																							CD52											FER1L5														FER1L5
PRAME																							C1QTNF2											EPHA10														EPHA10
FCGBP																							PRAME											MAP6														MAP6
r_TAR1																							FCGBP											ENO3														ENO3
LOC148709																							r_TAR1											CLYBL														CLYBL
SNORA6																							LOC148709											FLJ40852														FLJ40852
CASP14																							SNORA6											SIX2														SIX2
SLC26A4																							CASP14											FHAD1														FHAD1
C1orf53																							SLC26A4											ZNF658B														ZNF658B
PCDH10																							C1orf53											KLF17														KLF17
GADD45B																							PCDH10											PKI55														PKI55
DSG1																							GADD45B											AZI1														AZI1
FAM131B																							DSG1											SEPT5														SEPT5
ZSCAN20																							FAM131B											GRIA3														GRIA3
LMOD1																							ZSCAN20											TMEM180														TMEM180
LOC340515																							LMOD1											CCDC120														CCDC120
RAB30																							LOC340515											ADAMTS8														ADAMTS8
TMCO4																							RAB30											BACE1-AS														BACE1-AS
MIR1282																							TMCO4											MSX2P1														MSX2P1
FLJ34690																							MIR1282											TEF														TEF
SYPL2																							FLJ34690											ZNF816														ZNF816
EPB41L4A																							SYPL2											SLIT3														SLIT3
TMEM191C																							EPB41L4A											AFF2														AFF2
DOCK6																							TMEM191C											r_(GGGGA)n														r_(GGGGA)n
APLF																							DOCK6											NRBP2														NRBP2
NKX3-2																							APLF											DLX6-AS1														DLX6-AS1
MIR7-1																							NKX3-2											RNF165														RNF165
LGALS7																							MIR7-1											r_L1MEg														r_L1MEg
SLC1A2																							LGALS7											CYP2J2														CYP2J2
ITGA9																							SLC1A2											TOX														TOX
CHGB																							ITGA9											PRR5L														PRR5L
LOC285847																							CHGB											SNORD42B														SNORD42B
TIGD2																							LOC285847											TRIM3														TRIM3
TNFAIP2																							TIGD2											SEMA5B														SEMA5B
ANKDD1A																							TNFAIP2											ANKRD23														ANKRD23
C2orf65																							ANKDD1A											PPP1R16A														PPP1R16A
EGF																							C2orf65											ACTBL2														ACTBL2
LRRC45																							EGF											PGM5														PGM5
C15orf2																							LRRC45											ATOH7														ATOH7
SH2D5																							C15orf2											MEIG1														MEIG1
LOC100507377																							SH2D5											LOC284576														LOC284576
GOLT1A																							LOC100507377											CDC42BPG														CDC42BPG
LOC440896																							GOLT1A											FGFBP1														FGFBP1
TMEM154																							LOC440896											C4B														C4B
SGK223																							TMEM154											PPM1L														PPM1L
ENPP6																							SGK223											APBA1														APBA1
ZNF774																							ENPP6											UPK1A														UPK1A
ABCG1																							ZNF774											ECT2L														ECT2L
FAS-AS1																							ABCG1											LOC286184														LOC286184
C1orf106																							FAS-AS1											FAM5B														FAM5B
PLA2G4C																							C1orf106											TNFRSF1B														TNFRSF1B
MACROD2																							PLA2G4C											NPFF														NPFF
TPPP																							MACROD2											CERS4														CERS4
SCML4																							TPPP											LOC100507331														LOC100507331
TBC1D3																							SCML4											NHLH2														NHLH2
OLIG2																							TBC1D3											SIX3														SIX3
APOC4-APOC2																							OLIG2											LOC400950														LOC400950
NAT2																							APOC4-APOC2											SLC9A4														SLC9A4
WT1																							NAT2											ANKRD20A3														ANKRD20A3
PDHA2																							WT1											UBTD1														UBTD1
ULK4P3																							PDHA2											GPR112														GPR112
TLR6																							ULK4P3											REXO1														REXO1
r_(CCCA)n																							TLR6											OPN3														OPN3
DDX11L2																							r_(CCCA)n											STAG3L1														STAG3L1
ZNF341																							DDX11L2											CHRNA10														CHRNA10
ZNF662																							ZNF341											LOC728723														LOC728723
TNFAIP3																							ZNF662											GPRIN1														GPRIN1
HYAL4																							TNFAIP3											SNORD91A														SNORD91A
LRRC37A3																							HYAL4											DCHS1														DCHS1
HLA-DQA1																							LRRC37A3											TTLL11														TTLL11
LRP1																							HLA-DQA1											r_Charlie5														r_Charlie5
HIST2H2BA																							LRP1											RAMP1														RAMP1
ZNF319																							HIST2H2BA											APBA2														APBA2
SAMD15																							ZNF319											RHD														RHD
r_MER50																							SAMD15											SYT14L														SYT14L
ADORA1																							r_MER50											TP53I13														TP53I13
r_AluYg6																							ADORA1											H1FX-AS1														H1FX-AS1
ZNF865																							r_AluYg6											RGS19														RGS19
EPS8L1																							ZNF865											HOXD1														HOXD1
SPAG17																							EPS8L1											DOCK5														DOCK5
SNORA57																							SPAG17											r_L1MB4														r_L1MB4
AMDHD2																							SNORA57											MAP3K12														MAP3K12
CXCL17																							AMDHD2											ADIPOQ														ADIPOQ
HIST1H2BM																							CXCL17											LINC00312														LINC00312
SNORD59A																							HIST1H2BM											MIR4751														MIR4751
IL12RB2																							SNORD59A											CDH23														CDH23
EMID2																							IL12RB2											MAP7D2														MAP7D2
MAST3																							EMID2											CRIP2														CRIP2
LOC100288842																							MAST3											ZNF501														ZNF501
THSD1																							LOC100288842											C14orf176														C14orf176
TEC																							THSD1											ANKS4B														ANKS4B
P2RX7																							TEC											PODXL2														PODXL2
TLR10																							P2RX7											MESTIT1														MESTIT1
CTSO																							TLR10											r_Charlie4z														r_Charlie4z
PI3																							CTSO											ANKRD20A3														ANKRD20A3
KCNH6																							PI3											DUSP18														DUSP18
TMPPE																							KCNH6											AGAP6														AGAP6
MAGIX																							TMPPE											CACNA1H														CACNA1H
MBLAC1																							MAGIX											ARHGEF35														ARHGEF35
ETV3																							MBLAC1											GRHL3														GRHL3
TRIM62																							ETV3											SPTBN4														SPTBN4
LCE2B																							TRIM62											DMRT1														DMRT1
C9orf135																							LCE2B											CAMK2B														CAMK2B
IQCH																							C9orf135											KLF15														KLF15
SNORD46																							IQCH											SLC26A10														SLC26A10
r_LTR1																							SNORD46											SLC4A3														SLC4A3
SOSTDC1																							r_LTR1											PLCD1														PLCD1
MIR3620																							SOSTDC1											USP27X														USP27X
FOXD2																							MIR3620											FAM13A-AS1														FAM13A-AS1
ESR2																							FOXD2											TBC1D3B														TBC1D3B
SNORD119																							ESR2											UPK3B														UPK3B
POC1B-GALNT4																							SNORD119											LOC728606														LOC728606
r_(CCGAG)n																							POC1B-GALNT4											F2RL3														F2RL3
HAAO																							r_(CCGAG)n											r_L1MC														r_L1MC
SHISA2																							HAAO											r_MER68														r_MER68
DSCAM-AS1																							SHISA2											RAB20														RAB20
SLC44A4																							DSCAM-AS1											ALOX5														ALOX5
ALX4																							SLC44A4											FAM189A2														FAM189A2
EMP1																							ALX4											PREX1														PREX1
CRABP1																							EMP1											C12orf34														C12orf34
CERS1																							CRABP1											MAST1														MAST1
r_MER4B																							CERS1											C1orf140														C1orf140
OVGP1																							r_MER4B											MIR3656														MIR3656
SYT17																							OVGP1											PCDHAC2														PCDHAC2
ACRC																							SYT17											r_MER49														r_MER49
SLC25A34																							ACRC											r_MER4E														r_MER4E
SLC2A4																							SLC25A34											NBPF15														NBPF15
LOC100289178																							SLC2A4											SNORD92														SNORD92
INHBB																							LOC100289178											MATN3														MATN3
LOC400236																							INHBB											DNM3														DNM3
SNAR-F																							LOC400236											RASA4P														RASA4P
r_L1M2																							SNAR-F											C20orf26														C20orf26
EP400NL																							r_L1M2											ELMO3														ELMO3
FAM100A																							EP400NL											FAM22D														FAM22D
CCL27																							FAM100A											IL18R1														IL18R1
SLC4A11																							CCL27											LOC100505678														LOC100505678
GLB1L																							SLC4A11											FTX														FTX
SLC24A4																							GLB1L											EGFL7														EGFL7
SNORD84																							SLC24A4											RILP														RILP
C6orf132																							SNORD84											B3GNT9														B3GNT9
C4orf10																							C6orf132											ZNF296														ZNF296
SNORD58C																							C4orf10											CDK18														CDK18
PDE7B																							SNORD58C											FAM66B														FAM66B
ATG4D																							PDE7B											LOC139201														LOC139201
RAET1G																							ATG4D											MIR3064														MIR3064
MMAA																							RAET1G											TTLL3														TTLL3
LINC00471																							MMAA											ZNF781														ZNF781
FAM156A																							LINC00471											C7orf10														C7orf10
C15orf33																							FAM156A											r_MLT1N2														r_MLT1N2
NEK10																							C15orf33											ADAM11														ADAM11
EOMES																							NEK10											FAM24B														FAM24B
LOC553103																							EOMES											NLRC5														NLRC5
DUSP28																							LOC553103											LOC100286844														LOC100286844
FLJ32224																							DUSP28											SNORD15B														SNORD15B
TEKT3																							FLJ32224											FAM195A														FAM195A
SNORA45																							TEKT3											SNORD11B														SNORD11B
ADH4																							SNORA45											LOC100506757														LOC100506757
LRRC73																							ADH4											TSSC4														TSSC4
EIF2C3																							LRRC73											LOC646813														LOC646813
NOTCH4																							EIF2C3											ZMYND17														ZMYND17
TCEAL3																							NOTCH4											GABRE														GABRE
ABHD8																							TCEAL3											NXPH4														NXPH4
BEND5																							ABHD8											POU2F2														POU2F2
CCDC159																							BEND5											TFAMP1														TFAMP1
PCBP4																							CCDC159											RFX2														RFX2
HIST1H2BF																							PCBP4											r_L1ME3C														r_L1ME3C
COG8																							HIST1H2BF											TMEM86B														TMEM86B
AMBRA1																							COG8											N4BP2L1														N4BP2L1
ITGAL																							AMBRA1											LOC143188														LOC143188
RARA																							ITGAL											FLJ20021														FLJ20021
RBP1																							RARA											SLCO5A1														SLCO5A1
NAGPA																							RBP1											LIF														LIF
MRVI1-AS1																							NAGPA											LOC100507557														LOC100507557
r_L1MD1																							MRVI1-AS1											SNORD12														SNORD12
NRTN																							r_L1MD1											SNORA71B														SNORA71B
r_(TCG)n																							NRTN											CCDC39														CCDC39
SNORA52																							r_(TCG)n											DMRTA2														DMRTA2
LINC00466																							SNORA52											MEIS3														MEIS3
THEM5																							LINC00466											PRSS35														PRSS35
SIK1																							THEM5											RASL11B														RASL11B
ERN2																							SIK1											LPAR6														LPAR6
LOC642361																							ERN2											FBLN7														FBLN7
MAGEB10																							LOC642361											NCCRP1														NCCRP1
r_tRNA-Trp-TGG																							MAGEB10											SNORD62B														SNORD62B
LOC729020																							r_tRNA-Trp-TGG											r_LTR40b														r_LTR40b
DDI2																							LOC729020											FOSL2														FOSL2
PCDP1																							DDI2											HSD11B1L														HSD11B1L
ENPEP																							PCDP1											FLJ12825														FLJ12825
MATL2963																							ENPEP											GEM														GEM
RFXANK																							MATL2963											L3MBTL1														L3MBTL1
LOC646736																							RFXANK											PDZRN3														PDZRN3
CPNE9																							LOC646736											NOS3														NOS3
C19orf73																							CPNE9											ASMT														ASMT
ZBTB48																							C19orf73											C4A														C4A
MYO3B																							ZBTB48											BCL3														BCL3
LRRC27																							MYO3B											UNC93B1														UNC93B1
BCL9L																							LRRC27											NOS1AP														NOS1AP
RAPGEFL1																							BCL9L											r_Charlie16a														r_Charlie16a
HSPB8																							RAPGEFL1											C2orf89														C2orf89
C12orf53																							HSPB8											RNF103-CHMP3														RNF103-CHMP3
PANX1																							C12orf53											FAM86DP														FAM86DP
TUBA4A																							PANX1											CHEK2P2														CHEK2P2
LOC100505648																							TUBA4A											PTGER2														PTGER2
TNNI1																							LOC100505648											EMID1														EMID1
SULT1A2																							TNNI1											RPP25														RPP25
HHLA3																							SULT1A2											CRLF1														CRLF1
ZBTB16																							HHLA3											r_Tigger4a														r_Tigger4a
SLC25A45																							ZBTB16											RSPO3														RSPO3
MYOF																							SLC25A45											LOC100190940														LOC100190940
ACPP																							MYOF											LTBP2														LTBP2
SLC15A2																							ACPP											r_MER34B-int														r_MER34B-int
LOC100129138																							SLC15A2											ZNF578														ZNF578
DUSP8																							LOC100129138											TCP10L														TCP10L
FAM124A																							DUSP8											PAN3-AS1														PAN3-AS1
LOC100125556																							FAM124A											SNORA71C														SNORA71C
C1orf68																							LOC100125556											CAMK2N2														CAMK2N2
NES																							C1orf68											AGAP9														AGAP9
ZNF484																							NES											LOC729987														LOC729987
NAT8L																							ZNF484											LOC100130872														LOC100130872
LOC283335																							NAT8L											POM121L9P														POM121L9P
SPINK5																							LOC283335											NR6A1														NR6A1
H1F0																							SPINK5											ZNF467														ZNF467
DGKA																							H1F0											DNAH11														DNAH11
SPINLW1																							DGKA											AXL														AXL
GUSBP9																							SPINLW1											AICDA														AICDA
ZBTB46																							GUSBP9											ZDHHC8														ZDHHC8
ZNF19																							ZBTB46											T														T
AHDC1																							ZNF19											BCRP3														BCRP3
MIR320E																							AHDC1											AMIGO2														AMIGO2
KLHL4																							MIR320E											SIPA1														SIPA1
ODF3L1																							KLHL4											CERKL														CERKL
SYDE2																							ODF3L1											CAGE1														CAGE1
SUGT1P3																							SYDE2											SVEP1														SVEP1
CCDC71																							SUGT1P3											MFI2-AS1														MFI2-AS1
WFDC8																							CCDC71											LOC440894														LOC440894
MTCP1																							WFDC8											ATP1B4														ATP1B4
CHRD																							MTCP1											CFD														CFD
CKLF																							CHRD											LOC388630														LOC388630
ASMTL																							CKLF											MEFV														MEFV
ZFHX2																							ASMTL											RNF208														RNF208
MIR98																							ZFHX2											C16orf45														C16orf45
RABEP2																							MIR98											SNORD37														SNORD37
SIGLEC16																							RABEP2											r_Tigger2b_Pri														r_Tigger2b_Pri
KIAA1107																							SIGLEC16											r_L1MEd														r_L1MEd
METRNL																							KIAA1107											KRTCAP3														KRTCAP3
PLIN5																							METRNL											NUDT8														NUDT8
MAP2K5																							PLIN5											ANK1														ANK1
LOC643770																							MAP2K5											FAM211B														FAM211B
LRCH4																							LOC643770											CCDC9														CCDC9
APOBEC3H																							LRCH4											C9orf9														C9orf9
NBPF24																							APOBEC3H											ZNF716														ZNF716
r_Charlie18a																							NBPF24											VENTX														VENTX
GLS2																							r_Charlie18a											IL23R														IL23R
PHLDA2																							GLS2											SNORA8														SNORA8
IL1R1																							PHLDA2											CISH														CISH
r_(TTTC)n																							IL1R1											PHOSPHO2														PHOSPHO2
BTBD8																							r_(TTTC)n											SCGB1B2P														SCGB1B2P
FGL2																							BTBD8											LOC147670														LOC147670
LOC100133957																							FGL2											TEX22														TEX22
ADCK1																							LOC100133957											SNORA37														SNORA37
C9orf116																							ADCK1											C7orf58														C7orf58
E4F1																							C9orf116											SNORD53														SNORD53
TRMT2A																							E4F1											FAM43A														FAM43A
S100A4																							TRMT2A											NAA11														NAA11
LOC728431																							S100A4											r_HERVE-int														r_HERVE-int
ICAM3																							LOC728431											SH3BP1														SH3BP1
ZNF687																							ICAM3											SFTPB														SFTPB
MDH1B																							ZNF687											LOC100306975														LOC100306975
VDR																							MDH1B											LSAMP														LSAMP
NAP1L2																							VDR											r_MLT2D														r_MLT2D
LOC100134229																							NAP1L2											SCN3B														SCN3B
CASKIN1																							LOC100134229											SNORA4														SNORA4
EPHA5																							CASKIN1											RRN3P2														RRN3P2
C8orf31																							EPHA5											KLHL11														KLHL11
NCKAP5L																							C8orf31											PPIAL4E														PPIAL4E
ZDHHC1																							NCKAP5L											DKK3														DKK3
RNU5D-1																							ZDHHC1											HYMAI														HYMAI
MAB21L1																							RNU5D-1											AMY2B														AMY2B
ZNF219																							MAB21L1											PKDCC														PKDCC
SLCO1A2																							ZNF219											LRRC56														LRRC56
ZBTB3																							SLCO1A2											SNORA78														SNORA78
FAM108A1																							ZBTB3											MIR4761														MIR4761
HNMT																							FAM108A1											SNORD62B														SNORD62B
CYB561D1																							HNMT											r_(TATG)n														r_(TATG)n
DDX60L																							CYB561D1											DLK2														DLK2
FGGY																							DDX60L											TMEM184A														TMEM184A
DHRS2																							FGGY											PRDM7														PRDM7
LDB3																							DHRS2											AGBL2														AGBL2
LOC648691																							LDB3											COL5A2														COL5A2
ACOT2																							LOC648691											C21orf91-OT1														C21orf91-OT1
MAP3K6																							ACOT2											ADAMTS18														ADAMTS18
ZBTB17																							MAP3K6											SNORD88C														SNORD88C
LOC100505806																							ZBTB17											JAM2														JAM2
C17orf109																							LOC100505806											CASC2														CASC2
RCN3																							C17orf109											TTTY15														TTTY15
FLJ39534																							RCN3											SPATA18														SPATA18
S100A16																							FLJ39534											RIMBP3B														RIMBP3B
FSD1L																							S100A16											GLIS2														GLIS2
CR1L																							FSD1L											MCOLN1														MCOLN1
HEATR5B																							CR1L											r_L1MA5														r_L1MA5
GK3P																							HEATR5B											ADC														ADC
PCDH11Y																							GK3P											CBX7														CBX7
SPC24																							PCDH11Y											ALPP														ALPP
SPTSSA																							SPC24											ATP8A2														ATP8A2
PLA2G4A																							SPTSSA											DPYSL4														DPYSL4
RENBP																							PLA2G4A											MYLK														MYLK
SLC45A3																							RENBP											ODZ4														ODZ4
IFITM1																							SLC45A3											FSTL3														FSTL3
CCDC7																							IFITM1											NEK5														NEK5
ISG20																							CCDC7											r_Tigger15a														r_Tigger15a
HTRA4																							ISG20											SHC3														SHC3
GATSL3																							HTRA4											CHSY3														CHSY3
UBE2Q2P3																							GATSL3											r_L1M4c														r_L1M4c
IKBKE																							UBE2Q2P3											r_MLT1F1														r_MLT1F1
SNTB1																							IKBKE											FSIP1														FSIP1
TPTEP1																							SNTB1											MAOB														MAOB
TBC1D3P2																							TPTEP1											NDNF														NDNF
C11orf52																							TBC1D3P2											CAMKV														CAMKV
LOC100289341																							C11orf52											ANKRD18DP														ANKRD18DP
ATRIP																							LOC100289341											YBX2														YBX2
CRYGD																							ATRIP											HAS3														HAS3
BCAR3																							CRYGD											PITPNM1														PITPNM1
MFSD2A																							BCAR3											IKZF3														IKZF3
KIAA0825																							MFSD2A											ANKRD20A1														ANKRD20A1
PRMT10																							KIAA0825											r_(CAA)n														r_(CAA)n
ZNF543																							PRMT10											SLC12A5														SLC12A5
LOC100499467																							ZNF543											HOXC5														HOXC5
VWDE																							LOC100499467											INS-IGF2														INS-IGF2
CSF2RA																							VWDE											r_LTR82A														r_LTR82A
LOC643723																							CSF2RA											VSIG10L														VSIG10L
r_MSR1																							LOC643723											CPA4														CPA4
LOC283663																							r_MSR1											KIAA1958														KIAA1958
PGAM2																							LOC283663											ADAM19														ADAM19
ZNF444																							PGAM2											PGBD3														PGBD3
RNA_SPIKE_7																							ZNF444											NUDT18														NUDT18
GYLTL1B																							RNA_SPIKE_7											CCDC146														CCDC146
SNORD98																							GYLTL1B											POU2AF1														POU2AF1
STARD3																							SNORD98											FREM1														FREM1
r_MLT1D																							STARD3											ACAP3														ACAP3
SNORD41																							r_MLT1D											SH3GL1P2														SH3GL1P2
GGT1																							SNORD41											LOC389705														LOC389705
r_Charlie4a																							GGT1											r_MER66-int														r_MER66-int
MIR548H3																							r_Charlie4a											r_Helitron2Na_Mam														r_Helitron2Na_Mam
LOC440700																							MIR548H3											FAM86B1														FAM86B1
HDAC11																							LOC440700											RGS17														RGS17
RHEBL1																							HDAC11											IGSF10														IGSF10
LRP2BP																							RHEBL1											SLC22A4														SLC22A4
KCNRG																							LRP2BP											r_L1ME5														r_L1ME5
LOXL3																							KCNRG											r_LTR10F														r_LTR10F
BTF3P11																							LOXL3											CHST8														CHST8
GSTT2B																							BTF3P11											SHOX														SHOX
C9orf163																							GSTT2B											DDX25														DDX25
MAT1A																							C9orf163											CH25H														CH25H
TMEM119																							MAT1A											MEST														MEST
VSNL1																							TMEM119											TBC1D3C														TBC1D3C
LCE1C																							VSNL1											C17orf97														C17orf97
H2BFXP																							LCE1C											DYDC1														DYDC1
ZNF879																							H2BFXP											r_MER21A														r_MER21A
PLCB3																							ZNF879											CLIC5														CLIC5
LRRC2																							PLCB3											TMEM178														TMEM178
PTAFR																							LRRC2											r_MLT1A1-int														r_MLT1A1-int
TMCC2																							PTAFR											CLEC7A														CLEC7A
TRMT61A																							TMCC2											GPR124														GPR124
GGT8P																							TRMT61A											PYGO1														PYGO1
ADARB1																							GGT8P											NTM														NTM
RASA3																							ADARB1											r_MER58B														r_MER58B
SNORD69																							RASA3											SNORD100														SNORD100
LOC150622																							SNORD69											r_Plat_L3														r_Plat_L3
URGCP-MRPS24																							LOC150622											r_BSR/Beta														r_BSR/Beta
KRT80																							URGCP-MRPS24											C2orf81														C2orf81
TWIST2																							KRT80											LINC00314														LINC00314
NEFM																							TWIST2											KCNK5														KCNK5
KLLN																							NEFM											WDR96														WDR96
KIAA0319																							KLLN											PNMA6C														PNMA6C
SCARNA27																							KIAA0319											FNDC1														FNDC1
HCG22																							SCARNA27											MIR548H3														MIR548H3
ARRDC2																							HCG22											SNAI2														SNAI2
HYDIN																							ARRDC2											PMFBP1														PMFBP1
LOC284023																							HYDIN											ZEB2-AS1														ZEB2-AS1
CCDC71L																							LOC284023											SNORD20														SNORD20
SH3PXD2A																							CCDC71L											GJA3														GJA3
TNFRSF10A																							SH3PXD2A											GPR50														GPR50
C15orf34																							TNFRSF10A											LOC155060														LOC155060
LDHC																							C15orf34											GRK5														GRK5
MLST8																							LDHC											POM121L10P														POM121L10P
CITED1																							MLST8											PLEKHG5														PLEKHG5
TDRD6																							CITED1											OR7E156P														OR7E156P
SNORD30																							TDRD6											PVRL1														PVRL1
ABCD2																							SNORD30											C19orf76														C19orf76
DAK																							ABCD2											PRICKLE3														PRICKLE3
ZNF551																							DAK											LOC339166														LOC339166
OXTR																							ZNF551											SLC30A4														SLC30A4
A2ML1																							OXTR											RANBP3L														RANBP3L
RARG																							A2ML1											RHOV														RHOV
MYOZ3																							RARG											C5orf49														C5orf49
TESK2																							MYOZ3											C1orf95														C1orf95
SNAR-G1																							TESK2											r_LTR27														r_LTR27
SUV420H2																							SNAR-G1											INCA1														INCA1
PRKCD																							SUV420H2											LOC100507127														LOC100507127
TMEM102																							PRKCD											WNT11														WNT11
MAFG-AS1																							TMEM102											FLJ39051														FLJ39051
ALKBH7																							MAFG-AS1											IL12A														IL12A
CDC37L1																							ALKBH7											DAPL1														DAPL1
SPRR1B																							CDC37L1											AMT														AMT
SLA2																							SPRR1B											ARPM1														ARPM1
PACRGL																							SLA2											ATXN7L1														ATXN7L1
C3orf67																							PACRGL											CNTNAP3B														CNTNAP3B
STAR																							C3orf67											r_LTR41														r_LTR41
CRABP2																							STAR											OR7E14P														OR7E14P
SH2D3A																							CRABP2											ANKRD31														ANKRD31
IL8																							SH2D3A											ASMTL-AS1														ASMTL-AS1
KLK10																							IL8											FAM95B1														FAM95B1
RAB2B																							KLK10											HEXIM2														HEXIM2
NFATC4																							RAB2B											RNF180														RNF180
LOC100009676																							NFATC4											SYNGAP1														SYNGAP1
BREA2																							LOC100009676											ASB4														ASB4
IAPP																							BREA2											LINC00167														LINC00167
NKD1																							IAPP											MIR3676														MIR3676
ZRANB3																							NKD1											LOC494141														LOC494141
AVL9																							ZRANB3											SNORD24														SNORD24
GREM2																							AVL9											C1orf213														C1orf213
KRTAP21-2																							GREM2											SPATA4														SPATA4
PPP2R5B																							KRTAP21-2											SSTR2														SSTR2
PLEKHA7																							PPP2R5B											r_LTR10D														r_LTR10D
FOXA2																							PLEKHA7											TRPC4														TRPC4
LOC285758																							FOXA2											DOC2A														DOC2A
ZBTB37																							LOC285758											r_Tigger4b														r_Tigger4b
PML																							ZBTB37											LOC146336														LOC146336
C5																							PML											ATXN8OS														ATXN8OS
C8orf80																							C5											SNORA72														SNORA72
TMEM110-MUSTN1																							C8orf80											STX1B														STX1B
TIGD6																							TMEM110-MUSTN1											FAM162B														FAM162B
LOC439949																							TIGD6											NSUN5P2														NSUN5P2
PTGS2																							LOC439949											CNTNAP1														CNTNAP1
TMEM156																							PTGS2											YJEFN3														YJEFN3
HSCB																							TMEM156											SCN5A														SCN5A
FAM66A																							HSCB											PPP4R1L														PPP4R1L
HNRNPKP3																							FAM66A											r_THE1C-int														r_THE1C-int
HSD17B14																							HNRNPKP3											PLCB2														PLCB2
LOC100288069																							H2BFXP											TLN2														TLN2
IRAK2																							HSD17B14											r_MER47A														r_MER47A
SLC6A20																							LOC100288069											LOC100240735														LOC100240735
SCN3A																							IRAK2											C14orf178														C14orf178
ARPC3																							SLC6A20											ASMT														ASMT
r_(TATATG)n																							SCN3A											TMEM176B														TMEM176B
TNIP3																							ARPC3											LOC645206														LOC645206
PLBD2																							r_(TATATG)n											TLX1NB														TLX1NB
FAM21A																							TNIP3											r_Tigger13a														r_Tigger13a
FZR1																							PLBD2											IGFBP4														IGFBP4
KIAA0415																							FAM21A											INPP5J														INPP5J
TGFB1																							FZR1											MAGEE1														MAGEE1
TRIM55																							KIAA0415											FRMPD2														FRMPD2
SHANK2																							TGFB1											r_L1PBa														r_L1PBa
LRRC46																							TRIM55											TBX19														TBX19
RAET1E																							SHANK2											ABCC6P2														ABCC6P2
ZFR2																							LRRC46											LOC286367														LOC286367
ACY1																							RAET1E											LOC100130992														LOC100130992
IRF4																							ZFR2											LOC729609														LOC729609
CSNK1A1L																							ACY1											LOXL2														LOXL2
MAP3K8																							IRF4											PRIMA1														PRIMA1
PTGES																							CSNK1A1L											AGXT2L1														AGXT2L1
ZNF14																							MAP3K8											PHACTR3														PHACTR3
ZNF18																							PTGES											FAM116B														FAM116B
DVL1																							ZNF14											KLRG1														KLRG1
CDKL5																							ZNF18											r_LTR79														r_LTR79
CD68																							DVL1											RNF207														RNF207
C1orf74																							CDKL5											FAM189A1														FAM189A1
LOC400548																							CD68											SLC27A6														SLC27A6
ADAMTS9																							C1orf74											RAB3C														RAB3C
BBS12																							LOC400548											LY96														LY96
DPF1																							ADAMTS9											MGAT5B														MGAT5B
RHOJ																							BBS12											NMNAT3														NMNAT3
CHRM3																							DPF1											AKNA														AKNA
LOC100130557																							RHOJ											TMEM56-RWDD3														TMEM56-RWDD3
ZNF408																							CHRM3											KC6														KC6
SNORD110																							LOC100130557											FAM173A														FAM173A
r_MER65-int																							ZNF408											OTX2OS1														OTX2OS1
C14orf93																							SNORD110											r_(CAAAA)n														r_(CAAAA)n
LOC100505696																							r_MER65-int											RADIL														RADIL
LOC100506422																							C14orf93											ANKRD45														ANKRD45
EED																							LOC100505696											PLAU														PLAU
FAM160B2																							LOC100506422											LOC90246														LOC90246
DKFZP434L187																							EED											r_MLT1I														r_MLT1I
ZNF684																							FAM160B2											ACER2														ACER2
PELI3																							DKFZP434L187											CCDC102A														CCDC102A
C5orf46																							ZNF684											FUT5														FUT5
SEMA6D																							PELI3											RASSF6														RASSF6
FLJ42102																							C5orf46											MIR31HG														MIR31HG
r_L1ME3A																							SEMA6D											SAMD10														SAMD10
IGFBP3																							FLJ42102											PRRT1														PRRT1
LOC644714																							r_L1ME3A											WTIP														WTIP
DDIT4L																							IGFBP3											LINC00472														LINC00472
POF1B																							LOC644714											PHLDB3														PHLDB3
KRT17																							DDIT4L											LOC100507086														LOC100507086
NRG4																							POF1B											GPR162														GPR162
NALCN																							KRT17											SPTSSB														SPTSSB
FERMT1																							NRG4											C1orf229														C1orf229
LOC100506083																							NALCN											r_Charlie15a														r_Charlie15a
ALDH3B1																							FERMT1											SNORA34														SNORA34
MIR3170																							LOC100506083											POU3F1														POU3F1
NDRG4																							ALDH3B1											ZNF439														ZNF439
PCP4																							MIR3170											DSC1														DSC1
SEC14L4																							NDRG4											ANKRD9														ANKRD9
LOC100129662																							PCP4											ZDHHC15														ZDHHC15
ACTC1																							SEC14L4											LYPD3														LYPD3
LILRB1																							LOC100129662											PLA2G4B														PLA2G4B
HLA-DMA																							ACTC1											RDH12														RDH12
TMEM182																							LILRB1											FGF11														FGF11
LONRF3																							HLA-DMA											CYP2D6														CYP2D6
MT1IP																							TMEM182											r_MLT1F														r_MLT1F
PVT1																							LONRF3											AGAP9														AGAP9
SOX13																							MT1IP											ZNF653														ZNF653
TMSB4X																							PVT1											ULK4P1														ULK4P1
GAMT																							SOX13											CCL28														CCL28
MAP1A																							TMSB4X											SERPINE1														SERPINE1
BARX2																							GAMT											LRRC25														LRRC25
PROX1																							MAP1A											HSD3BP4														HSD3BP4
UBE2W																							BARX2											ZFPM1														ZFPM1
SCAND2																							PROX1											RAMP2														RAMP2
LOC286177																							UBE2W											MOGAT3														MOGAT3
CALML4																							SCAND2											NLRP3														NLRP3
MRAP2																							LOC286177											GRK4														GRK4
PMS2CL																							CALML4											RAB40AL														RAB40AL
TSGA10																							MRAP2											SHD														SHD
RIMS4																							PMS2CL											r_(TTTTG)n														r_(TTTTG)n
RP11-165H20.1																							TSGA10											r_(TAGA)n														r_(TAGA)n
r_LTR17																							RIMS4											EBF1														EBF1
ZNF813																							RP11-165H20.1											r_MLT1F2														r_MLT1F2
MBNL3																							r_LTR17											XRRA1														XRRA1
DNAL4																							ZNF813											INTS4L2														INTS4L2
WHAMMP2																							MBNL3											SYNGR4														SYNGR4
HTR7P1																							DNAL4											ST6GALNAC4														ST6GALNAC4
r_LTR13																							WHAMMP2											HCST														HCST
ANXA2P3																							HTR7P1											NEB														NEB
LEKR1																							r_LTR13											KIF5A														KIF5A
DNAJB7																							ANXA2P3											LOC154860														LOC154860
FAM19A5																							LEKR1											DGCR11														DGCR11
NRGN																							DNAJB7											ECHDC3														ECHDC3
LOC100272217																							FAM19A5											GTF2IRD2P1														GTF2IRD2P1
RIBC2																							NRGN											C4orf26														C4orf26
ZNF385A																							LOC100272217											LRRC3														LRRC3
UCP2																							RIBC2											PAK3														PAK3
CSNK1G2																							ZNF385A											CTSK														CTSK
NFKB1																							UCP2											EXD1														EXD1
NPPC																							CSNK1G2											r_MER126														r_MER126
r_tRNA-Met-i																							NFKB1											CXCL1														CXCL1
GPR89B																							NPPC											C10orf107														C10orf107
C15orf38-AP3S2																							r_tRNA-Met-i											FLJ37201														FLJ37201
PARD6A																							GPR89B											r_HERVL-int														r_HERVL-int
DHRS1																							C15orf38-AP3S2											CNTFR														CNTFR
ZNF778																							PARD6A											DKKL1														DKKL1
WDR60																							DHRS1											LINC00239														LINC00239
ZNF282																							ZNF778											FLJ10661														FLJ10661
TMEM106A																							WDR60											KIAA1024														KIAA1024
KCNN3																							ZNF282											RLN1														RLN1
LOC100507389																							TMEM106A											USP2														USP2
LOC729234																							KCNN3											r_THE1D-int														r_THE1D-int
ABHD14A																							LOC100507389											LY6G5B														LY6G5B
PRKAG2																							LOC729234											DUSP9														DUSP9
LOC728613																							ABHD14A											BBC3														BBC3
BAIAP2																							PRKAG2											C9orf169														C9orf169
r_(ATG)n																							LOC728613											TRPM8														TRPM8
ProSAPiP1																							BAIAP2											ST6GALNAC5														ST6GALNAC5
ZNF616																							r_(ATG)n											WDR66														WDR66
IGBP1P1																							ProSAPiP1											r_Tigger2														r_Tigger2
VAMP1																							ZNF616											STK32C														STK32C
SYT14																							IGBP1P1											FOXD4L3														FOXD4L3
CORO7-PAM16																							VAMP1											PDE6B														PDE6B
RBM26-AS1																							SYT14											C20orf132														C20orf132
C5orf56																							CORO7-PAM16											GAB3														GAB3
CAND2																							RBM26-AS1											CORO7														CORO7
C9orf103																							C5orf56											r_(CGTG)n														r_(CGTG)n
SLC35C1																							CAND2											KCNAB3														KCNAB3
r_(TGG)n																							C9orf103											r_(TCTCTG)n														r_(TCTCTG)n
CCDC153																							SLC35C1											TREX1														TREX1
LOC154092																							r_(TGG)n											PIDD														PIDD
LRRC23																							CCDC153											C10orf25														C10orf25
HLA-DMB																							LOC154092											FBXO15														FBXO15
CABLES2																							LRRC23											IDAS														IDAS
PLD2																							HLA-DMB											GARNL3														GARNL3
DNAJC30																							CABLES2											LOC100130776														LOC100130776
PODNL1																							PLD2											SCUBE2														SCUBE2
ANKRD30BP2																							DNAJC30											PAQR9														PAQR9
RANBP3																							PODNL1											ZNF385C														ZNF385C
MIR3610																							ANKRD30BP2											CAHM														CAHM
ARHGEF11																							RANBP3											CYP2B7P1														CYP2B7P1
LOC728752																							MIR3610											B4GALNT4														B4GALNT4
DUS2L																							ARHGEF11											r_LTR2B														r_LTR2B
ZNF347																							LOC728752											C11orf9														C11orf9
NLRX1																							DUS2L											r_(GGAA)n														r_(GGAA)n
ZNF668																							ZNF347											HRASLS2														HRASLS2
C22orf23																							NLRX1											FLJ39639														FLJ39639
NDE1																							ZNF668											WBP11P1														WBP11P1
IL32																							C22orf23											r_LTR48B														r_LTR48B
TAGLN																							NDE1											r_LTR41B														r_LTR41B
r_MER5C																							IL32											PDGFRA														PDGFRA
ISLR2																							TAGLN											HAVCR1														HAVCR1
F3																							r_MER5C											PCDHGB5														PCDHGB5
MAPKAPK3																							ISLR2											CLSTN2														CLSTN2
EMILIN2																							F3											BIRC3														BIRC3
GPR153																							MAPKAPK3											HES7														HES7
DDX49																							EMILIN2											WWTR1-AS1														WWTR1-AS1
SLC14A2																							GPR153											B3GAT1														B3GAT1
LINC00277																							DDX49											r_L1ME2z														r_L1ME2z
ZC3H12B																							SLC14A2											r_HY4														r_HY4
TINAGL1																							LINC00277											r_(CATA)n														r_(CATA)n
CYP8B1																							ZC3H12B											LOC400084														LOC400084
ZCCHC12																							TINAGL1											TMEM140														TMEM140
SPON1																							CYP8B1											KLHL6														KLHL6
CCDC134																							CSF2RA											r_MER21B														r_MER21B
VTRNA2-1																							ZCCHC12											HOTTIP														HOTTIP
FAM110A																							SPON1											LOC100128881														LOC100128881
SCN11A																							CCDC134											SH3GL1P1														SH3GL1P1
PRTFDC1																							VTRNA2-1											ATP6V1C2														ATP6V1C2
ATG14																							FAM110A											GABBR2														GABBR2
C12orf60																							SCN11A											ASB16														ASB16
HFE																							PRTFDC1											DGAT2														DGAT2
r_AluSq4																							ATG14											TNK2														TNK2
CYP4V2																							C12orf60											C1QTNF3														C1QTNF3
NEK11																							HFE											PRSS53														PRSS53
r_(CCCCG)n																							r_AluSq4											RD3														RD3
C14orf39																							CYP4V2											DND1														DND1
UBA6																							NEK11											TNNC1														TNNC1
MGMT																							r_(CCCCG)n											ZNF354C														ZNF354C
KIAA1644																							C14orf39											MYLK4														MYLK4
XRCC6BP1																							UBA6											MCART2														MCART2
LOC439990																							MGMT											FGD3														FGD3
FES																							KIAA1644											C9orf139														C9orf139
GBA																							XRCC6BP1											SH3D21														SH3D21
KLB																							LOC439990											LOC284379														LOC284379
MIR671																							FES											C8orf77														C8orf77
PLA2G15																							GBA											SLAMF6														SLAMF6
TAT																							KLB											r_SATR2														r_SATR2
FLJ30403																							MIR671											CRYM														CRYM
SNN																							PLA2G15											ADRB1														ADRB1
CCDC85A																							TAT											ZNF423														ZNF423
ANKK1																							FLJ30403											LMO2														LMO2
IRAK3																							SNN											RAB19														RAB19
ARHGAP27																							CCDC85A											SNORD90														SNORD90
MRC2																							ANKK1											FRZB														FRZB
FUT3																							IRAK3											r_MER112														r_MER112
SLC7A6OS																							ARHGAP27											TLR8-AS1														TLR8-AS1
LOC100507250																							MRC2											B3GALT4														B3GALT4
RNASEK																							FUT3											DPPA4														DPPA4
KIAA0564																							SLC7A6OS											COLQ														COLQ
POM121L8P																							LOC100507250											TLR3														TLR3
AKR1D1																							RNASEK											NTRK3														NTRK3
KRT222																							KIAA0564											r_MADE1														r_MADE1
SPATA24																							POM121L8P											LRRC66														LRRC66
IKZF2																							AKR1D1											LOC100128675														LOC100128675
CPS1																							KRT222											ARHGDIG														ARHGDIG
INTU																							SPATA24											SNORD71														SNORD71
ALDH3A1																							IKZF2											NEURL2														NEURL2
LOC648809																							CPS1											HIST2H2AB														HIST2H2AB
DMC1																							INTU											PRSS8														PRSS8
CHAC1																							ALDH3A1											PBX4														PBX4
NIPSNAP3B																							LOC648809											TAGAP														TAGAP
YLPM1																							DMC1											CXorf21														CXorf21
S100A7																							CHAC1											CCDC73														CCDC73
ZNF853																							NIPSNAP3B											NR5A2														NR5A2
RFX1																							YLPM1											MAP4K2														MAP4K2
C14orf21																							S100A7											HLF														HLF
ZNF133																							ZNF853											LUST														LUST
FAM72D																							RFX1											r_(GAGTG)n														r_(GAGTG)n
GIGYF1																							C14orf21											BAGE5														BAGE5
SLX1A-SULT1A3																							ZNF133											P2RX5														P2RX5
TERC																							FAM72D											NKD2														NKD2
AFAP1L1																							GIGYF1											LOC283587														LOC283587
SNHG12																							SLX1A-SULT1A3											FLT3														FLT3
LRAT																							TERC											PCDH20														PCDH20
SEC14L2																							AFAP1L1											MIR29C														MIR29C
APOL2																							SNHG12											PPFIA4														PPFIA4
AMPH																							LRAT											SPATA17														SPATA17
LOC100127983																							SEC14L2											EML6														EML6
MVK																							APOL2											RSPH4A														RSPH4A
TNFAIP8L3																							AMPH											NELL2														NELL2
KBTBD11																							LOC100127983											FP588														FP588
LOC144486																							MVK											USP9Y														USP9Y
GINS4																							TNFAIP8L3											MYRIP														MYRIP
BEX1																							KBTBD11											GRIK4														GRIK4
LOC285540																							LOC144486											HAGHL														HAGHL
LINC00327																							GINS4											CIRBP-AS1														CIRBP-AS1
RHBDF1																							BEX1											HEATR8-TTC4														HEATR8-TTC4
SIM1																							LOC285540											r_MER75														r_MER75
PPIP5K1																							LINC00327											LOC730227														LOC730227
TBCCD1																							RHBDF1											DENND2A														DENND2A
CD300LG																							SIM1											FAM176A														FAM176A
SPRR2E																							PPIP5K1											r_HERVK3-int														r_HERVK3-int
PNPLA3																							TBCCD1											LOC441455														LOC441455
ZNF625																							CD300LG											HSD11B2														HSD11B2
SLC30A6																							SPRR2E											PCSK9														PCSK9
LUM																							PNPLA3											LOC254100														LOC254100
VRK2																							ZNF625											C3orf74														C3orf74
KSR1																							SLC30A6											GUSBP9														GUSBP9
DUSP10																							LUM											CLEC2B														CLEC2B
SBF1																							VRK2											r_LTR12B														r_LTR12B
CDR2L																							KSR1											NAV3														NAV3
LOC100130950																							DUSP10											RIMBP3B														RIMBP3B
EPPK1																							SBF1											C1orf141														C1orf141
LOC728730																							CDR2L											GNRH1														GNRH1
RANBP10																							LOC100130950											MIR34A														MIR34A
BBS9																							EPPK1											UTY														UTY
LOC729013																							LOC728730											HRC														HRC
HLA-DRB5																							RANBP10											AOC4														AOC4
ROR1																							BBS9											TMEM220														TMEM220
TNFAIP8																							LOC729013											CNGA1														CNGA1
HMGN5																							HLA-DRB5											S1PR5														S1PR5
VPS33A																							ROR1											STON1-GTF2A1L														STON1-GTF2A1L
GPR19																							TNFAIP8											USP35														USP35
GPX8																							HMGN5											r_Cheshire														r_Cheshire
r_(CGGGG)n																							VPS33A											FLJ46361														FLJ46361
NCKAP5																							GPR19											HOXB13-AS1														HOXB13-AS1
DPM3																							GPX8											OLFML2B														OLFML2B
FLRT2																							r_(CGGGG)n											PIK3IP1														PIK3IP1
FAT4																							NCKAP5											AATK														AATK
ERF																							DPM3											TMEM100														TMEM100
EXOC6																							FLRT2											LOC644172														LOC644172
SMG6																							FAT4											LOC100133985														LOC100133985
PPID																							ERF											ROBO3														ROBO3
DCDC1																							EXOC6											SNORD88A														SNORD88A
GDPD1																							SMG6											KIFC3														KIFC3
HECTD3																							PPID											PPP2R3B														PPP2R3B
LOC728819																							DCDC1											JDP2														JDP2
THSD1P1																							GDPD1											ARSG														ARSG
TMEM40																							HECTD3											SYNDIG1														SYNDIG1
RIT1																							LOC728819											GPRASP2														GPRASP2
LHFP																							THSD1P1											PRICKLE2														PRICKLE2
VPS4A																							TMEM40											r_(TGAA)n														r_(TGAA)n
TUT1																							RIT1											LOC100507062														LOC100507062
SLC39A1																							LHFP											DKFZP434A062														DKFZP434A062
C14orf133																							VPS4A											NBPF22P														NBPF22P
MAMLD1																							TUT1											PCDHA9														PCDHA9
SPTLC3																							SLC39A1											SRD5A1P1														SRD5A1P1
PTGR2																							C14orf133											SPG20OS														SPG20OS
NUDT11																							MAMLD1											MILR1														MILR1
SYNJ2BP-COX16																							SPTLC3											SNORD1A														SNORD1A
PEX16																							PTGR2											KLK8														KLK8
ATL3																							NUDT11											LOC646903														LOC646903
SNORD127																							SYNJ2BP-COX16											C8orf73														C8orf73
CD36																							PEX16											LOC221442														LOC221442
BTN3A1																							ATL3											ZNF878														ZNF878
IFLTD1																							SNORD127											ABCA10														ABCA10
HBZ																							CD36											HPD														HPD
C9orf30-TMEFF1																							BTN3A1											VPS37D														VPS37D
ZNF233																							IFLTD1											r_MER4D1														r_MER4D1
SNORA66																							HBZ											LOC641467														LOC641467
FAM133A																							C9orf30-TMEFF1											CALHM1														CALHM1
LCMT1																							ZNF233											TNS4														TNS4
DPF2																							SNORA66											TMC6														TMC6
LOC284454																							FAM133A											r_LTR9														r_LTR9
PSMD5																							LCMT1											CTAGE7P														CTAGE7P
PPP1R1A																							DPF2											FANK1														FANK1
AGMO																							LOC284454											FLJ44511														FLJ44511
PPP1R42																							PSMD5											GJB5														GJB5
SKIV2L																							PPP1R1A											LOC100505633														LOC100505633
SCARNA16																							AGMO											SERTM1														SERTM1
TBKBP1																							PPP1R42											FAM133B														FAM133B
TTC8																							SKIV2L											KCNG1														KCNG1
LOC653566																							SCARNA16											TMEM63C														TMEM63C
LOC100505679																							TBKBP1											ROM1														ROM1
XYLB																							TTC8											LOC100505826														LOC100505826
LOC728218																							LOC653566											HHIP														HHIP
C8orf45																							LOC100505679											MX1														MX1
LOC100302640																							XYLB											C1orf98														C1orf98
DMKN																							LOC728218											R3HDML														R3HDML
PIP5K1A																							C8orf45											r_MER84-int														r_MER84-int
ZNF695																							LOC100302640											WDR72														WDR72
EGFLAM																							DMKN											HIST1H2AA														HIST1H2AA
DNLZ																							PIP5K1A											PIN1P1														PIN1P1
PTCH2																							ZNF695											NKX2-2														NKX2-2
PACSIN3																							EGFLAM											ZNF365														ZNF365
MYO1E																							DNLZ											MIR4745														MIR4745
AKR1B1																							PTCH2											MLXIPL														MLXIPL
LOC100506994																							PACSIN3											CTAGE11P														CTAGE11P
PRR15																							MYO1E											ICOSLG														ICOSLG
POU5F1																							AKR1B1											r_LTR24														r_LTR24
RFPL4A																							LOC100506994											ATP6V1B1														ATP6V1B1
C10orf2																							PRR15											NOXA1														NOXA1
ABCC13																							POU5F1											DNM1P41														DNM1P41
IYD																							RFPL4A											MYOM3														MYOM3
NUMBL																							C10orf2											ARHGAP24														ARHGAP24
TSPAN2																							ABCC13											TCHH														TCHH
LOC100131067																							IYD											r_Tigger7														r_Tigger7
FAM46C																							NUMBL											SLC22A9														SLC22A9
LCE2C																							TSPAN2											RAX														RAX
LINC00410																							LOC100131067											CDC14C														CDC14C
ATRNL1																							FAM46C											FMO4														FMO4
GPR180																							LCE2C											LOC441204														LOC441204
CCDC148																							LINC00410											RGS7														RGS7
LOC170425																							ATRNL1											FAM83A														FAM83A
TMED7-TICAM2																							GPR180											FBXL8														FBXL8
GFER																							CCDC148											RBP4														RBP4
PPP1R2P3																							LOC170425											ATP6AP1L														ATP6AP1L
ZDHHC14																							TMED7-TICAM2											LOC100507156														LOC100507156
r_AluYf4																							GFER											PDZK1														PDZK1
HSD3B7																							PPP1R2P3											TIGD4														TIGD4
CCDC80																							ZDHHC14											GFRAL														GFRAL
PLCH1																							r_AluYf4											ANO8														ANO8
ZNF79																							HSD3B7											RAB39A														RAB39A
BRPF1																							CCDC80											MYL9														MYL9
FMNL3																							PLCH1											CD96														CD96
GCC1																							ZNF79											r_L1MA6														r_L1MA6
LOC283688																							BRPF1											KLF7														KLF7
MME																							FMNL3											r_LTR10E														r_LTR10E
GDF6																							GCC1											SLC9A2														SLC9A2
GATM																							LOC283688											SRL														SRL
ZNF669																							MME											CRMP1														CRMP1
CXCL12																							GDF6											FAM49A														FAM49A
CRYZ																							GATM											EDNRB														EDNRB
GNB1L																							ZNF669											r_polypurine														r_polypurine
ST20																							CXCL12											SLC43A1														SLC43A1
PDSS2																							CRYZ											CYP2C18														CYP2C18
LOC100506433																							GNB1L											r_Charlie9														r_Charlie9
MYD88																							ST20											C14orf64														C14orf64
SPDYE1																							PDSS2											SFRP4														SFRP4
SNORA62																							LOC100506433											MSH5														MSH5
IKBKG																							MYD88											HTR3A														HTR3A
CHM																							SPDYE1											ZNF844														ZNF844
ASB9																							SNORA62											HLA-DRA														HLA-DRA
VN1R2																							IKBKG											DMRT2														DMRT2
r_LTR7																							CHM											SIDT1														SIDT1
RAB42																							ASB9											FLJ42289														FLJ42289
MCM3AP-AS1																							VN1R2											IL15RA														IL15RA
LOC645212																							r_LTR7											IL1B														IL1B
TIAF1																							RAB42											TFDP3														TFDP3
FAM155B																							MCM3AP-AS1											PAX5														PAX5
BGN																							ASMTL											LOC284260														LOC284260
LINC00470																							LOC645212											LOC644669														LOC644669
WDR65																							TIAF1											S100A14														S100A14
r_LTR12F																							FAM155B											AZGP1														AZGP1
KDM4D																							BGN											KCNH2														KCNH2
TOP1P1																							LINC00470											PMCHL2														PMCHL2
r_MER90																							WDR65											PDE1B														PDE1B
PRRG2																							r_LTR12F											IMPG2														IMPG2
GPR89A																							KDM4D											KLKP1														KLKP1
LOC284551																							TOP1P1											GAS2L1														GAS2L1
ASRGL1																							r_MER90											PLA2G4E														PLA2G4E
ZNF613																							PRRG2											SP140L														SP140L
ILDR2																							GPR89A											PACSIN1														PACSIN1
IQGAP3																							LOC284551											LRRC69														LRRC69
BTN3A3																							ASRGL1											C2orf48														C2orf48
RCHY1																							ZNF613											FAM167A														FAM167A
PIGB																							ILDR2											KCNK2														KCNK2
MIR4444-1																							IQGAP3											EML3														EML3
PFKFB2																							BTN3A3											LGSN														LGSN
SPNS1																							RCHY1											GHRLOS														GHRLOS
E2F8																							PIGB											MIR92A1														MIR92A1
RPS10																							MIR4444-1											LMO1														LMO1
LOC283693																							PFKFB2											LOC100216001														LOC100216001
CETN4P																							SPNS1											TEDDM1														TEDDM1
AP4B1																							E2F8											SNORD78														SNORD78
PLCB4																							RPS10											r_L1MB1														r_L1MB1
LOC645249																							LOC283693											AOX2P														AOX2P
TGDS																							CETN4P											ST6GALNAC2														ST6GALNAC2
ATAD3C																							AP4B1											ICAM1														ICAM1
ZNF502																							PLCB4											PPEF2														PPEF2
MGAT3																							LOC645249											SNTG2														SNTG2
ZFYVE19																							TGDS											CPXM1														CPXM1
ANXA4																							ATAD3C											C13orf15														C13orf15
PSMA6																							ZNF502											RAB33A														RAB33A
C20orf166-AS1																							MGAT3											SPSB1														SPSB1
SMG9																							ZFYVE19											r_Charlie10														r_Charlie10
PLK4																							ANXA4											ZNF560														ZNF560
SCNM1																							PSMA6											FAM78A														FAM78A
FAM59B																							C20orf166-AS1											ZNF671														ZNF671
ANP32A-IT1																							SMG9											MT3														MT3
CABP4																							PLK4											CPT1C														CPT1C
SLC7A3																							SCNM1											FAM20A														FAM20A
MTM1																							FAM59B											SPRR1A														SPRR1A
FDPSL2A																							ANP32A-IT1											SLCO2A1														SLCO2A1
C4orf29																							CABP4											RAB25														RAB25
SLC29A3																							SLC7A3											BOLA2														BOLA2
TMX1																							MTM1											PHYHIPL														PHYHIPL
FLJ38109																							FDPSL2A											FILIP1L														FILIP1L
DHODH																							C4orf29											SNORA60														SNORA60
IFITM2																							SLC29A3											PRRT4														PRRT4
CNN2																							TMX1											SNORA46														SNORA46
NWD1																							FLJ38109											PCDHB9														PCDHB9
OXNAD1																							DHODH											SNORD27														SNORD27
SNORD57																							IFITM2											CTAGE1														CTAGE1
MTHFD2L																							CNN2											C19orf81														C19orf81
DPYD																							NWD1											GLYATL2														GLYATL2
ADH5																							OXNAD1											DOK3														DOK3
RP9P																							SNORD57											SNORA54														SNORA54
GCM1																							MTHFD2L											r_HERV17-int														r_HERV17-int
LOR																							DPYD											LOC100133991														LOC100133991
HLA-DQB2																							ADH5											LOC100286979														LOC100286979
CCK																							RP9P											KLK5														KLK5
TROAP																							GCM1											AP1M2														AP1M2
HAS2-AS1																							LOR											HCG4														HCG4
SNORD63																							HLA-DQB2											r_Charlie13a														r_Charlie13a
MEGF11																							CCK											NPPA-AS1														NPPA-AS1
DSEL																							TROAP											r_(CAAAAA)n														r_(CAAAAA)n
GPX3																							HAS2-AS1											SFRP2														SFRP2
TMEM144																							SNORD63											DYX1C1														DYX1C1
CCDC86																							MEGF11											C8orf58														C8orf58
CCDC130																							DSEL											FAM198A														FAM198A
NXT1																							GPX3											TAF7L														TAF7L
KLHL14																							TMEM144											SPATA2L														SPATA2L
CD1D																							CCDC86											GDF9														GDF9
ARVCF																							CCDC130											AQP4														AQP4
ZNF169																							NXT1											RGPD6														RGPD6
MBIP																							KLHL14											CYS1														CYS1
DOCK8																							CD1D											LINC00488														LINC00488
MUTYH																							ARVCF											LOC100133308														LOC100133308
CDC42BPB																							ZNF169											GAB2														GAB2
ZNRF1																							MBIP											SLC43A2														SLC43A2
FKBP8																							DOCK8											SCGB2B2														SCGB2B2
TDP1																							MUTYH											SCARF2														SCARF2
BLOC1S1-RDH5																							CDC42BPB											EPHA6														EPHA6
CRIP1																							ZNRF1											GPR116														GPR116
CDC42EP4																							FKBP8											RASAL1														RASAL1
C6orf211																							TDP1											r_MER68-int														r_MER68-int
KLF10																							BLOC1S1-RDH5											r_MamRep137														r_MamRep137
SYT11																							CRIP1											PILRA														PILRA
MS4A7																							CDC42EP4											MIR19B1														MIR19B1
EFCAB6																							C6orf211											r_PABL_B														r_PABL_B
EIF2S1																							KLF10											r_MER11B														r_MER11B
SPHK2																							SYT11											ITGAX														ITGAX
OSGEP																							MS4A7											C9orf174														C9orf174
RETSAT																							EFCAB6											CEL														CEL
GRB14																							EIF2S1											SIRPB1														SIRPB1
GMFB																							SPHK2											r_(TTTA)n														r_(TTTA)n
MRPL42																							OSGEP											SLC4A8														SLC4A8
SECISBP2L																							RETSAT											CRYGS														CRYGS
LOC643401																							GRB14											r_AmnSINE1														r_AmnSINE1
STC2																							GMFB											LOC84856														LOC84856
PTK6																							MRPL42											TRPM4														TRPM4
TMEM150A																							SECISBP2L											NIPAL2														NIPAL2
LOC728558																							LOC643401											MYPN														MYPN
MTFP1																							STC2											r_(CAGA)n														r_(CAGA)n
ADAMTS15																							PTK6											r_LTR50														r_LTR50
USP49																							TMEM150A											PGR														PGR
CELF4																							LOC728558											ADRA2A														ADRA2A
MIAT																							MTFP1											r_AluYd8														r_AluYd8
SLC25A16																							ADAMTS15											TESC														TESC
LOC645638																							USP49											VAX1														VAX1
LRP5																							CELF4											TNFSF13B														TNFSF13B
CGRRF1																							MIAT											LOC100292680														LOC100292680
PLEKHO1																							SLC25A16											CXCL5														CXCL5
KRT18																							LOC645638											MIR1973														MIR1973
HSD17B11																							LRP5											ANXA8L1														ANXA8L1
DHRS4L2																							CGRRF1											JUNB														JUNB
ERH																							PLEKHO1											TICAM1														TICAM1
PES1																							KRT18											MPV17L														MPV17L
DNAJB2																							HSD17B11											PRDM16														PRDM16
METTL1																							DHRS4L2											BTBD19														BTBD19
MMP2																							ERH											LEP														LEP
UTP15																							PES1											CBWD3														CBWD3
SNX7																							DNAJB2											KCNK3														KCNK3
ZNF420																							METTL1											LOC400752														LOC400752
ZNF185																							MMP2											MYL10														MYL10
SLC50A1																							UTP15											TSPAN11														TSPAN11
MAP3K14																							SNX7											PTPRVP														PTPRVP
TUBGCP6																							ZNF420											TLL2														TLL2
CCDC125																							ZNF185											r_MamGyp-int														r_MamGyp-int
LOC550112																							SLC50A1											D21S2088E														D21S2088E
HSD17B1																							MAP3K14											LOC100506783														LOC100506783
ZG16																							TUBGCP6											LBX2														LBX2
GJB7																							CCDC125											ZNF208														ZNF208
SIVA1																							LOC550112											NEU3														NEU3
EYA3																							HSD17B1											FA2H														FA2H
FAH																							ZG16											ST8SIA4														ST8SIA4
RHBDL2																							GJB7											HLA-DPB2														HLA-DPB2
LINC00346																							SIVA1											r_MER4A														r_MER4A
IRF6																							EYA3											r_(TAAA)n														r_(TAAA)n
HSP90AB4P																							FAH											FER1L4														FER1L4
LOC653513																							RHBDL2											FOXN4														FOXN4
TMEM186																							LINC00346											ADAMTSL1														ADAMTSL1
INE2																							IRF6											ST8SIA1														ST8SIA1
STK10																							HSP90AB4P											TMEM27														TMEM27
PTHLH																							LOC653513											ACVRL1														ACVRL1
DAAM1																							TMEM186											ZSCAN12P1														ZSCAN12P1
ALOX12P2																							INE2											HAP1														HAP1
GABPB2																							STK10											KRT16														KRT16
PSMB6																							PTHLH											FLJ43879														FLJ43879
r_AluYa5																							DAAM1											NKPD1														NKPD1
INPP5B																							ALOX12P2											CRB3														CRB3
NEURL1B																							GABPB2											ZMYND10														ZMYND10
FAM26F																							PSMB6											TTC21A														TTC21A
HOMEZ																							r_AluYa5											HCN3														HCN3
AKT1S1																							INPP5B											EMR4P														EMR4P
ZNF483																							NEURL1B											FLJ23867														FLJ23867
TCEAL8																							FAM26F											S100A9														S100A9
IMP4																							HOMEZ											SNORD75														SNORD75
PSMC6																							AKT1S1											FAM26E														FAM26E
TCP11L2																							ZNF483											LINC00176														LINC00176
SLPI																							TCEAL8											FRMD3														FRMD3
IRF3																							IMP4											TAS2R20														TAS2R20
ZNF44																							PSMC6											PNMT														PNMT
C1orf210																							TCP11L2											TRIM6														TRIM6
FAM86B2																							SLPI											MAPK8IP1														MAPK8IP1
C12orf49																							IRF3											ALG1L2														ALG1L2
DPP6																							ZNF44											GVINP1														GVINP1
CNPY1																							C1orf210											SYT2														SYT2
DEDD																							FAM86B2											SLC24A2														SLC24A2
ABCA9																							C12orf49											ADSSL1														ADSSL1
SYNPO2L																							DPP6											RAB39B														RAB39B
DAPK3																							CNPY1											LOC729970														LOC729970
FPGT-TNNI3K																							DEDD											CSGALNACT1														CSGALNACT1
FAM149B1																							ABCA9											ZBTB42														ZBTB42
HPS6																							SYNPO2L											LOC100131320														LOC100131320
ACVR1																							DAPK3											LUZP6														LUZP6
GTF2B																							FPGT-TNNI3K											FITM2														FITM2
FBXL12																							FAM149B1											ACE														ACE
INTS4																							HPS6											PGF														PGF
REEP5																							ACVR1											DNAJA1P5														DNAJA1P5
ARHGEF37																							GTF2B											LOC100132287														LOC100132287
FLNB																							FBXL12											CYP3A4														CYP3A4
MIIP																							INTS4											KCNIP3														KCNIP3
SOX5																							REEP5											SPRR2G														SPRR2G
LOC401431																							ARHGEF37											FAM95B1														FAM95B1
GAS2L3																							FLNB											MTRNR2L7														MTRNR2L7
OMA1																							MIIP											MRO														MRO
SNAP25																							SOX5											LOC157273														LOC157273
PAR-SN																							LOC401431											r_L1MA10														r_L1MA10
PDF																							GAS2L3											MSR1														MSR1
SNX15																							OMA1											NAPSB														NAPSB
MINK1																							SNAP25											MIR608														MIR608
NAALAD2																							PAR-SN											SNORA75														SNORA75
HIST1H4D																							PDF											KCTD19														KCTD19
LOC100128531																							SNX15											r_(TGGA)n														r_(TGGA)n
ENO4																							MINK1											ALS2CL														ALS2CL
FLJ37505																							NAALAD2											ADRA1A														ADRA1A
ARL4D																							HIST1H4D											MIR4671														MIR4671
ASL																							LOC100128531											GPCRLTM7														GPCRLTM7
RAD51B																							ENO4											r_(G)n														r_(G)n
RAD52																							FLJ37505											r_Charlie1a														r_Charlie1a
GALK2																							ARL4D											CGREF1														CGREF1
MEF2BNB-MEF2B																							ASL											RAB3A														RAB3A
PMS2P3																							RAD51B											r_(TCTA)n														r_(TCTA)n
C19orf40																							RAD52											IL1A														IL1A
SNORD49B																							GALK2											PALM2-AKAP2														PALM2-AKAP2
ERAP1																							MEF2BNB-MEF2B											SOX15														SOX15
CENPM																							PMS2P3											OR7E91P														OR7E91P
NDUFAF3																							C19orf40											CPNE7														CPNE7
FABP5																							SNORD49B											LOC284395														LOC284395
ABCA3																							ERAP1											SNORD26														SNORD26
SLC15A1																							CENPM											OR1J1														OR1J1
C6orf138																							NDUFAF3											r_ORSL														r_ORSL
USE1																							FABP5											RLTPR														RLTPR
ARG2																							ABCA3											SNORA26														SNORA26
ADK																							SLC15A1											GRIP2														GRIP2
PUSL1																							C6orf138											TRAM1L1														TRAM1L1
ZBTB8B																							USE1											GOLGA8E														GOLGA8E
GMPR																							ARG2											r_Tigger4														r_Tigger4
ENTPD1																							ADK											SYNPO2														SYNPO2
TAF13																							PUSL1											r_MER91A														r_MER91A
MRPL1																							ZBTB8B											TBX4														TBX4
SUPT4H1																							GMPR											CDNF														CDNF
LINC00460																							ENTPD1											CDH6														CDH6
SYTL2																							TAF13											LOC100289495														LOC100289495
r_LTR7Y																							MRPL1											LOC100506035														LOC100506035
SGK3																							SUPT4H1											HOXB13														HOXB13
GUSBP1																							LINC00460											TMEM92														TMEM92
EFNA3																							SYTL2											ANKAR														ANKAR
TMEM17																							r_LTR7Y											TMEM37														TMEM37
GEMIN2																							SGK3											GJC3														GJC3
LOC100130691																							GUSBP1											C4orf40														C4orf40
HPGD																							EFNA3											C8orf51														C8orf51
TXNDC9																							TMEM17											LOC728537														LOC728537
RCL1																							GEMIN2											LCE5A														LCE5A
AMMECR1L																							LOC100130691											PIP5K1P1														PIP5K1P1
FLJ35776																							HPGD											HMGN2P46														HMGN2P46
LOC100144602																							TXNDC9											HIST2H3D														HIST2H3D
ADM																							RCL1											SHE														SHE
ARL14																							AMMECR1L											TRPM3														TRPM3
ZNF69																							FLJ35776											ARGFXP2														ARGFXP2
DNAL1																							LOC100144602											MIR25														MIR25
TMEM241																							ADM											C3orf35														C3orf35
SLMO2-ATP5E																							ARL14											DGCR9														DGCR9
STYK1																							ZNF69											CYP4F3														CYP4F3
WDR41																							DNAL1											r_LTR7C														r_LTR7C
DAPP1																							TMEM241											SOX18														SOX18
ZEB1																							SLMO2-ATP5E											VMAC														VMAC
LOC440356																							STYK1											LOC100286793														LOC100286793
NAT6																							WDR41											ADAMTSL3														ADAMTSL3
SPAG1																							DAPP1											PHF7														PHF7
SIRT6																							ZEB1											SLIT1														SLIT1
SNAR-C5																							LOC440356											F2RL2														F2RL2
CASP8																							NAT6											OLFM2														OLFM2
KRCC1																							SPAG1											C1orf51														C1orf51
CAMKK1																							SIRT6											DFNB59														DFNB59
INE1																							SNAR-C5											LOC100133612														LOC100133612
r_L3b																							CASP8											RSAD2														RSAD2
IKZF5																							KRCC1											KIF26A														KIF26A
PMS2L2																							CAMKK1											SNORA36A														SNORA36A
r_HERVH-int																							INE1											LOC727849														LOC727849
TUBGCP2																							r_L3b											UCN														UCN
FBXO16																							IKZF5											LOC100505776														LOC100505776
UFSP2																							PMS2L2											NKX2-3														NKX2-3
LINC00339																							r_HERVH-int											MIR3680-1														MIR3680-1
CUL9																							TUBGCP2											C1orf186														C1orf186
SLC39A3																							FBXO16											PCDHB2														PCDHB2
MED29																							UFSP2											NRSN1														NRSN1
SH3BGRL3																							LINC00339											MC1R														MC1R
ZMPSTE24																							CUL9											SCG3														SCG3
SSR3																							SLC39A3											LOC730668														LOC730668
NFYB																							MED29											LOC388588														LOC388588
ACAD10																							SH3BGRL3											RPL13P5														RPL13P5
RAD54B																							ZMPSTE24											TNFRSF25														TNFRSF25
GLIS3																							SSR3											TMEM86A														TMEM86A
PLCG2																							NFYB											LOC647946														LOC647946
HCN1																							ACAD10											FRG2C														FRG2C
CORIN																							RAD54B											PRKY														PRKY
MLF1																							GLIS3											RUNDC2B														RUNDC2B
DLGAP4																							PLCG2											CDSN														CDSN
BRIX1																							HCN1											PIGR														PIGR
TMEM135																							CORIN											TMEM229B														TMEM229B
UBE2L6																							MLF1											TRIM47														TRIM47
DDHD1																							DLGAP4											DNAH6														DNAH6
DMBX1																							BRIX1											OSR1														OSR1
C2orf44																							TMEM135											CYBB														CYBB
GSTO2																							UBE2L6											GPR83														GPR83
TMEM222																							DDHD1											r_MER48														r_MER48
RPS6KA6																							DMBX1											SEMA6B														SEMA6B
FBXO3																							C2orf44											r_MER113A														r_MER113A
NDRG2																							GSTO2											LINC00266-1														LINC00266-1
APOC1																							TMEM222											SHF														SHF
MANBA																							RPS6KA6											LINC00282														LINC00282
CCDC127																							FBXO3											FTLP10														FTLP10
PSMC1																							NDRG2											CCDC129														CCDC129
NPAS2																							APOC1											DKFZp686O1327														DKFZp686O1327
MYL5																							MANBA											WNK2														WNK2
CBS																							CCDC127											HIF1A-AS2														HIF1A-AS2
ABTB2																							PSMC1											COL7A1														COL7A1
MAMDC4																							NPAS2											BDNF														BDNF
KIF4B																							MYL5											r_MER9a2														r_MER9a2
EPHX1																							CBS											NPC1L1														NPC1L1
KIAA0556																							ABTB2											MMP19														MMP19
LOC401980																							MAMDC4											RGPD6														RGPD6
CRTAM																							KIF4B											r_(TGAG)n														r_(TGAG)n
PRKX																							EPHX1											AFAP1-AS1														AFAP1-AS1
ARRDC3																							KIAA0556											LOC100129726														LOC100129726
COMMD1																							LOC401980											RGS9														RGS9
ARV1																							CRTAM											CARD9														CARD9
NXT2																							PRKX											MCF2L2														MCF2L2
ZNF251																							ARRDC3											LAT														LAT
CASP10																							COMMD1											CG030														CG030
MGST2																							ARV1											PPAN														PPAN
ZNF273																							NXT2											LOC100132247														LOC100132247
RAB13																							ZNF251											KDR														KDR
HIST1H2BG																							CASP10											WDR93														WDR93
PCK2																							MGST2											JAK3														JAK3
SH3BP5L																							ZNF273											CCBP2														CCBP2
LOC286370																							RAB13											BARHL2														BARHL2
SPRY4																							HIST1H2BG											SLED1														SLED1
REPS2																							PCK2											TSPAN1														TSPAN1
APOBEC3G																							SH3BP5L											LOC284632														LOC284632
PGPEP1																							LOC286370											CHRNE														CHRNE
DLX1																							SPRY4											r_L1M6														r_L1M6
LOC399753																							REPS2											r_(CACG)n														r_(CACG)n
EHHADH																							APOBEC3G											ACOT4														ACOT4
PRPF38A																							PGPEP1											PRX														PRX
RAD1																							DLX1											ADPRH														ADPRH
MOCS1																							LOC399753											HCN2														HCN2
RNMTL1																							EHHADH											MIR545														MIR545
TUBA4B																							PRPF38A											SPACA5														SPACA5
SNORD18C																							RAD1											r_(CCCCCG)n														r_(CCCCCG)n
LPAL2																							MOCS1											TGFBI														TGFBI
C15orf58																							RNMTL1											SNORA16A														SNORA16A
C14orf126																							SLX1A-SULT1A3											PTPLAD2														PTPLAD2
TMEM167B																							TUBA4B											KIAA1755														KIAA1755
ANKRD34B																							SNORD18C											LRRC4														LRRC4
ALG13																							LPAL2											EPHB3														EPHB3
BLOC1S2																							C15orf58											ARC														ARC
MFN1																							C14orf126											LCE1D														LCE1D
CFL2																							TMEM167B											B4GALNT1														B4GALNT1
SLC2A4RG																							ANKRD34B											IL2RA														IL2RA
CLCN4																							ALG13											r_(GAAAA)n														r_(GAAAA)n
GCHFR																							BLOC1S2											LOC100507299														LOC100507299
STX16-NPEPL1																							MFN1											r_AluYh9														r_AluYh9
LOC100506368																							CFL2											PCK1														PCK1
ADAM23																							SLC2A4RG											DPH3P1														DPH3P1
UBOX5																							CLCN4											LOC100131496														LOC100131496
RAVER1																							GCHFR											SNORD101														SNORD101
PDIA5																							STX16-NPEPL1											SNORD59B														SNORD59B
INO80E																							LOC100506368											PRORSD1P														PRORSD1P
SLC24A1																							ADAM23											HIST1H2BI														HIST1H2BI
FAM86EP																							UBOX5											ANXA8L1														ANXA8L1
PSMB5																							RAVER1											DDN														DDN
SERPINB8																							PDIA5											SPNS2														SPNS2
LGALS1																							INO80E											WNK4														WNK4
RBM3																							SLC24A1											SNORD105														SNORD105
r_LTR12D																							FAM86EP											C5orf64														C5orf64
LARS2																							PSMB5											KRT15														KRT15
EDEM2																							SERPINB8											SNORA74B														SNORA74B
HOXA11-AS1																							LGALS1											LTK														LTK
TMC7																							RBM3											SCARNA18														SCARNA18
LOC643201																							r_LTR12D											LINC00174														LINC00174
KIAA0391																							LARS2											FLJ41350														FLJ41350
FAM86C2P																							EDEM2											SNORA15														SNORA15
HIVEP3																							HOXA11-AS1											r_LTR32														r_LTR32
r_MLT1C																							TMC7											NANOS3														NANOS3
MAP1LC3B2																							LOC643201											IGFL3														IGFL3
SPIB																							KIAA0391											CIITA														CIITA
CAPZA2																							FAM86C2P											LOC100129534														LOC100129534
LOC100507537																							HIVEP3											TUBA8														TUBA8
PTPN23																							r_MLT1C											IGDCC3														IGDCC3
CHAC2																							MAP1LC3B2											MAPK15														MAPK15
WDPCP																							SPIB											CHST2														CHST2
LOC100506714																							CAPZA2											AREG														AREG
GSTM3																							LOC100507537											KRT6B														KRT6B
MRPL23																							PTPN23											r_LTR78														r_LTR78
SBDSP1																							CHAC2											RNU11														RNU11
GZF1																							WDPCP											r_MER61A														r_MER61A
C11orf45																							LOC100506714											r_(TTTG)n														r_(TTTG)n
C21orf2																							GSTM3											RNASE1														RNASE1
PFKFB4																							MRPL23											ZSCAN4														ZSCAN4
RPL23AP82																							SBDSP1											TM4SF20														TM4SF20
TRAPPC4																							GZF1											ZNF835														ZNF835
ABCA2																							C11orf45											C8orf84														C8orf84
LOC100506334																							C21orf2											CECR6														CECR6
SAP30BP																							PFKFB4											r_MSTA-int														r_MSTA-int
TNFRSF12A																							RPL23AP82											LOC100652759														LOC100652759
ATP6V0D1																							TRAPPC4											ADHFE1														ADHFE1
CXorf26																							ABCA2											SEMA6C														SEMA6C
LOC100505783																							LOC100506334											LOC442132														LOC442132
MTRF1																							SAP30BP											MAGEA10														MAGEA10
KIAA1609																							TNFRSF12A											r_L1MCc														r_L1MCc
FKBP1B																							ATP6V0D1											GPR173														GPR173
TUBGCP4																							CXorf26											SV2B														SV2B
RBM11																							LOC100505783											SERP2														SERP2
BEND6																							MTRF1											OTX1														OTX1
TEFM																							KIAA1609											EMCN														EMCN
EIF3I																							FKBP1B											PDZD4														PDZD4
CDYL2																							TUBGCP4											NHLH1														NHLH1
OAZ2																							RBM11											ARHGDIB														ARHGDIB
CCDC101																							BEND6											LPP-AS2														LPP-AS2
PMF1																							TEFM											PCDHA10														PCDHA10
r_HY1																							EIF3I											KRT7														KRT7
C14orf37																							CDYL2											SIGLEC8														SIGLEC8
NAT1																							OAZ2											LOC100144603														LOC100144603
E2F1																							CCDC101											CLCA2														CLCA2
MCAT																							PMF1											ADRA1B														ADRA1B
RECQL4																							r_HY1											PRR7														PRR7
LOC100505687																							C14orf37											RGS5														RGS5
RRBP1																							NAT1											C19orf35														C19orf35
LDLR																							E2F1											SNORD12C														SNORD12C
DTX2																							MCAT											LOC731789														LOC731789
SLC10A3																							RECQL4											r_tRNA-Ser-AGY														r_tRNA-Ser-AGY
FAM120C																							LOC100505687											C17orf50														C17orf50
RPL36AL																							RRBP1											CDH4														CDH4
TBC1D25																							LDLR											CCNI2														CCNI2
LMO7																							DTX2											G6PC2														G6PC2
PLEKHB2																							SLC10A3											CD74														CD74
TIMM9																							FAM120C											GUCY1B2														GUCY1B2
LOC100506343																							RPL36AL											r_MER34A1														r_MER34A1
CD24																							TBC1D25											LY6K														LY6K
C1RL																							LMO7											MDS2														MDS2
MED28																							PLEKHB2											SNORA5C														SNORA5C
SLC28A2																							TIMM9											TMC5														TMC5
RBM12																							LOC100506343											LOC100288911														LOC100288911
SLC38A6																							CD24											SPINK6														SPINK6
GP6																							C1RL											CACNA1A														CACNA1A
RRP8																							MED28											SNORD22														SNORD22
MED19																							SLC28A2											r_LTR37A														r_LTR37A
MIR1248																							RBM12											VAMP5														VAMP5
LOC729862																							SLC38A6											LOC283177														LOC283177
SFN																							GP6											SNORD28														SNORD28
EML2																							RRP8											LOC641367														LOC641367
FAM158A																							MED19											SLC38A3														SLC38A3
ABHD6																							MIR1248											FLJ30679														FLJ30679
CLNS1A																							LOC729862											FOS														FOS
EAF2																							SFN											r_MLT2C1														r_MLT2C1
r_HERVIP10F-int																							EML2											KLRK1														KLRK1
SHROOM4																							FAM158A											ST8SIA6														ST8SIA6
RFX6																							ABHD6											NDST3														NDST3
ATP6V0A2																							CLNS1A											FBLL1														FBLL1
NME5																							EAF2											DUSP2														DUSP2
C8orf40																							r_HERVIP10F-int											NOX4														NOX4
MIR155HG																							SHROOM4											SNORA39														SNORA39
LTB4R																							RFX6											MCF2L-AS1														MCF2L-AS1
C22orf29																							ATP6V0A2											r_LTR40c														r_LTR40c
SERPINH1																							NME5											LOC285375														LOC285375
TMEM67																							C8orf40											ADRB2														ADRB2
MIPOL1																							MIR155HG											r_MER91B														r_MER91B
MREG																							LTB4R											RAP1GAP														RAP1GAP
KIF7																							C22orf29											MRPL42P5														MRPL42P5
LOC100130000																							SERPINH1											GPR56														GPR56
FASTK																							TMEM67											MST1R														MST1R
CNIH																							MIPOL1											ZNF503-AS1														ZNF503-AS1
ZNF696																							MREG											PCSK4														PCSK4
C9orf85																							KIF7											r_HAL1b														r_HAL1b
DPP7																							LOC100130000											RDH16														RDH16
SCML2																							FASTK											NR4A3														NR4A3
NHP2L1																							CNIH											LOC284578														LOC284578
r_MER4A1																							ZNF696											BEAN1														BEAN1
C11orf82																							C9orf85											r_MER76														r_MER76
MRPL35																							DPP7											ABLIM2														ABLIM2
LOC286186																							SCML2											LINC00204A														LINC00204A
TYW5																							NHP2L1											IL22RA1														IL22RA1
LOC100506746																							r_MER4A1											r_(TCCCC)n														r_(TCCCC)n
MID2																							C11orf82											r_L1PB														r_L1PB
ATF1																							MRPL35											C9orf43														C9orf43
ATP6V1H																							LOC286186											NHLRC4														NHLRC4
PRUNE																							TYW5											WFDC12														WFDC12
ULBP3																							LOC100506746											r_LTR47A														r_LTR47A
STAMBPL1																							MID2											LOC646576														LOC646576
FAM164A																							ATF1											CABP5														CABP5
NOL12																							ATP6V1H											ACER1														ACER1
LOH12CR2																							PRUNE											DNAJC5G														DNAJC5G
SNORD94																							ULBP3											SNED1														SNED1
TPMT																							STAMBPL1											DISC1														DISC1
USP43																							FAM164A											ITGA11														ITGA11
RUNDC1																							NOL12											PAGE4														PAGE4
MAGEH1																							LOH12CR2											LOC100505702														LOC100505702
ZNF333																							SNORD94											TLR5														TLR5
UEVLD																							TPMT											LOC440297														LOC440297
LOC728855																							USP43											GPR78														GPR78
FAM86FP																							RUNDC1											TPRG1														TPRG1
CHCHD7																							MAGEH1											HYAL1														HYAL1
FKBP2																							ZNF333											GLI4														GLI4
TSLP																							UEVLD											CRYAB														CRYAB
BCAS2																							LOC728855											r_HAL1-3A_ME														r_HAL1-3A_ME
ALG8																							FAM86FP											SLC13A3														SLC13A3
PRDX3																							CHCHD7											BARX1														BARX1
SPRYD7																							FKBP2											GAL3ST4														GAL3ST4
TIPIN																							TSLP											PCDHB16														PCDHB16
ZBED1																							BCAS2											GSTM2														GSTM2
SNORD89																							ALG8											STAB1														STAB1
RPS4Y1																							PRDX3											AIRE														AIRE
CECR2																							SPRYD7											HSF2BP														HSF2BP
EFCAB7																							TIPIN											LOC283143														LOC283143
DYNLL2																							ZBED1											PLCXD3														PLCXD3
LOC100506713																							SNORD89											BNIPL														BNIPL
LOC388692																							RPS4Y1											CTXN1														CTXN1
SLC39A9																							CECR2											OR7E37P														OR7E37P
ZDHHC22																							EFCAB7											FOXB1														FOXB1
r_L1MA4																							DYNLL2											C1S														C1S
RP1-177G6.2																							LOC100506713											PRR4														PRR4
DKFZP586I1420																							LOC388692											SERPINB4														SERPINB4
KIF15																							SLC39A9											ADARB2														ADARB2
C19orf70																							ZDHHC22											GPR110														GPR110
SLC25A29																							r_L1MA4											SYT3														SYT3
LOC100130581																							RP1-177G6.2											EHD2														EHD2
KIAA0226																							DKFZP586I1420											ERAS														ERAS
CDK5																							KIF15											GPR65														GPR65
HOXB6																							C19orf70											APOD														APOD
RAB4B																							SLC25A29											CMPK2														CMPK2
PSME1																							LOC100130581											LOC100628307														LOC100628307
INO80																							KIAA0226											NR3C2
RTEL1-TNFRSF6B																							CDK5											CCDC92
TNFSF15																							HOXB6											ERVMER34-1
USPL1																							RAB4B											ANKRD44
POLR2L																							PSME1											TCTE3
LRRCC1																							INO80											TTC39B
PQLC3																							RTEL1-TNFRSF6B											BIVM-ERCC5
ANXA3																							TNFSF15											TCEANC
ELP3																							USPL1											CIC
PSMC4																							POLR2L											FXYD6
SIX1																							LRRCC1											FOXQ1
LOC100507501																							PQLC3											FAM13C
ANK3																							ANXA3											SLC41A2
GPR64																							ELP3											PRKG1
PALM2																							PSMC4											FAM73B
RAD9A																							SIX1											STC1
MRPS9																							LOC100507501											RNY5
HIST1H3F																							ANK3											TMEM129
GPR161																							GPR64											KCNMB3
TFIP11																							PALM2											C11orf75
LOC284385																							RAD9A											JPH1
C1orf216																							MRPS9											SFXN3
PRPF31																							HIST1H3F											EGFR
ACTR8																							GPR161											ANKRD37
WDR53																							TFIP11											ARFGAP1
USP6NL																							LOC284385											RABL2B
GPN3																							C1orf216											ZKSCAN4
r_LTR12E																							PRPF31											LOC100133311
TEKT4P2																							ACTR8											TRIP10
DAPK2																							WDR53											CSPG5
SF3B4																							USP6NL											NUDT22
r_L1P4																							GPN3											C9orf102
RPS15AP10																							r_LTR12E											r_MLT2A1
RNF25																							TEKT4P2											DNAJB5
RNF43																							DAPK2											ZNF667
MKRN2																							SF3B4											r_L1M1
GNA11																							r_L1P4											KIAA0240
LINC00263																							RPS15AP10											ERCC2
CTSA																							RNF25											MAP2K7
INCENP																							RNF43											KRT8P41
FAM65B																							MKRN2											KLF5
HIST1H3I																							GNA11											TMEM55A
TBX3																							LINC00263											ARFRP1
PLEKHG3																							CTSA											RTN1
PABPN1																							INCENP											FBXW8
ATE1																							FAM65B											LOC100506599
PIF1																							HIST1H3I											FGFR3
MED6																							TBX3											CNKSR2
ATP5G1																							PLEKHG3											C19orf25
MRPL2																							PABPN1											LRIG2
DCTN5																							ATE1											CEP170P1
FASTKD1																							PIF1											GPC1
CCDC69																							MED6											FAM201A
PSMA3																							ATP5G1											CCDC87
SCYL3																							MRPL2											MAPK4
EPHB4																							DCTN5											EFHD2
RNU4ATAC																							FASTKD1											ZNF672
ZNHIT1																							CCDC69											FOXD3
LOC100287177																							PSMA3											LOC100293516
DPH3																							SCYL3											C7orf43
C2orf67																							EPHB4											SNORA42
POLR2G																							RNU4ATAC											JAK2
GAP43																							ZNHIT1											PTPDC1
ATP6V1D																							LOC100287177											KIAA0889
ACTR6																							DPH3											r_Tigger6a
SLC25A35																							C2orf67											LOC286189
ROGDI																							POLR2G											RYR1
FAM188A																							GAP43											PPP1R9B
NDST1																							ATP6V1D											TBX2
TEAD3																							ACTR6											LOC389791
AMIGO1																							SLC25A35											SPEG
TECPR1																							ROGDI											D4S234E
SMYD3																							FAM188A											SYDE1
PSME2																							NDST1											PMEL
NDUFS8																							TEAD3											PTPRS
SF3A3																							AMIGO1											STARD5
FTL																							TECPR1											RAB3D
FAM173B																							SMYD3											LOC100287616
LOC440028																							PSME2											CTDSPL
r_MER102c																							NDUFS8											r_L1MEc
TTC28-AS1																							SF3A3											THRA
VPS41																							FTL											SDR16C5
GNG11																							FAM173B											SLC29A2
C1orf151-NBL1																							LOC440028											DYRK3
CRIPAK																							r_MER102c											r_L1MB2
NDUFB7																							TTC28-AS1											STIM1
HOPX																							VPS41											NOTCH1
RAB4B-EGLN2																							GNG11											CGA
HIST1H2AI																							C1orf151-NBL1											FAM125B
EPHB1																							CRIPAK											S100A6
DDX3Y																							NDUFB7											SMAD6
MS4A10																							HOPX											CCDC110
NUMB																							RAB4B-EGLN2											ADAMTS19
DIRAS1																							HIST1H2AI											HIATL2
EIF2D																							EPHB1											ITGA5
S100A11																							DDX3Y											FAM84A
DYNLT3																							MS4A10											WASH1
SH3BGRL																							NUMB											GALNS
PEX14																							DIRAS1											IL17RD
CCDC106																							EIF2D											PCIF1
BAG2																							S100A11											r_L1PA16
BCAT2																							DYNLT3											WSCD1
ARHGEF40																							SH3BGRL											TRERF1
PYY2																							PEX14											CHFR
ZNF720																							CCDC106											PRDM8
ATP5J2																							BAG2											PLEK2
KLHL28																							BCAT2											CNTNAP2
RBM7																							ARHGEF40											CDH3
SLC7A14																							PYY2											MAPK8IP3
C1orf56																							ZNF720											SSH3
LOC96610																							ATP5J2											LOC100506472
r_L1ME3B																							KLHL28											NELF
BOLA1																							RBM7											GADD45G
ECI1																							SLC7A14											ANKMY1
ZNF81																							C1orf56											APOL6
LRRC37A2																							LOC96610											NR4A1
BEND4																							r_L1ME3B											CMTM7
NDST4																							BOLA1											MYH14
SOX7																							ECI1											FEZ1
TFB1M																							ZNF81											C9orf7
TRIAP1																							LRRC37A2											r_MER5B
MN1																							BEND4											PNPLA6
PPL																							NDST4											SRD5A1
r_U7																							SOX7											EHD1
MDH1																							TFB1M											LINC00221
EAPP																							TRIAP1											CCNO
NDUFA6																							MN1											SPATA13
CRISPLD1																							PPL											PRPS1L1
PRR23A																							r_U7											TXNRD3
GSDMD																							MDH1											GREB1L
LRRIQ3																							EAPP											TMUB1
HES2																							NDUFA6											AMH
FAHD2B																							CRISPLD1											DIRC2
ZNF334																							PRR23A											LCORL
SIKE1																							GSDMD											SPIN3
FAM86HP																							LRRIQ3											UROS
NUCB2																							HES2											SAPCD1
LINC00467																							FAHD2B											LINC00094
NFKBIE																							ZNF334											HIF3A
VEGFB																							SIKE1											IGDCC4
SELT																							FAM86HP											STXBP1
HNRNPH2																							NUCB2											MPP7
LOC100505894																							LINC00467											LOC100294362
SLC25A14																							NFKBIE											THBS3
WDR46																							VEGFB											BRAT1
KIAA0284																							SELT											SNORD45A
MNAT1																							HNRNPH2											C7orf53
CCHCR1																							LOC100505894											FAM106A
ZNF134																							SLC25A14											ZGPAT
UFD1L																							WDR46											ATP8B5P
SH2B1																							KIAA0284											ADAMTSL2
NIP7																							MNAT1											ST7-AS1
MARCH8																							CCHCR1											SCARA3
CINP																							ZNF134											TSPAN18
LPCAT3																							UFD1L											SNORD105B
DUSP14																							SH2B1											PLXNA3
SLC4A7																							NIP7											SLC26A11
TIAM2																							MARCH8											LOC100133161
LIPH																							CINP											NLGN1
LGMN																							LPCAT3											IRF2BP1
LOC100130331																							DUSP14											EIF4E3
SLC25A26																							SLC4A7											r_L1ME3D
CHST5																							TIAM2											SH3RF1
C10orf103																							LIPH											GABBR1
IL4R																							LGMN											RAPGEF4
LOC151475																							LOC100130331											SNORA63
ZNF665																							SLC25A26											DHRS13
WDR61																							CHST5											PIPOX
CYBASC3																							C10orf103											AMACR
TAGLN2																							IL4R											ROR2
C14orf102																							LOC151475											BMP8B
KIAA0247																							ZNF665											C1orf226
NLRP8																							WDR61											DNMT3A
CUL7																							CYBASC3											SCARB1
DLX5																							TAGLN2											KCNJ8
CHMP1A																							C14orf102											SPAG6
LRRC49																							KIAA0247											LAMB2
DNAJB6																							NLRP8											DYNLRB2
C15orf41																							CUL7											NFIX
DNAJC14																							DLX5											FGD1
CLCC1																							CHMP1A											CRX
SNORD114-3																							LRRC49											SNORD51
IRF1																							DNAJB6											C19orf44
MAP4																							C15orf41											KLHL32
MIR4680																							DNAJC14											FAM156A
DYX1C1-CCPG1																							CLCC1											HMGB3P1
GPHA2																							SNORD114-3											GANC
EIF3E																							IRF1											r_L1MC5
POLE2																							MAP4											SLC7A11
UBLCP1																							MIR4680											ZNF579
ACAD8																							DYX1C1-CCPG1											JMY
THTPA																							GPHA2											TAF4
OLFML2A																							EIF3E											r_LTR39
NUDCD1																							POLE2											ZNF197
STX12																							UBLCP1											SRC
ANP32C																							ACAD8											PAQR7
ADRBK1																							THTPA											PARD6B
GAS8																							OLFML2A											LOC645513
TMEM68																							NUDCD1											FBXW4P1
MIR1972-1																							STX12											FUT2
RNU6ATAC																							ANP32C											RGS20
SLC5A3																							ADRBK1											GNAS-AS1
LOC100288637																							GAS8											LILRA5
MRPL28																							TMEM68											CEACAM5
METTL15																							MIR1972-1											C17orf103
SPEF2																							RNU6ATAC											TRIM68
PIGK																							SLC5A3											CNTRL
MRFAP1L1																							LOC100288637											ZBTB7A
ABCC6P1																							MRPL28											TWF2
HIST1H2AK																							METTL15											RFNG
LOC729799																							SPEF2											PXK
MGC12916																							PIGK											EIF2AK3
UBE2I																							MRFAP1L1											r_LTR21A
ATP5F1																							ABCC6P1											ZNF177
LOC283299																							HIST1H2AK											PLEKHM3
POTEKP																							LOC729799											HECW2
ZNF70																							MGC12916											CCT6P3
ZNF555																							UBE2I											FAM203A
KRT2																							ATP5F1											MIR548AN
HCP5																							LOC283299											SLC30A3
DAD1																							POTEKP											GOLGA8B
ERRFI1																							ZNF70											ARHGAP20
r_MER9a3																							ZNF555											VASH1
SEPT6																							KRT2											NOTCH3
SRRM5																							HCP5											DENND5A
ZNF317																							DAD1											PRR5
SMYD4																							ERRFI1											r_SVA_B
MRPL40																							r_MER9a3											TEAD4
MCART1																							SEPT6											ATP2A3
TMEM184B																							SRRM5											TSPAN4
METTL2B																							ZNF317											r_L1PA14
TM2D1																							SMYD4											WHSC2
NAA30																							MRPL40											ZNF321P
LOC643837																							MCART1											TMEM44
TGFBRAP1																							TMEM184B											ATP13A2
DMAP1																							METTL2B											MKL1
PPP5C																							TM2D1											LOC401022
JKAMP																							NAA30											PLEKHA4
ATP6V1C1																							LOC643837											NEBL
LOC100506660																							TGFBRAP1											MIR4721
ZNF22																							DMAP1											C16orf55
GORAB																							PPP5C											RIMS3
ARMCX6																							JKAMP											HEXDC
SLC24A6																							ATP6V1C1											CCDC11
ACTR3C																							LOC100506660											AQP3
ALG5																							ZNF22											SYCP2
KBTBD3																							GORAB											ARID5A
ARHGEF25																							ARMCX6											FLJ31662
ARF4																							SLC24A6											PABPC1P2
TMEM199																							ACTR3C											ZBP1
MAP2K3																							ALG5											TPCN1
HUS1																							KBTBD3											SLC20A2
IQCC																							ARHGEF25											ZFPM2
ACCS																							ARF4											ARMC5
BPNT1																							TMEM199											ZFC3H1
RNF4																							MAP2K3											PLAC8
ZNF443																							HUS1											CD8A
OXCT1																							IQCC											PIWIL2
TFAP2C																							ACCS											MPL
DDIT3																							BPNT1											SNORD91B
PDXDC1																							RNF4											LPL
ARAP1																							ZNF443											FAM210A
SPINK4																							OXCT1											LLGL2
NECAP1																							TFAP2C											NEK6
C19orf48																							DDIT3											CORO2B
[truncated: 6,079 more rows]

## Sheet: 3N
Table S3. Gene enrichment analysis of DEGs from the CCHCR1 cell lines based on RNAseq.
CCHCR1 Iso3Non-risk compared with controls
		WebGestaltR KEGG					WebGestaltR KEGG					WebGestalt 2013									WebGestalt 2013											WebGestalt 2013
DEGs up&down		Min, Max N of Gene IDs in the category: 5, 100					Min, Max N of Gene IDs in the category: 5, 500					KEGG Pathway (up&down)	Gene count	Statistics							DEGs up		KEGG Pathway	Gene count	Statistics							DEGs down		KEGG Pathway	Gene count	Statistics						DEGs highly up FC>1.0E+07			DEGs highly down FC<2.0E-07			KEGG Pathway up&down	Gene count
BCHE		ID	Name	#Gene	FDR		ID	Name	#Gene	FDR		Metabolic pathways	467	C=1130	O=467	E=231.20	R=2.02	rawP=6.76e-59	adjP=1.43e-56		BCHE		Metabolic pathways	348	C=1130;O=348;E=162.90;R=2.14;rawP=3.95e-46;adjP=7.82e-44							PNPLA4		Systemic lupus erythematosus	31	C=136;O=31;E=8.24;R=3.76;rawP=1.19e-10;adjP=1.44e-08						BCHE			PNPLA4			Cytokine-cytokine receptor interaction	24
SYT1		hsa03015	mRNA surveillance pathway	52	1.65e-09		hsa04120	Ubiquitin mediated proteolysis	79	0.000586		MAPK signaling pathway	133	C=268	O=133	E=54.83	R=2.43	rawP=1.70e-26	adjP=1.80e-24		SYT1		Pathways in cancer	118	C=326;O=118;E=46.99;R=2.51;rawP=9.04e-23;adjP=8.95e-21							CTSZ		Metabolic pathways	119	C=1130;O=119;E=68.46;R=1.74;rawP=3.43e-09;adjP=2.08e-07						SYT1			CTSZ			Neuroactive ligand-receptor interaction	24
GALNT13		hsa03018	RNA degradation	46	1.65e-09		hsa04931	Insulin resistance	63	0.00167		Pathways in cancer	150	C=326	O=150	E=66.70	R=2.25	rawP=2.57e-25	adjP=1.82e-23		GALNT13		Ubiquitin mediated proteolysis	67	C=135;O=67;E=19.46;R=3.44;rawP=3.21e-22;adjP=2.12e-20							ZNF433		Focal adhesion	34	C=200;O=34;E=12.12;R=2.81;rawP=4.81e-08;adjP=1.94e-06						GALNT13			ZNF433			Calcium signaling pathway	18
SLITRK5		hsa04915	Estrogen signaling pathway	55	1.65e-09		hsa04152	AMPK signaling pathway	70	0.00167		Ubiquitin mediated proteolysis	79	C=135	O=79	E=27.62	R=2.86	rawP=4.23e-22	adjP=2.24e-20		SLITRK5		MAPK signaling pathway	101	C=268;O=101;E=38.63;R=2.61;rawP=3.49e-21;adjP=1.73e-19							HCP5		Toxoplasmosis	24	C=132;O=24;E=8.00;R=3.00;rawP=1.25e-06;adjP=3.78e-05						SLITRK5			HCP5			Rheumatoid arthritis	12
DOK6		hsa04115	p53 signaling pathway	42	3.68e-09		hsa04071	Sphingolipid signaling pathway	68	0.00167		Endocytosis	100	C=201	O=100	E=41.13	R=2.43	rawP=2.12e-20	adjP=8.99e-19		DOK6		Endocytosis	82	C=201;O=82;E=28.98;R=2.83;rawP=5.77e-20;adjP=2.28e-18							FAAH2		Regulation of actin cytoskeleton	30	C=213;O=30;E=12.91;R=2.32;rawP=1.51e-05;adjP=0.0004						DOK6			FAAH2			Metabolic pathways	60
BTNL9		hsa01522	Endocrine resistance	53	5.36e-09		hsa04722	Neurotrophin signaling pathway	68	0.00182		Neurotrophin signaling pathway	73	C=127	O=73	E=25.98	R=2.81	rawP=6.54e-20	adjP=2.31e-18		BTNL9		Wnt signaling pathway	67	C=150;O=67;E=21.62;R=3.10;rawP=4.42e-19;adjP=1.44e-17							SYCE2		Leukocyte transendothelial migration	20	C=116;O=20;E=7.03;R=2.85;rawP=2.11e-05;adjP=0.0004						BTNL9			SYCE2			Focal adhesion	17
BEX5		hsa05220	Chronic myeloid leukemia	43	6.57e-09		hsa04010	MAPK signaling pathway	128	0.00182		Protein processing in endoplasmic reticulum	86	C=165	O=86	E=33.76	R=2.55	rawP=2.06e-19	adjP=6.24e-18		BEX5		Protein processing in endoplasmic reticulum	71	C=165;O=71;E=23.79;R=2.98;rawP=5.09e-19;adjP=1.44e-17							ZNF816-ZNF321P		Cytokine-cytokine receptor interaction	34	C=265;O=34;E=16.06;R=2.12;rawP=3.13e-05;adjP=0.0005						BEX5			ZNF816-ZNF321P			Staphylococcus aureus infection	8
ESRRG		hsa05222	Small cell lung cancer	48	6.73e-09		hsa04360	Axon guidance	93	0.00207		Wnt signaling pathway	78	C=150	O=78	E=30.69	R=2.54	rawP=1.14e-17	adjP=3.02e-16		ESRRG		Neurotrophin signaling pathway	60	C=127;O=60;E=18.31;R=3.28;rawP=1.04e-18;adjP=2.57e-17							ZNF441		Toll-like receptor signaling pathway	18	C=102;O=18;E=6.18;R=2.91;rawP=3.88e-05;adjP=0.0006						ESRRG			ZNF441			Amoebiasis	11
PPFIA2		hsa05230	Central carbon metabolism in cancer	40	1.21e-08		hsa03018	RNA degradation	46	0.00252		Focal adhesion	94	C=200	O=94	E=40.92	R=2.30	rawP=3.53e-17	adjP=8.32e-16		PPFIA2		mRNA surveillance pathway	44	C=83;O=44;E=11.96;R=3.68;rawP=1.74e-16;adjP=3.83e-15							SNAP25		ECM-receptor interaction	16	C=85;O=16;E=5.15;R=3.11;rawP=4.57e-05;adjP=0.0006						PPFIA2			SNAP25			Arachidonic acid metabolism	8
TRPV2		hsa04920	Adipocytokine signaling pathway	41	1.48e-08		hsa05200	Pathways in cancer	187	0.00252		Toxoplasmosis	68	C=132	O=68	E=27.01	R=2.52	rawP=2.49e-15	adjP=5.28e-14		TRPV2		RNA degradation	39	C=71;O=39;E=10.24;R=3.81;rawP=1.82e-15;adjP=3.60e-14							SDR42E1		Apoptosis	16	C=87;O=16;E=5.27;R=3.04;rawP=6.13e-05;adjP=0.0007						TRPV2			SDR42E1			Axon guidance	12
CNTN1		hsa05215	Prostate cancer	48	2.29e-08		hsa04022	cGMP-PKG signaling pathway	88	0.00252		Regulation of actin cytoskeleton	94	C=213	O=94	E=43.58	R=2.16	rawP=5.07e-15	adjP=9.77e-14		CNTN1		RNA transport	61	C=151;O=61;E=21.77;R=2.80;rawP=5.26e-15;adjP=9.47e-14							RASSF9		Axon guidance	20	C=129;O=20;E=7.82;R=2.56;rawP=9.98e-05;adjP=0.0011						CNTN1			RASSF9			Malaria	7
PROK2		hsa05131	Shigellosis	38	5.57e-08		hsa04115	p53 signaling pathway	42	0.00252		Adherens junction	45	C=73	O=45	E=14.94	R=3.01	rawP=2.20e-14	adjP=3.89e-13		PROK2		Ribosome biogenesis in eukaryotes	41	C=80;O=41;E=11.53;R=3.56;rawP=8.60e-15;adjP=1.42e-13							STRA6		NOD-like receptor signaling pathway	12	C=58;O=12;E=3.51;R=3.41;rawP=0.0002;adjP=0.0017						PROK2			STRA6			Chemokine signaling pathway	15
KCTD8		hsa04520	Adherens junction	41	1.1e-07		hsa05202	Transcriptional misregulation in cancer	93	0.00275		Small cell lung cancer	49	C=85	O=49	E=17.39	R=2.82	rawP=6.44e-14	adjP=1.05e-12		KCTD8		Prostate cancer	43	C=89;O=43;E=12.83;R=3.35;rawP=2.90e-14;adjP=4.42e-13							ABCC6P1		MAPK signaling pathway	32	C=268;O=32;E=16.24;R=1.97;rawP=0.0002;adjP=0.0017						KCTD8			ABCC6P1			ErbB signaling pathway	9
SNORD60		hsa04070	Phosphatidylinositol signaling system	50	1.52e-07		hsa04668	TNF signaling pathway	61	0.00313		Chemokine signaling pathway	84	C=189	O=84	E=38.67	R=2.17	rawP=8.54e-14	adjP=1.29e-12		SNORD60		Chronic myeloid leukemia	37	C=73;O=37;E=10.52;R=3.52;rawP=2.70e-13;adjP=3.82e-12							OAS3		Tryptophan metabolism	10	C=42;O=10;E=2.54;R=3.93;rawP=0.0002;adjP=0.0017						SNORD60			OAS3			Phenylalanine metabolism	4
SLC8A1		hsa05120	Epithelial cell signaling in Helicobacter pylori infection	38	2.47e-07		hsa03015	mRNA surveillance pathway	52	0.00322		p53 signaling pathway	42	C=68	O=42	E=13.91	R=3.02	rawP=1.46e-13	adjP=2.06e-12		SLC8A1		Oocyte meiosis	47	C=112;O=47;E=16.15;R=2.91;rawP=1.29e-12;adjP=1.70e-11							ZNF28		Staphylococcus aureus infection	11	C=55;O=11;E=3.33;R=3.30;rawP=0.0004;adjP=0.0027						SLC8A1			ZNF28			Vascular smooth muscle contraction	10
PROM2		hsa04064	NF-kappa B signaling pathway	48	2.56e-07		hsa04015	Rap1 signaling pathway	106	0.00406		RNA degradation	43	C=71	O=43	E=14.53	R=2.96	rawP=2.01e-13	adjP=2.66e-12		PROM2		Shigellosis	32	C=61;O=32;E=8.79;R=3.64;rawP=3.22e-12;adjP=3.98e-11							STAT6		Lysosome	18	C=121;O=18;E=7.33;R=2.46;rawP=0.0004;adjP=0.0027						PROM2			STAT6			Retinol metabolism	7
MIR877		hsa05212	Pancreatic cancer	37	2.97e-07		hsa05220	Chronic myeloid leukemia	43	0.00406		mRNA surveillance pathway	47	C=83	O=47	E=16.98	R=2.77	rawP=5.15e-13	adjP=6.42e-12		MIR877		Adherens junction	35	C=73;O=35;E=10.52;R=3.33;rawP=9.29e-12;adjP=1.08e-10							RIBC2		Rheumatoid arthritis	15	C=91;O=15;E=5.51;R=2.72;rawP=0.0004;adjP=0.0027						MIR877			RIBC2			Jak-STAT signaling pathway	12
MDGA2		hsa00250	Alanine, aspartate and glutamate metabolism	24	3.88e-07		hsa00250	Alanine, aspartate and glutamate metabolism	24	0.00406		Axon guidance	63	C=129	O=63	E=26.39	R=2.39	rawP=6.04e-13	adjP=7.11e-12		MDGA2		Acute myeloid leukemia	30	C=57;O=30;E=8.22;R=3.65;rawP=1.37e-11;adjP=1.51e-10							LOC100506451		Phagosome	21	C=153;O=21;E=9.27;R=2.27;rawP=0.0004;adjP=0.0027						MDGA2			LOC100506451			Leishmaniasis	7
SLC13A4		hsa04211	Longevity regulating pathway	47	4.58e-07		hsa05230	Central carbon metabolism in cancer	40	0.00406		Chronic myeloid leukemia	43	C=73	O=43	E=14.94	R=2.88	rawP=7.78e-13	adjP=8.68e-12		SLC13A4		Spliceosome	49	C=127;O=49;E=18.31;R=2.68;rawP=1.75e-11;adjP=1.82e-10							LRRK2		Chemokine signaling pathway	24	C=189;O=24;E=11.45;R=2.10;rawP=0.0005;adjP=0.0030						SLC13A4			LRRK2			Cell adhesion molecules (CAMs)	10
NGFR		hsa05221	Acute myeloid leukemia	33	4.99e-07		hsa04920	Adipocytokine signaling pathway	41	0.00567		Adipocytokine signaling pathway	41	C=68	O=41	E=13.91	R=2.95	rawP=8.95e-13	adjP=9.49e-12		NGFR		TGF-beta signaling pathway	37	C=84;O=37;E=12.11;R=3.06;rawP=5.54e-11;adjP=5.48e-10							PAX7		Hepatitis C	19	C=134;O=19;E=8.12;R=2.34;rawP=0.0005;adjP=0.0030						NGFR			PAX7			Phagosome	11
ADRA2C		hsa05100	Bacterial invasion of epithelial cells	41	5e-07		hsa04915	Estrogen signaling pathway	55	0.00567		Prostate cancer	48	C=89	O=48	E=18.21	R=2.64	rawP=3.34e-12	adjP=3.37e-11		ADRA2C		Cell cycle	47	C=124;O=47;E=17.88;R=2.63;rawP=9.19e-11;adjP=8.66e-10							ZNF486		Adipocytokine signaling pathway	12	C=68;O=12;E=4.12;R=2.91;rawP=0.0007;adjP=0.0035						ADRA2C			ZNF486			Bladder cancer	5
DBIL5P		hsa04911	Insulin secretion	43	9.65e-07		hsa04919	Thyroid hormone signaling pathway	63	0.00629		Purine metabolism	71	C=162	O=71	E=33.15	R=2.14	rawP=1.52e-11	adjP=1.46e-10		DBIL5P		Purine metabolism	56	C=162;O=56;E=23.35;R=2.40;rawP=1.06e-10;adjP=9.54e-10							KRT8P41		Epithelial cell signaling in Helicobacter pylori infection	12	C=68;O=12;E=4.12;R=2.91;rawP=0.0007;adjP=0.0035						DBIL5P			KRT8P41			Tyrosine metabolism	5
KCNMA1		hsa05132	Salmonella infection	43	1.42e-06		hsa05222	Small cell lung cancer	48	0.00765		Pancreatic cancer	40	C=70	O=40	E=14.32	R=2.79	rawP=1.85e-11	adjP=1.71e-10		KCNMA1		Pancreatic cancer	32	C=70;O=32;E=10.09;R=3.17;rawP=3.36e-10;adjP=2.89e-09							NIPSNAP3B		Small cell lung cancer	14	C=85;O=14;E=5.15;R=2.72;rawP=0.0006;adjP=0.0035						KCNMA1			NIPSNAP3B			Tryptophan metabolism	5
P2RY1		hsa04666	Fc gamma R-mediated phagocytosis	45	2.39e-06		hsa05131	Shigellosis	38	0.0081		Vascular smooth muscle contraction	56	C=116	O=56	E=23.73	R=2.36	rawP=2.03e-11	adjP=1.79e-10		P2RY1		p53 signaling pathway	31	C=68;O=31;E=9.80;R=3.16;rawP=6.89e-10;adjP=5.68e-09							EFCAB6		Steroid biosynthesis	6	C=19;O=6;E=1.15;R=5.21;rawP=0.0007;adjP=0.0035						P2RY1			EFCAB6			Carbohydrate digestion and absorption	5
ZBBX		hsa04370	VEGF signaling pathway	33	3.55e-06		hsa01522	Endocrine resistance	53	0.0103		Epithelial cell signaling in Helicobacter pylori infection	39	C=68	O=39	E=13.91	R=2.80	rawP=2.82e-11	adjP=2.39e-10		ZBBX		Chemokine signaling pathway	60	C=189;O=60;E=27.25;R=2.20;rawP=1.11e-09;adjP=8.79e-09							PGAM2		Cell adhesion molecules (CAMs)	18	C=133;O=18;E=8.06;R=2.23;rawP=0.0011;adjP=0.0052						ZBBX			PGAM2			Protein digestion and absorption	7
r_MER103C		hsa04914	Progesterone-mediated oocyte maturation	46	4.94e-06		hsa04141	Protein processing in endoplasmic reticulum	83	0.0115		Lysosome	57	C=121	O=57	E=24.76	R=2.30	rawP=4.65e-11	adjP=3.79e-10		r_MER103C		Small cell lung cancer	35	C=85;O=35;E=12.25;R=2.86;rawP=1.68e-09;adjP=1.28e-08							TTC18		Amyotrophic lateral sclerosis (ALS)	10	C=53;O=10;E=3.21;R=3.11;rawP=0.0012;adjP=0.0052						r_MER103C			TTC18			Other types of O-glycan biosynthesis	5
SNORA56		hsa04750	Inflammatory mediator regulation of TRP channels	46	6.83e-06		hsa04390	Hippo signaling pathway	77	0.0167		Shigellosis	36	C=61	O=36	E=12.48	R=2.88	rawP=5.21e-11	adjP=4.09e-10		SNORA56		ErbB signaling pathway	35	C=87;O=35;E=12.54;R=2.79;rawP=3.51e-09;adjP=2.57e-08							ZNF658B		Leishmaniasis	12	C=72;O=12;E=4.36;R=2.75;rawP=0.0012;adjP=0.0052						SNORA56			ZNF658B			Asthma	4
SNORA41		hsa04730	Long-term depression	32	7.24e-06		hsa05215	Prostate cancer	48	0.0171		Arginine and proline metabolism	33	C=54	O=33	E=11.05	R=2.99	rawP=8.88e-11	adjP=6.72e-10		SNORA41		Regulation of actin cytoskeleton	64	C=213;O=64;E=30.71;R=2.08;rawP=3.76e-09;adjP=2.66e-08							MEI1		Jak-STAT signaling pathway	20	C=155;O=20;E=9.39;R=2.13;rawP=0.0012;adjP=0.0052						SNORA41			MEI1
KCNQ2		hsa00562	Inositol phosphate metabolism	36	7.45e-06		hsa04310	Wnt signaling pathway	72	0.0172		Apoptosis	45	C=87	O=45	E=17.80	R=2.53	rawP=1.01e-10	adjP=7.38e-10		KCNQ2		Insulin signaling pathway	47	C=138;O=47;E=19.89;R=2.36;rawP=5.55e-09;adjP=3.79e-08							CRYGD		Chagas disease (American trypanosomiasis)	15	C=104;O=15;E=6.30;R=2.38;rawP=0.0015;adjP=0.0060						KCNQ2			CRYGD
SNORA79		hsa04012	ErbB signaling pathway	42	7.54e-06		hsa04520	Adherens junction	41	0.0174		Ribosome biogenesis in eukaryotes	42	C=80	O=42	E=16.37	R=2.57	rawP=2.29e-10	adjP=1.62e-09		SNORA79		Bacterial invasion of epithelial cells	30	C=70;O=30;E=10.09;R=2.97;rawP=7.81e-09;adjP=5.15e-08							CCDC40		Natural killer cell mediated cytotoxicity	18	C=136;O=18;E=8.24;R=2.18;rawP=0.0015;adjP=0.0060						SNORA79			CCDC40
PDE4A		hsa04912	GnRH signaling pathway	43	1.11e-05		hsa05221	Acute myeloid leukemia	33	0.0175		Chagas disease (American trypanosomiasis)	50	C=104	O=50	E=21.28	R=2.35	rawP=2.85e-10	adjP=1.95e-09		PDE4A		Progesterone-mediated oocyte maturation	34	C=86;O=34;E=12.40;R=2.74;rawP=9.92e-09;adjP=6.34e-08							RAB4B-EGLN2		Amoebiasis	15	C=106;O=15;E=6.42;R=2.34;rawP=0.0018;adjP=0.0070						PDE4A			RAB4B-EGLN2
FOSL1		hsa04213	Longevity regulating pathway - multiple species	33	1.17e-05		hsa05120	Epithelial cell signaling in Helicobacter pylori infection	38	0.0192		Toll-like receptor signaling pathway	49	C=102	O=49	E=20.87	R=2.35	rawP=4.42e-10	adjP=2.93e-09		FOSL1		Focal adhesion	60	C=200;O=60;E=28.83;R=2.08;rawP=1.21e-08;adjP=7.49e-08							THBS4		Osteoclast differentiation	17	C=128;O=17;E=7.76;R=2.19;rawP=0.0019;adjP=0.0072						FOSL1			THBS4
SCARNA14		hsa01521	EGFR tyrosine kinase inhibitor resistance	39	1.26e-05		hsa05212	Pancreatic cancer	37	0.0197		Acute myeloid leukemia	33	C=57	O=33	E=11.66	R=2.83	rawP=6.64e-10	adjP=4.27e-09		SCARNA14		Vascular smooth muscle contraction	41	C=116;O=41;E=16.72;R=2.45;rawP=1.52e-08;adjP=9.12e-08							OVOL2		Intestinal immune network for IgA production	9	C=48;O=9;E=2.91;R=3.09;rawP=0.0021;adjP=0.0077						SCARNA14			OVOL2
SNORA27		hsa04350	TGF-beta signaling pathway	40	1.28e-05		hsa04261	Adrenergic signaling in cardiomyocytes	74	0.0203		Fc gamma R-mediated phagocytosis	46	C=94	O=46	E=19.23	R=2.39	rawP=6.92e-10	adjP=4.31e-09		SNORA27		Adipocytokine signaling pathway	29	C=68;O=29;E=9.80;R=2.96;rawP=1.58e-08;adjP=9.20e-08							ZNF600		p53 signaling pathway	11	C=68;O=11;E=4.12;R=2.67;rawP=0.0025;adjP=0.0089						SNORA27			ZNF600
SLC9A9		hsa04662	B cell receptor signaling pathway	36	1.44e-05		hsa05203	Viral carcinogenesis	98	0.0205		Insulin signaling pathway	60	C=138	O=60	E=28.24	R=2.12	rawP=8.05e-10	adjP=4.74e-09		SLC9A9		T cell receptor signaling pathway	39	C=108;O=39;E=15.57;R=2.51;rawP=1.71e-08;adjP=9.67e-08							SDR16C5		Arachidonic acid metabolism	10	C=59;O=10;E=3.57;R=2.80;rawP=0.0027;adjP=0.0093						SLC9A9			SDR16C5
r_(TTATG)n		hsa05210	Colorectal cancer	32	1.44e-05		hsa05145	Toxoplasmosis	60	0.0243		RNA transport	64	C=151	O=64	E=30.90	R=2.07	rawP=8.03e-10	adjP=4.74e-09		r_(TTATG)n		Glycerophospholipid metabolism	32	C=80;O=32;E=11.53;R=2.77;rawP=1.91e-08;adjP=1.05e-07							SNORD117		Malaria	9	C=51;O=9;E=3.09;R=2.91;rawP=0.0033;adjP=0.0111						r_(TTATG)n			SNORD117
C2orf27A		hsa04924	Renin secretion	33	1.58e-05		hsa04550	Signaling pathways regulating pluripotency of stem cells	70	0.03		Tight junction	58	C=132	O=58	E=27.01	R=2.15	rawP=9.35e-10	adjP=5.36e-09		C2orf27A		Arginine and proline metabolism	25	C=54;O=25;E=7.78;R=3.21;rawP=2.06e-08;adjP=1.10e-07							ZNF808		Type I diabetes mellitus	8	C=43;O=8;E=2.61;R=3.07;rawP=0.0039;adjP=0.0128						C2orf27A			ZNF808
TMEM221		hsa05213	Endometrial cancer	28	1.98e-05		hsa04933	AGE-RAGE signaling pathway in diabetic complications	52	0.03		Progesterone-mediated oocyte maturation	43	C=86	O=43	E=17.60	R=2.44	rawP=1.05e-09	adjP=5.86e-09		TMEM221		Colorectal cancer	27	C=62;O=27;E=8.94;R=3.02;rawP=2.86e-08;adjP=1.49e-07							ABHD1		Vascular smooth muscle contraction	15	C=116;O=15;E=7.03;R=2.13;rawP=0.0044;adjP=0.0140						TMEM221			ABHD1
PREX2		hsa04340	Hedgehog signaling pathway	26	2.21e-05		hsa04144	Endocytosis	120	0.03		TGF-beta signaling pathway	42	C=84	O=42	E=17.19	R=2.44	rawP=1.63e-09	adjP=8.80e-09		PREX2		Toxoplasmosis	44	C=132;O=44;E=19.03;R=2.31;rawP=3.47e-08;adjP=1.72e-07							C9orf103		Pentose phosphate pathway	6	C=27;O=6;E=1.64;R=3.67;rawP=0.0048;adjP=0.0149						PREX2			C9orf103
r_LTR33		hsa04658	Th1 and Th2 cell differentiation	42	2.39e-05		hsa04921	Oxytocin signaling pathway	77	0.0331		ErbB signaling pathway	43	C=87	O=43	E=17.80	R=2.42	rawP=1.66e-09	adjP=8.80e-09		r_LTR33		Tight junction	44	C=132;O=44;E=19.03;R=2.31;rawP=3.47e-08;adjP=1.72e-07							SHROOM2		Pathways in cancer	32	C=326;O=32;E=19.75;R=1.62;rawP=0.0052;adjP=0.0157						r_LTR33			SHROOM2
CTRL		hsa05219	Bladder cancer	23	5.55e-05		hsa05100	Bacterial invasion of epithelial cells	41	0.045		Hepatitis C	58	C=134	O=58	E=27.42	R=2.12	rawP=1.88e-09	adjP=9.72e-09		CTRL		Fc gamma R-mediated phagocytosis	35	C=94;O=35;E=13.55;R=2.58;rawP=3.71e-08;adjP=1.79e-07							FSTL4		Calcium signaling pathway	20	C=177;O=20;E=10.72;R=1.86;rawP=0.0055;adjP=0.0162						CTRL			FSTL4
KIF26B												Bacterial invasion of epithelial cells	37	C=70	O=37	E=14.32	R=2.58	rawP=2.07e-09	adjP=1.03e-08		KIF26B		Endometrial cancer	24	C=52;O=24;E=7.50;R=3.20;rawP=4.24e-08;adjP=2.00e-07							LOC440356		Allograft rejection	7	C=37;O=7;E=2.24;R=3.12;rawP=0.0061;adjP=0.0176						KIF26B			LOC440356
SH3RF2												Oocyte meiosis	51	C=112	O=51	E=22.92	R=2.23	rawP=2.09e-09	adjP=1.03e-08		SH3RF2		Axon guidance	43	C=129;O=43;E=18.60;R=2.31;rawP=4.93e-08;adjP=2.22e-07							ECM1		Complement and coagulation cascades	10	C=69;O=10;E=4.18;R=2.39;rawP=0.0084;adjP=0.0236						SH3RF2			ECM1
PLXNC1												VEGF signaling pathway	39	C=76	O=39	E=15.55	R=2.51	rawP=2.36e-09	adjP=1.14e-08		PLXNC1		Pyrimidine metabolism	36	C=99;O=36;E=14.27;R=2.52;rawP=4.85e-08;adjP=2.22e-07							DNASE1L2		N-Glycan biosynthesis	8	C=49;O=8;E=2.97;R=2.69;rawP=0.0087;adjP=0.0239						PLXNC1			DNASE1L2
NME1-NME2												Calcium signaling pathway	70	C=177	O=70	E=36.22	R=1.93	rawP=4.76e-09	adjP=2.24e-08		NME1-NME2		B cell receptor signaling pathway	30	C=75;O=30;E=10.81;R=2.77;rawP=5.26e-08;adjP=2.31e-07							SYP		Pyruvate metabolism	7	C=40;O=7;E=2.42;R=2.89;rawP=0.0095;adjP=0.0255						NME1-NME2			SYP
ETV4												Cell cycle	54	C=124	O=54	E=25.37	R=2.13	rawP=5.13e-09	adjP=2.36e-08		ETV4		VEGF signaling pathway	30	C=76;O=30;E=10.96;R=2.74;rawP=7.49e-08;adjP=3.22e-07							IGFL2		RIG-I-like receptor signaling pathway	10	C=71;O=10;E=4.30;R=2.32;rawP=0.0103;adjP=0.0271						ETV4			IGFL2
PION												Phosphatidylinositol signaling system	39	C=78	O=39	E=15.96	R=2.44	rawP=6.17e-09	adjP=2.75e-08		PION		Glioma	27	C=65;O=27;E=9.37;R=2.88;rawP=9.52e-08;adjP=4.01e-07							RAD9B		Graft-versus-host disease	7	C=41;O=7;E=2.48;R=2.82;rawP=0.0109;adjP=0.0281						PION			RAD9B
MATK												NOD-like receptor signaling pathway	32	C=58	O=32	E=11.87	R=2.70	rawP=6.23e-09	adjP=2.75e-08		MATK		Non-small cell lung cancer	24	C=54;O=24;E=7.78;R=3.08;rawP=1.04e-07;adjP=4.29e-07							ZNF688		Propanoate metabolism	6	C=32;O=6;E=1.94;R=3.09;rawP=0.0114;adjP=0.0287						MATK			ZNF688
SLC16A6												Glycerophospholipid metabolism	39	C=80	O=39	E=16.37	R=2.38	rawP=1.53e-08	adjP=6.62e-08		SLC16A6		Phosphatidylinositol signaling system	30	C=78;O=30;E=11.24;R=2.67;rawP=1.48e-07;adjP=5.86e-07							MPZL3		Bladder cancer	7	C=42;O=7;E=2.54;R=2.75;rawP=0.0124;adjP=0.0300						SLC16A6			MPZL3
SSPN												Inositol phosphate metabolism	31	C=57	O=31	E=11.66	R=2.66	rawP=1.70e-08	adjP=7.21e-08		SSPN		Renal cell carcinoma	28	C=70;O=28;E=10.09;R=2.77;rawP=1.45e-07;adjP=5.86e-07							CCDC87		Adherens junction	10	C=73;O=10;E=4.42;R=2.26;rawP=0.0124;adjP=0.0300						SSPN			CCDC87
KIAA1239												Pyrimidine metabolism	45	C=99	O=45	E=20.26	R=2.22	rawP=1.93e-08	adjP=8.02e-08		KIAA1239		Hedgehog signaling pathway	24	C=56;O=24;E=8.07;R=2.97;rawP=2.40e-07;adjP=9.32e-07							LOC100507463		Arginine and proline metabolism	8	C=54;O=8;E=3.27;R=2.45;rawP=0.0155;adjP=0.0368						KIAA1239			LOC100507463
SNORD18B												B cell receptor signaling pathway	37	C=75	O=37	E=15.35	R=2.41	rawP=2.38e-08	adjP=9.70e-08		SNORD18B		GnRH signaling pathway	35	C=101;O=35;E=14.56;R=2.40;rawP=2.90e-07;adjP=1.08e-06							r_Tigger14a		Antigen processing and presentation	10	C=76;O=10;E=4.60;R=2.17;rawP=0.0162;adjP=0.0377						SNORD18B			r_Tigger14a
CNTF												Leukocyte transendothelial migration	50	C=116	O=50	E=23.73	R=2.11	rawP=2.80e-08	adjP=1.12e-07		CNTF		Epithelial cell signaling in Helicobacter pylori infection	27	C=68;O=27;E=9.80;R=2.75;rawP=2.87e-07;adjP=1.08e-06							GPNMB		African trypanosomiasis	6	C=35;O=6;E=2.12;R=2.83;rawP=0.0175;adjP=0.0400						CNTF			GPNMB
SMCR5												Bladder cancer	25	C=42	O=25	E=8.59	R=2.91	rawP=3.62e-08	adjP=1.41e-07		SMCR5		Alanine, aspartate and glutamate metabolism	17	C=32;O=17;E=4.61;R=3.69;rawP=3.14e-07;adjP=1.15e-06							PYROXD2		Gap junction	11	C=90;O=11;E=5.45;R=2.02;rawP=0.0201;adjP=0.0434						SMCR5			PYROXD2
PVRL4												Long-term depression	35	C=70	O=35	E=14.32	R=2.44	rawP=3.65e-08	adjP=1.41e-07		PVRL4		Glycosaminoglycan biosynthesis - heparan sulfate	15	C=26;O=15;E=3.75;R=4.00;rawP=3.75e-07;adjP=1.35e-06							BMPER		Fat digestion and absorption	7	C=46;O=7;E=2.79;R=2.51;rawP=0.0199;adjP=0.0434						PVRL4			BMPER
HTR7												GnRH signaling pathway	45	C=101	O=45	E=20.67	R=2.18	rawP=4.08e-08	adjP=1.54e-07		HTR7		Lysosome	39	C=121;O=39;E=17.44;R=2.24;rawP=5.41e-07;adjP=1.91e-06							ZNF862		SNARE interactions in vesicular transport	6	C=36;O=6;E=2.18;R=2.75;rawP=0.0200;adjP=0.0434						HTR7			ZNF862
KCNA3												T cell receptor signaling pathway	47	C=108	O=47	E=22.10	R=2.13	rawP=5.04e-08	adjP=1.87e-07		KCNA3		Long-term depression	27	C=70;O=27;E=10.09;R=2.68;rawP=5.72e-07;adjP=1.99e-06							C1orf88		Inositol phosphate metabolism	8	C=57;O=8;E=3.45;R=2.32;rawP=0.0210;adjP=0.0438						KCNA3			C1orf88
UGT2B15												Colorectal cancer	32	C=62	O=32	E=12.69	R=2.52	rawP=5.28e-08	adjP=1.93e-07		UGT2B15		Chagas disease (American trypanosomiasis)	35	C=104;O=35;E=14.99;R=2.33;rawP=6.44e-07;adjP=2.20e-06							ANXA9		Peroxisome	10	C=79;O=10;E=4.79;R=2.09;rawP=0.0208;adjP=0.0438						UGT2B15			ANXA9
LOC100128361												Osteoclast differentiation	53	C=128	O=53	E=26.19	R=2.02	rawP=5.61e-08	adjP=2.02e-07		LOC100128361		Fc epsilon RI signaling pathway	29	C=79;O=29;E=11.39;R=2.55;rawP=7.51e-07;adjP=2.52e-06							WNT16										LOC100128361			WNT16
MIR4800												Endometrial cancer	28	C=52	O=28	E=10.64	R=2.63	rawP=1.10e-07	adjP=3.89e-07		MIR4800		Aminoacyl-tRNA biosynthesis	25	C=63;O=25;E=9.08;R=2.75;rawP=7.94e-07;adjP=2.62e-06							CAPN5										MIR4800			CAPN5
SYT10												Renal cell carcinoma	34	C=70	O=34	E=14.32	R=2.37	rawP=1.41e-07	adjP=4.90e-07		SYT10		Calcium signaling pathway	50	C=177;O=50;E=25.52;R=1.96;rawP=1.39e-06;adjP=4.51e-06							UNC5CL										SYT10			UNC5CL
LOC100128071												Amoebiasis	45	C=106	O=45	E=21.69	R=2.07	rawP=2.31e-07	adjP=7.90e-07		LOC100128071		Inositol phosphate metabolism	23	C=57;O=23;E=8.22;R=2.80;rawP=1.54e-06;adjP=4.92e-06							HMX2										LOC100128071			HMX2
TNFSF9												Alanine, aspartate and glutamate metabolism	20	C=32	O=20	E=6.55	R=3.05	rawP=2.76e-07	adjP=9.29e-07		TNFSF9		Ribosome	31	C=92;O=31;E=13.26;R=2.34;rawP=2.66e-06;adjP=8.36e-06							CCNO										TNFSF9			CCNO
SNORD88B												Spliceosome	51	C=127	O=51	E=25.98	R=1.96	rawP=3.12e-07	adjP=1.03e-06		SNORD88B		Melanogenesis	33	C=101;O=33;E=14.56;R=2.27;rawP=2.79e-06;adjP=8.63e-06							LRRC6										SNORD88B			LRRC6
C12orf39												Cytokine-cytokine receptor interaction	89	C=265	O=89	E=54.22	R=1.64	rawP=4.00e-07	adjP=1.30e-06		C12orf39		Type II diabetes mellitus	20	C=48;O=20;E=6.92;R=2.89;rawP=4.06e-06;adjP=1.24e-05							CD70										C12orf39			CD70
SNORA69												Fc epsilon RI signaling pathway	36	C=79	O=36	E=16.16	R=2.23	rawP=4.54e-07	adjP=1.46e-06		SNORA69		mTOR signaling pathway	21	C=52;O=21;E=7.50;R=2.80;rawP=4.27e-06;adjP=1.28e-05							TGFB1I1										SNORA69			TGFB1I1
SNORD29												Glioma	31	C=65	O=31	E=13.30	R=2.33	rawP=8.23e-07	adjP=2.60e-06		SNORD29		Apoptosis	29	C=87;O=29;E=12.54;R=2.31;rawP=7.03e-06;adjP=2.08e-05							MYCNOS										SNORD29			MYCNOS
r_L1PB3												Non-small cell lung cancer	27	C=54	O=27	E=11.05	R=2.44	rawP=1.30e-06	adjP=4.05e-06		r_L1PB3		Long-term potentiation	25	C=70;O=25;E=10.09;R=2.48;rawP=7.51e-06;adjP=2.18e-05							PRR15										r_L1PB3			PRR15
VSTM2B												Jak-STAT signaling pathway	57	C=155	O=57	E=31.71	R=1.80	rawP=1.99e-06	adjP=6.11e-06		VSTM2B		Bladder cancer	18	C=42;O=18;E=6.05;R=2.97;rawP=7.60e-06;adjP=2.18e-05							HSD17B14										VSTM2B			HSD17B14
ADAP1												mTOR signaling pathway	26	C=52	O=26	E=10.64	R=2.44	rawP=2.03e-06	adjP=6.15e-06		ADAP1		Pancreatic secretion	32	C=101;O=32;E=14.56;R=2.20;rawP=8.13e-06;adjP=2.30e-05							NOTCH1										ADAP1			NOTCH1
TEX14												Gap junction	38	C=90	O=38	E=18.41	R=2.06	rawP=2.28e-06	adjP=6.81e-06		TEX14		Hepatitis C	39	C=134;O=39;E=19.32;R=2.02;rawP=8.87e-06;adjP=2.47e-05							MAMSTR										TEX14			MAMSTR
LOC100506136												Hedgehog signaling pathway	27	C=56	O=27	E=11.46	R=2.36	rawP=3.19e-06	adjP=9.39e-06		LOC100506136		Glycosaminoglycan biosynthesis - chondroitin sulfate	12	C=22;O=12;E=3.17;R=3.78;rawP=1.25e-05;adjP=3.44e-05							C6orf174										LOC100506136			C6orf174
AURKC												Systemic lupus erythematosus	51	C=136	O=51	E=27.83	R=1.83	rawP=3.49e-06	adjP=1.01e-05		AURKC		Valine, leucine and isoleucine biosynthesis	8	C=11;O=8;E=1.59;R=5.05;rawP=2.03e-05;adjP=5.51e-05							PAPPA										AURKC			PAPPA
NOS2												Proximal tubule bicarbonate reclamation	15	C=23	O=15	E=4.71	R=3.19	rawP=4.11e-06	adjP=1.18e-05		NOS2		Proximal tubule bicarbonate reclamation	12	C=23;O=12;E=3.32;R=3.62;rawP=2.27e-05;adjP=6.07e-05							ADAMTS16										NOS2			ADAMTS16
PADI4												Glycosaminoglycan biosynthesis - heparan sulfate	16	C=26	O=16	E=5.32	R=3.01	rawP=5.91e-06	adjP=1.65e-05		PADI4		Mucin type O-Glycan biosynthesis	14	C=30;O=14;E=4.32;R=3.24;rawP=2.43e-05;adjP=6.42e-05							NTRK2										PADI4			NTRK2
DGKQ												Glycosphingolipid biosynthesis - lacto and neolacto series	16	C=26	O=16	E=5.32	R=3.01	rawP=5.91e-06	adjP=1.65e-05		DGKQ		Toll-like receptor signaling pathway	31	C=102;O=31;E=14.70;R=2.11;rawP=2.81e-05;adjP=7.32e-05							LOC153684										DGKQ			LOC153684
r_MER52C												RIG-I-like receptor signaling pathway	31	C=71	O=31	E=14.53	R=2.13	rawP=8.32e-06	adjP=2.24e-05		r_MER52C		Huntington's disease	47	C=183;O=47;E=26.38;R=1.78;rawP=4.30e-05;adjP=0.0001							SNORD105B										r_MER52C			SNORD105B
NRL												Pancreatic secretion	40	C=101	O=40	E=20.67	R=1.94	rawP=8.35e-06	adjP=2.24e-05		NRL		Osteoclast differentiation	36	C=128;O=36;E=18.45;R=1.95;rawP=4.31e-05;adjP=0.0001							LOC100133161										NRL			LOC100133161
SNORD72												Melanogenesis	40	C=101	O=40	E=20.67	R=1.94	rawP=8.35e-06	adjP=2.24e-05		SNORD72		Glycosaminoglycan biosynthesis - keratan sulfate	9	C=15;O=9;E=2.16;R=4.16;rawP=5.84e-05;adjP=0.0001							DPP7										SNORD72			DPP7
C19orf57												Rheumatoid arthritis	37	C=91	O=37	E=18.62	R=1.99	rawP=8.83e-06	adjP=2.34e-05		C19orf57		Notch signaling pathway	18	C=47;O=18;E=6.78;R=2.66;rawP=4.77e-05;adjP=0.0001							RTEL1-TNFRSF6B										C19orf57			RTEL1-TNFRSF6B
RHBDL1												Amyotrophic lateral sclerosis (ALS)	25	C=53	O=25	E=10.84	R=2.31	rawP=1.19e-05	adjP=3.11e-05		RHBDL1		Aldosterone-regulated sodium reabsorption	16	C=42;O=16;E=6.05;R=2.64;rawP=0.0001;adjP=0.0002							SLC2A10										RHBDL1			SLC2A10
LOC283174												Vasopressin-regulated water reabsorption	22	C=44	O=22	E=9.00	R=2.44	rawP=1.23e-05	adjP=3.18e-05		LOC283174		Melanoma	23	C=71;O=23;E=10.24;R=2.25;rawP=9.94e-05;adjP=0.0002							CD163L1										LOC283174			CD163L1
LRRN1												Mucin type O-Glycan biosynthesis	17	C=30	O=17	E=6.14	R=2.77	rawP=1.43e-05	adjP=3.65e-05		LRRN1		Arrhythmogenic right ventricular cardiomyopathy (ARVC)	24	C=74;O=24;E=10.67;R=2.25;rawP=6.94e-05;adjP=0.0002							SLC9B1										LRRN1			SLC9B1
TAL2												Long-term potentiation	30	C=70	O=30	E=14.32	R=2.09	rawP=1.80e-05	adjP=4.54e-05		TAL2		Glycosphingolipid biosynthesis - lacto and neolacto series	12	C=26;O=12;E=3.75;R=3.20;rawP=0.0001;adjP=0.0002							PLEK2										TAL2			PLEK2
RTEL1												Arrhythmogenic right ventricular cardiomyopathy (ARVC)	31	C=74	O=31	E=15.14	R=2.05	rawP=2.28e-05	adjP=5.69e-05		RTEL1		Lysine degradation	17	C=44;O=17;E=6.34;R=2.68;rawP=6.75e-05;adjP=0.0002							DNER										RTEL1			DNER
PTPRB												Leishmaniasis	30	C=72	O=30	E=14.73	R=2.04	rawP=3.47e-05	adjP=8.55e-05		PTPRB		Gap junction	27	C=90;O=27;E=12.97;R=2.08;rawP=0.0001;adjP=0.0002							HDHD1										PTPRB			HDHD1
ZSCAN5A												Dorso-ventral axis formation	14	C=24	O=14	E=4.91	R=2.85	rawP=5.34e-05	adjP=0.0001		ZSCAN5A		Thyroid cancer	13	C=29;O=13;E=4.18;R=3.11;rawP=7.98e-05;adjP=0.0002							PHYHD1										ZSCAN5A			PHYHD1
TENC1												Valine, leucine and isoleucine degradation	21	C=44	O=21	E=9.00	R=2.33	rawP=4.72e-05	adjP=0.0001		TENC1		NOD-like receptor signaling pathway	20	C=58;O=20;E=8.36;R=2.39;rawP=0.0001;adjP=0.0002							FAM156A										TENC1			FAM156A
LOC100506124												Notch signaling pathway	22	C=47	O=22	E=9.62	R=2.29	rawP=4.56e-05	adjP=0.0001		LOC100506124		Selenocompound metabolism	9	C=17;O=9;E=2.45;R=3.67;rawP=0.0002;adjP=0.0004							ZFP28										LOC100506124			ZFP28
FGF20												Ether lipid metabolism	18	C=36	O=18	E=7.37	R=2.44	rawP=7.56e-05	adjP=0.0002		FGF20		Dorso-ventral axis formation	11	C=24;O=11;E=3.46;R=3.18;rawP=0.0002;adjP=0.0004							LOC100132273										FGF20			LOC100132273
SLC17A7												Phagosome	52	C=153	O=52	E=31.30	R=1.66	rawP=6.57e-05	adjP=0.0002		SLC17A7		Amoebiasis	30	C=106;O=30;E=15.28;R=1.96;rawP=0.0002;adjP=0.0004							SIGLEC11										SLC17A7			SIGLEC11
C2orf55												Glycosaminoglycan biosynthesis - keratan sulfate	10	C=15	O=10	E=3.07	R=3.26	rawP=0.0001	adjP=0.0002		C2orf55		Vasopressin-regulated water reabsorption	16	C=44;O=16;E=6.34;R=2.52;rawP=0.0003;adjP=0.0006							SNORD125										C2orf55			SNORD125
MIR9-2												Salivary secretion	34	C=89	O=34	E=18.21	R=1.87	rawP=9.04e-05	adjP=0.0002		MIR9-2		Vibrio cholerae infection	18	C=54;O=18;E=7.78;R=2.31;rawP=0.0004;adjP=0.0009							IGSF9										MIR9-2			IGSF9
BRSK2												Natural killer cell mediated cytotoxicity	47	C=136	O=47	E=27.83	R=1.69	rawP=9.08e-05	adjP=0.0002		BRSK2		Glycosphingolipid biosynthesis - ganglio series	8	C=15;O=8;E=2.16;R=3.70;rawP=0.0005;adjP=0.0010							STYK1										BRSK2			STYK1
SNORA1												Glycosphingolipid biosynthesis - ganglio series	10	C=15	O=10	E=3.07	R=3.26	rawP=0.0001	adjP=0.0002		SNORA1		Basal cell carcinoma	18	C=55;O=18;E=7.93;R=2.27;rawP=0.0005;adjP=0.0010							NOL3										SNORA1			NOL3
KLHL36												Sphingolipid metabolism	19	C=40	O=19	E=8.18	R=2.32	rawP=0.0001	adjP=0.0002		KLHL36		Gastric acid secretion	22	C=74;O=22;E=10.67;R=2.06;rawP=0.0005;adjP=0.0010							NRK										KLHL36			NRK
EPX												Selenocompound metabolism	11	C=17	O=11	E=3.48	R=3.16	rawP=9.38e-05	adjP=0.0002		EPX		Nitrogen metabolism	10	C=23;O=10;E=3.32;R=3.02;rawP=0.0007;adjP=0.0014							CEACAM19										EPX			CEACAM19
SNORA70F												Gastric acid secretion	30	C=74	O=30	E=15.14	R=1.98	rawP=6.43e-05	adjP=0.0002		SNORA70F		Leukocyte transendothelial migration	30	C=116;O=30;E=16.72;R=1.79;rawP=0.0008;adjP=0.0016							PARVB										SNORA70F			PARVB
r_(CGAGG)n												Type II diabetes mellitus	22	C=48	O=22	E=9.82	R=2.24	rawP=6.80e-05	adjP=0.0002		r_(CGAGG)n		RIG-I-like receptor signaling pathway	21	C=71;O=21;E=10.24;R=2.05;rawP=0.0008;adjP=0.0016							SYTL1										r_(CGAGG)n			SYTL1
r_LTR3A												Glycerolipid metabolism	22	C=50	O=22	E=10.23	R=2.15	rawP=0.0001	adjP=0.0002		r_LTR3A		Carbohydrate digestion and absorption	15	C=44;O=15;E=6.34;R=2.36;rawP=0.0009;adjP=0.0018							ASB9										r_LTR3A			ASB9
CCDC17												Aldosterone-regulated sodium reabsorption	20	C=42	O=20	E=8.59	R=2.33	rawP=7.41e-05	adjP=0.0002		CCDC17		Valine, leucine and isoleucine degradation	15	C=44;O=15;E=6.34;R=2.36;rawP=0.0009;adjP=0.0018							CCDC157										CCDC17			CCDC157
REP15												Peroxisome	31	C=79	O=31	E=16.16	R=1.92	rawP=0.0001	adjP=0.0002		REP15		Ether lipid metabolism	13	C=36;O=13;E=5.19;R=2.51;rawP=0.0010;adjP=0.0019							SNORD67										REP15			SNORD67
SGCD												Phenylalanine metabolism	11	C=17	O=11	E=3.48	R=3.16	rawP=9.38e-05	adjP=0.0002		SGCD		Cardiac muscle contraction	22	C=77;O=22;E=11.10;R=1.98;rawP=0.0010;adjP=0.0019							FOLR1										SGCD			FOLR1
GABRA5												Thyroid cancer	15	C=29	O=15	E=5.93	R=2.53	rawP=0.0002	adjP=0.0004		GABRA5		Jak-STAT signaling pathway	37	C=155;O=37;E=22.34;R=1.66;rawP=0.0012;adjP=0.0023							DNHD1										GABRA5			DNHD1
KCNN2												Protein digestion and absorption	31	C=81	O=31	E=16.57	R=1.87	rawP=0.0002	adjP=0.0004		KCNN2		Salivary secretion	24	C=89;O=24;E=12.83;R=1.87;rawP=0.0014;adjP=0.0026							PRICKLE4										KCNN2			PRICKLE4
LOC100505666												Carbohydrate digestion and absorption	20	C=44	O=20	E=9.00	R=2.22	rawP=0.0002	adjP=0.0004		LOC100505666		Protein digestion and absorption	22	C=81;O=22;E=11.68;R=1.88;rawP=0.0020;adjP=0.0037							CYP2S1										LOC100505666			CYP2S1
r_MER67C												Melanoma	28	C=71	O=28	E=14.53	R=1.93	rawP=0.0002	adjP=0.0004		r_MER67C		Circadian rhythm - mammal	9	C=22;O=9;E=3.17;R=2.84;rawP=0.0022;adjP=0.0041							SCN8A										r_MER67C			SCN8A
GABRD												N-Glycan biosynthesis	21	C=49	O=21	E=10.03	R=2.09	rawP=0.0003	adjP=0.0006		GABRD		Amino sugar and nucleotide sugar metabolism	15	C=48;O=15;E=6.92;R=2.17;rawP=0.0023;adjP=0.0042							NGEF										GABRD			NGEF
LRFN4												Butanoate metabolism	15	C=30	O=15	E=6.14	R=2.44	rawP=0.0003	adjP=0.0006		LRFN4		Sphingolipid metabolism	13	C=40;O=13;E=5.77;R=2.25;rawP=0.0030;adjP=0.0054							EXD3										LRFN4			EXD3
HECW1												Valine, leucine and isoleucine biosynthesis	8	C=11	O=8	E=2.25	R=3.55	rawP=0.0003	adjP=0.0006		HECW1		Cytokine-cytokine receptor interaction	55	C=265;O=55;E=38.20;R=1.44;rawP=0.0031;adjP=0.0056							SORCS1										HECW1			SORCS1
r_ERVL-int												Fat digestion and absorption	20	C=46	O=20	E=9.41	R=2.12	rawP=0.0003	adjP=0.0006		r_ERVL-int		Protein export	9	C=23;O=9;E=3.32;R=2.71;rawP=0.0032;adjP=0.0057							FCGBP										r_ERVL-int			FCGBP
FBF1												Aminoacyl-tRNA biosynthesis	25	C=63	O=25	E=12.89	R=1.94	rawP=0.0004	adjP=0.0007		FBF1		Peroxisome	21	C=79;O=21;E=11.39;R=1.84;rawP=0.0033;adjP=0.0058							ARMC3										FBF1			ARMC3
KLHL31												Pyruvate metabolism	18	C=40	O=18	E=8.18	R=2.20	rawP=0.0004	adjP=0.0007		KLHL31		Fructose and mannose metabolism	12	C=36;O=12;E=5.19;R=2.31;rawP=0.0034;adjP=0.0060							PCDH19										KLHL31			PCDH19
LOC646626												Glycosaminoglycan biosynthesis - chondroitin sulfate	12	C=22	O=12	E=4.50	R=2.67	rawP=0.0004	adjP=0.0007		LOC646626		Glycerolipid metabolism	15	C=50;O=15;E=7.21;R=2.08;rawP=0.0036;adjP=0.0063							OASL										LOC646626			OASL
NUAK2												Cell adhesion molecules (CAMs)	44	C=133	O=44	E=27.21	R=1.62	rawP=0.0004	adjP=0.0007		NUAK2		Glycolysis / Gluconeogenesis	18	C=65;O=18;E=9.37;R=1.92;rawP=0.0040;adjP=0.0069							GGTLC2										NUAK2			GGTLC2
LOC257358												Steroid biosynthesis	11	C=19	O=11	E=3.89	R=2.83	rawP=0.0004	adjP=0.0007		LOC257358		Vitamin digestion and absorption	9	C=24;O=9;E=3.46;R=2.60;rawP=0.0045;adjP=0.0077							EPS8L2										LOC257358			EPS8L2
TMEM47												Circadian rhythm - mammal	12	C=22	O=12	E=4.50	R=2.67	rawP=0.0004	adjP=0.0007		TMEM47		Bile secretion	19	C=71;O=19;E=10.24;R=1.86;rawP=0.0047;adjP=0.0080							KCNE4										TMEM47			KCNE4
FOXI3												ECM-receptor interaction	31	C=85	O=31	E=17.39	R=1.78	rawP=0.0005	adjP=0.0009		FOXI3		Hypertrophic cardiomyopathy (HCM)	21	C=83;O=21;E=11.96;R=1.76;rawP=0.0062;adjP=0.0104							LOC285456										FOXI3			LOC285456
TLL1												Lysine degradation	19	C=44	O=19	E=9.00	R=2.11	rawP=0.0005	adjP=0.0009		TLL1		Amyotrophic lateral sclerosis (ALS)	15	C=53;O=15;E=7.64;R=1.96;rawP=0.0065;adjP=0.0108							GBX2										TLL1			GBX2
GIP												Propanoate metabolism	15	C=32	O=15	E=6.55	R=2.29	rawP=0.0007	adjP=0.0012		GIP		Phenylalanine metabolism	7	C=17;O=7;E=2.45;R=2.86;rawP=0.0066;adjP=0.0109							GDPD3										GIP			GDPD3
CHRDL1												Nitrogen metabolism	12	C=23	O=12	E=4.71	R=2.55	rawP=0.0007	adjP=0.0012		CHRDL1		Butanoate metabolism	10	C=30;O=10;E=4.32;R=2.31;rawP=0.0073;adjP=0.0119							LOC100294362										CHRDL1			LOC100294362
r_LTR30												Glycine, serine and threonine metabolism	15	C=32	O=15	E=6.55	R=2.29	rawP=0.0007	adjP=0.0012		r_LTR30		Rheumatoid arthritis	22	C=91;O=22;E=13.12;R=1.68;rawP=0.0091;adjP=0.0148							FER1L5										r_LTR30			FER1L5
TMEM171												Glycolysis / Gluconeogenesis	25	C=65	O=25	E=13.30	R=1.88	rawP=0.0007	adjP=0.0012		TMEM171		Glyoxylate and dicarboxylate metabolism	7	C=18;O=7;E=2.59;R=2.70;rawP=0.0095;adjP=0.0153							MAP6										TMEM171			MAP6
RSPH10B												Hypertrophic cardiomyopathy (HCM)	30	C=83	O=30	E=16.98	R=1.77	rawP=0.0007	adjP=0.0012		RSPH10B		Cysteine and methionine metabolism	11	C=36;O=11;E=5.19;R=2.12;rawP=0.0102;adjP=0.0163							ZNF658B										RSPH10B			ZNF658B
MORN1												Tryptophan metabolism	18	C=42	O=18	E=8.59	R=2.09	rawP=0.0008	adjP=0.0014		MORN1		Pathogenic Escherichia coli infection	15	C=56;O=15;E=8.07;R=1.86;rawP=0.0112;adjP=0.0176							NRG4										MORN1			NRG4
PPFIBP2												Sulfur relay system	7	C=10	O=7	E=2.05	R=3.42	rawP=0.0010	adjP=0.0017		PPFIBP2		Fat digestion and absorption	13	C=46;O=13;E=6.63;R=1.96;rawP=0.0111;adjP=0.0176							CYP7B1										PPFIBP2			CYP7B1
NOX5												Pentose phosphate pathway	13	C=27	O=13	E=5.52	R=2.35	rawP=0.0012	adjP=0.0020		NOX5		Glycine, serine and threonine metabolism	10	C=32;O=10;E=4.61;R=2.17;rawP=0.0119;adjP=0.0186							SHISA4										NOX5			SHISA4
SNORD38B												Dilated cardiomyopathy	31	C=90	O=31	E=18.41	R=1.68	rawP=0.0014	adjP=0.0023		SNORD38B		Leishmaniasis	18	C=72;O=18;E=10.38;R=1.73;rawP=0.0122;adjP=0.0189							ZNF816										SNORD38B			ZNF816
SCN1B												Vibrio cholerae infection	21	C=54	O=21	E=11.05	R=1.90	rawP=0.0015	adjP=0.0025		SCN1B		Base excision repair	10	C=33;O=10;E=4.76;R=2.10;rawP=0.0150;adjP=0.0230							SLIT3										SCN1B			SLIT3
GPR37L1												Antigen processing and presentation	27	C=76	O=27	E=15.55	R=1.74	rawP=0.0017	adjP=0.0028		GPR37L1		Dilated cardiomyopathy	21	C=90;O=21;E=12.97;R=1.62;rawP=0.0159;adjP=0.0242							PRR19										GPR37L1			PRR19
FLJ43663												Amino sugar and nucleotide sugar metabolism	19	C=48	O=19	E=9.82	R=1.93	rawP=0.0019	adjP=0.0031		FLJ43663		RNA polymerase	9	C=29;O=9;E=4.18;R=2.15;rawP=0.0175;adjP=0.0265							KIAA1644										FLJ43663			KIAA1644
MMP9												Basal cell carcinoma	21	C=55	O=21	E=11.25	R=1.87	rawP=0.0019	adjP=0.0031		MMP9		Natural killer cell mediated cytotoxicity	29	C=136;O=29;E=19.61;R=1.48;rawP=0.0184;adjP=0.0276							ATHL1										MMP9			ATHL1
ZNF643												Ribosome	31	C=92	O=31	E=18.82	R=1.65	rawP=0.0021	adjP=0.0033		ZNF643		N-Glycan biosynthesis	13	C=49;O=13;E=7.06;R=1.84;rawP=0.0189;adjP=0.0281							PRR5L										ZNF643			PRR5L
GPR135												PPAR signaling pathway	25	C=70	O=25	E=14.32	R=1.75	rawP=0.0022	adjP=0.0035		GPR135		ABC transporters	12	C=44;O=12;E=6.34;R=1.89;rawP=0.0191;adjP=0.0282							ANKRD23										GPR135			ANKRD23
GPER												Huntington's disease	54	C=183	O=54	E=37.44	R=1.44	rawP=0.0023	adjP=0.0036		GPER		PPAR signaling pathway	17	C=70;O=17;E=10.09;R=1.68;rawP=0.0194;adjP=0.0285							ACTBL2										GPER			ACTBL2
SULT4A1												Pathogenic Escherichia coli infection	21	C=56	O=21	E=11.46	R=1.83	rawP=0.0025	adjP=0.0039		SULT4A1		Citrate cycle (TCA cycle)	9	C=30;O=9;E=4.32;R=2.08;rawP=0.0219;adjP=0.0319							PGM5										SULT4A1			PGM5
EPHA8												SNARE interactions in vesicular transport	15	C=36	O=15	E=7.37	R=2.04	rawP=0.0031	adjP=0.0048		EPHA8		Alzheimer's disease	34	C=167;O=34;E=24.07;R=1.41;rawP=0.0223;adjP=0.0322							ATOH7										EPHA8			ATOH7
SCARNA8												Base excision repair	14	C=33	O=14	E=6.75	R=2.07	rawP=0.0034	adjP=0.0052		SCARNA8		Pyruvate metabolism	11	C=40;O=11;E=5.77;R=1.91;rawP=0.0229;adjP=0.0329							C22orf23										SCARNA8			C22orf23
FAM131C												Synthesis and degradation of ketone bodies	6	C=9	O=6	E=1.84	R=3.26	rawP=0.0035	adjP=0.0053		FAM131C		Other types of O-glycan biosynthesis	12	C=46;O=12;E=6.63;R=1.81;rawP=0.0268;adjP=0.0382							CDC42BPG										FAM131C			CDC42BPG
HPCAL4												Vitamin digestion and absorption	11	C=24	O=11	E=4.91	R=2.24	rawP=0.0045	adjP=0.0068		HPCAL4		DNA replication	10	C=36;O=10;E=5.19;R=1.93;rawP=0.0274;adjP=0.0388							MTL5										HPCAL4			MTL5
LRRK1												Staphylococcus aureus infection	20	C=55	O=20	E=11.25	R=1.78	rawP=0.0047	adjP=0.0071		LRRK1		Non-homologous end-joining	5	C=13;O=5;E=1.87;R=2.67;rawP=0.0292;adjP=0.0410							SYT14L										LRRK1			SYT14L
SHC4												Arachidonic acid metabolism	21	C=59	O=21	E=12.07	R=1.74	rawP=0.0051	adjP=0.0076		SHC4		Phagosome	31	C=153;O=31;E=22.06;R=1.41;rawP=0.0298;adjP=0.0416							BRAF										SHC4			BRAF
LOC144742												Bile secretion	24	C=71	O=24	E=14.53	R=1.65	rawP=0.0060	adjP=0.0089		LOC144742		beta-Alanine metabolism	7	C=22;O=7;E=3.17;R=2.21;rawP=0.0303;adjP=0.0420							MAP7D2										LOC144742			MAP7D2
ZIC1												Alzheimer's disease	48	C=167	O=48	E=34.17	R=1.40	rawP=0.0067	adjP=0.0098		ZIC1		Galactose metabolism	8	C=27;O=8;E=3.89;R=2.06;rawP=0.0322;adjP=0.0443							MIR4469										ZIC1			MIR4469
SLC22A17												Neuroactive ligand-receptor interaction	73	C=272	O=73	E=55.65	R=1.31	rawP=0.0067	adjP=0.0098		SLC22A17		Basal transcription factors	10	C=37;O=10;E=5.33;R=1.87;rawP=0.0329;adjP=0.0446							CRIP2										SLC22A17			CRIP2
CLEC4C												Fructose and mannose metabolism	14	C=36	O=14	E=7.37	R=1.90	rawP=0.0086	adjP=0.0125		CLEC4C		Propanoate metabolism	9	C=32;O=9;E=4.61;R=1.95;rawP=0.0329;adjP=0.0446							IGFBP3										CLEC4C			IGFBP3
PLIN1												Cardiac muscle contraction	25	C=77	O=25	E=15.75	R=1.59	rawP=0.0091	adjP=0.0131		PLIN1		One carbon pool by folate	6	C=18;O=6;E=2.59;R=2.31;rawP=0.0352;adjP=0.0474							SNORD110										PLIN1			SNORD110
WASH3P												Malaria	18	C=51	O=18	E=10.43	R=1.72	rawP=0.0100	adjP=0.0143		WASH3P											PPP1R1A										WASH3P			PPP1R1A
r_MLT1H												Viral myocarditis	23	C=70	O=23	E=14.32	R=1.61	rawP=0.0103	adjP=0.0147		r_MLT1H											DGKA										r_MLT1H			DGKA
LOC283856												Protein export	10	C=23	O=10	E=4.71	R=2.12	rawP=0.0105	adjP=0.0148		LOC283856											LOC401431										LOC283856			LOC401431
HESX1												Intestinal immune network for IgA production	17	C=48	O=17	E=9.82	R=1.73	rawP=0.0116	adjP=0.0163		HESX1											GRHL3										HESX1			GRHL3
LOC647323												Tyrosine metabolism	15	C=41	O=15	E=8.39	R=1.79	rawP=0.0125	adjP=0.0174		LOC647323											NSUN7										LOC647323			NSUN7
GFOD1												Galactose metabolism	11	C=27	O=11	E=5.52	R=1.99	rawP=0.0130	adjP=0.0180		GFOD1											PLCD1										GFOD1			PLCD1
SNORA30												Biosynthesis of unsaturated fatty acids	9	C=21	O=9	E=4.30	R=2.09	rawP=0.0167	adjP=0.0230		SNORA30											THBD										SNORA30			THBD
CSRP3												One carbon pool by folate	8	C=18	O=8	E=3.68	R=2.17	rawP=0.0186	adjP=0.0253		CSRP3											FAM13A-AS1										CSRP3			FAM13A-AS1
SLITRK3												Glyoxylate and dicarboxylate metabolism	8	C=18	O=8	E=3.68	R=2.17	rawP=0.0186	adjP=0.0253		SLITRK3											RAB20										SLITRK3			RAB20
HCG9												Glycosylphosphatidylinositol(GPI)-anchor biosynthesis	10	C=25	O=10	E=5.12	R=1.95	rawP=0.0202	adjP=0.0273		HCG9											FAM189A2										HCG9			FAM189A2
LY6G6D												Cysteine and methionine metabolism	13	C=36	O=13	E=7.37	R=1.76	rawP=0.0218	adjP=0.0293		LY6G6D											C20orf26										LY6G6D			C20orf26
C6orf163												Histidine metabolism	11	C=29	O=11	E=5.93	R=1.85	rawP=0.0231	adjP=0.0307		C6orf163											FAM22D										C6orf163			FAM22D
r_MLT1M												beta-Alanine metabolism	9	C=22	O=9	E=4.50	R=2.00	rawP=0.0232	adjP=0.0307		r_MLT1M											IL18R1										r_MLT1M			IL18R1
GLI1												Basal transcription factors	13	C=37	O=13	E=7.57	R=1.72	rawP=0.0274	adjP=0.0359		GLI1											LOC100505678										GLI1			LOC100505678
RAD21-AS1												Hematopoietic cell lineage	26	C=88	O=26	E=18.01	R=1.44	rawP=0.0274	adjP=0.0359		RAD21-AS1											RILP										RAD21-AS1			RILP
PDE3A												Linoleic acid metabolism	11	C=30	O=11	E=6.14	R=1.79	rawP=0.0299	adjP=0.0389		PDE3A											CDK18										PDE3A			CDK18
LEAP2																					LEAP2											SOWAHB										LEAP2			SOWAHB
ATP8B3																					ATP8B3											WDR65										ATP8B3			WDR65
SKOR1																					SKOR1											NLRC5										SKOR1			NLRC5
SCGB1D2																					SCGB1D2											SNORD15B										SCGB1D2			SNORD15B
NAPSA																					NAPSA											LOC100506757										NAPSA			LOC100506757
r_Tigger12																					r_Tigger12											LOC646813										r_Tigger12			LOC646813
CITED4																					CITED4											RFX2										CITED4			RFX2
DIRAS3																					DIRAS3											GPHA2										DIRAS3			GPHA2
SLC7A9																					SLC7A9											N4BP2L1										SLC7A9			N4BP2L1
KCNQ4																					KCNQ4											LOC143188										KCNQ4			LOC143188
ZNF454																					ZNF454											FLJ20021										ZNF454			FLJ20021
COL11A2																					COL11A2											LOC728431										COL11A2			LOC728431
PLGLB1																					PLGLB1											SNORD12										PLGLB1			SNORD12
LOC729678																					LOC729678											SNORA71B										LOC729678			SNORA71B
SHISA3																					SHISA3											LPAR6										SHISA3			LPAR6
r_MLT2F																					r_MLT2F											FBLN7										r_MLT2F			FBLN7
ISM1																					ISM1											NCCRP1										ISM1			NCCRP1
RAET1L																					RAET1L											SNORD62B										RAET1L			SNORD62B
PLD5																					PLD5											NOS3										PLD5			NOS3
SERHL2																					SERHL2											BCL3										SERHL2			BCL3
r_MER4C																					r_MER4C											RSPH9										r_MER4C			RSPH9
SLC24A3																					SLC24A3											r_Charlie16a										SLC24A3			r_Charlie16a
LINC00320																					LINC00320											LOC401980										LINC00320			LOC401980
SPOCK2																					SPOCK2											CRLF1										SPOCK2			CRLF1
LOC643650																					LOC643650											RSPO3										LOC643650			RSPO3
SPAG4																					SPAG4											GOLT1A										SPAG4			GOLT1A
NRG2																					NRG2											r_MER34B-int										NRG2			r_MER34B-int
AGR2																					AGR2											TCP10L										AGR2			TCP10L
PRR16																					PRR16											LOC439990										PRR16			LOC439990
CNTD1																					CNTD1											CAMK2N2										CNTD1			CAMK2N2
SNORA14A																					SNORA14A											USP51										SNORA14A			USP51
CLEC4E																					CLEC4E											LOC100302640										CLEC4E			LOC100302640
RTDR1																					RTDR1											GYLTL1B										RTDR1			GYLTL1B
LOC100130357																					LOC100130357											ZNF860										LOC100130357			ZNF860
FONG																					FONG											PPP1R3C										FONG			PPP1R3C
RGN																					RGN											ISLR2										RGN			ISLR2
C16orf3																					C16orf3											CERKL										C16orf3			CERKL
MMP13																					MMP13											SVEP1										MMP13			SVEP1
KIF17																					KIF17											MFI2-AS1										KIF17			MFI2-AS1
SH2D3C																					SH2D3C											MIR155HG										SH2D3C			MIR155HG
KBTBD10																					KBTBD10											C16orf45										KBTBD10			C16orf45
ZNF414																					ZNF414											SNORD37										ZNF414			SNORD37
PWWP2B																					PWWP2B											KRTCAP3										PWWP2B			KRTCAP3
DNAH1																					DNAH1											SEPT4										DNAH1			SEPT4
SH3TC2																					SH3TC2											ANK1										SH3TC2			ANK1
AQP1																					AQP1											C9orf9										AQP1			C9orf9
METRN																					METRN											CISH										METRN			CISH
ZNF676																					ZNF676											SCGB1B2P										ZNF676			SCGB1B2P
r_(CG)n																					r_(CG)n											LOC147670										r_(CG)n			LOC147670
IGSF9B																					IGSF9B											C7orf58										IGSF9B			C7orf58
ARHGEF16																					ARHGEF16											SNORD53										ARHGEF16			SNORD53
SND1-IT1																					SND1-IT1											SAMD15										SND1-IT1			SAMD15
SP6																					SP6											PCP4										SP6			PCP4
C11orf96																					C11orf96											WNT4										C11orf96			WNT4
LOC100861402																					LOC100861402											MIR4761										LOC100861402			MIR4761
FAM123C																					FAM123C											r_(TATG)n										FAM123C			r_(TATG)n
CLEC17A																					CLEC17A											DLK2										CLEC17A			DLK2
KCNE1L																					KCNE1L											PRDM7										KCNE1L			PRDM7
N4BP3																					N4BP3											AGBL2										N4BP3			AGBL2
r_(CACAC)n																					r_(CACAC)n											SNORD88C										r_(CACAC)n			SNORD88C
MC4R																					MC4R											JAM2										MC4R			JAM2
r_MER63C																					r_MER63C											CASC2										r_MER63C			CASC2
r_MER72																					r_MER72											ADC										r_MER72			ADC
PABPC4L																					PABPC4L											ATP8A2										PABPC4L			ATP8A2
C10orf11																					C10orf11											SNORA57										C10orf11			SNORA57
r_Charlie22a																					r_Charlie22a											MYLK										r_Charlie22a			MYLK
ESRG																					ESRG											DPYSL4										ESRG			DPYSL4
ATOH8																					ATOH8											RENBP										ATOH8			RENBP
C1QL4																					C1QL4											ZNF572										C1QL4			ZNF572
REEP6																					REEP6											SHC3										REEP6			SHC3
AOC3																					AOC3											r_MLT1F1										AOC3			r_MLT1F1
FAM159B																					FAM159B											ST6GALNAC1										FAM159B			ST6GALNAC1
NAP1L3																					NAP1L3											MAOB										NAP1L3			MAOB
RCOR2																					RCOR2											YBX2										RCOR2			YBX2
MIR7-3HG																					MIR7-3HG											CNN1										MIR7-3HG			CNN1
LOC283888																					LOC283888											INS-IGF2										LOC283888			INS-IGF2
ARL10																					ARL10											HYDIN										ARL10			HYDIN
AMBN																					AMBN											C9orf135										AMBN			C9orf135
r_HERVK22-int																					r_HERVK22-int											CPA4										r_HERVK22-int			CPA4
LOC256021																					LOC256021											CCDC146										LOC256021			CCDC146
NLRP14																					NLRP14											FAM160A1										NLRP14			FAM160A1
LOC728743																					LOC728743											FREM1										LOC728743			FREM1
CACNA1C																					CACNA1C											SH3GL1P2										CACNA1C			SH3GL1P2
MYO15A																					MYO15A											r_L1ME5										MYO15A			r_L1ME5
UBE2Q2P2																					UBE2Q2P2											AK8										UBE2Q2P2			AK8
CABP1																					CABP1											ABCA7										CABP1			ABCA7
LOC100287036																					LOC100287036											CFI										LOC100287036			CFI
SNORA11B																					SNORA11B											DDX25										SNORA11B			DDX25
r_MER65C																					r_MER65C											CH25H										r_MER65C			CH25H
MIR192																					MIR192											TMEM178										MIR192			TMEM178
LOC729264																					LOC729264											AGER										LOC729264			AGER
PDX1																					PDX1											PYGO1										PDX1			PYGO1
DTX2P1-UPK3BP1-PMS2P11																					DTX2P1-UPK3BP1-PMS2P11											r_BSR/Beta										DTX2P1-UPK3BP1-PMS2P11			r_BSR/Beta
r_(CACCC)n																					r_(CACCC)n											LINC00314										r_(CACCC)n			LINC00314
PF4																					PF4											WDR96										PF4			WDR96
r_ERVL-E-int																					r_ERVL-E-int											LOC100506368										r_ERVL-E-int			LOC100506368
DLGAP1																					DLGAP1											PMFBP1										DLGAP1			PMFBP1
PANX2																					PANX2											ZEB2-AS1										PANX2			ZEB2-AS1
r_Kanga1d																					r_Kanga1d											PLEKHG5										r_Kanga1d			PLEKHG5
STMN4																					STMN4											RAB30										STMN4			RAB30
TAS2R10																					TAS2R10											OR7E156P										TAS2R10			OR7E156P
CXCL3																					CXCL3											DAPK2										CXCL3			DAPK2
MIR3682																					MIR3682											RANBP3L										MIR3682			RANBP3L
ESRRB																					ESRRB											C5orf49										ESRRB			C5orf49
ROPN1L																					ROPN1L											r_LTR27										ROPN1L			r_LTR27
r_MER20B																					r_MER20B											LOC100507127										r_MER20B			LOC100507127
B4GALNT3																					B4GALNT3											IL12A										B4GALNT3			IL12A
C11orf88																					C11orf88											FLJ39051										C11orf88			FLJ39051
KMO																					KMO											DAPL1										KMO			DAPL1
PLAC8L1																					PLAC8L1											NOTCH4										PLAC8L1			NOTCH4
LRRTM4																					LRRTM4											LOC554206										LRRTM4			LOC554206
RBM44																					RBM44											NRGN										RBM44			NRGN
PTGER3																					PTGER3											PDZD2										PTGER3			PDZD2
LRRC7																					LRRC7											SPATA4										LRRC7			SPATA4
LOC339524																					LOC339524											LY6D										LOC339524			LY6D
r_Tigger3																					r_Tigger3											TRPM6										r_Tigger3			TRPM6
KCNIP2																					KCNIP2											PPP4R1L										KCNIP2			PPP4R1L
C15orf5																					C15orf5											PLCB2										C15orf5			PLCB2
ATG16L2																					ATG16L2											PLBD1										ATG16L2			PLBD1
SPOCK1																					SPOCK1											TMEM176B										SPOCK1			TMEM176B
ALOX15																					ALOX15											TCEAL6										ALOX15			TCEAL6
UNC13D																					UNC13D											r_Tigger13a										UNC13D			r_Tigger13a
r_MER57A-int																					r_MER57A-int											TLX1NB										r_MER57A-int			TLX1NB
LRFN3																					LRFN3											FRMPD2										LRFN3			FRMPD2
BSN																					BSN											IGFBP4										BSN			IGFBP4
IFI44L																					IFI44L											ABCC6P2										IFI44L			ABCC6P2
ANKRD30BL																					ANKRD30BL											TBX19										ANKRD30BL			TBX19
FAM18A																					FAM18A											LOC100130992										FAM18A			LOC100130992
ITPKA																					ITPKA											LOC286367										ITPKA			LOC286367
HAVCR2																					HAVCR2											AGXT2L1										HAVCR2			AGXT2L1
SCARNA15																					SCARNA15											LOC643723										SCARNA15			LOC643723
COL6A4P2																					COL6A4P2											SNORA43										COL6A4P2			SNORA43
PNPLA5																					PNPLA5											r_LTR79										PNPLA5			r_LTR79
MIR4712																					MIR4712											LY96										MIR4712			LY96
ATP1A3																					ATP1A3											MGAT5B										ATP1A3			MGAT5B
LOC441601																					LOC441601											MIR4519										LOC441601			MIR4519
LINC00242																					LINC00242											NMNAT3										LINC00242			NMNAT3
LOC100130705																					LOC100130705											CD52										LOC100130705			CD52
PAK7																					PAK7											HFE										PAK7			HFE
B3GAT2																					B3GAT2											CRTAC1										B3GAT2			CRTAC1
LOC285692																					LOC285692											KC6										LOC285692			KC6
PCSK2																					PCSK2											OXTR										PCSK2			OXTR
ST7-OT4																					ST7-OT4											FAM173A										ST7-OT4			FAM173A
PROX1-AS1																					PROX1-AS1											PLAU										PROX1-AS1			PLAU
MIR4516																					MIR4516											LOC90246										MIR4516			LOC90246
CHST1																					CHST1											ACER2										CHST1			ACER2
r_LTR14B																					r_LTR14B											EOMES										r_LTR14B			EOMES
SLC6A12																					SLC6A12											CASC1										SLC6A12			CASC1
CDH24																					CDH24											MICAL2										CDH24			MICAL2
SLC7A5P1																					SLC7A5P1											PRRT1										SLC7A5P1			PRRT1
SNORD70																					SNORD70											FAM66D										SNORD70			FAM66D
AP1B1P1																					AP1B1P1											LOC100507086										AP1B1P1			LOC100507086
RFPL3-AS1																					RFPL3-AS1											SPTSSB										RFPL3-AS1			SPTSSB
AMIGO3																					AMIGO3											ZNF439										AMIGO3			ZNF439
GOLGA8DP																					GOLGA8DP											SPAG17										GOLGA8DP			SPAG17
PITPNM2																					PITPNM2											ADORA1										PITPNM2			ADORA1
TMOD4																					TMOD4											RDH12										TMOD4			RDH12
LOC100132356																					LOC100132356											ZNF653										LOC100132356			ZNF653
FOSB																					FOSB											MAMDC4										FOSB			MAMDC4
LPPR1																					LPPR1											HSD3BP4										LPPR1			HSD3BP4
FUT9																					FUT9											LOC115110										FUT9			LOC115110
IL23A																					IL23A											NLRP3										IL23A			NLRP3
DLX3																					DLX3											DKFZp686K1684										DLX3			DKFZp686K1684
BK250D10.8																					BK250D10.8											OLIG1										BK250D10.8			OLIG1
SEMA7A																					SEMA7A											SHD										SEMA7A			SHD
CAPN3																					CAPN3											GRK4										CAPN3			GRK4
SPDYE6																					SPDYE6											ECHDC3										SPDYE6			ECHDC3
CCKBR																					CCKBR											NEB										CCKBR			NEB
PTX3																					PTX3											HCST										PTX3			HCST
MIR622																					MIR622											ZNF718										MIR622			ZNF718
r_L1P5																					r_L1P5											PAK3										r_L1P5			PAK3
CCDC65																					CCDC65											CTSK										CCDC65			CTSK
ZNF812																					ZNF812											SNORA17										ZNF812			SNORA17
RHPN1																					RHPN1											r_MER126										RHPN1			r_MER126
SLC35D3																					SLC35D3											PTGS2										SLC35D3			PTGS2
PER1																					PER1											DHRS9										PER1			DHRS9
r_HERV4_I-int																					r_HERV4_I-int											C10orf107										r_HERV4_I-int			C10orf107
MPZ																					MPZ											CXCL1										MPZ			CXCL1
LOC283481																					LOC283481											SNX33										LOC283481			SNX33
r_tRNA-Pro-CCA																					r_tRNA-Pro-CCA											SNORD5										r_tRNA-Pro-CCA			SNORD5
r_Tigger3d																					r_Tigger3d											CNTFR										r_Tigger3d			CNTFR
r_MLT2B4																					r_MLT2B4											DKKL1										r_MLT2B4			DKKL1
r_MER41C																					r_MER41C											LINC00239										r_MER41C			LINC00239
THSD7A																					THSD7A											IL8										THSD7A			IL8
PRR5-ARHGAP8																					PRR5-ARHGAP8											KIAA1024										PRR5-ARHGAP8			KIAA1024
CSDC2																					CSDC2											WDR66										CSDC2			WDR66
CLEC12A																					CLEC12A											r_tRNA-Ala-GCY										CLEC12A			r_tRNA-Ala-GCY
FABP2																					FABP2											GAB3										FABP2			GAB3
LHX9																					LHX9											r_(CGTG)n										LHX9			r_(CGTG)n
STAG3																					STAG3											PDE6B										STAG3			PDE6B
LINC00086																					LINC00086											C20orf132										LINC00086			C20orf132
r_MER41D																					r_MER41D											C10orf25										r_MER41D			C10orf25
GOLGA6C																					GOLGA6C											FBXO15										GOLGA6C			FBXO15
LOC286059																					LOC286059											RIMS2										LOC286059			RIMS2
ST8SIA5																					ST8SIA5											SCUBE2										ST8SIA5			SCUBE2
ALMS1P																					ALMS1P											ZNF385C										ALMS1P			ZNF385C
r_LTR66																					r_LTR66											r_HERVIP10F-int										r_LTR66			r_HERVIP10F-int
r_LTR16A																					r_LTR16A											FLJ39639										r_LTR16A			FLJ39639
LOC401134																					LOC401134											r_LTR41B										LOC401134			r_LTR41B
DPP4																					DPP4											CDHR1										DPP4			CDHR1
MARK2P9																					MARK2P9											PDGFRA										MARK2P9			PDGFRA
ITGB1BP2																					ITGB1BP2											CLSTN2										ITGB1BP2			CLSTN2
AK5																					AK5											H2BFXP										AK5			H2BFXP
LOC100289509																					LOC100289509											r_HY4										LOC100289509			r_HY4
CLIC2																					CLIC2											KCNH5										CLIC2			KCNH5
r_L1PBa1																					r_L1PBa1											DGAT2										r_L1PBa1			DGAT2
MGLL																					MGLL											C1QTNF3										MGLL			C1QTNF3
FLJ33360																					FLJ33360											LRRC73										FLJ33360			LRRC73
MT1G																					MT1G											ZNF354C										MT1G			ZNF354C
LOC100192378																					LOC100192378											C17orf57										LOC100192378			C17orf57
ZFYVE28																					ZFYVE28											MYLK4										ZFYVE28			MYLK4
SPAG8																					SPAG8											FGD3										SPAG8			FGD3
TXK																					TXK											SH3D21										TXK			SH3D21
LINC00473																					LINC00473											MCART2										LINC00473			MCART2
FEZF1																					FEZF1											TEKT3										FEZF1			TEKT3
PAQR6																					PAQR6											C9orf139										PAQR6			C9orf139
SNORD97																					SNORD97											CCK										SNORD97			CCK
LHFPL5																					LHFPL5											RAB19										LHFPL5			RAB19
ZNF488																					ZNF488											LMO2										ZNF488			LMO2
DDC																					DDC											CRYM										DDC			CRYM
r_(TCCC)n																					r_(TCCC)n											B3GALT4										r_(TCCC)n			B3GALT4
IGFL4																					IGFL4											TLR3										IGFL4			TLR3
LOC442028																					LOC442028											LRRC66										LOC442028			LRRC66
CLVS1																					CLVS1											SNORD71										CLVS1			SNORD71
IGSF1																					IGSF1											ARHGDIG										IGSF1			ARHGDIG
CHADL																					CHADL											PRSS8										CHADL			PRSS8
RET																					RET											PBX4										RET			PBX4
CUBN																					CUBN											CCDC73										CUBN			CCDC73
TP53AIP1																					TP53AIP1											NR5A2										TP53AIP1			NR5A2
MT1H																					MT1H											HLF										MT1H			HLF
r_(TTTTTG)n																					r_(TTTTTG)n											MAP4K2										r_(TTTTTG)n			MAP4K2
MIR1306																					MIR1306											r_(GAGTG)n										MIR1306			r_(GAGTG)n
BEGAIN																					BEGAIN											PPFIA4										BEGAIN			PPFIA4
PALM3																					PALM3											BAGE5										PALM3			BAGE5
FAM168A																					FAM168A											LOC283587										FAM168A			LOC283587
AQP11																					AQP11											MIR29C										AQP11			MIR29C
r_(CGGAG)n																					r_(CGGAG)n											CXCL17										r_(CGGAG)n			CXCL17
r_MST-int																					r_MST-int											RSPH4A										r_MST-int			RSPH4A
SNCB																					SNCB											GRIK4										SNCB			GRIK4
SOX8																					SOX8											CIRBP-AS1										SOX8			CIRBP-AS1
LOC285965																					LOC285965											FAM176A										LOC285965			FAM176A
ST3GAL4																					ST3GAL4											LOC730227										ST3GAL4			LOC730227
PPP1R16B																					PPP1R16B											DENND2A										PPP1R16B			DENND2A
TSNARE1																					TSNARE1											C15orf27										TSNARE1			C15orf27
GPR176																					GPR176											ZBTB46										GPR176			ZBTB46
MSMP																					MSMP											r_HERVK3-int										MSMP			r_HERVK3-int
LINC00341																					LINC00341											GPR39										LINC00341			GPR39
ASZ1																					ASZ1											DNAJC4										ASZ1			DNAJC4
PTGFR																					PTGFR											TRAF1										PTGFR			TRAF1
CATSPER3																					CATSPER3											PCSK9										CATSPER3			PCSK9
r_(TTG)n																					r_(TTG)n											HSD11B2										r_(TTG)n			HSD11B2
EGR3																					EGR3											C3orf74										EGR3			C3orf74
MIR1292																					MIR1292											GUSBP9										MIR1292			GUSBP9
ADCYAP1R1																					ADCYAP1R1											C1orf141										ADCYAP1R1			C1orf141
KCNC1																					KCNC1											MIR34A										KCNC1			MIR34A
PCNA-AS1																					PCNA-AS1											UTY										PCNA-AS1			UTY
FAM22A																					FAM22A											USP35										FAM22A			USP35
SNORA22																					SNORA22											STON1-GTF2A1L										SNORA22			STON1-GTF2A1L
NKAPL																					NKAPL											TNFAIP2										NKAPL			TNFAIP2
C7orf57																					C7orf57											AATK										C7orf57			AATK
XKR5																					XKR5											LOC100133985										XKR5			LOC100133985
MYH3																					MYH3											HOXB13-AS1										MYH3			HOXB13-AS1
LAMB2P1																					LAMB2P1											r_Cheshire										LAMB2P1			r_Cheshire
SAP25																					SAP25											LOC644172										SAP25			LOC644172
PPM1J																					PPM1J											SYNDIG1										PPM1J			SYNDIG1
r_MER63B																					r_MER63B											MRVI1-AS1										r_MER63B			MRVI1-AS1
SLC14A1																					SLC14A1											LINC00277										SLC14A1			LINC00277
CHRNA3																					CHRNA3											DKFZP434A062										CHRNA3			DKFZP434A062
r_(TTA)n																					r_(TTA)n											r_(TGAA)n										r_(TTA)n			r_(TGAA)n
TNFSF12-TNFSF13																					TNFSF12-TNFSF13											SRD5A1P1										TNFSF12-TNFSF13			SRD5A1P1
LZTS1																					LZTS1											SPG20OS										LZTS1			SPG20OS
FAM41C																					FAM41C											ZNF878										FAM41C			ZNF878
CD101																					CD101											HPD										CD101			HPD
AKAP3																					AKAP3											TMC6										AKAP3			TMC6
ZNF699																					ZNF699											FLJ44511										ZNF699			FLJ44511
NEURL																					NEURL											LOC100505633										NEURL			LOC100505633
KRT6C																					KRT6C											DLG4										KRT6C			DLG4
OPRK1																					OPRK1											TMEM63C										OPRK1			TMEM63C
SNORA24																					SNORA24											HIST1H2AA										SNORA24			HIST1H2AA
RAB37																					RAB37											R3HDML										RAB37			R3HDML
LOC113230																					LOC113230											WDR72										LOC113230			WDR72
TMEM145																					TMEM145											PIN1P1										TMEM145			PIN1P1
C3orf27																					C3orf27											C5										C3orf27			C5
TTPA																					TTPA											ZNF365										TTPA			ZNF365
ANP32D																					ANP32D											r_LTR24										ANP32D			r_LTR24
LOC284801																					LOC284801											CTAGE11P										LOC284801			CTAGE11P
NPAS1																					NPAS1											ICOSLG										NPAS1			ICOSLG
RASGEF1A																					RASGEF1A											SNORD6										RASGEF1A			SNORD6
[truncated: 9,001 more rows]
[truncated: 1 more columns]

## Sheet: 3R
Table S3. Gene enrichment analysis of DEGs from the CCHCR1 cell lines based on RNAseq.
[truncated: 8,814 more rows]

[truncated: 4 more sheets: Intersection_UP&DOWN, Intersection_UP, Intersection_DOWN, mRNA surveillance in 3N]
