# Supplementary material for: Intracellular signalling pathways and cytoskeletal functions converge on the psoriasis candidate gene CCHCR1 expressed at P-bodies and centrosomes
Source: BMC Genomics. 2018 Jun 4;19:432. doi: 10.1186/s12864-018-4810-y (PMC5987482; doi:10.1186/s12864-018-4810-y)
Supplement: Supplementary file 4 — Table S4. Isoform- and haplotype-specific gene enrichment with the shared DEGs of the CCHCR1-HEK293 cell lines. Gene enrichment analyses of DEGs shared by only the Non-risk (Diff N), Risk (Diff R), isoform 1 (Diff iso1), or isoform 3 (Diff iso3) CCHCR1cell lines (see in detail Fig. 4 Venn diagram). The DEGs shared by all the CCHCR1 cell lines (Intersection) were analyzed as well. Analyses were done using the GO and cluster analyses from DAVID and KEGG pathway analysis from WebGestalt and WebGestaltR. (XLSX 307 kb) [file 12864_2018_4810_MOESM4_ESM.xlsx]

## Sheet: Description
Additional file 4: Table S4. Isoform- and haplotype specific gene enrichment of shared DEGs of CCHCR1-HEK293 cell lines.
Summary: TOP KEGG pathways FDR<0.1
Diff Non-risk	Diff Risk	Diff Iso1	Diff Iso3
mRNA surveillance pathway	Cell adhesion molecules (CAMs)	Tight junction	Progesterone-mediated oocyte maturation
	Axon guidance		Estrogen signaling pathway
	Antigen processing and presentation
	ECM-receptor interaction

## Sheet: Diff N
Additional file 4: Table S4. Isoform- and haplotype specific gene enrichment of shared DEGs of CCHCR1 cell lines.
Shared DEGs of Non-Risks
up&down			KEGG pathways
DEGs	up&down	WebGestaltR (Min andMax number of Gene IDs in the category: 5, 100)					Webgestalt - KEGG pathways									DAVID - default clustering														DAVID - pathways
MBD1		ID	Name	#Gene	FDR		PathwayName	#Gene	Statistics							Annotation Cluster 1	Enrichment Score: 2.870329797294595													Category	Term	Count	%	PValue	Genes	List Total	Pop Hits	Pop Total	Fold Enrichment	Bonferroni	Benjamini	FDR
GSDMC		hsa03015	mRNA surveillance pathway	8	0.0159		mRNA surveillance pathway	8	C=83	O=8	E=1.19	R=6.70	rawP=2.67e-05	adjP=0.0002		Category	Term	Count	%	PValue	Genes	List Total	Pop Hits	Pop Total	Fold Enrichment	Bonferroni	Benjamini	FDR		REACTOME_PATHWAY	R-HSA-3214847:R-HSA-3214847	12	2.09424	0.00237019	BRD1, YEATS4, KAT7, HIST1H4A, HIST1H4B, ATXN7, HIST1H2BJ, HIST1H3B, HIST1H4E, ZZZ3, PAX3, HIST1H4H	253	142	8857	2.95841	0.653798	0.653798	3.30743
ASB9P1		hsa00400	Phenylalanine, tyrosine and tryptophan biosynthesis	2	0.242		Metabolic pathways	35	C=1130	O=35	E=16.25	R=2.15	rawP=2.31e-05	adjP=0.0002		UP_KEYWORDS	Nucleus	180	31.4136	2.14805e-06	NCBP2, NAF1, FHIT, MEF2A, CHMP4B, PPP2R5C, CHMP7, NAA15, HOXD13, RORA, CITED4, GTF2E2, GATA6, HOXC4, HIST1H2BJ, CTDSP1, RAPGEF5, STAG3, LSM4, CDCA5, MTUS1, RSBN1L, STAG3L3, ZNF646, NKX2-8, CHP2, ZHX2, HES6, DCLRE1A, SPAG8, DCUN1D1, ZNF784, SCYL1, PRCC, ZNF783, MED17, ZNF239, CSTB, ZZZ3, AKAP8, EID1, TDRD3, CAMTA2, STK11, MAPKAPK5, PPIL2, SOX2, ZNF510, NFKBIA, ZNF619, CDC34, BCL2L1, SESN1, MEIS1, …	520	5234	20568	1.36028	0.000790171	0.00026346	0.0029597		REACTOME_PATHWAY	R-HSA-5693565:R-HSA-5693565	8	1.39616	0.00571176	EYA4, HIST1H4A, HIST1H4B, FAM175A, TP53BP1, HIST1H2BJ, HIST1H4E, HIST1H4H	253	76	8857	3.68504	0.922732	0.722029	7.79789
EMCN		hsa04064	NF-kappa B signaling pathway	6	0.242		Butanoate metabolism	5	C=30	O=5	E=0.43	R=11.59	rawP=6.39e-05	adjP=0.0003		UP_KEYWORDS	Transcription	85	14.8342	0.00109059	FHIT, MEF2A, E2F5, NAA15, HOXD13, SAP25, ZEB2, PAX3, RORA, GLI3, CITED4, DMRTA1, GTF2E2, PCGF3, GATA6, HOXC4, ZNF407, ZNF540, EGR1, AR, ZNF646, CNOT10, ZHX2, HES6, MBD1, EYA4, ZNF784, SCYL1, ZNF783, ZNF692, MED17, ZNF239, UCHL5, ZZZ3, FOXC1, AKAP8, COMMD5, EID1, SBNO2, CAMTA2, NACA, SOX2, ZNF510, ZNF619, MEIS1, SRRT, MOV10, ZNF225, SMARCB1, ZNF326, POU2F3, ZNF222, ECD, ZNF597, PER1, LHX6, ZNF426,…	520	2395	20568	1.40379	0.330721	0.0393599	1.49226		REACTOME_PATHWAY	R-HSA-77595:R-HSA-77595	4	0.69808	0.0080364	NCBP2, CPSF7, CPSF3, CPSF2	253	15	8857	9.33544	0.972861	0.699486	10.8066
SNAR-C4		hsa03060	Protein export	3	0.271		Oocyte meiosis	7	C=112	O=7	E=1.61	R=4.35	rawP=0.0012	adjP=0.0042		UP_KEYWORDS	Transcription regulation	83	14.4852	0.00110302	FHIT, MEF2A, E2F5, NAA15, HOXD13, SAP25, ZEB2, PAX3, RORA, GLI3, CITED4, DMRTA1, GTF2E2, PCGF3, GATA6, HOXC4, ZNF407, ZNF540, EGR1, AR, ZNF646, CNOT10, ZHX2, HES6, MBD1, EYA4, ZNF784, SCYL1, ZNF783, ZNF692, MED17, ZNF239, UCHL5, ZZZ3, FOXC1, AKAP8, COMMD5, EID1, SBNO2, CAMTA2, NACA, SOX2, ZNF510, ZNF619, SRRT, MOV10, ZNF225, SMARCB1, ZNF326, POU2F3, ZNF222, ECD, ZNF597, PER1, LHX6, ZNF426, MAML3,…	520	2328	20568	1.41021	0.333781	0.0362482	1.50916		REACTOME_PATHWAY	R-HSA-2559580:R-HSA-2559580	10	1.7452	0.00832384	MOV10, HIST1H4A, HIST1H4B, MAPKAPK5, HIST1H2BJ, HIST1H3B, HIST1H4E, TNRC6A, HIST1H4H, TFDP1	253	123	8857	2.84617	0.976158	0.607053	11.1722
MSTO1		hsa00650	Butanoate metabolism	3	0.371		Cell cycle	7	C=124	O=7	E=1.78	R=3.93	rawP=0.0022	adjP=0.0062		GOTERM_BP_DIRECT	GO:0006355~regulation of transcription, DNA-templated	62	10.8202	0.00147087	FHIT, MEF2A, HOXD13, SAP25, RORA, DMRTA1, GTF2E2, PCGF3, HOXC4, ZNF407, ZNF540, AR, ZNF646, CNOT10, HES6, EYA4, SCYL1, ZNF784, ZNF692, ZNF239, UCHL5, ZZZ3, FOXC1, AKAP8, COMMD5, SBNO2, NACA, SOX2, ZNF510, ZNF619, MEIS1, MLF2, SRRT, MOV10, ZNF225, REXO4, PPP2CA, ZNF222, ZNF597, ZNF426, LHX6, MLLT6, ZNF70, BAZ2A, ZBTB7B, YEATS4, KAT7, NFRKB, PTTG3P, ZBTB40, SMAD3, AFF1, GCFC2, PREB, DLX4, ZRANB2, S…	462	1511	16787	1.49093	0.95428	0.786177	2.51251		REACTOME_PATHWAY	R-HSA-69473:R-HSA-69473	8	1.39616	0.0104043	HIST1H4A, HIST1H4B, FAM175A, TP53BP1, HIST1H2BJ, HIST1H4E, HIST1H4H, RBBP8	253	85	8857	3.29486	0.990675	0.607422	13.7774
SPPL2A		hsa05222	Small cell lung cancer	5	0.371		Pathways in cancer	11	C=326	O=11	E=4.69	R=2.35	rawP=0.0081	adjP=0.0160		GOTERM_MF_DIRECT	GO:0003677~DNA binding	64	11.1693	0.00443994	MEF2A, E2F5, HOXD13, ZEB2, RORA, GTF2E2, GATA6, HIST1H2BJ, ZNF407, ZNF540, EGR1, AR, ZNF646, ZHX2, HES6, MBD1, RAD51, SCYL1, ZNF784, ZNF692, ZNF783, ZNF239, ZZZ3, FOXC1, AKAP8, CAMTA2, NACA, SOX2, ZNF510, ZNF619, MEIS1, MLF2, SRRT, HIST1H4A, ZNF225, SMARCB1, HIST1H4B, ZNF326, POU2F3, ZNF222, HIST1H4E, ZNF597, ZNF426, TCF4, LHX9, ZNF70, BAZ2A, TFDP1, HIST1H4H, ZBTB7B, YEATS4, CR2, TP53BP1, NFRKB, …	436	1701	16313	1.40774	0.926616	0.40691	6.3423		REACTOME_PATHWAY	R-HSA-5625886:R-HSA-5625886	7	1.22164	0.0117144	AR, HIST1H4A, HIST1H4B, HIST1H2BJ, HIST1H3B, HIST1H4E, HIST1H4H	253	67	8857	3.65754	0.994842	0.584334	15.3811
ZEB2		hsa00310	Lysine degradation	4	0.391		Purine metabolism	7	C=162	O=7	E=2.33	R=3.01	rawP=0.0093	adjP=0.0160		UP_KEYWORDS	DNA-binding	70	12.2164	0.00845616	MEF2A, E2F5, HOXD13, ZEB2, RORA, PAX3, GLI3, DMRTA1, GTF2E2, GATA6, HOXC4, HIST1H2BJ, ZNF407, ZNF540, EGR1, AR, ZNF646, NKX2-8, ZHX2, MBD1, RBBP8, RAD51, SCYL1, ZNF784, ZNF783, ZNF692, ZNF239, ZZZ3, FOXC1, AKAP8, NACA, SOX2, ZNF510, ZNF619, MEIS1, HIST1H4A, ZNF225, SMARCB1, ZNF326, HIST1H4B, POU2F3, ZNF222, HIST1H4E, ZNF597, ZNF426, LHX6, CC2D1A, TCF4, LHX9, ZNF70, BAZ2A, FOXD4, TFDP1, HIST1H4H, …	520	2055	20568	1.34733	0.956067	0.159381	11.0424		REACTOME_PATHWAY	R-HSA-912446:R-HSA-912446	8	1.39616	0.011745	HIST1H4A, HIST1H4B, HIST1H2BJ, HIST1H3B, HIST1H4E, RAD51, HIST1H4H, RBBP8	253	87	8857	3.21912	0.994913	0.529726	15.4182
COL6A4P2		hsa00250	Alanine, aspartate and glutamate metabolism	3	0.438		Small cell lung cancer	5	C=85	O=5	E=1.22	R=4.09	rawP=0.0077	adjP=0.0160		GOTERM_BP_DIRECT	GO:0006351~transcription, DNA-templated	66	11.5183	0.0566601	FHIT, MEF2A, E2F5, NAA15, SAP25, ZEB2, RORA, PAX3, CITED4, DMRTA1, PCGF3, LINC00473, HOXC4, ZNF407, ZNF540, AR, ZNF646, NKX2-8, CNOT10, ZHX2, HES6, EYA4, SCYL1, ZNF784, ZNF783, ZNF692, ZNF239, UCHL5, ZZZ3, AKAP8, COMMD5, EID1, SBNO2, NACA, ZNF510, ZNF619, MOV10, ZNF225, SMARCB1, ZNF326, ZNF222, PER1, ZNF597, ZNF426, LHX6, CC2D1A, ZNF70, BAZ2A, FOXD4, TFDP1, YEATS4, KAT7, TP53BP1, ZBTB40, SMAD3, M…	462	1952	16787	1.22856	1	0.980625	63.5178		KEGG_PATHWAY	hsa03015:mRNA surveillance pathway	8	1.39616	0.0126516	NCBP2, SMG5, PPP2CA, PPP2R5C, CPSF7, CASC3, CPSF3, CPSF2	192	91	6910	3.16392	0.931883	0.931883	14.8695
r_HERV4_I-int		hsa04115	p53 signaling pathway	4	0.485		Spliceosome	6	C=127	O=6	E=1.83	R=3.29	rawP=0.0103	adjP=0.0160																REACTOME_PATHWAY	R-HSA-69205:R-HSA-69205	4	0.69808	0.0135355	CCNE1, RRM2, CDC25A, TFDP1	253	18	8857	7.77953	0.997738	0.533016	17.5645
LOC494558		hsa04920	Adipocytokine signaling pathway	4	0.485		Systemic lupus erythematosus	6	C=136	O=6	E=1.96	R=3.07	rawP=0.0141	adjP=0.0179		Annotation Cluster 2	Enrichment Score: 2.1706605933525998													REACTOME_PATHWAY	R-HSA-113510:R-HSA-113510	4	0.69808	0.0135355	CCNE1, RRM2, CDC25A, TFDP1	253	18	8857	7.77953	0.997738	0.533016	17.5645
HRK		hsa03440	Homologous recombination	3	0.486		Ubiquitin mediated proteolysis	6	C=135	O=6	E=1.94	R=3.09	rawP=0.0136	adjP=0.0179		Category	Term	Count	%	PValue	Genes	List Total	Pop Hits	Pop Total	Fold Enrichment	Bonferroni	Benjamini	FDR		REACTOME_PATHWAY	R-HSA-6782315:R-HSA-6782315	5	0.8726	0.0136933	TP53RK, ADAT3, CTU2, KIAA1456, PUS7	253	33	8857	5.30423	0.997894	0.495809	17.7512
APPBP2		hsa00360	Phenylalanine metabolism	2	0.492		Wnt signaling pathway	6	C=150	O=6	E=2.16	R=2.78	rawP=0.0218	adjP=0.0254		UP_KEYWORDS	Mitochondrion	47	8.20244	0.000749997	FHIT, TSPO, OXA1L, CKMT1B, STK11, NDUFAB1, ECHS1, BCL2L1, MTIF2, GOT2, ATAD3B, MRPL12, MTCH2, PARS2, SLC25A48, PET117, PEMT, SLC25A46, MARS2, PDHA1, BDH1, LIPT1, MTUS1, SCO1, TRAF3, RNF144B, CPT1B, MRPS26, SGK1, MSTO1, FECH, BRI3BP, ALDH5A1, FDXR, HRK, OSGEPL1, COQ9, VDAC2, RAD51, HAGH, NME4, POLRMT, CKMT1A, PTCD1, TOMM22, CARS2, ALKBH1	520	1116	20568	1.6658	0.241265	0.0302123	1.02846		REACTOME_PATHWAY	R-HSA-5693571:R-HSA-5693571	7	1.22164	0.0143491	HIST1H4A, HIST1H4B, FAM175A, TP53BP1, HIST1H2BJ, HIST1H4E, HIST1H4H	253	70	8857	3.50079	0.998436	0.475888	18.5229
PLAC2																UP_KEYWORDS	Transit peptide	25	4.363	0.00510217	OXA1L, CKMT1B, NDUFAB1, ECHS1, MTIF2, GOT2, MRPL12, PARS2, PET117, MARS2, PDHA1, BDH1, LIPT1, SCO1, MRPS26, FECH, ALDH5A1, FDXR, COQ9, OSGEPL1, HAGH, NME4, POLRMT, CKMT1A, CARS2	520	536	20568	1.84486	0.847776	0.12581	6.80548		REACTOME_PATHWAY	R-HSA-72163:R-HSA-72163	10	1.7452	0.0154318	NCBP2, SRRT, GTF2F1, CPSF7, LSM4, CASC3, CPSF3, CPSF2, HNRNPA1, SF3A1	253	136	8857	2.57411	0.999043	0.468462	19.7823
GIP																UP_SEQ_FEATURE	transit peptide:Mitochondrion	23	4.01396	0.00569761	MRPS26, OXA1L, FECH, CKMT1B, ALDH5A1, NDUFAB1, FDXR, ECHS1, COQ9, MTIF2, HAGH, NME4, GOT2, POLRMT, CKMT1A, MRPL12, PARS2, MARS2, CARS2, PDHA1, LIPT1, BDH1, SCO1	507	482	20063	1.88829	0.999566	0.787427	8.95087		BIOCARTA	h_g1Pathway:Cell Cycle: G1/S Check Point	5	0.8726	0.018886	CCNE1, GSK3B, SMAD3, CDC25A, TFDP1	58	30	1625	4.66954	0.888381	0.888381	19.5218
GALNT4																GOTERM_CC_DIRECT	GO:0005759~mitochondrial matrix	18	3.14136	0.00665676	FECH, ALDH5A1, NDUFAB1, FDXR, ECHS1, BCL2L1, RAD51, HAGH, NME4, GOT2, POLRMT, PARS2, PTCD1, MARS2, CARS2, PDHA1, BDH1, LIPT1	484	327	18202	2.07013	0.917747	0.464464	8.81208		REACTOME_PATHWAY	R-HSA-5693607:R-HSA-5693607	8	1.39616	0.0225141	HIST1H4A, HIST1H4B, FAM175A, TP53BP1, HIST1H2BJ, HIST1H4E, HIST1H4H, RBBP8	253	99	8857	2.82892	0.999962	0.57183	27.5844
DPY19L2P3																GOTERM_CC_DIRECT	GO:0005739~mitochondrion	51	8.90052	0.00801969	FHIT, OXA1L, TSPO, CKMT1B, GM2A, GJA1, GOT2, CTU2, PDHA1, MTUS1, NOL6, SGK1, FECH, ALDH5A1, HRK, OSGEPL1, COQ9, RAD51, NME4, NME3, TOMM22, AKAP8, LRRK1, STK11, GSDMC, ECHS1, BCL2L1, MTIF2, MRPL12, MTCH2, ATIC, PARS2, PPP2CA, PET117, HSPA5, LIPT1, BDH1, TRAF3, TFDP1, SCO1, CPT1B, MRPS26, BRI3BP, FDXR, MACROD1, VDAC2, POLRMT, CKMT1A, GSK3B, PTCD1, ALKBH1	484	1331	18202	1.44101	0.95078	0.394626	10.525		REACTOME_PATHWAY	R-HSA-159231:R-HSA-159231	3	0.52356	0.0254387	NCBP2, CPSF3, CPSF2	253	9	8857	11.6693	0.99999	0.587706	30.5955
PALM2-AKAP2																GOTERM_CC_DIRECT	GO:0005743~mitochondrial inner membrane	18	3.14136	0.0813034	MRPS26, OXA1L, FECH, CKMT1B, NDUFAB1, FDXR, COQ9, BCL2L1, VDAC2, NME4, GOT2, CKMT1A, MRPL12, ATAD3B, MTCH2, SLC25A48, TOMM22, SCO1	484	441	18202	1.535	1	0.828289	69.0009		REACTOME_PATHWAY	R-HSA-109688:R-HSA-109688	6	1.04712	0.0292649	NCBP2, CPSF7, CASC3, CPSF3, CPSF2, SLBP	253	61	8857	3.4434	0.999998	0.612614	34.3593
ZNF783																														REACTOME_PATHWAY	R-HSA-1538133:R-HSA-1538133	4	0.69808	0.0329888	CCNE1, E2F5, CDC25A, TFDP1	253	25	8857	5.60126	1	0.631991	37.8395
ASZ1																Annotation Cluster 3	Enrichment Score: 1.587772125247725													REACTOME_PATHWAY	R-HSA-73728:R-HSA-73728	6	1.04712	0.0330482	HIST1H4A, HIST1H4B, HIST1H2BJ, HIST1H3B, HIST1H4E, HIST1H4H	253	63	8857	3.33409	1	0.608936	37.8935
SPPL3																Category	Term	Count	%	PValue	Genes	List Total	Pop Hits	Pop Total	Fold Enrichment	Bonferroni	Benjamini	FDR		REACTOME_PATHWAY	R-HSA-3214841:R-HSA-3214841	6	1.04712	0.0350488	HIST1H4A, HIST1H4B, HIST1H3B, HIST1H4E, SETD7, HIST1H4H	253	64	8857	3.28199	1	0.608635	39.6902
SLC17A7																GOTERM_CC_DIRECT	GO:0000228~nuclear chromosome	8	1.39616	0.000422345	HIST1H4A, FIGNL1, SMARCB1, HIST1H4B, HIST1H3B, HIST1H4E, RAD51, HIST1H4H	484	52	18202	5.78576	0.146142	0.0513007	0.581749		REACTOME_PATHWAY	R-HSA-5334118:R-HSA-5334118	6	1.04712	0.0371228	HIST1H4A, HIST1H4B, HIST1H2BJ, HIST1H3B, HIST1H4E, HIST1H4H	253	65	8857	3.2315	1	0.609149	41.5016
RHPN1																GOTERM_BP_DIRECT	GO:0031047~gene silencing by RNA	11	1.91972	0.000960932	NCBP2, HIST1H4A, HIST1H4B, CNOT10, HIST1H3B, HIST1H4E, ASZ1, ERI1, TNRC6A, TDRD1, HIST1H4H	462	111	16787	3.60082	0.86669	0.86669	1.64826		BIOCARTA	h_fbw7Pathway:Cyclin E Destruction Pathway	3	0.52356	0.0371515	CCNE1, CDC34, TFDP1	58	9	1625	9.33908	0.987142	0.886608	35.0302
HAVCR2																GOTERM_BP_DIRECT	GO:0000183~chromatin silencing at rDNA	6	1.04712	0.00322659	HIST1H4A, HIST1H4B, HIST1H3B, HIST1H4E, BAZ2A, HIST1H4H	462	37	16787	5.89224	0.998857	0.895436	5.43373		REACTOME_PATHWAY	R-HSA-201722:R-HSA-201722	7	1.22164	0.0390573	HIST1H4A, HIST1H4B, HIST1H2BJ, HIST1H3B, HIST1H4E, BCL9, HIST1H4H	253	88	8857	2.78472	1	0.608316	43.1456
LOC90834																UP_SEQ_FEATURE	chain:Histone H4	4	0.69808	0.00471769	HIST1H4A, HIST1H4B, HIST1H4E, HIST1H4H	507	14	20063	11.3063	0.998351	0.798486	7.46703		REACTOME_PATHWAY	R-HSA-2559586:R-HSA-2559586	6	1.04712	0.0392708	CCNE1, HIST1H4A, HIST1H4B, HIST1H2BJ, HIST1H4E, HIST1H4H	253	66	8857	3.18254	1	0.591556	43.3243
r_MSTC																INTERPRO	IPR019809:Histone H4, conserved site	4	0.69808	0.00518154	HIST1H4A, HIST1H4B, HIST1H4E, HIST1H4H	486	14	18593	10.9306	0.992774	0.992774	7.82967		REACTOME_PATHWAY	R-HSA-427359:R-HSA-427359	6	1.04712	0.04379	HIST1H4A, HIST1H4B, HIST1H2BJ, HIST1H3B, HIST1H4E, HIST1H4H	253	68	8857	3.08893	1	0.614466	46.9881
r_L1PB3																GOTERM_MF_DIRECT	GO:0042393~histone binding	10	1.7452	0.00539257	BRD1, HIST1H4A, HIST1H4B, HIST1H3B, HIST1H4E, SUPT16H, TNKS, TBL1X, BAZ2A, HIST1H4H	436	122	16313	3.06681	0.958164	0.410807	7.65331		REACTOME_PATHWAY	R-HSA-5250924:R-HSA-5250924	7	1.22164	0.044831	HIST1H4A, HIST1H4B, GSK3B, HIST1H2BJ, HIST1H3B, HIST1H4E, HIST1H4H	253	91	8857	2.69292	1	0.606208	47.8002
CD101																SMART	SM00417:H4	4	0.69808	0.00576198	HIST1H4A, HIST1H4B, HIST1H4E, HIST1H4H	255	15	10071	10.5318	0.702849	0.702849	7.04064		BIOCARTA	h_skp2e2fPathway:E2F1 Destruction Pathway	3	0.52356	0.0454085	CCNE1, CDC34, TFDP1	58	10	1625	8.40517	0.995225	0.831601	41.1013
BRD1																GOTERM_BP_DIRECT	GO:0032200~telomere organization	5	0.8726	0.00596907	HIST1H4A, HIST1H4B, HIST1H3B, HIST1H4E, HIST1H4H	462	27	16787	6.7288	0.999996	0.91871	9.83226		REACTOME_PATHWAY	R-HSA-1912408:R-HSA-1912408	4	0.69808	0.0482651	MOV10, MAML3, TNRC6A, TFDP1	253	29	8857	4.82868	1	0.617648	50.3981
CITED4																GOTERM_BP_DIRECT	GO:0051290~protein heterotetramerization	6	1.04712	0.00623037	HIST1H4A, HIST1H4B, RRM2, HIST1H3B, HIST1H4E, HIST1H4H	462	43	16787	5.07007	0.999998	0.887329	10.2411		REACTOME_PATHWAY	R-HSA-3214842:R-HSA-3214842	5	0.8726	0.0499713	HIST1H4A, HIST1H4B, HIST1H3B, HIST1H4E, HIST1H4H	253	49	8857	3.57224	1	0.615101	51.6436
OSBP2																INTERPRO	IPR001951:Histone H4	4	0.69808	0.00635279	HIST1H4A, HIST1H4B, HIST1H4E, HIST1H4H	486	15	18593	10.2019	0.997637	0.951394	9.51811		REACTOME_PATHWAY	R-HSA-3214815:R-HSA-3214815	7	1.22164	0.0511114	HIST1H4A, HIST1H4B, HIST1H2BJ, HIST1H3B, HIST1H4E, TBL1X, HIST1H4H	253	94	8857	2.60697	1	0.608611	52.4597
CPT1B																SMART	SM00803:TAF	4	0.69808	0.00696102	HIST1H4A, HIST1H4B, HIST1H4E, HIST1H4H	255	16	10071	9.87353	0.769367	0.519757	8.44711		REACTOME_PATHWAY	R-HSA-212300:R-HSA-212300	6	1.04712	0.056403	HIST1H4A, HIST1H4B, HIST1H2BJ, HIST1H3B, HIST1H4E, HIST1H4H	253	73	8857	2.87736	1	0.631428	56.0823
MTUS1																GOTERM_BP_DIRECT	GO:0006303~double-strand break repair via nonhomologous end joining	7	1.22164	0.00696834	DCLRE1A, HIST1H4A, HIST1H4B, FAM175A, TP53BP1, HIST1H4E, HIST1H4H	462	62	16787	4.10239	1	0.876785	11.3865		EC_NUMBER	3.5.4.4	2	0.34904	0.0575617	CECR1, ADA	125	2	4246	33.968	0.997635	0.997635	48.3395
LOC285819																INTERPRO	IPR004823:TATA box binding protein associated factor (TAF)	4	0.69808	0.00766917	HIST1H4A, HIST1H4B, HIST1H4E, HIST1H4H	486	16	18593	9.5643	0.999329	0.912434	11.3812		REACTOME_PATHWAY	R-HSA-5467348:R-HSA-5467348	3	0.52356	0.0585944	PPP2CA, GSK3B, PPP2R5C	253	14	8857	7.50169	1	0.63199	57.506
ZZZ3																UP_SEQ_FEATURE	cross-link:Glycyl lysine isopeptide (Lys-Gly) (interchain with G-Cter in ubiquitin); alternate	4	0.69808	0.00981445	HIST1H4A, HIST1H4B, HIST1H4E, HIST1H4H	507	18	20063	8.79378	0.999998	0.892189	14.944		REACTOME_PATHWAY	R-HSA-5467337:R-HSA-5467337	3	0.52356	0.0585944	PPP2CA, GSK3B, PPP2R5C	253	14	8857	7.50169	1	0.63199	57.506
ATP1A3																GOTERM_BP_DIRECT	GO:0006335~DNA replication-dependent nucleosome assembly	5	0.8726	0.0109838	HIST1H4A, HIST1H4B, HIST1H3B, HIST1H4E, HIST1H4H	462	32	16787	5.67742	1	0.92363	17.3811		REACTOME_PATHWAY	R-HSA-5467340:R-HSA-5467340	3	0.52356	0.0585944	PPP2CA, GSK3B, PPP2R5C	253	14	8857	7.50169	1	0.63199	57.506
ODZ2																GOTERM_BP_DIRECT	GO:0045653~negative regulation of megakaryocyte differentiation	4	0.69808	0.0123516	HIST1H4A, HIST1H4B, HIST1H4E, HIST1H4H	462	18	16787	8.07456	1	0.926098	19.3342		REACTOME_PATHWAY	R-HSA-5617472:R-HSA-5617472	8	1.39616	0.0590277	HIST1H4A, HIST1H4B, HOXC4, HIST1H2BJ, HIST1H3B, HIST1H4E, MEIS1, HIST1H4H	253	122	8857	2.2956	1	0.621407	57.7824
EYA4																GOTERM_BP_DIRECT	GO:0006352~DNA-templated transcription, initiation	5	0.8726	0.014998	HIST1H4A, HIST1H4B, HIST1H4E, TCF4, HIST1H4H	462	35	16787	5.19079	1	0.912529	22.9903		REACTOME_PATHWAY	R-HSA-2299718:R-HSA-2299718	6	1.04712	0.0591519	HIST1H4A, HIST1H4B, HIST1H2BJ, HIST1H3B, HIST1H4E, HIST1H4H	253	74	8857	2.83848	1	0.609307	57.8613
LOC284581																GOTERM_BP_DIRECT	GO:0016233~telomere capping	4	0.69808	0.0242342	HIST1H4A, HIST1H4B, HIST1H4E, HIST1H4H	462	23	16787	6.31922	1	0.959796	34.5644		REACTOME_PATHWAY	R-HSA-72187:R-HSA-72187	5	0.8726	0.059839	NCBP2, CPSF7, CASC3, CPSF3, CPSF2	253	52	8857	3.36614	1	0.601238	58.2954
LOC113230																GOTERM_BP_DIRECT	GO:1904837~beta-catenin-TCF complex assembly	5	0.8726	0.029814	HIST1H4A, HIST1H4B, HIST1H4E, BCL9, HIST1H4H	462	43	16787	4.22506	1	0.964527	40.7404		REACTOME_PATHWAY	R-HSA-171306:R-HSA-171306	5	0.8726	0.059839	HIST1H4A, HIST1H4B, HIST1H2BJ, HIST1H4E, HIST1H4H	253	52	8857	3.36614	1	0.601238	58.2954
SBNO2																GOTERM_BP_DIRECT	GO:0006336~DNA replication-independent nucleosome assembly	4	0.69808	0.0335003	HIST1H4A, HIST1H4B, HIST1H4E, HIST1H4H	462	26	16787	5.59008	1	0.961084	44.5148		REACTOME_PATHWAY	R-HSA-3214858:R-HSA-3214858	6	1.04712	0.0619761	HIST1H4A, SMARCB1, HIST1H4B, HIST1H3B, HIST1H4E, HIST1H4H	253	75	8857	2.80063	1	0.602495	59.6191
LOC389634																UP_KEYWORDS	Citrullination	7	1.22164	0.036188	HIST1H4A, HIST1H4B, HIST1H3B, HIST1H4E, UTP14A, RPS2, HIST1H4H	520	97	20568	2.8544	0.999999	0.373576	39.8224		REACTOME_PATHWAY	R-HSA-5339716:R-HSA-5339716	3	0.52356	0.0663726	PPP2CA, GSK3B, PPP2R5C	253	15	8857	7.00158	1	0.616856	62.2203
MGC34034																GOTERM_BP_DIRECT	GO:0044267~cellular protein metabolic process	8	1.39616	0.0441175	HIST1H4A, HIST1H4B, GATA6, HIST1H3B, HIST1H4E, CECR1, MMP13, HIST1H4H	462	118	16787	2.46342	1	0.96587	54.1598		REACTOME_PATHWAY	R-HSA-5358749:R-HSA-5358749	3	0.52356	0.0663726	PPP2CA, GSK3B, PPP2R5C	253	15	8857	7.00158	1	0.616856	62.2203
LMF1																GOTERM_BP_DIRECT	GO:0045814~negative regulation of gene expression, epigenetic	5	0.8726	0.0479936	HIST1H4A, HIST1H4B, HIST1H3B, HIST1H4E, HIST1H4H	462	50	16787	3.63355	1	0.967816	57.2693		REACTOME_PATHWAY	R-HSA-5358747:R-HSA-5358747	3	0.52356	0.0663726	PPP2CA, GSK3B, PPP2R5C	253	15	8857	7.00158	1	0.616856	62.2203
CSNK2A1P																GOTERM_CC_DIRECT	GO:0000784~nuclear chromosome, telomeric region	8	1.39616	0.0582577	DCLRE1A, HIST1H4A, HIST1H4B, HIST1H3B, HIST1H4E, TNKS, RAD51, HIST1H4H	484	130	18202	2.3143	1	0.798806	56.3523		REACTOME_PATHWAY	R-HSA-5358751:R-HSA-5358751	3	0.52356	0.0663726	PPP2CA, GSK3B, PPP2R5C	253	15	8857	7.00158	1	0.616856	62.2203
CASS4																UP_KEYWORDS	Nucleosome core	6	1.04712	0.0774265	HIST1H4A, HIST1H4B, HIST1H2BJ, HIST1H3B, HIST1H4E, HIST1H4H	520	90	20568	2.63692	1	0.514865	67.0574		REACTOME_PATHWAY	R-HSA-5358752:R-HSA-5358752	3	0.52356	0.0663726	PPP2CA, GSK3B, PPP2R5C	253	15	8857	7.00158	1	0.616856	62.2203
r_LTR13_																UP_KEYWORDS	Methylation	16	2.79232	0.0841494	HNRNPA1L2, STK11, TP53BP1, RORA, HNRNPA1, RND3, HIST1H4A, HIST1H4B, RRAS2, PPP2CA, HIST1H2BJ, HIST1H4E, HIST1H3B, HSPA5, RHOG, HIST1H4H	520	401	20568	1.57821	1	0.537074	70.2154		KEGG_PATHWAY	hsa01130:Biosynthesis of antibiotics	11	1.91972	0.0687032	GOT2, NME4, GPI, ISYNA1, NME3, MVD, ATIC, ECHS1, ICMT, PDHA1, AMPD2	192	212	6910	1.86738	1	0.999452	59.341
P2RY6																GOTERM_BP_DIRECT	GO:0045815~positive regulation of gene expression, epigenetic	5	0.8726	0.0904898	HIST1H4A, HIST1H4B, HIST1H3B, HIST1H4E, HIST1H4H	462	62	16787	2.93028	1	0.993888	80.5959		REACTOME_PATHWAY	R-HSA-1221632:R-HSA-1221632	6	1.04712	0.0708991	HIST1H4A, HIST1H4B, HIST1H2BJ, HIST1H4E, STAG3, HIST1H4H	253	78	8857	2.69292	1	0.630685	64.7351
KIAA1456																GOTERM_CC_DIRECT	GO:0000786~nucleosome	6	1.04712	0.104829	HIST1H4A, HIST1H4B, HIST1H2BJ, HIST1H3B, HIST1H4E, HIST1H4H	484	94	18202	2.40047	1	0.847803	78.3355		REACTOME_PATHWAY	R-HSA-5578749:R-HSA-5578749	7	1.22164	0.0813866	HIST1H4A, HIST1H4B, HIST1H2BJ, HIST1H3B, HIST1H4E, TNRC6A, HIST1H4H	253	106	8857	2.31184	1	0.67243	69.9762
SLC7A5P1																GOTERM_BP_DIRECT	GO:0006334~nucleosome assembly	7	1.22164	0.109694	HIST1H4A, HIST1H4B, HIST1H2BJ, HIST1H3B, HIST1H4E, NAP1L6, HIST1H4H	462	119	16787	2.13738	1	0.99653	86.5825		REACTOME_PATHWAY	R-HSA-427413:R-HSA-427413	7	1.22164	0.0813866	HIST1H4A, HIST1H4B, HIST1H2BJ, HIST1H3B, HIST1H4E, BAZ2A, HIST1H4H	253	106	8857	2.31184	1	0.67243	69.9762
CDC34																KEGG_PATHWAY	hsa05203:Viral carcinogenesis	10	1.7452	0.113676	USP7, CCNE1, GTF2E2, HIST1H4A, HIST1H4B, HIST1H2BJ, HIST1H4E, NFKBIA, TRAF3, HIST1H4H	192	205	6910	1.75559	1	0.999794	78.2545		REACTOME_PATHWAY	R-HSA-196299:R-HSA-196299	3	0.52356	0.0828644	PPP2CA, GSK3B, PPP2R5C	253	17	8857	6.17787	1	0.668699	70.6536
SULF2																GOTERM_BP_DIRECT	GO:0034080~CENP-A containing nucleosome assembly	4	0.69808	0.11368	HIST1H4A, HIST1H4B, HIST1H4E, HIST1H4H	462	43	16787	3.38005	1	0.996379	87.584		EC_NUMBER	1.14.11.4	2	0.34904	0.0850976	PLOD2, PLOD3	125	3	4246	22.6453	0.999885	0.989282	62.8733
SHE																INTERPRO	IPR009072:Histone-fold	6	1.04712	0.173148	HIST1H4A, HIST1H4B, HIST1H2BJ, HIST1H3B, HIST1H4E, HIST1H4H	486	113	18593	2.03136	1	0.999994	94.9407		REACTOME_PATHWAY	R-HSA-975957:R-HSA-975957	7	1.22164	0.0902407	NCBP2, RPS28, SMG5, PPP2CA, SMG8, CASC3, RPS2	253	109	8857	2.24821	1	0.690967	73.8273
CLEC4E																GOTERM_MF_DIRECT	GO:0019904~protein domain specific binding	9	1.57068	0.185579	HIST1H4A, HIST1H4B, HIST1H4E, HSPA5, TBL1X, HOMER2, TJP2, HIST1H4H, TFDP1	436	206	16313	1.63464	1	0.981986	95.1331		REACTOME_PATHWAY	R-HSA-2559582:R-HSA-2559582	7	1.22164	0.0933043	HIST1H4A, HIST1H4B, HIST1H2BJ, HIST1H3B, HIST1H4E, ANAPC7, HIST1H4H	253	110	8857	2.22778	1	0.693741	75.0492
PEX13																KEGG_PATHWAY	hsa05322:Systemic lupus erythematosus	6	1.04712	0.312085	HIST1H4A, HIST1H4B, HIST1H2BJ, HIST1H3B, HIST1H4E, HIST1H4H	192	134	6910	1.61147	1	0.984304	99.1173		REACTOME_PATHWAY	R-HSA-5628897:R-HSA-5628897	6	1.04712	0.0943009	GPI, MOV10, TSC2, SESN1, TNRC6A, SCO1	253	85	8857	2.47115	1	0.688115	75.4351
NSMAF																GOTERM_MF_DIRECT	GO:0046982~protein heterodimerization activity	15	2.6178	0.356548	MEF2A, ZHX2, SMAD3, BCL2L1, TPD52, HOMER2, MEIS1, HIST1H4A, HIST1H4B, HIST1H2BJ, HIST1H4E, HIST1H3B, NRN1L, TCF4, HIST1H4H	436	465	16313	1.20694	1	0.995447	99.8485		EC_NUMBER	5.2.1.8	4	0.69808	0.0980043	PPIB, FKBP5, PPIL2, FKBP11	125	38	4246	3.57558	0.999973	0.970012	68.3083
TDRD1																GOTERM_CC_DIRECT	GO:0031012~extracellular matrix	9	1.57068	0.544455	HIST1H4A, HIST1H4B, SBSN, ADAMTSL5, HIST1H4E, HSPA5, MMP13, ADAMTS4, HIST1H4H	484	300	18202	1.12822	1	0.995685	99.9981
FNIP1																KEGG_PATHWAY	hsa05034:Alcoholism	6	1.04712	0.555904	HIST1H4A, HIST1H4B, HIST1H2BJ, HIST1H3B, HIST1H4E, HIST1H4H	192	177	6910	1.21999	1	0.987619	99.9965
SCYL1
r_MER65C																Annotation Cluster 4	Enrichment Score: 1.4436679029478132
KCNQ4																Category	Term	Count	%	PValue	Genes	List Total	Pop Hits	Pop Total	Fold Enrichment	Bonferroni	Benjamini	FDR
C20orf203																UP_KEYWORDS	DNA damage	18	3.14136	0.00699936	USP7, STK11, FAM175A, TP53BP1, NFRKB, MACROD1, RBBP6, STUB1, RAD51, RBBP8, FMN2, EYA4, USP28, DCLRE1A, ZFYVE26, UCHL5, SUPT16H, ALKBH1	520	345	20568	2.06368	0.92459	0.141053	9.22455
LOC728323																UP_KEYWORDS	DNA repair	14	2.44328	0.0333673	USP7, FAM175A, TP53BP1, NFRKB, STUB1, RAD51, RBBP8, EYA4, USP28, DCLRE1A, ZFYVE26, UCHL5, SUPT16H, ALKBH1	520	290	20568	1.9095	0.999996	0.393195	37.3499
SCARF1																GOTERM_BP_DIRECT	GO:0006281~DNA repair	10	1.7452	0.19981	EYA4, USP28, SMARCB1, NFRKB, UCHL5, SUPT16H, ALKBH1, STUB1, RAD51, RBBP8	462	235	16787	1.54619	1	0.998189	97.8793
FAM175A
PCGF3																Annotation Cluster 5	Enrichment Score: 1.4433393083815655
HOOK2																Category	Term	Count	%	PValue	Genes	List Total	Pop Hits	Pop Total	Fold Enrichment	Bonferroni	Benjamini	FDR
C1orf114																GOTERM_BP_DIRECT	GO:0006398~mRNA 3'-end processing by stem-loop binding and cleavage	3	0.52356	0.00712233	CPSF3, CPSF2, SLBP	462	5	16787	21.8013	1	0.846296	11.6237
LTK																KEGG_PATHWAY	hsa03015:mRNA surveillance pathway	8	1.39616	0.0126516	NCBP2, SMG5, PPP2CA, PPP2R5C, CPSF7, CASC3, CPSF3, CPSF2	192	91	6910	3.16392	0.931883	0.931883	14.8695
r_AluSq10																GOTERM_BP_DIRECT	GO:0006369~termination of RNA polymerase II transcription	6	1.04712	0.0310042	NCBP2, CPSF7, CASC3, CPSF3, CPSF2, SLBP	462	64	16787	3.40645	1	0.963142	41.9847
FAM72B																UP_KEYWORDS	Nonsense-mediated mRNA decay	4	0.69808	0.0359092	NCBP2, SMG5, SMG8, CASC3	520	29	20568	5.4557	0.999999	0.381608	39.5821
CHMP4B																GOTERM_BP_DIRECT	GO:0031124~mRNA 3'-end processing	5	0.8726	0.0479936	NCBP2, CPSF7, CASC3, CPSF3, CPSF2	462	50	16787	3.63355	1	0.967816	57.2693
KCNC1																GOTERM_BP_DIRECT	GO:0000184~nuclear-transcribed mRNA catabolic process, nonsense-mediated decay	7	1.22164	0.116283	NCBP2, RPS28, SMG5, PPP2CA, SMG8, CASC3, RPS2	462	121	16787	2.10205	1	0.996421	88.1995
TTPA																GOTERM_BP_DIRECT	GO:0006406~mRNA export from nucleus	6	1.04712	0.140776	NCBP2, SMG5, CASC3, CPSF3, CPSF2, SLBP	462	100	16787	2.18013	1	0.996918	92.7411
CDH11
MIR4800																Annotation Cluster 6	Enrichment Score: 1.40903706191765
FUT10																Category	Term	Count	%	PValue	Genes	List Total	Pop Hits	Pop Total	Fold Enrichment	Bonferroni	Benjamini	FDR
MADD																GOTERM_BP_DIRECT	GO:0051028~mRNA transport	6	1.04712	0.01377	HNRNPA1L2, HTT, G3BP2, TNKS, HNRNPA1, SLBP	462	52	16787	4.19256	1	0.928785	21.3137
DCTN1																GOTERM_CC_DIRECT	GO:0030529~intracellular ribonucleoprotein complex	9	1.57068	0.032106	HNRNPA1L2, L1TD1, GSK3B, G3BP2, CASC3, CPSF3, PIH1D2, HNRNPA1, SLBP	484	139	18202	2.43501	0.999995	0.670281	36.2824
LINC00477																UP_KEYWORDS	mRNA transport	6	1.04712	0.134081	HNRNPA1L2, NCBP2, G3BP2, TNKS, CASC3, HNRNPA1	520	107	20568	2.21797	1	0.64612	86.2432
MIR622
SPAG8																Annotation Cluster 7	Enrichment Score: 1.231345582345151
HEG1																Category	Term	Count	%	PValue	Genes	List Total	Pop Hits	Pop Total	Fold Enrichment	Bonferroni	Benjamini	FDR
TEX14																UP_KEYWORDS	mRNA processing	16	2.79232	0.0215586	HNRNPA1L2, NCBP2, CASC3, SF3A1, U2AF1L4, HNRNPA1, GCFC2, SLBP, ZNF326, ECD, CPSF7, ZRANB2, LSM4, CPSF3, CPSF2, PRPF40A	520	331	20568	1.91197	0.999671	0.305498	25.9403
RRP7B																GOTERM_MF_DIRECT	GO:0003723~RNA binding	22	3.83944	0.077105	HNRNPA1L2, NCBP2, NAF1, NANOS1, THUMPD1, CASC3, RPS2, HNRNPA1, SF3A1, U2AF1L4, PUS7, MRPL12, RPS28, PARS2, ZNF239, ZRANB2, CPSF3, DDX54, CPSF2, BAZ2A, PRPF40A, RBM26	436	563	16313	1.46205	1	0.937378	69.3191
FIGNL1																UP_KEYWORDS	RNA-binding	23	4.01396	0.121692	HNRNPA1L2, NCBP2, NOL6, NAF1, NUDT4, NANOS1, G3BP2, ERI1, CASC3, HNRNPA1, U2AF1L4, SLBP, MOV10, CPSF7, ZRANB2, LSM4, UNK, CPSF3, DDX54, CPSF2, TNRC6A, BAZ2A, RBM26	520	666	20568	1.36597	1	0.622621	83.2687
RASGEF1C
ECE2																Annotation Cluster 8	Enrichment Score: 1.1307075464773633
r_(TTG)n																Category	Term	Count	%	PValue	Genes	List Total	Pop Hits	Pop Total	Fold Enrichment	Bonferroni	Benjamini	FDR
SLC12A8																UP_KEYWORDS	Zinc	74	12.9145	0.0350319	PDLIM3, ZEB2, RORA, GLI3, DMRTA1, ZNRF2, PCGF3, GATA6, ZNF407, ZNF540, MT3, ZCCHC4, EGR1, AR, ZC3H7B, ZNF646, ZHX2, CECR1, RBBP6, MBD1, MMP13, HAGH, ZNF784, ZNF692, ZFYVE26, ZNF239, ZZZ3, AKAP8, CPSF3, ADAMTS4, ARFGAP2, NANOS1, ZNF510, TRIM13, ZNF619, ADA, ECE2, ZNF225, ZNF326, ADAT3, ZNF222, ZNF597, TNKS, ZNF426, LHX6, UNK, MLLT6, LHX9, ZNF70, BAZ2A, TDRD1, TRAF3, RBM26, ZBTB7B, AGBL3, RNF144B, …	520	2351	20568	1.245	0.999998	0.396331	38.8202
CARD10																UP_KEYWORDS	Metal-binding	109	19.0227	0.0353696	PDLIM3, RORA, CYP2W1, ZNRF2, GATA6, PLOD2, PLOD3, CTDSP1, FECH, NUDT4, ZNF646, CECR1, ZHX2, CHP2, NUDT10, COLEC12, LPCAT2, NME4, NME3, ZNF784, ZNF239, ZZZ3, AKAP8, LRRK1, RFESD, ADAMTS4, ARFGAP2, STK11, ZNF510, ZNF619, ADA, ECE2, ZNF225, ZNF326, ZNF222, ZNF597, TNKS, ZNF426, LHX6, ZNF70, LHX9, TDRD1, TRAF3, HAVCR2, AGBL3, KAT7, SMAD3, ZBTB40, U2AF1L4, CARS2, ZIK1, ZFHX3, TLL1, FIGNL1, ZEB2, GLI3,…	520	3637	20568	1.18542	0.999998	0.387867	39.1145
ZNF643																UP_KEYWORDS	Zinc-finger	55	9.5986	0.0921926	ZEB2, RORA, GLI3, ZNRF2, PCGF3, GATA6, ZNF407, ZNF540, ZCCHC4, EGR1, AR, ZC3H7B, ZNF646, ZHX2, RBBP6, MBD1, ZNF784, ZNF692, ZFYVE26, ZNF239, ZZZ3, AKAP8, ARFGAP2, NANOS1, ZNF510, TRIM13, ZNF619, ZNF225, ZNF326, ZNF222, ZNF597, ZNF426, UNK, MLLT6, ZNF70, BAZ2A, TDRD1, RBM26, TRAF3, ZBTB7B, BRD1, RNF144B, LRSAM1, KAT7, ZBTB40, U2AF1L4, CHN1, SH3RF3, ZRANB2, SP6, ZNF461, DGKZ, ZIK1, ZFHX3, RNF113A	520	1783	20568	1.22011	1	0.554677	73.6241
CACHD1																GOTERM_MF_DIRECT	GO:0046872~metal ion binding	61	10.6457	0.262652	ZEB2, GLI3, DMRTA1, PCGF3, TNFRSF11A, ZNF407, CTDSP1, ZNF540, CSK, MT3, EGR1, NUDT4, ZC3H7B, ZNF646, ZHX2, OSGEPL1, COLEC12, NUDT10, HAGH, NME4, GNAL, EYA4, NME3, ZNF784, ZNF692, ZFYVE26, RRM2, ZNF239, CPSF3, RFESD, LRRK1, ARFGAP2, GALNT4, ZNF510, ERI1, ZNF619, ECE2, ZNF225, NPTX2, ZNF326, PPP2CA, TYW1, ZNF222, ZNF597, ZNF426, UNK, ZNF70, TDRD1, RBM26, ZBTB7B, HAVCR2, ATP1A3, ZBTB40, AMPD2, U2AF1…	436	2074	16313	1.10045	1	0.987251	98.8741
PXMP2
ANAPC7																Annotation Cluster 9	Enrichment Score: 1.0925954695327882
FAM117A																Category	Term	Count	%	PValue	Genes	List Total	Pop Hits	Pop Total	Fold Enrichment	Bonferroni	Benjamini	FDR
AKAP8																BIOCARTA	h_g1Pathway:Cell Cycle: G1/S Check Point	5	0.8726	0.018886	CCNE1, GSK3B, SMAD3, CDC25A, TFDP1	58	30	1625	4.66954	0.888381	0.888381	19.5218
SOX2																KEGG_PATHWAY	hsa04110:Cell cycle	7	1.22164	0.128256	CCNE1, E2F5, GSK3B, SMAD3, ANAPC7, CDC25A, TFDP1	192	124	6910	2.03167	1	0.996949	82.3686
CHP2																BIOCARTA	h_cellcyclePathway:Cyclins and Cell Cycle Regulation	3	0.52356	0.217768	CCNE1, CDC25A, TFDP1	58	25	1625	3.36207	1	0.990972	93.9046
FHIT
KAT7																Annotation Cluster 10	Enrichment Score: 1.0812609967922062
ATXN7																Category	Term	Count	%	PValue	Genes	List Total	Pop Hits	Pop Total	Fold Enrichment	Bonferroni	Benjamini	FDR
PCNX																UP_KEYWORDS	mRNA processing	16	2.79232	0.0215586	HNRNPA1L2, NCBP2, CASC3, SF3A1, U2AF1L4, HNRNPA1, GCFC2, SLBP, ZNF326, ECD, CPSF7, ZRANB2, LSM4, CPSF3, CPSF2, PRPF40A	520	331	20568	1.91197	0.999671	0.305498	25.9403
AP4S1																GOTERM_BP_DIRECT	GO:0006369~termination of RNA polymerase II transcription	6	1.04712	0.0310042	NCBP2, CPSF7, CASC3, CPSF3, CPSF2, SLBP	462	64	16787	3.40645	1	0.963142	41.9847
r_AluYc																GOTERM_CC_DIRECT	GO:0005681~spliceosomal complex	7	1.22164	0.0389964	HNRNPA1L2, PRCC, ZNF326, LSM4, U2AF1L4, HNRNPA1, SF3A1	484	94	18202	2.80055	1	0.710535	42.2695
IL18BP																GOTERM_BP_DIRECT	GO:0000398~mRNA splicing, via spliceosome	12	2.09424	0.0432056	NCBP2, SRRT, GTF2F1, CPSF7, LSM4, CASC3, CPSF3, U2AF1L4, CPSF2, HNRNPA1, SF3A1, PRPF40A	462	222	16787	1.96408	1	0.967569	53.398
r_(CGGAG)n																UP_KEYWORDS	mRNA splicing	12	2.09424	0.0665195	HNRNPA1L2, NCBP2, ZNF326, ECD, ZRANB2, LSM4, CASC3, U2AF1L4, HNRNPA1, SF3A1, GCFC2, PRPF40A	520	260	20568	1.82556	1	0.486556	61.2663
LOC100499177																GOTERM_BP_DIRECT	GO:0006397~mRNA processing	9	1.57068	0.123417	HNRNPA1L2, ZNF326, ECD, ZRANB2, CASC3, RBBP6, HNRNPA1, SF3A1, RBM26	462	180	16787	1.81677	1	0.996428	89.7424
LOC100130331																KEGG_PATHWAY	hsa03040:Spliceosome	7	1.22164	0.162007	HNRNPA1L2, NCBP2, LSM4, U2AF1L4, HNRNPA1, SF3A1, PRPF40A	192	133	6910	1.89419	1	0.995144	89.298
LOC339524																GOTERM_BP_DIRECT	GO:0008380~RNA splicing	7	1.22164	0.310446	HNRNPA1L2, NCBP2, ZNF326, PPP2CA, ECD, ZRANB2, LSM4	462	167	16787	1.52304	1	0.999442	99.8381
PRCC																UP_KEYWORDS	Spliceosome	5	0.8726	0.399212	HNRNPA1L2, LSM4, U2AF1L4, HNRNPA1, SF3A1	520	127	20568	1.55724	1	0.872603	99.9107
CCDC144B
LOC643650																Annotation Cluster 11	Enrichment Score: 1.0747859467492877
FAM123C																Category	Term	Count	%	PValue	Genes	List Total	Pop Hits	Pop Total	Fold Enrichment	Bonferroni	Benjamini	FDR
NAP1L6																UP_SEQ_FEATURE	domain:Fe2OG dioxygenase	4	0.69808	0.0151288	ALKBH6, PLOD2, PLOD3, ALKBH1	507	21	20063	7.53752	1	0.947706	22.1336
IL4I1																INTERPRO	IPR005123:Oxoglutarate/iron-dependent dioxygenase	4	0.69808	0.0165433	ALKBH6, PLOD2, PLOD3, ALKBH1	486	21	18593	7.28709	1	0.957836	23.0341
TOMM22																UP_KEYWORDS	Dioxygenase	4	0.69808	0.3492	ALKBH6, PLOD2, PLOD3, ALKBH1	520	83	20568	1.90621	1	0.851106	99.7311
SERPINB13																UP_KEYWORDS	Iron	9	1.57068	0.574586	ALKBH6, FECH, PLOD2, PLOD3, TYW1, RRM2, ALKBH1, CYP2W1, RFESD	520	324	20568	1.09872	1	0.935107	99.9992
NBPF14
GPI																Annotation Cluster 12	Enrichment Score: 1.0257406758000753
PDLIM3																Category	Term	Count	%	PValue	Genes	List Total	Pop Hits	Pop Total	Fold Enrichment	Bonferroni	Benjamini	FDR
ZNF426																SMART	SM00356:ZnF_C3H1	5	0.8726	0.0345192	ZC3H7B, UNK, U2AF1L4, RNF113A, RBM26	255	49	10071	4.03001	0.999375	0.84186	35.842
BCL9																INTERPRO	IPR000571:Zinc finger, CCCH-type	5	0.8726	0.0678018	ZC3H7B, UNK, U2AF1L4, RNF113A, RBM26	486	59	18593	3.24214	1	0.999758	66.7758
ZC3HAV1L																UP_SEQ_FEATURE	zinc finger region:C3H1-type 2	3	0.52356	0.183598	ZC3H7B, UNK, U2AF1L4	507	31	20063	3.82955	1	0.999895	96.4169
LIPT1																UP_SEQ_FEATURE	zinc finger region:C3H1-type 1	3	0.52356	0.183598	ZC3H7B, UNK, U2AF1L4	507	31	20063	3.82955	1	0.999895	96.4169
ZNF222
SNORD29																Annotation Cluster 13	Enrichment Score: 0.9754499497330459
CKMT1A																Category	Term	Count	%	PValue	Genes	List Total	Pop Hits	Pop Total	Fold Enrichment	Bonferroni	Benjamini	FDR
NCBP2																UP_SEQ_FEATURE	region of interest:Globular A domain	3	0.52356	0.0160713	HNRNPA1L2, HNRNPA1, HNRNPA1P10	507	8	20063	14.8395	1	0.935699	23.3475
ZBTB40																UP_SEQ_FEATURE	region of interest:Globular B domain	3	0.52356	0.0160713	HNRNPA1L2, HNRNPA1, HNRNPA1P10	507	8	20063	14.8395	1	0.935699	23.3475
PRDX6																UP_SEQ_FEATURE	region of interest:RNA-binding RGG-box	3	0.52356	0.0472846	HNRNPA1L2, HNRNPA1, HNRNPA1P10	507	14	20063	8.47971	1	0.995787	54.8389
MTCH2																UP_SEQ_FEATURE	compositionally biased region:Gly-rich	9	1.57068	0.304895	HNRNPA1L2, KRT75, SPAG8, ZNF326, G3BP2, MLLT6, HNRNPA1, HNRNPA1P10, SCARF1	507	252	20063	1.41329	1	0.999998	99.7442
C12orf29																UP_SEQ_FEATURE	domain:RRM 2	4	0.69808	0.613995	HNRNPA1L2, HNRNPA1, HNRNPA1P10, RBM26	507	125	20063	1.2663	1	1	100
DHRS7																UP_SEQ_FEATURE	domain:RRM 1	4	0.69808	0.613995	HNRNPA1L2, HNRNPA1, HNRNPA1P10, RBM26	507	125	20063	1.2663	1	1	100
MESDC2
GTF2F1																Annotation Cluster 14	Enrichment Score: 0.8370690845866471
U2AF1L4																Category	Term	Count	%	PValue	Genes	List Total	Pop Hits	Pop Total	Fold Enrichment	Bonferroni	Benjamini	FDR
C2orf15																UP_KEYWORDS	Rotamase	4	0.69808	0.0703544	PPIB, FKBP5, PPIL2, FKBP11	520	38	20568	4.16356	1	0.497604	63.4023
FKBP1A-SDCBP2																UP_KEYWORDS	Isomerase	7	1.22164	0.0888141	GPI, ISYNA1, PPIB, FKBP5, PPIL2, FKBP11, PUS7	520	122	20568	2.26948	1	0.54886	72.2389
CRYBB2P1																GOTERM_BP_DIRECT	GO:0000413~protein peptidyl-prolyl isomerization	4	0.69808	0.11368	PPIB, FKBP5, PPIL2, FKBP11	462	43	16787	3.38005	1	0.996379	87.584
TCP1																GOTERM_MF_DIRECT	GO:0003755~peptidyl-prolyl cis-trans isomerase activity	4	0.69808	0.135797	PPIB, FKBP5, PPIL2, FKBP11	436	48	16313	3.11793	1	0.958123	88.3408
PTTG3P																GOTERM_BP_DIRECT	GO:0061077~chaperone-mediated protein folding	3	0.52356	0.259957	PPIB, FKBP5, FKBP11	462	36	16787	3.02796	1	0.999026	99.4507
C1orf54																GOTERM_BP_DIRECT	GO:0006457~protein folding	7	1.22164	0.378735	TCP1, FKBP5, PPIL2, FUT10, MESDC2, MOGS, FKBP11	462	181	16787	1.40524	1	0.999738	99.9733
NME3
HIST1H4A																Annotation Cluster 15	Enrichment Score: 0.8314666037413183
r_5S																Category	Term	Count	%	PValue	Genes	List Total	Pop Hits	Pop Total	Fold Enrichment	Bonferroni	Benjamini	FDR
MACROD1																SMART	SM00389:HOX	12	2.09424	0.0531228	POU2F3, HOXC4, DLX4, NKX2-8, ZHX2, HOXD13, LHX6, ZEB2, PAX3, LHX9, MEIS1, ZFHX3	255	251	10071	1.88816	0.999989	0.898997	49.8244
MIR3609																UP_KEYWORDS	Homeobox	12	2.09424	0.070868	POU2F3, HOXC4, DLX4, NKX2-8, ZHX2, HOXD13, LHX6, ZEB2, PAX3, LHX9, MEIS1, ZFHX3	520	263	20568	1.80474	1	0.491475	63.6799
RRAS2																INTERPRO	IPR001356:Homeodomain	12	2.09424	0.0747751	POU2F3, HOXC4, DLX4, NKX2-8, ZHX2, HOXD13, LHX6, ZEB2, PAX3, LHX9, MEIS1, ZFHX3	486	257	18593	1.78633	1	0.999724	70.4692
DCLRE1A																INTERPRO	IPR009057:Homeodomain-like	14	2.44328	0.10462	NKX2-8, ZHX2, HOXD13, ZEB2, PAX3, MYPOP, MEIS1, HOXC4, POU2F3, DLX4, ZZZ3, LHX6, ZFHX3, LHX9	486	337	18593	1.58932	1	0.999928	82.348
TCF4																INTERPRO	IPR017970:Homeobox, conserved site	9	1.57068	0.12496	POU2F3, HOXC4, DLX4, NKX2-8, HOXD13, LHX6, PAX3, LHX9, ZFHX3	486	190	18593	1.81218	1	0.999941	87.6926
HIST1H4H																UP_SEQ_FEATURE	DNA-binding region:Homeobox	8	1.39616	0.208415	POU2F3, HOXC4, DLX4, NKX2-8, HOXD13, LHX6, PAX3, LHX9	507	191	20063	1.65747	1	0.999882	97.841
GJA1																GOTERM_MF_DIRECT	GO:0043565~sequence-specific DNA binding	16	2.79232	0.417516	EGR1, AR, CAMTA2, MEF2A, NKX2-8, SOX2, SMAD3, RORA, PAX3, HOXC4, POU2F3, DLX4, LHX6, FOXC1, LHX9, FOXD4	436	519	16313	1.15345	1	0.996874	99.965
LSM4																INTERPRO	IPR020479:Homeodomain, metazoa	3	0.52356	0.696293	HOXC4, DLX4, NKX2-8	486	92	18593	1.24752	1	1	100
GLYR1
PEX11G																Annotation Cluster 16	Enrichment Score: 0.741363052513838
TSPO																Category	Term	Count	%	PValue	Genes	List Total	Pop Hits	Pop Total	Fold Enrichment	Bonferroni	Benjamini	FDR
FDXR																UP_SEQ_FEATURE	domain:N-terminal Ras-GEF	3	0.52356	0.105335	RAPGEF5, RASGEF1A, RASGEF1C	507	22	20063	5.39618	1	0.99924	83.9048
TP53RK																INTERPRO	IPR000651:Ras-like guanine nucleotide exchange factor, N-terminal	3	0.52356	0.111424	RAPGEF5, RASGEF1A, RASGEF1C	486	22	18593	5.21689	1	0.999912	84.3397
GATA6																UP_SEQ_FEATURE	domain:Ras-GEF	3	0.52356	0.165472	RAPGEF5, RASGEF1A, RASGEF1C	507	29	20063	4.09365	1	0.999842	94.8623
TPD52																SMART	SM00147:RasGEF	3	0.52356	0.174429	RAPGEF5, RASGEF1A, RASGEF1C	255	30	10071	3.94941	1	0.993472	91.1229
SCARNA7																INTERPRO	IPR001895:Guanine-nucleotide dissociation stimulator CDC25	3	0.52356	0.183817	RAPGEF5, RASGEF1A, RASGEF1C	486	30	18593	3.82572	1	0.999994	95.8736
HES6																INTERPRO	IPR023578:Ras guanine nucleotide exchange factor, domain	3	0.52356	0.183817	RAPGEF5, RASGEF1A, RASGEF1C	486	30	18593	3.82572	1	0.999994	95.8736
RAD51																GOTERM_MF_DIRECT	GO:0005085~guanyl-nucleotide exchange factor activity	6	1.04712	0.20732	PREB, RAPGEF5, RASGEF1A, RASGEF1C, FNIP1, ARHGEF11	436	118	16313	1.90246	1	0.981888	96.7324
SNORD99																UP_KEYWORDS	Guanine-nucleotide releasing factor	5	0.8726	0.494072	MADD, RAPGEF5, RASGEF1A, RASGEF1C, ARHGEF11	520	144	20568	1.3734	1	0.903996	99.9916
CCDC43
C16orf13																Annotation Cluster 17	Enrichment Score: 0.7154685942924218
RBM26																Category	Term	Count	%	PValue	Genes	List Total	Pop Hits	Pop Total	Fold Enrichment	Bonferroni	Benjamini	FDR
NAA15																GOTERM_BP_DIRECT	GO:0006446~regulation of translational initiation	5	0.8726	0.0181268	EIF3C, NCBP2, EIF1, EIF3J, MTIF2	462	37	16787	4.9102	1	0.922398	27.1115
r_tRNA-Gly-GGA																UP_KEYWORDS	Initiation factor	4	0.69808	0.180131	EIF3C, EIF1, EIF3J, MTIF2	520	58	20568	2.72785	1	0.722591	93.521
MOGS																UP_KEYWORDS	Protein biosynthesis	7	1.22164	0.186805	EIF3C, PARS2, MARS2, EIF1, CARS2, EIF3J, MTIF2	520	152	20568	1.82156	1	0.730723	94.2111
HIST1H4E																GOTERM_MF_DIRECT	GO:0003743~translation initiation factor activity	4	0.69808	0.222004	EIF3C, EIF1, EIF3J, MTIF2	436	61	16313	2.45345	1	0.979304	97.5189
FAM169A																GOTERM_BP_DIRECT	GO:0006413~translational initiation	5	0.8726	0.533024	EIF3C, RPS28, EIF1, EIF3J, RPS2	462	139	16787	1.30703	1	0.999947	99.9998
CCNE1																KEGG_PATHWAY	hsa03013:RNA transport	5	0.8726	0.705958	EIF3C, NCBP2, EIF1, CASC3, EIF3J	192	172	6910	1.04621	1	0.994861	100
DGKZ
DLX4																Annotation Cluster 18	Enrichment Score: 0.6959391589392401
PRPF40A																Category	Term	Count	%	PValue	Genes	List Total	Pop Hits	Pop Total	Fold Enrichment	Bonferroni	Benjamini	FDR
THUMPD1																BIOCARTA	h_shhPathway:Sonic Hedgehog (Shh) Pathway	3	0.52356	0.105964	SMO, GSK3B, GLI3	58	16	1625	5.25323	0.999997	0.960055	72.0813
E2F5																KEGG_PATHWAY	hsa04340:Hedgehog signaling pathway	3	0.52356	0.170556	SMO, GSK3B, GLI3	192	27	6910	3.99884	1	0.987526	90.5994
ZRANB2																KEGG_PATHWAY	hsa05217:Basal cell carcinoma	3	0.52356	0.452019	SMO, GSK3B, GLI3	192	55	6910	1.96307	1	0.985457	99.9502
HIST1H3B
LOC646214																Annotation Cluster 19	Enrichment Score: 0.6879828201060986
HNRPLL																Category	Term	Count	%	PValue	Genes	List Total	Pop Hits	Pop Total	Fold Enrichment	Bonferroni	Benjamini	FDR
ST3GAL6																UP_KEYWORDS	Phospholipid biosynthesis	4	0.69808	0.104318	ISYNA1, PEMT, LPCAT2, PTDSS2	520	45	20568	3.5159	1	0.57794	78.0851
HOXC4																UP_KEYWORDS	Phospholipid metabolism	4	0.69808	0.120512	ISYNA1, PEMT, LPCAT2, PTDSS2	520	48	20568	3.29615	1	0.626381	82.9565
C14orf129																UP_KEYWORDS	Lipid biosynthesis	7	1.22164	0.202258	ISYNA1, MVD, PEMT, NDUFAB1, LPCAT2, TECR, PTDSS2	520	156	20568	1.77485	1	0.744166	95.5558
SYN2																GOTERM_BP_DIRECT	GO:0008654~phospholipid biosynthetic process	3	0.52356	0.290704	ISYNA1, PEMT, PTDSS2	462	39	16787	2.79504	1	0.999305	99.7362
r_tRNA-Arg-AGA																KEGG_PATHWAY	hsa00564:Glycerophospholipid metabolism	4	0.69808	0.491291	PEMT, DGKZ, LPCAT2, PTDSS2	192	95	6910	1.51535	1	0.988398	99.9806
PPP1R3E
ZFHX3																Annotation Cluster 20	Enrichment Score: 0.6479657610962207
C5orf43																Category	Term	Count	%	PValue	Genes	List Total	Pop Hits	Pop Total	Fold Enrichment	Bonferroni	Benjamini	FDR
RBBP6																UP_SEQ_FEATURE	nucleotide phosphate-binding region:NAD	5	0.8726	0.143399	ALDH5A1, VDAC2, BDH1, GLYR1, DHRS7	507	80	20063	2.47325	1	0.999686	92.1145
GRTP1																UP_KEYWORDS	NAD	8	1.39616	0.158097	ISYNA1, ALDH5A1, PARP8, TNKS, VDAC2, BDH1, GLYR1, DHRS7	520	176	20568	1.7979	1	0.690491	90.6631
SMO																INTERPRO	IPR016040:NAD(P)-binding domain	6	1.04712	0.501917	ISYNA1, FDXR, BDH1, GLYR1, DCXR, DHRS7	486	179	18593	1.28236	1	0.999999	99.9982
SLC25A48
EEF2K
PIM3
IQSEC2
HSP90AA6P
CCDC6
LOC649395
C7orf26
LOC645676
UCHL5
ZNF646
r_AluYk11
COMMD5
ADAMTS4
CC2D1A
ASPSCR1
ADA
GSG2
TLCD1
SLC44A5
r_LTR12_
SNORD74
CCDC22
B3GALTL
ZNF597
SNORD81
PIH1D2
CNRIP1
STAG3
HS3ST3B1
TSNAXIP1
LOC286059
SND1-IT1
SLC35D3
CAMTA2
ZHX2
LINC00273
ARHGEF11
r_(TTATG)n
IFI44L
PCA3
ROPN1L
NGFR
r_MLT2F
r_L1PA11
POU2F3
RASGEF1A
LINC00086
GRM6
FLJ39739
RGS6
LOC100506046
FOXD4
TPTE2P6
MOV10
NOC4L
SRRT
SP6
SNORD97
TMSB4Y
RPSAP52
LOC401321
SNORD16
TMEM214
LOC283481
SNORA11
USP28
EPHA2
BCL2L1
SNORD70
LOC100134713
LINC00242
REREP3
LEAP2
PCNXL3
C15orf5
FLJ37201
G6PC
BAGE
UTP14A
SPOCK2
RORA
SLC33A1
CD274
C11orf92
HERC4
CNTD1
RAP1GAP
GOLGA8DP
TMPRSS11B
CYP2W1
ZNF407
C4orf21
FGB
LOC648987
ARL5B
CDC42EP3
TDRD3
ZFYVE26
LHX6
CLN6
NKX2-8
ADAT3
MIR196B
r_Tigger3
SERP2
LOC100861402
LRSAM1
CPSF3
ERLIN1
GREM1
LOC100505549
SAP25
TJP2
USP18
MOSPD3
MC4R
r_THE1B
PANX2
LOC100131564
NFRKB
ESRG
PPIL2
SGK1
ECD
NOL6
BAZ2A
ARFGAP2
CNOT10
REXO4
CIDECP
DCUN1D1
VDAC2
PEMT
NRIP3
RPL7L1
KRT75
L1TD1
MMP13
WSB1
SMG8
TBC1D14
ANKLE1
LTV1
PANK3
GM2A
ZC3H7B
ZNF784
AMPD2
SMTN
NANOS1
HTT
MGC45800
FBXL18
LINC00473
BET1L
TYW1
KRTCAP2
ECHS1
HNRNPA1P10
HNRNPA1L2
PPIB
MLLT6
RPS28
RRM2
RND3
CSTB
IFRD2
PLOD3
HSPA5
EID1
MVD
HIST1H4B
STUB1
COLEC12
NME4
PPIAL4B
HAGH
YEATS4
FECH
GET4
MRPS26
SCO1
DYM
SESN1
ABCC1
LOC284889
HNRNPA1
CR2
GOT2
OAF
LOC100132724
TNRC6A
FOXC1
PRR12
MOCOS
LOC400043
KIAA1671
r_tRNA-Asp-GAY
SLBP
ERI1
COQ9
B3GNTL1
UBE2O
FBXO36
CCDC137
HS2ST1
C20orf24
FAM189B
ZNF540
CARS2
NAF1
PLOD2
FAM166A
C3orf58
RFESD
ZNF461
DCXR
ZNF70
r_MER33
CHN1
NUDT4
USP7
AP1B1
RUNDC3B
PLEKHH3
HOMER2
FMN2
NPTX2
GTF2E2
MAP3K10
COG1
LOC284440
ZNF239
OCLM
RBBP8
PCDHGA11
ZNF542
C4orf42
GNAL
LOC728024
TSC2
C6orf170
RAPGEF5
RNF144B
SBSN
NRARP
GLI3
r_MLT1J
SNORD6
r_MER63C
DMRTA1
BRI3BP
DCDC5
POLRMT
C1QL4
PER1
LINC00092
r_LTR33
IGSF9B
PCSK2
TMIGD2
MIR192
CCL16
VSTM2B
GPR135
r_(CG)n
GSK3B
PMS2P5
LOXL4
LOC729156
SCARNA10
DPYSL3
PTDSS2
CTDSP1
PTCD1
ADAMTSL5
GGT7
r_LTR14B
OSGEPL1
CSK
C7orf57
CECR1
AKR1B10
LOC100134229
NISCH
MIR3682
r_LTR3B
LOC145216
LRFN4
BDH1
MIR9-2
r_HERVK22-int
LHX9
CSRP2BP
XKR5
AHNAK2
MYPOP
MS4A7
SCN11A
KIAA0247
r_(TTTTTG)n
r_L2
PNPLA5
FKBP5
LOC221122
KIAA0586
FAM22A
PION
PET117
SMCR5
MYADM
NRN1L
MIR7-3HG
MIR1306
r_MLT1B-int
LOC339894
RHOG
CDC42EP1
IGFL4
PAX3
r_HUERS-P3-int
CATSPER3
CPSF2
SCGB1D2
CHMP7
RILPL2
FAM154B
CDC25A
AXDND1
MEIS1
TRIM13
LOC100271836
HOXD13
ALKBH1
CCNYL1
UNK
ZNF510
FCAR
PARP8
LOC100287015
XKR9
MAPKAPK5
ZCCHC4
CPSF7
ABCA13
CASC3
LRRK1
SMAD3
PPP2R5C
SF3A1
FKBP11
TRPC5
G3BP2
SRPRB
TMED10P1
TICAM2
r_tRNA-Leu-TTA(m)
RABGGTA
CDCA5
TP53BP1
SNORA17
STAG3L3
SMG5
EGR1
PAQR6
DLEU1
RNF113A
MTIF2
STAM2
KIF20A
PARS2
SLC35E1
CKMT1B
SNHG1
ZNF326
MAPK1IP1L
SUPT16H
ICMT
GPATCH4
SAA2-SAA4
NACA
OXA1L
KIF23
EIF1
TECR
PREB
ATIC
SMARCB1
TLL1
PUS7
PDHA1
PAQR5
SH3RF3
AR
NDUFAB1
PPP2CA
RAB5C
LPCAT2
APOC1P1
OSCP1
MLF2
RPS2
SNORD95
SLC25A46
STK11
LOC283070
ISYNA1
FAM210B
SLC7A6
FAM107B
ATAD3B
EIF3J
HN1L
TNKS
NRG3
MED17
ALKBH6
LRBA
GCFC2
TRAF3
MAML3
LOC202781
ATP6V0C
KCTD5
TNFRSF11A
ALDH5A1
HIST1H2BJ
MEF2A
SETD7
TBC1D4
NFKBIA
GOLGA6L1
FAM120AOS
RSBN1L
MRPL12
TBL1X
DDX54
SPRY2
GPRC5B
SLC2A13
BTBD1
ZNRF2
EIF3C
AFF1
SNORA59A
METTL22
ZNF619
CLCN6
ANO5
TFDP1
ZIK1
LOC100132247
SNX29
DUSP4
GPR155
EPB41
ZNF692
C10orf47
r_L3
NUDT10
C6orf124
RASAL2
ZNF225
AGBL3
LRRC6
MIR3651
BTBD19
MARS2
MT3
ZBTB7B
CTU2

## Sheet: Diff R
Additional file 4: Table S4. Isoform- and haplotype specific gene enrichment of shared DEGs of CCHCR1 cell lines.
Shared DEGs of Non-Risks				KEGG pathways
DEGs	up&down		WebGestaltR (Min and Max number of Gene IDs in the category: 5, 100)					Webgestalt - KEGG pathways									DAVID - default clustering														DAVID - pathways
CECR2			ID	Name	#Gene	FDR		PathwayName	#Gene	Statistics							Annotation Cluster 1	Enrichment Score: 4.063220056878245													Category	Term	Count	%	PValue	Genes	List Total	Pop Hits	Pop Total	Fold Enrichment	Bonferroni	Benjamini	FDR
KALRN			hsa05416	Viral myocarditis	8	0.00412		Cell adhesion molecules (CAMs)	11	C=133	O=11	E=2.39	R=4.61	rawP=3.01e-05	adjP=0.0003		Category	Term	Count	%	PValue	Genes	List Total	Pop Hits	Pop Total	Fold Enrichment	Bonferroni	Benjamini	FDR		REACTOME_PATHWAY	R-HSA-3000157:R-HSA-3000157	7	0.966851	0.00033195	LAMA2, COL4A4, ITGA6, ITGAV, ITGB4, NID2, COL4A6	287	30	8857	7.20081	0.161072	0.161072	0.48073
r_L1MA4A			hsa04512	ECM-receptor interaction	9	0.00412		ECM-receptor interaction	9	C=85	O=9	E=1.53	R=5.90	rawP=2.25e-05	adjP=0.0003		UP_KEYWORDS	Transcription regulation	120	16.5746	9.54269e-07	ARNT2, ZNF782, TCEAL8, ZXDA, RCBTB1, ZNF300, MAP3K9, PHTF1, ZNF579, PITX1, TWIST1, POU2AF1, RCOR3, BEND6, RXRA, ZNF48, HDAC10, ZHX3, GRHL1, PROX1, FOXN3, JUNB, KDM2B, MLLT10, MGA, TGIF2, MYNN, ZNF41, TSHZ3, ZNF614, ZNF232, SP110, SOX9, HEXIM2, ZNF799, ZNF697, LHX2, TEAD4, HOXA7, BTF3, HIP1, IKZF4, ZNF624, TAF3, KLF12, SUB1, RFX5, ASXL1, SRA1, CREBBP, SUV39H1, WHSC1, PMF1, USF1, SAFB2, ZNF215, HOX…	684	2328	20568	1.55001	0.000355879	8.89817e-05	0.00131747		REACTOME_PATHWAY	R-HSA-2122947:R-HSA-2122947	7	0.966851	0.00379257	KAT2B, HEY1, CREBBP, HDAC10, TLE4, HDAC9, HDAC7	287	47	8857	4.59626	0.866023	0.633971	5.36588
BEND6			hsa04612	Antigen processing and presentation	8	0.0111		Dilated cardiomyopathy	9	C=90	O=9	E=1.62	R=5.57	rawP=3.57e-05	adjP=0.0003		UP_KEYWORDS	Transcription	121	16.7127	2.31922e-06	ARNT2, ZNF782, TCEAL8, ZXDA, RCBTB1, ZNF300, MAP3K9, PHTF1, ZNF579, PITX1, TWIST1, POU2AF1, RCOR3, BEND6, RXRA, ZNF48, HDAC10, ZHX3, GRHL1, PROX1, FOXN3, JUNB, KDM2B, MLLT10, MGA, TGIF2, MYNN, ZNF41, TSHZ3, ZNF614, ZNF232, SP110, SOX9, HEXIM2, ZNF799, ZNF697, LHX2, TEAD4, HOXA7, BTF3, HIP1, IKZF4, ZNF624, TAF3, KLF12, SUB1, RFX5, ASXL1, SRA1, CREBBP, SUV39H1, WHSC1, PMF1, USF1, SAFB2, ZNF215, HOX…	684	2395	20568	1.5192	0.000864697	0.000172999	0.00320191		BBID	85.Nuc_Rec-Coact_Complex	4	0.552486	0.00407848	KAT2B, RXRA, CREBBP, SRA1	19	8	388	10.2105	0.118994	0.118994	3.45
ARRDC2			hsa04940	Type I diabetes mellitus	6	0.0112		Axon guidance	11	C=129	O=11	E=2.32	R=4.75	rawP=2.27e-05	adjP=0.0003		GOTERM_BP_DIRECT	GO:0006355~regulation of transcription, DNA-templated	82	11.326	8.367e-05	ZNF84, ZNF532, ARNT2, ZNF782, ZNF347, ZBTB37, TMF1, RCBTB1, ACVR1B, PDPK1, ASH2L, HEY1, ZNF300, MAP3K9, ACTR5, PHTF1, ZNF579, ZNF720, INO80E, PITX1, ZBTB22, POU2AF1, ZNF48, ADNP, HDAC10, IRF2BP2, IRF2BP1, DAPK3, NRIP2, NCOA2, KRBA1, NAB1, MGA, TGIF2, ZNF483, MYNN, ZNF41, ZNF555, ZNF614, ZBTB6, ZBTB10, ZNF805, ZNF232, NFYA, SP110, ZNF177, ZNF780B, MACC1, ZNF799, ZNF697, LHX2, ZNF850, BTF3, NKX2-4,…	592	1511	16787	1.53887	0.191126	0.191126	0.147733		KEGG_PATHWAY	hsa04512:ECM-receptor interaction	9	1.24309	0.00642846	LAMA2, COL4A4, ITGA6, ITGAV, ITGB4, ITGB5, SV2A, ITGA4, COL4A6	222	87	6910	3.21994	0.767188	0.767188	7.91425
ATP1A1OS			hsa05410	Hypertrophic cardiomyopathy (HCM)	8	0.0112		Viral myocarditis	8	C=70	O=8	E=1.26	R=6.37	rawP=3.68e-05	adjP=0.0003		UP_KEYWORDS	Nucleus	218	30.1105	9.37852e-05	HMGN1, INTS1, ZNF782, CLK1, PRKX, ZFP91, BHLHB9, DHX38, INTS5, HIST1H2BL, BTBD3, PHTF1, TMUB1, GLE1, TIGD6, PITX1, TWIST1, PAN2, NUDT16, H1F0, IBTK, MAGI3, RCOR3, CIZ1, RXRA, ZNF48, PIM1, ZHX3, EXD2, PROX1, MLLT10, KRT14, SMARCAL1, CAMK1, TGIF2, RPS10, PDE4DIP, NEK6, ZNF41, ZNF614, MOB2, NFKBID, ZNF232, RCC1, HEXIM2, LHX2, ZNF799, NKX2-4, IQSEC1, HIP1, IKZF4, PBOV1, ZNF624, KLF12, LGALS3, SUB1, E…	684	5234	20568	1.25245	0.0343787	0.00268742	0.129403		KEGG_PATHWAY	hsa04360:Axon guidance	11	1.51934	0.00729609	EPHA5, EPHA4, PLXNA3, NRP1, EFNB1, PAK4, SEMA4D, PAK1, UNC5C, ABL1, SRGAP2	222	127	6910	2.69596	0.8089	0.562851	8.93701
KIAA1324L			hsa05414	Dilated cardiomyopathy	8	0.0163		Type I diabetes mellitus	6	C=43	O=6	E=0.77	R=7.77	rawP=0.0001	adjP=0.0004		GOTERM_BP_DIRECT	GO:0006351~transcription, DNA-templated	99	13.674	0.000166115	ARNT2, ZNF782, TCEAL8, ZXDA, RCBTB1, ZNF300, MAP3K9, PHTF1, ZNF579, TWIST1, BEND6, RCOR3, RXRA, ZNF48, HDAC10, ZHX3, PROX1, FOXN3, KDM2B, MLLT10, MGA, TGIF2, MYNN, ZNF41, ZNF614, TSHZ3, ZNF232, SP110, HEXIM2, ZNF799, ZNF697, LHX2, TEAD4, HIP1, IKZF4, ZNF624, KLF12, RFX5, SRA1, ASXL1, SUV39H1, WHSC1, SAFB2, ZNF215, HOXB2, HDAC9, KAT6B, HDAC7, ZNF536, ZNF84, STOX1, ZNF532, E2F7, DMAP1, ZNF347, ZBTB…	592	1952	16787	1.43816	0.3437	0.189877	0.293102		KEGG_PATHWAY	hsa05416:Viral myocarditis	7	0.966851	0.00930761	HLA-C, HLA-DPA1, HLA-B, ABL1, HLA-E, CXADR, HLA-DMA	222	57	6910	3.82251	0.87917	0.505623	11.2681
RFPL4A			hsa05320	Autoimmune thyroid disease	6	0.0192		Pathways in cancer	17	C=326	O=17	E=5.85	R=2.91	rawP=0.0001	adjP=0.0004		GOTERM_CC_DIRECT	GO:0005634~nucleus	231	31.9061	0.000181326	HMGN1, S100A4, ZNF782, CLK1, PRKX, ZFP91, BHLHB9, DHX38, INTS5, HIST1H2BL, BTBD3, C7ORF49, PHTF1, PTBP3, TIGD6, PITX1, TWIST1, PAN2, NUDT16, H1F0, MAGI3, GTPBP3, RCOR3, CIZ1, EFNB1, RXRA, ZNF48, PIM1, DCDC2, ZHX3, EXD2, PROX1, MLLT10, KRT14, SMARCAL1, CAMK1, PDE4DIP, TGIF2, NEK6, ZNF41, ZNF614, MOB2, NFKBID, FLG2, ZNF232, RCC1, HEXIM2, LHX2, ZNF799, NKX2-4, IQSEC1, HIP1, IKZF4, PBOV1, ZNF624, LGA…	633	5430	18202	1.22328	0.0741754	0.0741754	0.254843		REACTOME_PATHWAY	R-HSA-3000170:R-HSA-3000170	5	0.690608	0.0103967	ITGA6, ITGAV, ITGB4, ITGB5, FGF2	287	27	8857	5.71493	0.996029	0.841638	14.0748
PROX1			hsa05412	Arrhythmogenic right ventricular cardiomyopathy (ARVC)	7	0.0192		Antigen processing and presentation	8	C=76	O=8	E=1.36	R=5.87	rawP=6.68e-05	adjP=0.0004		GOTERM_MF_DIRECT	GO:0003677~DNA binding	84	11.6022	0.00154353	HMGN1, ZNF84, E2F7, ARNT2, RBM6, ZNF782, ZNF347, ZBTB37, TMF1, SETX, ASH2L, HEY1, ZNF300, HIST1H2BL, PHTF1, RC3H2, ZNF579, POLG2, TIGD6, PITX1, HEMK1, ZBTB22, POU2AF1, RCOR3, GEN1, RXRA, ZNF48, ADNP, ZHX3, BANP, PROX1, JUNB, KDM2B, MLLT10, MGA, TGIF2, ZNF483, MYNN, ZNF41, ZNF555, TSHZ3, ZNF614, RABGAP1, SSH1, ZBTB6, ZBTB10, FOXM1, ABI2, POLA2, SP110, NFYA, ZNF177, ZNF780B, ZNF799, ZNF697, LHX2, Z…	579	1701	16313	1.39133	0.685085	0.206332	2.32281		KEGG_PATHWAY	hsa04612:Antigen processing and presentation	8	1.10497	0.0104767	RFX5, HLA-C, HLA-DPA1, HLA-B, NFYA, HLA-E, HLA-DMA, TAPBP	222	76	6910	3.27643	0.90747	0.448468	12.5974
GGT1			hsa05330	Allograft rejection	5	0.0225		Focal adhesion	13	C=200	O=13	E=3.59	R=3.62	rawP=7.45e-05	adjP=0.0004		UP_KEYWORDS	DNA-binding	91	12.5691	0.00386489	HMGN1, ZNF536, ZNF84, STOX1, ZNF532, ELF4, E2F7, ARNT2, ZNF782, ZNF347, ZBTB37, TMF1, ASH2L, HEY1, ZNF300, HIST1H2BL, SETMAR, PHTF1, ZNF579, POLG2, TIGD6, PITX1, TWIST1, H1F0, ZBTB22, RXRA, ZNF48, ADNP, ZHX3, BANP, GRHL1, PROX1, JUNB, FOXN3, MLLT10, MGA, TGIF2, ZNF483, MYNN, ZNF41, ZNF555, TSHZ3, ZNF614, ZBTB6, ZBTB10, ZNF805, FOXM1, ZNF232, NFYA, SP110, ZNF177, SOX9, RCC1, ZNF780B, ZNF697, LHX2,…	684	2055	20568	1.33157	0.764112	0.0561385	5.20586		BBID	70.Signal_peptides_(MHC)_class_I_molecules	3	0.414365	0.0115614	HLA-C, HLA-B, HLA-E	19	4	388	15.3158	0.302666	0.164935	9.50727
CLK1			hsa05332	Graft-versus-host disease	5	0.0288		Hypertrophic cardiomyopathy (HCM)	8	C=83	O=8	E=1.49	R=5.37	rawP=0.0001	adjP=0.0004																BIOCARTA	h_agrPathway:Agrin in Postsynaptic Differentiation	6	0.828729	0.0124669	LAMA2, SP1, PAK4, ARHGEF6, GIT2, PAK1	64	37	1625	4.1174	0.8207	0.8207	13.7102
MRGPRX3			hsa04350	TGF-beta signaling pathway	7	0.0297		Regulation of actin cytoskeleton	13	C=213	O=13	E=3.82	R=3.40	rawP=0.0001	adjP=0.0004		Annotation Cluster 2	Enrichment Score: 3.5304385516316463													REACTOME_PATHWAY	R-HSA-2032785:R-HSA-2032785	5	0.690608	0.0133798	KAT2B, NCOA2, RXRA, TEAD4, CREBBP	287	29	8857	5.3208	0.999196	0.831601	17.7587
TNNI1			hsa05211	Renal cell carcinoma	6	0.0409		Endocytosis	13	C=201	O=13	E=3.61	R=3.60	rawP=7.84e-05	adjP=0.0004		Category	Term	Count	%	PValue	Genes	List Total	Pop Hits	Pop Total	Fold Enrichment	Bonferroni	Benjamini	FDR		KEGG_PATHWAY	hsa04514:Cell adhesion molecules (CAMs)	11	1.51934	0.0153362	CLDN18, ITGA6, ITGAV, CD58, NLGN2, HLA-C, HLA-DPA1, HLA-B, ITGA4, HLA-E, HLA-DMA	222	142	6910	2.41118	0.969586	0.502703	17.929
HIST1H3F			hsa00511	Other glycan degradation	3	0.0882		Autoimmune thyroid disease	6	C=52	O=6	E=0.93	R=6.43	rawP=0.0003	adjP=0.0010		UP_KEYWORDS	Serine/threonine-protein kinase	33	4.55801	3.53981e-06	TBK1, MKNK1, PINK1, CLK1, PRKX, ACVR1B, PDPK1, ADCK2, MAP3K3, MAP3K9, PAK4, PAK1, CDK14, ALPK1, TGFBR1, PIM1, RPS6KC1, CDKL2, DAPK3, GAK, RPS6KA6, ICK, PLK2, RIPK1, TESK2, CAMK1, TNK2, CDK20, NEK5, EIF2AK4, NEK6, KALRN, CAMK1D	684	395	20568	2.51219	0.00131948	0.000220034	0.004887		BIOCARTA	h_p38mapkPathway:p38 MAPK Signaling Pathway	6	0.828729	0.0172097	HMGN1, MAP3K9, TGFBR1, RIPK1, TGFB3, MKNK1	64	40	1625	3.80859	0.907288	0.695513	18.4576
ZNF720			hsa05222	Small cell lung cancer	6	0.121		Arrhythmogenic right ventricular cardiomyopathy (ARVC)	7	C=74	O=7	E=1.33	R=5.27	rawP=0.0004	adjP=0.0012		UP_KEYWORDS	Transferase	87	12.0166	2.71419e-05	TBK1, ALG2, PINK1, ALG6, GGT1, CLK1, CLYBL, PRKX, ACVR1B, PDPK1, GSTM3, ADCK2, ASH2L, PACSIN2, PAK4, MAP3K9, POMT1, MAPKAP1, CDKN2D, B3GALNT2, SETMAR, GIT2, PAK1, POLG2, CDK14, AGPAT1, HEMK1, MAGI3, CHAC2, UGCG, PIGV, PIM1, RPS6KC1, CDKL2, DAPK3, PIGO, GAK, RIPK1, CHST8, SH3KBP1, TESK2, CAMK1, UBE2W, NEK5, CROT, NEK6, EIF2AK4, CAMK1D, KALRN, ACAA1, CHKA, FGGY, PFKFB2, MKNK1, UBE2R2, ZDHHC24, UBE2…	684	1666	20568	1.57029	0.010073	0.00144525	0.037466		EC_NUMBER	2.7.11.1	18	2.48619	0.0175809	TBK1, PIM1, MKNK1, RPS6KC1, PINK1, DAPK3, PRKX, GAK, RPS6KA6, PDPK1, RIPK1, PAK4, TNK2, PAK1, NEK5, NEK6, EIF2AK4, KALRN	171	245	4246	1.82427	0.903799	0.903799	18.7078
TTC12			hsa00515	Mannose type O-glycan biosynthesis	3	0.154		Allograft rejection	5	C=37	O=5	E=0.66	R=7.53	rawP=0.0005	adjP=0.0013		GOTERM_MF_DIRECT	GO:0004672~protein kinase activity	30	4.14365	3.33637e-05	TBK1, MMD, MKNK1, PINK1, CLK1, SOX9, PDPK1, ADCK2, MAP3K3, MAP3K9, PAK4, PAK1, CDK14, TGFBR1, RPS6KC1, NPR2, CDKL2, DAPK3, GAK, RPS6KA6, EPHA4, RIPK1, TESK2, CAMK1, TNK2, ABL1, CDK20, NEK6, EIF2AK4, KALRN	579	359	16313	2.35441	0.0246476	0.0246476	0.050749		KEGG_PATHWAY	hsa05332:Graft-versus-host disease	5	0.690608	0.0201412	HLA-C, HLA-DPA1, HLA-B, HLA-E, HLA-DMA	222	33	6910	4.71608	0.989932	0.535315	22.9044
ZNF799			hsa00564	Glycerophospholipid metabolism	6	0.168		Phagosome	10	C=153	O=10	E=2.75	R=3.64	rawP=0.0005	adjP=0.0013		INTERPRO	IPR000719:Protein kinase, catalytic domain	36	4.97238	3.69737e-05	TBK1, MKNK1, PINK1, CLK1, PRKX, ACVR1B, PDPK1, ADCK2, MAP3K3, PAK4, MAP3K9, PAK1, CDK14, TGFBR1, PIM1, RPS6KC1, NPR2, CDKL2, DAPK3, GAK, EPHA5, RPS6KA6, EPHA4, ICK, PLK2, RIPK1, TESK2, CAMK1, TNK2, ABL1, CDK20, NEK5, EIF2AK4, NEK6, KALRN, CAMK1D	641	488	18593	2.1398	0.0402463	0.0402463	0.0591845		KEGG_PATHWAY	hsa05320:Autoimmune thyroid disease	6	0.828729	0.0245479	CGA, HLA-C, HLA-DPA1, HLA-B, HLA-E, HLA-DMA	222	52	6910	3.59148	0.996365	0.551765	27.2215
PHF21A			hsa04640	Hematopoietic cell lineage	6	0.174		Graft-versus-host disease	5	C=41	O=5	E=0.74	R=6.80	rawP=0.0008	adjP=0.0020		INTERPRO	IPR011009:Protein kinase-like domain	38	5.24862	4.34643e-05	CHKA, TBK1, MKNK1, PINK1, CLK1, PRKX, ACVR1B, PDPK1, ADCK2, MAP3K3, PAK4, MAP3K9, PAK1, CDK14, ALPK1, TGFBR1, PIM1, RPS6KC1, NPR2, CDKL2, DAPK3, GAK, EPHA5, RPS6KA6, EPHA4, ICK, PLK2, RIPK1, TESK2, CAMK1, TNK2, ABL1, CDK20, NEK5, EIF2AK4, NEK6, KALRN, CAMK1D	641	532	18593	2.07187	0.0471425	0.0238558	0.0695708		KEGG_PATHWAY	hsa04151:PI3K-Akt signaling pathway	19	2.62431	0.0272456	COL4A4, PPP2R3A, CREB3, RXRA, CSF1, ITGB4, ITGB5, ITGA4, BCL2L11, COL4A6, RPTOR, LAMA2, PDPK1, ITGA6, ITGAV, MTCP1, FGF2, PPP2R2C, NGF	222	345	6910	1.71419	0.998056	0.541763	29.7531
DNM1P46			hsa03320	PPAR signaling pathway	5	0.174		Renal cell carcinoma	6	C=70	O=6	E=1.26	R=4.78	rawP=0.0016	adjP=0.0038		UP_SEQ_FEATURE	active site:Proton acceptor	44	6.07735	4.354e-05	PXDN, TBK1, MKNK1, PINK1, CLK1, PRKX, ACVR1B, PDPK1, GALM, ADCK2, MAP3K3, PAK4, MAP3K9, PAK1, CDK14, HSD17B7, TGFBR1, PIM1, RPS6KC1, SIRT7, DAPK3, CDKL2, GAK, ACADVL, EPHA5, RPS6KA6, EPHA4, ICK, DHRS3, PLK2, RIPK1, ENDOG, TESK2, CAMK1, TNK2, ABL1, CDK20, NEK5, EIF2AK4, CROT, NEK6, KALRN, CAMK1D, ACAA1	675	672	20063	1.94615	0.078476	0.0400396	0.0742784		REACTOME_PATHWAY	R-HSA-5423646:R-HSA-5423646	4	0.552486	0.0288135	CYP3A4, AKR7L, GGT1, MGST2	287	21	8857	5.87821	1	0.954646	34.581
r_LTR19A			hsa05140	Leishmaniasis	5	0.174		Small cell lung cancer	6	C=85	O=6	E=1.53	R=3.93	rawP=0.0043	adjP=0.0097		UP_KEYWORDS	Kinase	46	6.35359	6.55211e-05	CHKA, TBK1, PFKFB2, FGGY, MKNK1, PINK1, CLK1, PRKX, ACVR1B, PDPK1, ADCK2, MAP3K3, PACSIN2, MAPKAP1, PAK4, MAP3K9, CDKN2D, GIT2, PAK1, CDK14, ALPK1, MAGI3, TGFBR1, PIM1, RPS6KC1, DAPK3, CDKL2, GAK, EPHA5, RPS6KA6, EPHA4, ICK, PLK2, RIPK1, SH3KBP1, TESK2, CAMK1, TNK2, ABL1, CDK20, NEK5, EIF2AK4, NEK6, PIP4K2C, KALRN, CAMK1D	684	736	20568	1.87939	0.0241439	0.00221937	0.0904215		KEGG_PATHWAY	hsa05330:Allograft rejection	5	0.690608	0.0294579	HLA-C, HLA-DPA1, HLA-B, HLA-E, HLA-DMA	222	37	6910	4.20623	0.998838	0.528028	31.7685
TMED8			hsa00980	Metabolism of xenobiotics by cytochrome P450	5	0.174		Metabolic pathways	33	C=1130	O=33	E=20.28	R=1.63	rawP=0.0048	adjP=0.0103		GOTERM_MF_DIRECT	GO:0004674~protein serine/threonine kinase activity	30	4.14365	8.02643e-05	TBK1, MKNK1, PINK1, CLK1, PRKX, ACVR1B, PDPK1, ADCK2, MAP3K9, PAK1, ALPK1, TGFBR1, PIM1, RPS6KC1, CDKL2, DAPK3, GAK, RPS6KA6, ICK, PLK2, RIPK1, CAMK1, TESK2, TNK2, CDK20, NEK5, NEK6, EIF2AK4, CAMK1D, KALRN	579	377	16313	2.242	0.0582732	0.0295739	0.122048		KEGG_PATHWAY	hsa04510:Focal adhesion	13	1.79558	0.0322272	COL4A4, TLN1, ITGB4, ITGB5, ITGA4, COL4A6, VASP, LAMA2, PDPK1, ITGA6, ITGAV, PAK4, PAK1	222	206	6910	1.96427	0.999391	0.523043	34.216
PLD2			hsa04672	Intestinal immune network for IgA production	4	0.174		PPAR signaling pathway	5	C=70	O=5	E=1.26	R=3.98	rawP=0.0085	adjP=0.0168		SMART	SM00220:S_TKc	30	4.14365	0.000112404	TBK1, MKNK1, PINK1, CLK1, PRKX, ACVR1B, PDPK1, MAP3K3, MAP3K9, PAK4, PAK1, CDK14, TGFBR1, PIM1, RPS6KC1, CDKL2, DAPK3, GAK, RPS6KA6, EPHA4, ICK, PLK2, RIPK1, CAMK1, CDK20, NEK5, EIF2AK4, NEK6, KALRN, CAMK1D	385	360	10071	2.17987	0.0317468	0.0317468	0.149088		KEGG_PATHWAY	hsa05168:Herpes simplex infection	12	1.65746	0.0323687	HMGN1, TAF3, TBK1, CREBBP, HLA-C, HLA-DPA1, HLA-B, HLA-E, HLA-DMA, IFNGR2, EIF2AK4, UBE2R2	222	183	6910	2.04106	0.999411	0.491369	34.3389
LOC728730			hsa05204	Chemical carcinogenesis	5	0.246		Bile secretion	5	C=71	O=5	E=1.27	R=3.92	rawP=0.0090	adjP=0.0168		INTERPRO	IPR017441:Protein kinase, ATP binding site	29	4.00552	0.000152711	TBK1, MKNK1, CLK1, PRKX, ACVR1B, PDPK1, MAP3K9, PAK4, PAK1, CDK14, TGFBR1, PIM1, CDKL2, DAPK3, EPHA5, RPS6KA6, EPHA4, ICK, PLK2, CAMK1, TESK2, TNK2, ABL1, CDK20, NEK5, NEK6, EIF2AK4, KALRN, CAMK1D	641	382	18593	2.20204	0.156061	0.0549886	0.244235		REACTOME_PATHWAY	R-HSA-2129379:R-HSA-2129379	5	0.690608	0.0332087	BMP2, ITGAV, FBLN5, TGFB3, ITGB5	287	38	8857	4.06061	1	0.949086	38.7492
ARMCX6								Metabolism of xenobiotics by cytochrome P450	5	C=71	O=5	E=1.27	R=3.92	rawP=0.0090	adjP=0.0168		UP_SEQ_FEATURE	domain:Protein kinase	33	4.55801	0.000182365	TBK1, MKNK1, PINK1, CLK1, PRKX, ACVR1B, PDPK1, ADCK2, MAP3K3, PAK4, MAP3K9, PAK1, CDK14, TGFBR1, PIM1, NPR2, CDKL2, DAPK3, GAK, EPHA5, EPHA4, ICK, PLK2, RIPK1, TESK2, CAMK1, TNK2, ABL1, CDK20, NEK5, NEK6, KALRN, CAMK1D	675	478	20063	2.052	0.289887	0.107841	0.310765		REACTOME_PATHWAY	R-HSA-3000178:R-HSA-3000178	7	0.966851	0.0337626	LAMA2, COL4A4, ITGAV, TGFB3, ITGB5, LRP4, COL4A6	287	75	8857	2.88033	1	0.925395	39.2566
BANP			WebgestaltR (Min and Max number of Gene IDs in the category: 5, 500)					Leishmaniasis	5	C=72	O=5	E=1.29	R=3.87	rawP=0.0096	adjP=0.0172		INTERPRO	IPR008271:Serine/threonine-protein kinase, active site	25	3.45304	0.000228729	PINK1, MKNK1, CLK1, PRKX, ACVR1B, PDPK1, MAP3K9, PAK1, CDK14, TGFBR1, PIM1, CDKL2, DAPK3, GAK, RPS6KA6, ICK, PLK2, RIPK1, CAMK1, CDK20, NEK5, NEK6, EIF2AK4, CAMK1D, KALRN	641	313	18593	2.31679	0.224422	0.0495591	0.365603		BIOCARTA	h_tgfbPathway:TGF beta signaling pathway	4	0.552486	0.0345411	TGFBR1, CREBBP, TGFB3, SKIL	64	19	1625	5.34539	0.991899	0.799163	33.8456
KDM4C			ID	Name	#Gene	FDR		Protein processing in endoplasmic reticulum	8	C=165	O=8	E=2.96	R=2.70	rawP=0.0102	adjP=0.0175		UP_SEQ_FEATURE	binding site:ATP	35	4.83425	0.000650428	CHKA, TBK1, MKNK1, PINK1, CLK1, PRKX, ACVR1B, PDPK1, ADCK2, MAP3K3, PAK4, MAP3K9, PAK1, CDK14, TGFBR1, PIM1, RPS6KC1, CDKL2, DAPK3, EPHA5, RPS6KA6, EPHA4, ICK, PLK2, RIPK1, TESK2, CAMK1, TNK2, ABL1, CDK20, NEK5, EIF2AK4, NEK6, KALRN, CAMK1D	675	558	20063	1.86434	0.705139	0.216708	1.10423		KEGG_PATHWAY	hsa05166:HTLV-I infection	15	2.07182	0.0349943	FZD8, TLN1, KAT2B, NRP1, TGFBR1, CREBBP, TGFB3, HLA-C, HLA-B, HLA-E, HLA-DMA, MAP3K3, IL15RA, HLA-DPA1, TP53INP1	222	256	6910	1.8238	0.999681	0.488735	36.5806
CCDC148			hsa05416	Viral myocarditis	8	0.156		Amoebiasis	6	C=106	O=6	E=1.90	R=3.15	rawP=0.0123	adjP=0.0203		UP_SEQ_FEATURE	nucleotide phosphate-binding region:ATP	51	7.0442	0.00291103	TBK1, PINK1, CLK1, PRKX, SETX, ACVR1B, PDPK1, ADCK2, PEX1, DHX38, MAP3K9, PAK4, PAK1, CDK14, MAGI3, PIM1, RPS6KC1, DAPK3, CDKL2, TOR2A, RIPK1, SMARCAL1, CAMK1, TESK2, NEK5, EIF2AK4, NEK6, KALRN, CAMK1D, CHKA, PFKFB2, MKNK1, KIF7, MAP3K3, DDX49, UPF1, ABCB8, TGFBR1, SMC5, KIF18B, EPHA5, RPS6KA6, EPHA4, ICK, VCP, PLK2, PSMC2, TEP1, TNK2, ABL1, CDK20	675	994	20063	1.52502	0.995797	0.495404	4.85341		REACTOME_PATHWAY	R-HSA-2894862:R-HSA-2894862	6	0.828729	0.0362228	KAT2B, HEY1, CREBBP, HDAC10, HDAC9, HDAC7	287	57	8857	3.24849	1	0.912812	41.4633
ZNF22			hsa04512	ECM-receptor interaction	9	0.171		TGF-beta signaling pathway	5	C=84	O=5	E=1.51	R=3.32	rawP=0.0178	adjP=0.0283		GOTERM_BP_DIRECT	GO:0006468~protein phosphorylation	29	4.00552	0.0032989	MMD, MKNK1, PINK1, ACVR1B, PDPK1, ADCK2, MAP3K9, PAK1, CDK14, BMP2, ALPK1, TGFBR1, PIM1, RPS6KC1, NPR2, CDKL2, DAPK3, GAK, RPS6KA6, ICK, PLK2, CAMK1, TESK2, CDK20, NEK5, NEK6, EIF2AK4, CAMK1D, KALRN	592	457	16787	1.79942	0.99977	0.752437	5.67127		REACTOME_PATHWAY	R-HSA-2644606:R-HSA-2644606	6	0.828729	0.0362228	KAT2B, HEY1, CREBBP, HDAC10, HDAC9, HDAC7	287	57	8857	3.24849	1	0.912812	41.4633
LOC100131347			hsa04940	Type I diabetes mellitus	6	0.226		Apoptosis	5	C=87	O=5	E=1.56	R=3.20	rawP=0.0204	adjP=0.0313		GOTERM_BP_DIRECT	GO:0046777~protein autophosphorylation	15	2.07182	0.00382205	PIM1, MKNK1, CLK1, DAPK3, PRKX, ACVR1B, EPHA4, PDPK1, MAP3K3, RIPK1, MAP3K9, PAK1, ABL1, NEK6, EIF2AK4	592	176	16787	2.41674	0.999939	0.702825	6.54227		KEGG_PATHWAY	hsa04810:Regulation of actin cytoskeleton	13	1.79558	0.0376705	SSH1, ARHGEF6, ITGB4, IQGAP3, ITGB5, ABI2, ITGA4, ITGA6, PAK4, ITGAV, PAK1, FGF2, PIP4K2C	222	211	6910	1.91772	0.99983	0.487031	38.7927
ZNF483			hsa04612	Antigen processing and presentation	8	0.227		MAPK signaling pathway	10	C=268	O=10	E=4.81	R=2.08	rawP=0.0239	adjP=0.0347		UP_KEYWORDS	ATP-binding	63	8.70166	0.0106442	TBK1, PINK1, HLCS, CLK1, PRKX, SETX, ACVR1B, PDPK1, ATP2B4, ADCK2, PEX1, DHX38, PAK4, MAP3K9, ACTR1B, PAK1, CDK14, MAGI3, PIM1, RPS6KC1, DAPK3, CDKL2, GAK, TOR2A, RIPK1, SMARCAL1, TESK2, UBE2W, CAMK1, NEK5, NEK6, EIF2AK4, KALRN, CAMK1D, CHKA, PFKFB2, MKNK1, UBE2R2, UBE2D4, DDX49, KIF7, MAP3K3, MYO5C, UPF1, ABCB8, TGFBR1, SMC5, ATP11A, KIF18B, ABCB1, TRNT1, EPHA5, EPHA4, RPS6KA6, ICK, PLK2, VCP, P…	684	1391	20568	1.36191	0.981529	0.132861	13.7347		KEGG_PATHWAY	hsa05410:Hypertrophic cardiomyopathy (HCM)	7	0.966851	0.0380593	ITGA6, ITGAV, TGFB3, ITGB4, ITGB5, CACNB3, ITGA4	222	78	6910	2.79337	0.999845	0.465478	39.1081
PGPEP1			hsa05410	Hypertrophic cardiomyopathy (HCM)	8	0.234		Rheumatoid arthritis	5	C=91	O=5	E=1.63	R=3.06	rawP=0.0242	adjP=0.0347		UP_KEYWORDS	Nucleotide-binding	78	10.7735	0.0107518	SLC27A1, RAB5B, TBK1, PINK1, HLCS, CLK1, PRKX, SETX, ACVR1B, PDPK1, ATP2B4, ADCK2, DHX38, PEX1, PAK4, MAP3K9, ARL14, ACTR1B, PAK1, TUBG2, CDK14, NUDT16, MAGI3, GTPBP3, PIM1, RPS6KC1, CDKL2, DAPK3, GAK, RND2, TOR2A, RIPK1, SMARCAL1, RAB14, TESK2, CAMK1, UBE2W, ARL8A, NEK5, NEK6, EIF2AK4, CAMK1D, KALRN, CHKA, PFKFB2, MKNK1, RRAGB, UBE2R2, UBE2D4, DDX49, MAP3K3, KIF7, MYO5C, ABCB8, UPF1, RASEF, TGFB…	684	1787	20568	1.31252	0.982264	0.129807	13.8642		KEGG_PATHWAY	hsa04152:AMPK signaling pathway	9	1.24309	0.0412703	PDPK1, PPP2R3A, CREB3, PFKFB2, RAB14, ADIPOR2, ADIPOQ, PPP2R2C, RPTOR	222	122	6910	2.29619	0.999927	0.470065	41.6562
ARHGEF40			hsa05320	Autoimmune thyroid disease	6	0.234		Toxoplasmosis	6	C=132	O=6	E=2.37	R=2.53	rawP=0.0322	adjP=0.0447		GOTERM_MF_DIRECT	GO:0005524~ATP binding	67	9.25414	0.0361854	TBK1, PINK1, HLCS, CLK1, FDXACB1, PRKX, SETX, ACVR1B, PDPK1, ATP2B4, ADCK2, PEX1, DHX38, PAK4, MAP3K9, ACTR1B, PAK1, CDK14, MAGI3, TWF2, PIM1, RPS6KC1, DAPK3, CDKL2, GAK, TOR2A, RIPK1, SMARCAL1, TESK2, UBE2W, CAMK1, NEK5, NEK6, EIF2AK4, KALRN, CAMK1D, CHKA, PFKFB2, MKNK1, UBE2R2, UBE2D4, DDX49, KIF7, MAP3K3, MYO5C, ALPK1, UPF1, ABCB8, TGFBR1, SMC5, ATP11A, KIF18B, ABCB1, NPR2, TRNT1, EPHA5, EPHA4…	579	1496	16313	1.26182	1	0.840849	42.9219		KEGG_PATHWAY	hsa04940:Type I diabetes mellitus	5	0.690608	0.0441694	HLA-C, HLA-DPA1, HLA-B, HLA-E, HLA-DMA	222	42	6910	3.70549	0.999963	0.4717	43.8719
ITGB5			hsa04514	Cell adhesion molecules (CAMs)	11	0.234		Hepatitis C	6	C=134	O=6	E=2.40	R=2.49	rawP=0.0343	adjP=0.0461																BIOCARTA	h_PPARgPathway:Role of PPAR-gamma Coactivators in Obesity and Thermogenesis	3	0.414365	0.0446793	NCOA2, RXRA, CREBBP	64	9	1625	8.46354	0.998093	0.791018	41.5654
TCEAL8			hsa05330	Allograft rejection	5	0.234		Systemic lupus erythematosus	6	C=136	O=6	E=2.44	R=2.46	rawP=0.0365	adjP=0.0476		Annotation Cluster 3	Enrichment Score: 3.4542947429167943													REACTOME_PATHWAY	R-HSA-2426168:R-HSA-2426168	5	0.690608	0.0456043	NCOA2, SP1, RXRA, CREBBP, NFYA	287	42	8857	3.67388	1	0.93566	49.2112
ZNF555			hsa05414	Dilated cardiomyopathy	8	0.234											Category	Term	Count	%	PValue	Genes	List Total	Pop Hits	Pop Total	Fold Enrichment	Bonferroni	Benjamini	FDR		REACTOME_PATHWAY	R-HSA-446107:R-HSA-446107	3	0.414365	0.0471503	ITGA6, KRT14, ITGB4	287	11	8857	8.41653	1	0.922305	50.3923
DNAJB2			hsa05412	Arrhythmogenic right ventricular cardiomyopathy (ARVC)	7	0.234											UP_KEYWORDS	SH3 domain	21	2.90055	3.4763e-05	SH3PXD2A, MPP1, ARHGEF6, ARHGEF37, ABI2, AHI1, CACNB3, ITSN1, CD2AP, DOCK3, MACC1, FNBP1, SH3YL1, PACSIN2, MAP3K9, SH3KBP1, TNK2, ABL1, SPATA13, SRGAP2, KALRN	684	215	20568	2.93709	0.0128831	0.00161954	0.0479836		BIOCARTA	h_mapkPathway:MAPKinase Signaling Pathway	8	1.10497	0.0473952	SP1, MAP3K3, MAP3K9, TGFBR1, RIPK1, TGFB3, MKNK1, PAK1	64	87	1625	2.33477	0.998709	0.735631	43.4885
SRA1			hsa04810	Regulation of actin cytoskeleton	14	0.234											INTERPRO	IPR001452:Src homology-3 domain	20	2.76243	0.000205235	SH3PXD2A, MPP1, ARHGEF6, ARHGEF37, ABI2, AHI1, CACNB3, ITSN1, CD2AP, DOCK3, FNBP1, SH3YL1, PACSIN2, MAP3K9, SH3KBP1, TNK2, ABL1, SPATA13, SRGAP2, KALRN	641	218	18593	2.66112	0.203907	0.0554153	0.328109		REACTOME_PATHWAY	R-HSA-983170:R-HSA-983170	4	0.552486	0.0500929	HLA-C, HLA-B, HLA-E, TAPBP	287	26	8857	4.74779	1	0.915537	52.5701
EPHX1			hsa05332	Graft-versus-host disease	5	0.234											SMART	SM00326:SH3	19	2.62431	0.000886728	SH3PXD2A, MPP1, ARHGEF37, ARHGEF6, ABI2, AHI1, ITSN1, CD2AP, DOCK3, FNBP1, SH3YL1, PACSIN2, MAP3K9, SH3KBP1, TNK2, ABL1, SPATA13, SRGAP2, KALRN	385	206	10071	2.41267	0.224777	0.119532	1.17055		KEGG_PATHWAY	hsa05414:Dilated cardiomyopathy	7	0.966851	0.0515714	ITGA6, ITGAV, TGFB3, ITGB4, ITGB5, CACNB3, ITGA4	222	84	6910	2.59384	0.999994	0.505351	49.1822
PTER			hsa04360	Axon guidance	12	0.253											UP_SEQ_FEATURE	domain:SH3	15	2.07182	0.00240803	MPP1, ARHGEF6, ABI2, AHI1, CACNB3, MACC1, DOCK3, SH3YL1, FNBP1, PACSIN2, MAP3K9, TNK2, ABL1, SPATA13, SRGAP2	675	175	20063	2.54768	0.989169	0.47611	4.03094		KEGG_PATHWAY	hsa04350:TGF-beta signaling pathway	7	0.966851	0.0515714	ACVR1B, BMP2, SP1, TGFBR1, CREBBP, TGFB3, TGIF2	222	84	6910	2.59384	0.999994	0.505351	49.1822
SLC25A19			hsa04151	PI3K-Akt signaling pathway	19	0.259																									REACTOME_PATHWAY	R-HSA-1236977:R-HSA-1236977	3	0.414365	0.0553999	HLA-C, HLA-B, HLA-E	287	12	8857	7.71516	1	0.918932	56.2744
ZBTB37			hsa04510	Focal adhesion	13	0.259											Annotation Cluster 4	Enrichment Score: 2.5769009060473076													KEGG_PATHWAY	hsa05211:Renal cell carcinoma	6	0.828729	0.0561336	PAK4, ARNT2, CREBBP, TGFB3, EGLN2, PAK1	222	65	6910	2.87318	0.999998	0.515841	52.2203
EAF2			hsa05168	Herpes simplex infection	12	0.277											Category	Term	Count	%	PValue	Genes	List Total	Pop Hits	Pop Total	Fold Enrichment	Bonferroni	Benjamini	FDR		KEGG_PATHWAY	hsa04145:Phagosome	10	1.38122	0.0561953	MSR1, RAB5B, ITGAV, ATP6V1E1, ITGB5, HLA-C, HLA-DPA1, HLA-B, HLA-E, HLA-DMA	222	153	6910	2.03439	0.999998	0.497392	52.2602
RCC1			hsa04152	AMPK signaling pathway	9	0.277											INTERPRO	IPR001487:Bromodomain	8	1.10497	0.000606939	BRWD1, KAT2B, BRD3, CREBBP, CECR2, SP110, BAZ2B, KIAA2026	641	43	18593	5.39651	0.490596	0.10633	0.967393		REACTOME_PATHWAY	R-HSA-193648:R-HSA-193648	5	0.690608	0.0563761	ARHGEF6, ITSN1, BCL2L11, NGF, KALRN	287	45	8857	3.42896	1	0.9057	56.9257
UBE2W			hsa04350	TGF-beta signaling pathway	7	0.277											UP_KEYWORDS	Bromodomain	7	0.966851	0.00168036	BRWD1, KAT2B, BRD3, CREBBP, CECR2, SP110, BAZ2B	684	39	20568	5.39721	0.46597	0.0281111	2.29514		REACTOME_PATHWAY	R-HSA-1236974:R-HSA-1236974	6	0.828729	0.0582325	PSMA6, PSMC2, HLA-C, HLA-B, HLA-E, TAPBP	287	65	8857	2.84867	1	0.89638	58.1395
NIP7			hsa05166	HTLV-I infection	15	0.277											INTERPRO	IPR018359:Bromodomain, conserved site	6	0.828729	0.00171584	BRWD1, KAT2B, BRD3, CREBBP, CECR2, BAZ2B	641	26	18593	6.69375	0.851614	0.238574	2.71224		REACTOME_PATHWAY	R-HSA-177504:R-HSA-177504	3	0.414365	0.0641106	DNM1, DNAL4, NGF	287	13	8857	7.12168	1	0.903354	61.7759
CASP6			hsa00511	Other glycan degradation	3	0.277											SMART	SM00297:BROMO	7	0.966851	0.00484625	BRWD1, KAT2B, BRD3, CREBBP, CECR2, SP110, BAZ2B	385	42	10071	4.35974	0.751982	0.371709	6.24445		REACTOME_PATHWAY	R-HSA-877300:R-HSA-877300	7	0.966851	0.0646419	TRIM2, TRIM68, HLA-C, HLA-DPA1, HLA-B, HLA-E, IFNGR2	287	88	8857	2.45482	1	0.890237	62.0896
ACN9			hsa05211	Renal cell carcinoma	6	0.281											UP_SEQ_FEATURE	domain:Bromo	5	0.690608	0.0153838	KAT2B, CREBBP, CECR2, SP110, BAZ2B	675	29	20063	5.12465	1	0.766597	23.2469		KEGG_PATHWAY	hsa04068:FoxO signaling pathway	9	1.24309	0.0648889	GABARAPL1, PDPK1, PLK2, TGFBR1, CDKN2D, CREBBP, TGFB3, CCNG2, BCL2L11	222	134	6910	2.09056	1	0.531452	57.5868
SP1			hsa04145	Phagosome	10	0.346																									EC_NUMBER	3.5.1.98	3	0.414365	0.0691332	HDAC10, HDAC9, HDAC7	171	11	4246	6.77193	0.999922	0.991157	56.6793
ERVMER34-1																	Annotation Cluster 5	Enrichment Score: 1.9121633742602522													KEGG_PATHWAY	hsa04144:Endocytosis	14	1.9337	0.0696526	ARFGAP1, PLD2, RAB5B, TGFBR1, TGFB3, HLA-C, HLA-B, HLA-E, EPS15, IGF2R, SH3KBP1, GIT2, IQSEC1, DNM1	222	258	6910	1.68901	1	0.540207	60.2677
r_L1MD3																	Category	Term	Count	%	PValue	Genes	List Total	Pop Hits	Pop Total	Fold Enrichment	Bonferroni	Benjamini	FDR		REACTOME_PATHWAY	R-HSA-1989781:R-HSA-1989781	8	1.10497	0.0728012	SLC27A1, NCOA2, SP1, RXRA, TEAD4, CREBBP, NFYA, GRHL1	287	113	8857	2.18482	1	0.904831	66.6167
RND2																	UP_SEQ_FEATURE	domain:BTB	12	1.65746	0.00941609	ZBTB22, NACC2, ZBTB10, ZBTB6, KLHL9, BTBD3, KCTD17, ZBTB4, KBTBD7, MYNN, ZBTB37, BTBD11	675	144	20063	2.47691	1	0.772319	14.9094		REACTOME_PATHWAY	R-HSA-399955:R-HSA-399955	3	0.414365	0.0732441	TLN1, PLXNA3, NRP1	287	14	8857	6.61299	1	0.893058	66.8474
BCL11A																	INTERPRO	IPR000210:BTB/POZ-like	14	1.9337	0.00957561	IBTK, ZBTB22, RCBTB1, NACC2, ZBTB10, ZBTB6, KLHL9, BTBD3, KCTD17, ZBTB4, KBTBD7, MYNN, ZBTB37, BTBD11	641	180	18593	2.25604	0.999977	0.621597	14.2779		KEGG_PATHWAY	hsa05412:Arrhythmogenic right ventricular cardiomyopathy (ARVC)	6	0.828729	0.0761183	ITGA6, ITGAV, ITGB4, ITGB5, CACNB3, ITGA4	222	71	6910	2.63038	1	0.55661	63.6569
SRGAP2																	INTERPRO	IPR011333:BTB/POZ fold	14	1.9337	0.0145596	IBTK, ZBTB22, RCBTB1, NACC2, ZBTB10, ZBTB6, KLHL9, BTBD3, KCTD17, ZBTB4, KBTBD7, MYNN, ZBTB37, BTBD11	641	190	18593	2.1373	1	0.687734	20.93		BIOCARTA	h_vdrPathway:Control of Gene Expression by Vitamin D Receptor	4	0.552486	0.0765644	KAT2B, NCOA2, RXRA, CREBBP	64	26	1625	3.90625	0.999982	0.837775	60.7912
MMD																	SMART	SM00225:BTB	14	1.9337	0.0171065	IBTK, ZBTB22, RCBTB1, NACC2, ZBTB10, ZBTB6, KLHL9, BTBD3, KCTD17, ZBTB4, KBTBD7, MYNN, ZBTB37, BTBD11	385	176	10071	2.08079	0.992931	0.710039	20.4682		REACTOME_PATHWAY	R-HSA-428540:R-HSA-428540	3	0.414365	0.0827643	PAK4, PAK1, GPC1	287	15	8857	6.17213	1	0.909762	71.4617
LGALS3																															REACTOME_PATHWAY	R-HSA-2173796:R-HSA-2173796	4	0.552486	0.0831331	SP1, TGIF2, JUNB, RNF111	287	32	8857	3.85758	1	0.899307	71.6278
PLXNA3																	Annotation Cluster 6	Enrichment Score: 1.6490033304589746													REACTOME_PATHWAY	R-HSA-3214847:R-HSA-3214847	9	1.24309	0.0886679	KAT2B, NCOA2, HIST1H2BL, HIST1H2BF, CREBBP, HIST1H2AI, DMAP1, KAT6B, HIST1H3F	287	142	8857	1.95596	1	0.903565	74.0148
ABI2																	Category	Term	Count	%	PValue	Genes	List Total	Pop Hits	Pop Total	Fold Enrichment	Bonferroni	Benjamini	FDR		REACTOME_PATHWAY	R-HSA-399954:R-HSA-399954	3	0.414365	0.0926369	PLXNA3, NRP1, PAK1	287	16	8857	5.78637	1	0.903433	75.61
SPATA13																	GOTERM_MF_DIRECT	GO:0035091~phosphatidylinositol binding	9	1.24309	0.0104241	PLD2, SH3YL1, CCDC88A, SH3PXD2A, SNX14, RPS6KC1, SNX30, SNX13, HIP1	579	85	16313	2.98318	0.999606	0.624602	14.737		EC_NUMBER	2.7.11.22	4	0.552486	0.0994924	ICK, CDK20, CDKL2, CDK14	171	28	4246	3.5472	0.999999	0.990059	70.5868
PTBP3																	UP_SEQ_FEATURE	domain:PX	6	0.828729	0.0219639	PLD2, SH3PXD2A, SNX14, RPS6KC1, SNX30, SNX13	675	48	20063	3.71537	1	0.836742	31.5461
YTHDF3																	SMART	SM00312:PX	6	0.828729	0.0274607	PLD2, SH3PXD2A, SNX14, RPS6KC1, SNX30, SNX13	385	45	10071	3.48779	0.999662	0.736027	30.8972
IRF2BP1																	INTERPRO	IPR001683:Phox homologous domain	6	0.828729	0.0403206	PLD2, SH3PXD2A, SNX14, RPS6KC1, SNX30, SNX13	641	55	18593	3.16432	1	0.851204	48.2618
CCDC88A
MIDN																	Annotation Cluster 7	Enrichment Score: 1.645625413499695
ANKRD44																	Category	Term	Count	%	PValue	Genes	List Total	Pop Hits	Pop Total	Fold Enrichment	Bonferroni	Benjamini	FDR
FBLN5																	UP_KEYWORDS	Cell cycle	37	5.1105	0.00181109	STOX1, LZTS2, SPIN1, HAUS5, RABGAP1, E2F7, FOXM1, CNTRL, RCC1, CCNG2, CD2AP, LLGL2, RCBTB1, PAK4, KLHL9, CDKN2D, NSMCE2, CABLES2, CDK14, SSSCA1, KAT2B, WDR6, SMC5, PIM1, SUV39H1, KIF18B, BANP, PMF1, SEPT10, FOXN3, GAK, CAMK1, CENPT, ARL8A, CDK20, EIF2AK4, NEK6	684	646	20568	1.72229	0.491429	0.0289699	2.47163
LPIN1																	GOTERM_BP_DIRECT	GO:0007067~mitotic nuclear division	16	2.20994	0.0316784	SSSCA1, STOX1, LZTS2, HAUS5, SMC5, PMF1, RCC1, CCNG2, CD2AP, KLHL9, NSMCE2, CENPT, ARL8A, ABL1, NEK6, VCPIP1	592	250	16787	1.81481	1	0.966633	43.3785
IRF2BP2																	UP_KEYWORDS	Cell division	21	2.90055	0.0317366	SSSCA1, STOX1, LZTS2, HAUS5, SMC5, KIF18B, CNTRL, PMF1, RCC1, CCNG2, SEPT10, CD2AP, LLGL2, KLHL9, CABLES2, NSMCE2, CENPT, ARL8A, CDK20, NEK6, CDK14	684	383	20568	1.64876	0.999994	0.259731	35.9345
SSFA2																	UP_KEYWORDS	Mitosis	15	2.07182	0.0501769	SSSCA1, STOX1, LZTS2, HAUS5, SMC5, KIF18B, PMF1, RCC1, CD2AP, CCNG2, KLHL9, NSMCE2, CENPT, ARL8A, NEK6	684	258	20568	1.74827	1	0.341264	50.8717
CCDC122																	GOTERM_BP_DIRECT	GO:0051301~cell division	19	2.62431	0.0647297	SSSCA1, STOX1, LZTS2, HAUS5, SMC5, KIF18B, CNTRL, PMF1, RCC1, SEPT10, CD2AP, CCNG2, LLGL2, CABLES2, NSMCE2, CENPT, ARL8A, CDK20, CDK14	592	346	16787	1.55714	1	0.972932	69.3458
TMEM5
TWIST1																	Annotation Cluster 8	Enrichment Score: 1.4530629275749871
NEK6																	Category	Term	Count	%	PValue	Genes	List Total	Pop Hits	Pop Total	Fold Enrichment	Bonferroni	Benjamini	FDR
SPIRE2																	UP_SEQ_FEATURE	domain:BEN	3	0.414365	0.0275825	NACC2, BEND6, BANP	675	8	20063	11.1461	1	0.867241	37.9562
TGIF2																	INTERPRO	IPR018379:BEN domain	3	0.414365	0.0362718	NACC2, BEND6, BANP	641	9	18593	9.66875	1	0.858381	44.654
HIATL1																	SMART	SM01025:SM01025	3	0.414365	0.0437128	NACC2, BEND6, BANP	385	9	10071	8.71948	0.999997	0.79881	44.7472
MOB2
RPS6KC1																	Annotation Cluster 9	Enrichment Score: 1.4478109521940254
TLE4																	Category	Term	Count	%	PValue	Genes	List Total	Pop Hits	Pop Total	Fold Enrichment	Bonferroni	Benjamini	FDR
DSE																	UP_SEQ_FEATURE	domain:SH3 2	6	0.828729	0.0104947	SH3PXD2A, ARHGEF37, SH3KBP1, ITSN1, CD2AP, KALRN	675	40	20063	4.45844	1	0.756946	16.4768
GLTPD1																	UP_SEQ_FEATURE	domain:SH3 3	4	0.552486	0.0319973	SH3PXD2A, SH3KBP1, ITSN1, CD2AP	675	21	20063	5.66152	1	0.869279	42.5919
ABCB8																	UP_SEQ_FEATURE	domain:SH3 1	5	0.690608	0.0410329	SH3PXD2A, ARHGEF37, SH3KBP1, ITSN1, KALRN	675	39	20063	3.81064	1	0.88747	51.0822
HPS3																	GOTERM_CC_DIRECT	GO:0030139~endocytic vesicle	5	0.690608	0.117366	RAB5B, IGF2R, SH3KBP1, ITSN1, CD2AP	633	54	18202	2.66251	1	0.839525	82.7386
DNM1
GCFC1																	Annotation Cluster 10	Enrichment Score: 1.435498579362683
ENTPD3-AS1																	Category	Term	Count	%	PValue	Genes	List Total	Pop Hits	Pop Total	Fold Enrichment	Bonferroni	Benjamini	FDR
EPG5																	UP_KEYWORDS	SH3-binding	7	0.966851	0.017959	EPS15, SH3BGRL, SH3KBP1, SH3BGRL2, CD2AP, DOCK3, VASP	684	63	20568	3.34113	0.99884	0.175626	22.1353
SFRP1																	GOTERM_MF_DIRECT	GO:0017124~SH3 domain binding	10	1.38122	0.0221115	EPS15, SH3BGRL, SH3KBP1, SH3BGRL2, ABI2, ABL1, CD2AP, DOCK3, VASP, ADAM9	579	116	16313	2.42883	1	0.751857	28.8364
AP4E1																	UP_SEQ_FEATURE	short sequence motif:SH3-binding	5	0.690608	0.124338	EPS15, SH3BGRL, SH3BGRL2, CD2AP, DOCK3	675	57	20063	2.60728	1	0.971569	89.6265
LOC284865
FAT3																	Annotation Cluster 11	Enrichment Score: 1.4020056055037557
LRRC56																	Category	Term	Count	%	PValue	Genes	List Total	Pop Hits	Pop Total	Fold Enrichment	Bonferroni	Benjamini	FDR
WDR6																	INTERPRO	IPR011011:Zinc finger, FYVE/PHD-type	13	1.79558	0.00350767	WDFY1, TAF3, CREBBP, WHSC1, SP110, RFFL, SPIRE2, KDM2B, MLLT10, KDM4C, PHF21A, KAT6B, BAZ2B	641	141	18593	2.67433	0.979836	0.386137	5.47087
CEP78																	INTERPRO	IPR001965:Zinc finger, PHD-type	9	1.24309	0.0115617	KDM2B, TAF3, MLLT10, PHF21A, KDM4C, WHSC1, SP110, KAT6B, BAZ2B	641	89	18593	2.93322	0.999998	0.659268	16.9893
ENTPD7																	INTERPRO	IPR019787:Zinc finger, PHD-finger	8	1.10497	0.0189473	KDM2B, TAF3, MLLT10, PHF21A, WHSC1, SP110, KAT6B, BAZ2B	641	79	18593	2.93734	1	0.757519	26.3826
MTRNR2L4																	SMART	SM00249:PHD	9	1.24309	0.0199646	KDM2B, TAF3, MLLT10, PHF21A, KDM4C, WHSC1, SP110, KAT6B, BAZ2B	385	89	10071	2.64524	0.996935	0.685749	23.4836
LOC100128675																	UP_SEQ_FEATURE	zinc finger region:PHD-type 2	4	0.552486	0.078419	MLLT10, KDM4C, WHSC1, KAT6B	675	30	20063	3.96306	1	0.95049	75.1837
RPTOR																	UP_SEQ_FEATURE	zinc finger region:PHD-type	5	0.690608	0.0967223	KDM2B, TAF3, PHF21A, SP110, BAZ2B	675	52	20063	2.85798	1	0.951721	82.3779
GPR162																	UP_SEQ_FEATURE	zinc finger region:PHD-type 1	4	0.552486	0.0980315	MLLT10, KDM4C, WHSC1, KAT6B	675	33	20063	3.60278	1	0.951488	82.8088
CAMK1																	INTERPRO	IPR013083:Zinc finger, RING/FYVE/PHD-type	22	3.03867	0.106083	RFPL4A, WDFY1, TAF3, CREBBP, WHSC1, TRIM52, SPIRE2, SP110, RFFL, TRIM2, KDM2B, TRIM68, MLLT10, MEX3C, RNF157, KDM4C, RC3H2, PHF21A, NSMCE2, BAZ2B, KAT6B, RNF111	641	454	18593	1.40559	1	0.95561	83.3968
PAK4																	INTERPRO	IPR019786:Zinc finger, PHD-type, conserved site	5	0.690608	0.199132	TAF3, MLLT10, PHF21A, WHSC1, SP110	641	67	18593	2.16464	1	0.98779	97.1434
GCC2
AGPAT1																	Annotation Cluster 12	Enrichment Score: 1.2898900585995876
MLL																	Category	Term	Count	%	PValue	Genes	List Total	Pop Hits	Pop Total	Fold Enrichment	Bonferroni	Benjamini	FDR
SETX																	UP_SEQ_FEATURE	repeat:ANK 3	15	2.07182	0.0104204	ANKRD18A, IBTK, ANKRD34B, NFKBID, ANKRD33B, ANKS4B, ANKRD6, ANKRD52, ANKRD44, ANKRD26, CDKN2D, ANKS6, GIT2, ASB7, BTBD11	675	207	20063	2.15384	1	0.779629	16.3698
TMF1																	UP_SEQ_FEATURE	repeat:ANK 4	12	1.65746	0.02879	ANKRD18A, ANKRD52, ANKRD26, ANKRD44, ANKRD34B, NFKBID, ANKS6, CDKN2D, ANKRD33B, ANKRD6, ASB7, BTBD11	675	170	20063	2.09809	1	0.8589	39.258
ZBTB4																	UP_SEQ_FEATURE	repeat:ANK 1	15	2.07182	0.0369253	ANKRD18A, IBTK, ANKRD34B, NFKBID, ANKRD33B, ANKS4B, ANKRD6, ANKRD52, ANKRD44, ANKRD26, CDKN2D, ANKS6, GIT2, ASB7, BTBD11	675	244	20063	1.82723	1	0.874705	47.3807
CNPY3																	UP_SEQ_FEATURE	repeat:ANK 2	15	2.07182	0.0378657	ANKRD18A, IBTK, ANKRD34B, NFKBID, ANKRD33B, ANKS4B, ANKRD6, ANKRD52, ANKRD44, ANKRD26, CDKN2D, ANKS6, GIT2, ASB7, BTBD11	675	245	20063	1.81977	1	0.873831	48.2507
CCNG2																	UP_SEQ_FEATURE	repeat:ANK 5	10	1.38122	0.0504043	ANKRD18A, ANKRD52, ANKRD26, ANKRD44, NFKBID, ANKS6, ANKRD33B, ANKRD6, ASB7, BTBD11	675	142	20063	2.09317	1	0.917019	58.6304
LOC100132352																	UP_KEYWORDS	ANK repeat	15	2.07182	0.0583197	ANKRD18A, IBTK, ANKRD34B, NFKBID, ANKRD33B, ANKS4B, ANKRD6, ANKRD52, ANKRD44, ANKRD26, CDKN2D, ANKS6, GIT2, ASB7, BTBD11	684	264	20568	1.70853	1	0.373085	56.3778
RABGAP1																	INTERPRO	IPR002110:Ankyrin repeat	15	2.07182	0.0598926	ANKRD18A, IBTK, ANKRD34B, NFKBID, ANKRD33B, ANKS4B, ANKRD6, ANKRD52, ANKRD44, ANKRD26, CDKN2D, ANKS6, GIT2, ASB7, BTBD11	641	255	18593	1.70625	1	0.92124	62.8013
ZNF177																	INTERPRO	IPR020683:Ankyrin repeat-containing domain	15	2.07182	0.0757382	ANKRD18A, IBTK, ANKRD34B, NFKBID, ANKRD33B, ANKS4B, ANKRD6, ANKRD52, ANKRD44, ANKRD26, CDKN2D, ANKS6, GIT2, ASB7, BTBD11	641	265	18593	1.64186	1	0.929461	71.665
ZNF624																	SMART	SM00248:ANK	15	2.07182	0.0941553	ANKRD18A, IBTK, ANKRD34B, NFKBID, ANKRD33B, ANKS4B, ANKRD6, ANKRD52, ANKRD44, ANKRD26, CDKN2D, ANKS6, GIT2, ASB7, BTBD11	385	249	10071	1.57581	1	0.924231	73.0855
LENG8																	UP_SEQ_FEATURE	repeat:ANK 6	6	0.828729	0.239655	ANKRD52, ANKRD44, NFKBID, ANKS6, ANKRD6, ASB7	675	99	20063	1.80139	1	0.997643	99.0681
HEY1
ZBTB22																	Annotation Cluster 13	Enrichment Score: 1.201908587372054
STIL																	Category	Term	Count	%	PValue	Genes	List Total	Pop Hits	Pop Total	Fold Enrichment	Bonferroni	Benjamini	FDR
FGF2																	UP_KEYWORDS	Guanine-nucleotide releasing factor	16	2.20994	9.1618e-05	TBC1D10A, ARHGEF37, ARHGEF6, RASGEF1B, RGP1, RCC1, RIC8B, DOCK3, GAPVD1, PLEKHG1, ARHGEF40, DENND5B, ST5, SPATA13, IQSEC1, KALRN	684	144	20568	3.34113	0.0335977	0.00284387	0.126415
SURF4																	INTERPRO	IPR000219:Dbl homology (DH) domain	7	0.966851	0.0352799	PLEKHG1, ARHGEF37, ARHGEF6, ARHGEF40, ITSN1, SPATA13, KALRN	641	71	18593	2.85977	1	0.864014	43.7348
GLE1																	UP_SEQ_FEATURE	domain:SH3 1	5	0.690608	0.0410329	SH3PXD2A, ARHGEF37, SH3KBP1, ITSN1, KALRN	675	39	20063	3.81064	1	0.88747	51.0822
CREBBP																	GOTERM_MF_DIRECT	GO:0005089~Rho guanyl-nucleotide exchange factor activity	7	0.966851	0.055226	PLEKHG1, ARHGEF37, ARHGEF6, ARHGEF40, ITSN1, SPATA13, KALRN	579	77	16313	2.56131	1	0.867808	57.8665
ARL13B																	GOTERM_BP_DIRECT	GO:0035023~regulation of Rho protein signal transduction	7	0.966851	0.0689327	PLEKHG1, ARHGEF37, ARHGEF6, ARHGEF40, ITSN1, SPATA13, KALRN	592	82	16787	2.42067	1	0.975155	71.6907
B3GALNT2																	UP_SEQ_FEATURE	domain:DH	6	0.828729	0.0781961	PLEKHG1, ARHGEF37, ARHGEF6, ARHGEF40, ITSN1, SPATA13	675	68	20063	2.62261	1	0.952953	75.0811
PGBD2																	SMART	SM00325:RhoGEF	6	0.828729	0.116977	PLEKHG1, ARHGEF37, ARHGEF6, ITSN1, SPATA13, KALRN	385	68	10071	2.3081	1	0.948969	80.8176
SNX13																	INTERPRO	IPR011993:Pleckstrin homology-like domain	20	2.76243	0.160556	PLD2, TLN1, RABGAP1, ARHGEF6, FRMPD4, ITSN1, RAPH1, VASP, PDPK1, PLEKHG1, MTMR10, FRMD4A, FRMD4B, NUMB, ARHGEF40, RASA4, SPATA13, DNM1, IQSEC1, KALRN	641	429	18593	1.35227	1	0.981093	93.9328
SESTD1																	UP_SEQ_FEATURE	domain:PH	11	1.51934	0.310583	PLD2, PDPK1, PLEKHG1, ARHGEF6, ARHGEF40, ITSN1, SPATA13, RASA4, RAPH1, DNM1, IQSEC1	675	245	20063	1.3345	1	0.999194	99.8248
C17orf63																	INTERPRO	IPR001849:Pleckstrin homology domain	11	1.51934	0.466556	PLD2, PLEKHG1, ARHGEF6, ARHGEF40, ITSN1, SPATA13, RASA4, RAPH1, DNM1, IQSEC1, KALRN	641	272	18593	1.17305	1	0.999357	99.9957
ABCB1																	SMART	SM00233:PH	11	1.51934	0.559506	PLD2, PLEKHG1, ARHGEF6, ARHGEF40, ITSN1, SPATA13, RASA4, RAPH1, DNM1, IQSEC1, KALRN	385	265	10071	1.08582	1	0.998797	99.9981
CYP2B7P1
FER1L4																	Annotation Cluster 14	Enrichment Score: 1.2000120584548393
HYMAI																	Category	Term	Count	%	PValue	Genes	List Total	Pop Hits	Pop Total	Fold Enrichment	Bonferroni	Benjamini	FDR
MON2																	UP_SEQ_FEATURE	region of interest:Alpha-1	5	0.690608	0.00166386	HLA-C, HLA-DPA1, HLA-B, HLA-E, HLA-DMA	675	16	20063	9.28843	0.956093	0.406041	2.80187
ASB7																	UP_SEQ_FEATURE	region of interest:Alpha-2	5	0.690608	0.00166386	HLA-C, HLA-DPA1, HLA-B, HLA-E, HLA-DMA	675	16	20063	9.28843	0.956093	0.406041	2.80187
ARL6IP6																	UP_SEQ_FEATURE	domain:Ig-like C1-type	6	0.828729	0.00400046	HLA-C, HLA-DPA1, HLA-B, HLA-E, HLA-DMA, TAPBP	675	32	20063	5.57306	0.99946	0.566555	6.61204
ADAMTS8																	GOTERM_MF_DIRECT	GO:0042605~peptide antigen binding	6	0.828729	0.00500243	SLC7A8, HLA-C, HLA-DPA1, HLA-B, HLA-E, TAPBP	579	32	16313	5.28271	0.976511	0.464846	7.34621
KAT2B																	KEGG_PATHWAY	hsa05416:Viral myocarditis	7	0.966851	0.00930761	HLA-C, HLA-DPA1, HLA-B, ABL1, HLA-E, CXADR, HLA-DMA	222	57	6910	3.82251	0.87917	0.505623	11.2681
MTR																	KEGG_PATHWAY	hsa04612:Antigen processing and presentation	8	1.10497	0.0104767	RFX5, HLA-C, HLA-DPA1, HLA-B, NFYA, HLA-E, HLA-DMA, TAPBP	222	76	6910	3.27643	0.90747	0.448468	12.5974
CCNJL																	BBID	70.Signal_peptides_(MHC)_class_I_molecules	3	0.414365	0.0115614	HLA-C, HLA-B, HLA-E	19	4	388	15.3158	0.302666	0.164935	9.50727
MLLT10																	KEGG_PATHWAY	hsa04514:Cell adhesion molecules (CAMs)	11	1.51934	0.0153362	CLDN18, ITGA6, ITGAV, CD58, NLGN2, HLA-C, HLA-DPA1, HLA-B, ITGA4, HLA-E, HLA-DMA	222	142	6910	2.41118	0.969586	0.502703	17.929
ZDHHC20																	GOTERM_CC_DIRECT	GO:0071556~integral component of lumenal side of endoplasmic reticulum membrane	5	0.690608	0.0171612	HLA-C, HLA-DPA1, HLA-B, HLA-E, TAPBP	633	29	18202	4.95778	0.999362	0.520821	21.6177
C9orf64																	KEGG_PATHWAY	hsa05332:Graft-versus-host disease	5	0.690608	0.0201412	HLA-C, HLA-DPA1, HLA-B, HLA-E, HLA-DMA	222	33	6910	4.71608	0.989932	0.535315	22.9044
PIM1																	INTERPRO	IPR010579:MHC class I, alpha chain, C-terminal	3	0.414365	0.0221443	HLA-C, HLA-B, HLA-E	641	7	18593	12.4312	1	0.788795	30.1312
WHSC1																	GOTERM_BP_DIRECT	GO:0002479~antigen processing and presentation of exogenous peptide antigen via MHC class I, TAP-dependent	7	0.966851	0.0231422	PSMA6, ITGAV, PSMC2, ITGB5, HLA-C, HLA-B, HLA-E	592	63	16787	3.15071	1	0.956017	33.8803
GP2																	KEGG_PATHWAY	hsa05320:Autoimmune thyroid disease	6	0.828729	0.0245479	CGA, HLA-C, HLA-DPA1, HLA-B, HLA-E, HLA-DMA	222	52	6910	3.59148	0.996365	0.551765	27.2215
TPRN																	UP_SEQ_FEATURE	region of interest:Connecting peptide	5	0.690608	0.0263502	HLA-C, HLA-DPA1, HLA-B, HLA-E, HLA-DMA	675	34	20063	4.37102	1	0.865327	36.6007
r_L1PA15																	KEGG_PATHWAY	hsa05330:Allograft rejection	5	0.690608	0.0294579	HLA-C, HLA-DPA1, HLA-B, HLA-E, HLA-DMA	222	37	6910	4.20623	0.998838	0.528028	31.7685
SCN5A																	KEGG_PATHWAY	hsa05168:Herpes simplex infection	12	1.65746	0.0323687	HMGN1, TAF3, TBK1, CREBBP, HLA-C, HLA-DPA1, HLA-B, HLA-E, HLA-DMA, IFNGR2, EIF2AK4, UBE2R2	222	183	6910	2.04106	0.999411	0.491369	34.3389
PLK2																	GOTERM_BP_DIRECT	GO:0002480~antigen processing and presentation of exogenous peptide antigen via MHC class I, TAP-independent	3	0.414365	0.0378014	HLA-C, HLA-B, HLA-E	592	9	16787	9.45214	1	0.973162	49.3819
WDR78																	UP_KEYWORDS	MHC I	3	0.414365	0.0415212	HLA-C, HLA-B, HLA-E	684	10	20568	9.02105	1	0.313824	44.3166
TOR2A																	UP_SEQ_FEATURE	region of interest:Alpha-3	3	0.414365	0.0424071	HLA-C, HLA-B, HLA-E	675	10	20063	8.91689	1	0.889003	52.2649
IFT74																	KEGG_PATHWAY	hsa04940:Type I diabetes mellitus	5	0.690608	0.0441694	HLA-C, HLA-DPA1, HLA-B, HLA-E, HLA-DMA	222	42	6910	3.70549	0.999963	0.4717	43.8719
CD2AP																	GOTERM_CC_DIRECT	GO:0031901~early endosome membrane	9	1.24309	0.0490609	EPS15, EPHA4, RAB5B, HPS6, RAB14, HLA-C, HLA-B, HLA-E, SNX13	633	116	18202	2.231	1	0.675429	50.7297
TMEM150C																	KEGG_PATHWAY	hsa04145:Phagosome	10	1.38122	0.0561953	MSR1, RAB5B, ITGAV, ATP6V1E1, ITGB5, HLA-C, HLA-DPA1, HLA-B, HLA-E, HLA-DMA	222	153	6910	2.03439	0.999998	0.497392	52.2602
DSCR6																	INTERPRO	IPR001039:MHC class I, alpha chain, alpha1/alpha2	3	0.414365	0.0621402	HLA-C, HLA-B, HLA-E	641	12	18593	7.25156	1	0.921572	64.2
SLC40A1																	INTERPRO	IPR011162:MHC classes I/II-like antigen recognition protein	5	0.690608	0.0683385	HLA-C, HLA-DPA1, HLA-B, HLA-E, HLA-DMA	641	45	18593	3.22292	1	0.920886	67.8061
C19orf44																	GOTERM_CC_DIRECT	GO:0042612~MHC class I protein complex	3	0.414365	0.0729049	HLA-C, HLA-B, HLA-E	633	13	18202	6.6358	1	0.753104	65.533
CHRNB1																	GOTERM_BP_DIRECT	GO:0019882~antigen processing and presentation	5	0.690608	0.0777541	RAB5B, HLA-C, HLA-DPA1, HLA-B, HLA-E	592	46	16787	3.08222	1	0.972672	76.0735
SUMO4																	INTERPRO	IPR003597:Immunoglobulin C1-set	6	0.828729	0.0931413	HLA-C, HLA-DPA1, HLA-B, HLA-E, HLA-DMA, TAPBP	641	70	18593	2.48625	1	0.946907	79.1003
KAT6B																	GOTERM_MF_DIRECT	GO:0032395~MHC class II receptor activity	3	0.414365	0.0970985	HLA-C, HLA-DPA1, HLA-DMA	579	15	16313	5.63489	1	0.887288	78.8606
PLEKHG1																	GOTERM_BP_DIRECT	GO:0002474~antigen processing and presentation of peptide antigen via MHC class I	4	0.552486	0.101543	HLA-C, HLA-B, HLA-E, TAPBP	592	32	16787	3.54455	1	0.981533	84.9219
EVI5L																	GOTERM_BP_DIRECT	GO:0060333~interferon-gamma-mediated signaling pathway	6	0.828729	0.104716	TRIM68, HLA-C, HLA-DPA1, HLA-B, HLA-E, IFNGR2	592	71	16787	2.39632	1	0.980734	85.8355
NACC2																	INTERPRO	IPR003006:Immunoglobulin/major histocompatibility complex, conserved site	5	0.690608	0.15146	HLA-C, HLA-DPA1, HLA-B, HLA-E, HLA-DMA	641	60	18593	2.41719	1	0.981064	92.7901
FAM118A																	INTERPRO	IPR014745:MHC class II, alpha/beta chain, N-terminal	3	0.414365	0.161956	HLA-C, HLA-DPA1, HLA-DMA	641	21	18593	4.14375	1	0.980276	94.0928
EFR3B																	GOTERM_BP_DIRECT	GO:0002504~antigen processing and presentation of peptide or polysaccharide antigen via MHC class II	3	0.414365	0.167801	HLA-C, HLA-DPA1, HLA-DMA	592	21	16787	4.05092	1	0.990936	96.1051
ZNF536																	GOTERM_CC_DIRECT	GO:0042613~MHC class II protein complex	3	0.414365	0.176678	HLA-C, HLA-DPA1, HLA-DMA	633	22	18202	3.92115	1	0.879794	93.514
ZBTB10																	SMART	SM00407:IGc1	5	0.690608	0.235215	HLA-C, HLA-DPA1, HLA-B, HLA-E, HLA-DMA	385	65	10071	2.01219	1	0.96975	97.1539
C6orf1																	INTERPRO	IPR011161:MHC class I-like antigen recognition	3	0.414365	0.250634	HLA-C, HLA-B, HLA-E	641	28	18593	3.10781	1	0.992785	99.0145
B3GNT5																	KEGG_PATHWAY	hsa05169:Epstein-Barr virus infection	9	1.24309	0.261917	TBK1, PSMC2, RIPK1, CD58, CREBBP, HLA-C, HLA-B, HLA-E, EIF2AK4	222	190	6910	1.4744	1	0.835725	97.9404
PIP4K2C																	GOTERM_CC_DIRECT	GO:0012507~ER to Golgi transport vesicle membrane	4	0.552486	0.269807	HLA-C, HLA-DPA1, HLA-B, HLA-E	633	52	18202	2.21193	1	0.911947	98.8021
UNC13A																	GOTERM_BP_DIRECT	GO:0060337~type I interferon signaling pathway	4	0.552486	0.392815	HLA-C, HLA-B, HLA-E, ADAR	592	64	16787	1.77228	1	0.999509	99.9852
SNORA80																	GOTERM_CC_DIRECT	GO:0030670~phagocytic vesicle membrane	3	0.414365	0.612314	HLA-C, HLA-B, HLA-E	633	59	18202	1.46213	1	0.987441	99.9998
COL4A6																	GOTERM_BP_DIRECT	GO:0050776~regulation of immune response	5	0.690608	0.815478	HLA-C, HLA-B, ITGA4, HLA-E, CXADR	592	159	16787	0.891711	1	1	100
CALN1																	UP_KEYWORDS	Immunity	11	1.51934	0.938811	LGALS3, TBK1, CSF1, CNPY3, HLA-C, HLA-DPA1, HLA-B, HLA-E, HLA-DMA, EIF2AK4, ADAR	684	455	20568	0.726971	1	0.99694	100
PCDHGB4																	GOTERM_BP_DIRECT	GO:0045087~innate immune response	11	1.51934	0.943218	LGALS3, TBK1, ELF4, CSF1, CNPY3, HLA-C, TNK2, HLA-B, ABL1, HLA-E, ADAR	592	433	16787	0.720371	1	1	100
CREB3																	UP_KEYWORDS	Innate immunity	5	0.690608	0.97376	LGALS3, TBK1, CSF1, CNPY3, ADAR	684	258	20568	0.582755	1	0.999298	100
TECPR2																	GOTERM_BP_DIRECT	GO:0006955~immune response	8	1.10497	0.992652	PXDN, HLA-C, HLA-DPA1, SEMA4D, HLA-B, HLA-E, HLA-DMA, TAPBP	592	420	16787	0.540122	1	1	100
RXRA
HIST1H2BL																	Annotation Cluster 15	Enrichment Score: 1.1711454170221172
MIR4707																	Category	Term	Count	%	PValue	Genes	List Total	Pop Hits	Pop Total	Fold Enrichment	Bonferroni	Benjamini	FDR
r_MER41A																	UP_SEQ_FEATURE	repeat:WD 7	12	1.65746	0.0131344	BRWD1, WDFY1, DCAF10, WDR6, TLE4, AHI1, TEP1, ATG16L1, PPP2R2C, RPTOR, WDR33, LLGL2	675	151	20063	2.36209	1	0.748094	20.1989
UGCG																	UP_SEQ_FEATURE	repeat:WD 6	13	1.79558	0.033421	BRWD1, WDFY1, WDR78, DCAF10, WDR6, TLE4, AHI1, TEP1, ATG16L1, PPP2R2C, RPTOR, WDR33, LLGL2	675	196	20063	1.97142	1	0.872313	44.016
GSG1																	INTERPRO	IPR017986:WD40-repeat-containing domain	18	2.48619	0.0367825	PAN2, WDFY1, WDR6, TECPR2, TLE4, AHI1, C5ORF42, RPTOR, LLGL2, BRWD1, DCAF10, WDR78, WSB2, NOL11, TEP1, ATG16L1, PPP2R2C, WDR33	641	306	18593	1.70625	1	0.849311	45.1217
LOC100506804																	UP_KEYWORDS	WD repeat	16	2.20994	0.0490994	PAN2, WDFY1, WDR6, TECPR2, TLE4, AHI1, RPTOR, LLGL2, BRWD1, DCAF10, WDR78, WSB2, TEP1, ATG16L1, PPP2R2C, WDR33	684	281	20568	1.71218	1	0.341184	50.0966
ACAA1																	UP_SEQ_FEATURE	repeat:WD 5	14	1.9337	0.0577356	WDFY1, WDR6, TLE4, AHI1, RPTOR, LLGL2, BRWD1, DCAF10, WDR78, WSB2, TEP1, ATG16L1, PPP2R2C, WDR33	675	237	20063	1.75579	1	0.929892	63.7558
SV2A																	INTERPRO	IPR015943:WD40/YVTN repeat-like-containing domain	18	2.48619	0.0670299	PAN2, WDFY1, PLXNA3, WDR6, TECPR2, TLE4, AHI1, RPTOR, LLGL2, BRWD1, DCAF10, WDR78, WSB2, TEP1, SEMA4D, ATG16L1, PPP2R2C, WDR33	641	331	18593	1.57738	1	0.923422	67.0744
HLA-DPA1																	UP_SEQ_FEATURE	repeat:WD 3	15	2.07182	0.0709528	WDFY1, WDR6, TECPR2, TLE4, AHI1, RPTOR, LLGL2, BRWD1, DCAF10, WDR78, WSB2, TEP1, ATG16L1, PPP2R2C, WDR33	675	269	20063	1.65741	1	0.943747	71.52
SLCO5A1																	INTERPRO	IPR001680:WD40 repeat	15	2.07182	0.0813075	WDFY1, WDR6, TECPR2, TLE4, AHI1, RPTOR, LLGL2, BRWD1, DCAF10, WDR78, WSB2, TEP1, ATG16L1, PPP2R2C, WDR33	641	268	18593	1.62348	1	0.937406	74.2786
SLC46A3																	UP_SEQ_FEATURE	repeat:WD 1	15	2.07182	0.0872105	WDFY1, WDR6, TECPR2, TLE4, AHI1, RPTOR, LLGL2, BRWD1, DCAF10, WDR78, WSB2, TEP1, ATG16L1, PPP2R2C, WDR33	675	278	20063	1.60376	1	0.953042	78.9285
DLX6-AS1																	UP_SEQ_FEATURE	repeat:WD 2	15	2.07182	0.0872105	WDFY1, WDR6, TECPR2, TLE4, AHI1, RPTOR, LLGL2, BRWD1, DCAF10, WDR78, WSB2, TEP1, ATG16L1, PPP2R2C, WDR33	675	278	20063	1.60376	1	0.953042	78.9285
PIGV																	UP_SEQ_FEATURE	repeat:WD 4	14	1.9337	0.0901402	WDFY1, WDR6, TLE4, AHI1, RPTOR, LLGL2, BRWD1, DCAF10, WDR78, WSB2, TEP1, ATG16L1, PPP2R2C, WDR33	675	255	20063	1.63185	1	0.950474	80.0535
KBTBD7																	SMART	SM00320:WD40	15	2.07182	0.141583	WDFY1, WDR6, TECPR2, TLE4, AHI1, RPTOR, LLGL2, BRWD1, DCAF10, WDR78, WSB2, TEP1, ATG16L1, PPP2R2C, WDR33	385	267	10071	1.46958	1	0.935328	86.8175
TSPAN12																	INTERPRO	IPR019775:WD40 repeat, conserved site	8	1.10497	0.346805	BRWD1, WDFY1, DCAF10, WSB2, TLE4, TEP1, ATG16L1, LLGL2	641	166	18593	1.39789	1	0.997855	99.8907
C3orf39
SNORD19B																	Annotation Cluster 16	Enrichment Score: 1.1642177191353251
CGN																	Category	Term	Count	%	PValue	Genes	List Total	Pop Hits	Pop Total	Fold Enrichment	Bonferroni	Benjamini	FDR
RC3H2																	GOTERM_MF_DIRECT	GO:0098641~cadherin binding involved in cell-cell adhesion	17	2.34807	0.0539905	TLN1, TWF2, TBC1D10A, LYPLA2, SFN, CD2AP, VASP, EPS15, GAPVD1, ITGA6, PACSIN2, CGN, PAK4, KIAA1524, NUMB, HIST1H3F, YKT6	579	290	16313	1.65161	1	0.874544	57.0203
UBE2D4																	GOTERM_CC_DIRECT	GO:0005913~cell-cell adherens junction	18	2.48619	0.0590866	TLN1, TWF2, CADM4, TBC1D10A, LYPLA2, SFN, CD2AP, VASP, EPS15, GAPVD1, ITGA6, PACSIN2, CGN, PAK4, KIAA1524, NUMB, HIST1H3F, YKT6	633	323	18202	1.60245	1	0.725887	57.5561
LOC729176																	GOTERM_BP_DIRECT	GO:0098609~cell-cell adhesion	15	2.07182	0.100819	TWF2, TBC1D10A, CREBBP, LYPLA2, SFN, VASP, EPS15, GAPVD1, PACSIN2, CGN, PAK4, KIAA1524, NUMB, HIST1H3F, YKT6	592	272	16787	1.56377	1	0.983122	84.7056
NYAP2
TMEM104																	Annotation Cluster 17	Enrichment Score: 1.1580645568100658
SH3BGRL2																	Category	Term	Count	%	PValue	Genes	List Total	Pop Hits	Pop Total	Fold Enrichment	Bonferroni	Benjamini	FDR
FAM114A1																	UP_KEYWORDS	Integrin	7	0.966851	0.0035466	ADAMTS18, ITGA6, ADAM23, ITGAV, ITGB4, ITGB5, ITGA4	684	45	20568	4.67758	0.734259	0.0537212	4.78682
ICA1																	GOTERM_BP_DIRECT	GO:0007160~cell-matrix adhesion	10	1.38122	0.00506738	ITGA6, ITGAV, FBLN5, NPNT, ITGB4, ITGB5, NID2, ITGA4, BCL2L11, ADAM9	592	92	16787	3.08222	0.999997	0.760916	8.58519
TRIM52																	KEGG_PATHWAY	hsa04512:ECM-receptor interaction	9	1.24309	0.00642846	LAMA2, COL4A4, ITGA6, ITGAV, ITGB4, ITGB5, SV2A, ITGA4, COL4A6	222	87	6910	3.21994	0.767188	0.767188	7.91425
PRKX																	GOTERM_BP_DIRECT	GO:0030198~extracellular matrix organization	15	2.07182	0.00966459	COL4A4, PXDN, NPNT, ITGB4, ITGB5, ITGA4, NID2, SOX9, COL4A6, LAMA2, ITGA6, ITGAV, FBLN5, POMT1, FGF2	592	196	16787	2.17013	1	0.914726	15.7679
HPS6																	GOTERM_MF_DIRECT	GO:0038132~neuregulin binding	3	0.414365	0.0116712	ITGA6, ITGAV, ITGB4	579	5	16313	16.9047	0.999846	0.584446	16.3573
LOC100506994																	GOTERM_CC_DIRECT	GO:0008305~integrin complex	5	0.690608	0.0133891	ITGA6, ITGAV, ITGB4, ITGB5, ITGA4	633	27	18202	5.32502	0.996749	0.470876	17.2769
LINC00114																	KEGG_PATHWAY	hsa04151:PI3K-Akt signaling pathway	19	2.62431	0.0272456	COL4A4, PPP2R3A, CREB3, RXRA, CSF1, ITGB4, ITGB5, ITGA4, BCL2L11, COL4A6, RPTOR, LAMA2, PDPK1, ITGA6, ITGAV, MTCP1, FGF2, PPP2R2C, NGF	222	345	6910	1.71419	0.998056	0.541763	29.7531
GAK																	KEGG_PATHWAY	hsa04510:Focal adhesion	13	1.79558	0.0322272	COL4A4, TLN1, ITGB4, ITGB5, ITGA4, COL4A6, VASP, LAMA2, PDPK1, ITGA6, ITGAV, PAK4, PAK1	222	206	6910	1.96427	0.999391	0.523043	34.216
ADAM23																	KEGG_PATHWAY	hsa04810:Regulation of actin cytoskeleton	13	1.79558	0.0376705	SSH1, ARHGEF6, ITGB4, IQGAP3, ITGB5, ABI2, ITGA4, ITGA6, PAK4, ITGAV, PAK1, FGF2, PIP4K2C	222	211	6910	1.91772	0.99983	0.487031	38.7927
DNAJC5																	KEGG_PATHWAY	hsa05410:Hypertrophic cardiomyopathy (HCM)	7	0.966851	0.0380593	ITGA6, ITGAV, TGFB3, ITGB4, ITGB5, CACNB3, ITGA4	222	78	6910	2.79337	0.999845	0.465478	39.1081
HIST1H2BF																	KEGG_PATHWAY	hsa05414:Dilated cardiomyopathy	7	0.966851	0.0515714	ITGA6, ITGAV, TGFB3, ITGB4, ITGB5, CACNB3, ITGA4	222	84	6910	2.59384	0.999994	0.505351	49.1822
TMEM154																	GOTERM_BP_DIRECT	GO:0007229~integrin-mediated signaling pathway	8	1.10497	0.0601744	ADAMTS18, ITGA6, ADAM23, ITGAV, ITGB4, ITGB5, ITGA4, ADAM9	592	99	16787	2.29143	1	0.972	66.5978
AXIN2																	GOTERM_MF_DIRECT	GO:0031994~insulin-like growth factor I binding	3	0.414365	0.0653969	ITGA6, ITGAV, ITGB4	579	12	16313	7.04361	1	0.857121	64.2638
RASEF																	KEGG_PATHWAY	hsa05412:Arrhythmogenic right ventricular cardiomyopathy (ARVC)	6	0.828729	0.0761183	ITGA6, ITGAV, ITGB4, ITGB5, CACNB3, ITGA4	222	71	6910	2.63038	1	0.55661	63.6569
KIF7																	UP_SEQ_FEATURE	short sequence motif:GFFKR motif	3	0.414365	0.0886747	ITGA6, ITGAV, ITGA4	675	15	20063	5.94459	1	0.950461	79.498
GPR19																	INTERPRO	IPR018184:Integrin alpha chain, C-terminal cytoplasmic region, conserved site	3	0.414365	0.103321	ITGA6, ITGAV, ITGA4	641	16	18593	5.43867	1	0.955253	82.5561
GPATCH1																	INTERPRO	IPR013649:Integrin alpha-2	3	0.414365	0.126029	ITGA6, ITGAV, ITGA4	641	18	18593	4.83437	1	0.969208	88.4317
RPL37																	INTERPRO	IPR000413:Integrin alpha chain	3	0.414365	0.126029	ITGA6, ITGAV, ITGA4	641	18	18593	4.83437	1	0.969208	88.4317
TRAPPC6A																	UP_SEQ_FEATURE	repeat:FG-GAP 7	3	0.414365	0.132447	ITGA6, ITGAV, ITGA4	675	19	20063	4.6931	1	0.975373	91.1494
C9orf68																	UP_SEQ_FEATURE	repeat:FG-GAP 2	3	0.414365	0.132447	ITGA6, ITGAV, ITGA4	675	19	20063	4.6931	1	0.975373	91.1494
KDM4D																	UP_SEQ_FEATURE	repeat:FG-GAP 1	3	0.414365	0.132447	ITGA6, ITGAV, ITGA4	675	19	20063	4.6931	1	0.975373	91.1494
SH3PXD2A																	UP_SEQ_FEATURE	repeat:FG-GAP 4	3	0.414365	0.132447	ITGA6, ITGAV, ITGA4	675	19	20063	4.6931	1	0.975373	91.1494
RPS6KA6																	UP_SEQ_FEATURE	repeat:FG-GAP 3	3	0.414365	0.132447	ITGA6, ITGAV, ITGA4	675	19	20063	4.6931	1	0.975373	91.1494
WASH5P																	UP_SEQ_FEATURE	repeat:FG-GAP 6	3	0.414365	0.132447	ITGA6, ITGAV, ITGA4	675	19	20063	4.6931	1	0.975373	91.1494
SLC25A16																	UP_SEQ_FEATURE	repeat:FG-GAP 5	3	0.414365	0.132447	ITGA6, ITGAV, ITGA4	675	19	20063	4.6931	1	0.975373	91.1494
STOX1																	INTERPRO	IPR013517:FG-GAP repeat	3	0.414365	0.137788	ITGA6, ITGAV, ITGA4	641	19	18593	4.57993	1	0.974273	90.6872
r_L1ME3B																	INTERPRO	IPR013519:Integrin alpha beta-propellor	3	0.414365	0.137788	ITGA6, ITGAV, ITGA4	641	19	18593	4.57993	1	0.974273	90.6872
SFN																	INTERPRO	IPR013111:EGF, extracellular	3	0.414365	0.161956	ADAM23, ITGB4, ITGB5	641	21	18593	4.14375	1	0.980276	94.0928
ZHX1-C8ORF76																	SMART	SM00191:Int_alpha	3	0.414365	0.162284	ITGA6, ITGAV, ITGA4	385	19	10071	4.13028	1	0.949685	90.4657
EIF1AD																	GOTERM_BP_DIRECT	GO:0048565~digestive tract development	4	0.552486	0.165683	CLDN18, ITGA6, TGFB3, ITGB4	592	40	16787	2.83564	1	0.991209	95.9262
DMAP1																	UP_KEYWORDS	Cell adhesion	20	2.76243	0.242562	CADM4, ADAM23, NPNT, SDK1, ITGB4, ITGB5, NLGN2, MFGE8, ITGA4, NID2, CXADR, COL4A6, PCDHGB4, LAMA2, EPHA4, ITGA6, FAT3, ITGAV, FBLN5, ABL1	684	479	20568	1.25554	1	0.708764	97.841
LINC00467																	GOTERM_BP_DIRECT	GO:0035987~endodermal cell differentiation	3	0.414365	0.245664	ITGAV, ITGB5, ITGA4	592	27	16787	3.15071	1	0.996711	99.3134
SNAR-F																	GOTERM_BP_DIRECT	GO:0050900~leukocyte migration	6	0.828729	0.43676	ITGA6, ITGAV, CD58, SLC7A8, ITGA4, CXADR	592	123	16787	1.38324	1	0.999731	99.9961
MAGEH1																	GOTERM_BP_DIRECT	GO:0007155~cell adhesion	17	2.34807	0.556159	ADAM23, EFNB1, ITGB4, ITGB5, MFGE8, ITGA4, NID2, COL4A6, PRKX, PCDHGB4, LAMA2, EPHA4, ITGA6, ITGAV, CD58, SEMA4D, ADAM9	592	460	16787	1.04795	1	0.999931	99.9999
UTS2D
BTF3																	Annotation Cluster 18	Enrichment Score: 1.1254939636832606
MBNL3																	Category	Term	Count	%	PValue	Genes	List Total	Pop Hits	Pop Total	Fold Enrichment	Bonferroni	Benjamini	FDR
VTRNA2-1																	INTERPRO	IPR015880:Zinc finger, C2H2-like	40	5.52486	0.00893465	ZNF555, ZNF536, ZNF84, ZNF614, TSHZ3, ZNF532, ZNF805, ZBTB10, ZBTB6, ZNF232, ZNF782, ZNF347, ZNF780B, ZNF177, ZXDA, ZBTB37, ZFP91, ZNF300, ZNF697, ZNF799, BCL11A, ZNF850, ZNF579, ZBTB22, IKZF4, ZNF624, KLF12, CIZ1, ZNF48, ADNP, ZNF25, ZHX3, ZNF22, ZNF215, SP1, ZNF362, ZBTB4, ZNF483, MYNN, ZNF41	641	762	18593	1.52264	0.999953	0.669745	13.3853
FKBP8																	UP_SEQ_FEATURE	zinc finger region:C2H2-type 3	34	4.69613	0.00936349	ZNF555, ZNF536, ZNF84, ZNF614, ZNF532, ZNF805, ZBTB6, ZNF232, ZNF347, ZNF780B, ZNF177, ZXDA, ZBTB37, ZFP91, ZNF300, ZNF697, ZNF799, BCL11A, ZNF579, ZBTB22, IKZF4, ZNF624, KLF12, ZNF48, ADNP, ZNF25, ZNF22, ZNF215, SP1, ZNF362, ZBTB4, MYNN, ZNF483, ZNF41	675	636	20063	1.58896	1	0.799167	14.8323
S100A4																	UP_SEQ_FEATURE	zinc finger region:C2H2-type 1	30	4.14365	0.0124201	ZNF536, ZNF84, TSHZ3, ZBTB10, ZNF805, ZBTB6, ZNF232, ZNF780B, ZNF177, ZXDA, ZBTB37, ZFP91, ZNF300, ZNF697, BCL11A, ZNF579, IKZF4, ZNF624, KLF12, ZNF48, ADNP, ZNF25, ZHX3, ZNF22, ZNF215, SP1, ZNF362, MYNN, ZNF483, ZNF41	675	554	20063	1.60955	1	0.790681	19.2074
EEF1E1-MUTED																	UP_KEYWORDS	Zinc	98	13.5359	0.0139203	ZNF782, TRIM52, ZXDA, ZFP91, ZNF300, GIT2, ZNF579, RC3H2, ADAM9, CIZ1, RXRA, ZNF48, ZHX3, ADAMTS9, ADAMTS8, KDM2B, MLLT10, CPD, MYNN, ADAMTS5, UNC13A, ZNF41, ARFGAP1, ZNF614, TSHZ3, MOB2, ZNF232, RFFL, SP110, TRIM68, ZNF799, ZNF697, LHX2, MBNL3, IKZF4, ZNF624, TAF3, ZMYM1, KLF12, CREBBP, ASXL1, SUV39H1, WHSC1, ZNF215, MTR, RNF157, HDAC9, KAT6B, HDAC7, ADAR, ZNF84, ZNF536, ZNF532, ZNF347, ZZEF1, Z…	684	2351	20568	1.25346	0.99464	0.150747	17.596
DHX38																	UP_KEYWORDS	Zinc-finger	77	10.6354	0.0147571	ZNF84, ZNF536, ZNF532, ZNF782, TRIM52, ZNF347, ZZEF1, ZBTB37, ZXDA, ZFP91, TRIM2, ASH2L, ZNF300, GIT2, RC3H2, ZNF579, NSMCE2, RFPL4A, ZBTB22, CIZ1, RXRA, ZNF48, ADNP, ZSWIM6, ZHX3, IRF2BP2, IRF2BP1, KDM2B, MLLT10, ZNF483, MYNN, UNC13A, ZNF41, ZNF555, ARFGAP1, TSHZ3, ZNF614, ZBTB6, ZBTB10, ZNF805, ZNF232, RPL37, RFFL, SP110, ZNF177, ZNF780B, TRIM68, ZNF799, ZNF697, BCL11A, ZNF850, MBNL3, BAZ2B, RA…	684	1783	20568	1.2986	0.996095	0.154683	18.5562
MKNK1																	UP_SEQ_FEATURE	zinc finger region:C2H2-type 2	32	4.41989	0.0168956	ZNF555, ZNF536, ZNF84, TSHZ3, ZBTB10, ZNF805, ZBTB6, ZNF232, ZNF347, ZNF780B, ZNF177, ZXDA, ZBTB37, ZFP91, ZNF300, ZNF697, BCL11A, ZNF579, ZBTB22, IKZF4, ZNF624, KLF12, ZNF48, ZNF25, ZHX3, ZNF22, ZNF215, SP1, ZNF362, ZBTB4, MYNN, ZNF483	675	615	20063	1.54656	1	0.781953	25.2335
RPS10																	UP_KEYWORDS	Metal-binding	143	19.7514	0.0186732	CYP3A4, S100A4, ZNF782, TRIM52, ITSN1, CLYBL, ZXDA, ZFP91, ATP2B4, ZNF300, GIT2, RC3H2, ZNF579, ADAM9, NUDT16, CIZ1, RXRA, ZNF48, PIM1, ZHX3, GNS, ADAMTS9, KDM2B, ADAMTS8, MLLT10, TESK2, CPD, NEK5, MYNN, NEK6, UNC13A, ADAMTS5, ZNF41, KALRN, ARFGAP1, TSHZ3, ZNF614, PPP2R3A, MOB2, FLG2, ZNF232, SP110, RFFL, PRUNE2, TRIM68, ENTPD7, ZNF697, ZNF799, LHX2, ITGAV, MBNL3, SDF4, IKZF4, ZNF624, ZMYM1, TAF3…	684	3637	20568	1.1823	0.999116	0.177416	22.9135
LOC100505687																	UP_SEQ_FEATURE	zinc finger region:C2H2-type 5	29	4.00552	0.0197385	ZNF555, ZNF536, TSHZ3, ZNF614, ZNF84, ZNF532, ZNF805, ZNF232, ZNF782, ZNF347, ZNF780B, ZNF177, ZXDA, ZFP91, ZNF300, ZNF697, ZNF799, BCL11A, ZNF579, IKZF4, ZNF624, ZNF48, ZNF25, ZNF22, ZNF362, ZBTB4, MYNN, ZNF483, ZNF41	675	550	20063	1.56721	1	0.81748	28.8388
HEATR5B																	INTERPRO	IPR013087:Zinc finger C2H2-type/integrase DNA-binding domain	36	4.97238	0.0222468	ZNF555, ZNF536, ZNF84, ZNF614, ZNF532, ZBTB10, ZNF805, ZBTB6, ZNF232, ZNF782, ZNF347, ZNF780B, ZNF177, ZXDA, ZBTB37, ZFP91, ZNF300, ZNF697, ZNF799, BCL11A, ZNF850, ZNF579, ZBTB22, IKZF4, ZNF624, KLF12, ZNF48, ZNF25, ZNF22, ZNF215, SP1, ZNF362, ZBTB4, MYNN, ZNF483, ZNF41	641	712	18593	1.46661	1	0.770146	30.2484
FAM82B																	UP_SEQ_FEATURE	zinc finger region:C2H2-type 4	30	4.14365	0.0261699	ZNF555, ZNF536, TSHZ3, ZNF614, ZNF84, ZNF532, ZNF805, ZBTB6, ZNF232, ZNF347, ZNF780B, ZNF177, ZXDA, ZFP91, ZNF300, ZNF697, ZNF799, BCL11A, ZNF579, IKZF4, ZNF48, ADNP, ZNF25, ZNF22, ZNF215, ZNF362, ZBTB4, MYNN, ZNF483, ZNF41	675	588	20063	1.51648	1	0.874313	36.4
DDX49																	INTERPRO	IPR007087:Zinc finger, C2H2	39	5.38674	0.028292	ZNF555, ZNF536, ZNF84, ZNF614, TSHZ3, ZNF532, ZNF805, ZBTB10, ZBTB6, ZNF232, ZNF782, ZNF347, ZNF780B, ZNF177, ZXDA, ZBTB37, ZFP91, ZNF300, ZNF697, ZNF799, BCL11A, ZNF850, ZNF579, ZBTB22, IKZF4, ZNF624, KLF12, CIZ1, ZNF48, ADNP, ZNF25, ZNF22, ZNF215, SP1, ZNF362, ZBTB4, ZNF483, MYNN, ZNF41	641	799	18593	1.41582	1	0.829909	36.8421
CENPK																	SMART	SM00355:ZnF_C2H2	40	5.52486	0.0349286	ZNF555, ZNF536, ZNF84, ZNF614, TSHZ3, ZNF532, ZNF805, ZBTB10, ZBTB6, ZNF232, ZNF782, ZNF347, ZNF780B, ZNF177, ZXDA, ZBTB37, ZFP91, ZNF300, ZNF697, ZNF799, BCL11A, ZNF850, ZNF579, ZBTB22, IKZF4, ZNF624, KLF12, CIZ1, ZNF48, ADNP, ZNF25, ZHX3, ZNF22, ZNF215, SP1, ZNF362, ZBTB4, ZNF483, MYNN, ZNF41	385	762	10071	1.37315	0.999963	0.767225	37.6176
NGFRAP1																	UP_SEQ_FEATURE	zinc finger region:C2H2-type 6	25	3.45304	0.0526656	ZNF555, ZNF536, IKZF4, ZNF84, ZNF614, ZNF624, ZNF532, ZNF805, ZNF48, ZNF25, ZNF782, ZNF347, ZNF780B, ZNF177, ZXDA, ZNF362, ZNF300, ZNF799, ZNF697, BCL11A, ZBTB4, ZNF579, ZNF483, MYNN, ZNF41	675	501	20063	1.48318	1	0.915994	60.2799
FBXL20																	UP_SEQ_FEATURE	zinc finger region:C2H2-type 18	6	0.828729	0.0671011	ZNF84, ZNF624, ZNF799, ZNF347, ZNF780B, ZNF41	675	65	20063	2.74366	1	0.944822	69.4365
MLL3																	UP_SEQ_FEATURE	zinc finger region:C2H2-type 11	16	2.20994	0.0841957	ZNF555, ZNF614, ZNF84, ZNF624, ZNF532, ZNF805, ZNF48, ZNF25, ZNF782, ZNF347, ZNF780B, ZNF300, ZNF799, ZNF697, ZNF483, ZNF41	675	301	20063	1.57996	1	0.952979	77.7088
ANKRD26																	UP_SEQ_FEATURE	zinc finger region:C2H2-type 12	14	1.9337	0.0921606	ZNF555, ZNF84, ZNF614, ZNF624, ZNF532, ZNF805, ZNF48, ZNF25, ZNF782, ZNF347, ZNF780B, ZNF300, ZNF799, ZNF41	675	256	20063	1.62547	1	0.951428	80.796
C9orf102																	UP_SEQ_FEATURE	zinc finger region:C2H2-type 7	22	3.03867	0.102225	ZNF555, ZNF536, ZNF84, ZNF614, ZNF624, ZNF532, ZNF805, ZNF48, ADNP, ZNF25, ZNF782, ZNF347, ZNF780B, ZNF177, ZXDA, ZNF300, ZNF799, ZNF697, ZNF579, ZNF483, MYNN, ZNF41	675	463	20063	1.41232	1	0.951248	84.123
SIM2																	GOTERM_MF_DIRECT	GO:0046872~metal ion binding	85	11.7403	0.107419	ZNF84, ZNF536, PXDN, NRP1, ZNF532, ZNF782, ZNF347, CLYBL, ZBTB37, ZXDA, ZFP91, ACVR1B, TRIM2, ATP2B4, ASH2L, ZNF300, POMT1, GIT2, ZNF579, ADAM9, ZBTB22, GEN1, ZNF48, ADNP, ADIPOR2, ZHX3, IRF2BP2, IRF2BP1, GNS, PPM1E, TESK2, NEK5, ZNF483, MYNN, UNC13A, KALRN, ZNF41, ZNF555, ARFGAP1, TSHZ3, ZNF614, FKBP8, MOB2, ZBTB6, ZBTB10, ZNF805, ZNF232, RPL37, ZNF177, ZNF780B, PRUNE2, GALNT10, MAP3K3, ZNF799, …	579	2074	16313	1.15469	1	0.899472	82.2527
SAMD8																	UP_SEQ_FEATURE	zinc finger region:C2H2-type 8	20	2.76243	0.131509	ZNF555, ZNF536, ZNF84, ZNF614, ZNF624, ZNF532, ZNF805, ZNF48, ZNF25, ZNF782, ZNF347, ZNF780B, ZXDA, ZNF300, ZNF799, ZNF697, ZNF579, ZNF483, MYNN, ZNF41	675	427	20063	1.39218	1	0.975947	90.9846
CGA																	UP_SEQ_FEATURE	zinc finger region:C2H2-type 17	6	0.828729	0.141656	ZNF84, ZNF624, ZNF799, ZNF347, ZNF780B, ZNF41	675	82	20063	2.17485	1	0.980308	92.623
DIRC2																	UP_SEQ_FEATURE	zinc finger region:C2H2-type 9	18	2.48619	0.154269	ZNF555, ZNF536, ZNF614, ZNF84, ZNF624, ZNF532, ZNF805, ZNF48, ZNF25, ZNF782, ZNF347, ZNF780B, ZXDA, ZNF300, ZNF799, ZNF697, ZNF483, ZNF41	675	385	20063	1.38965	1	0.984047	94.2699
BRD3																	GOTERM_MF_DIRECT	GO:0003676~nucleic acid binding	42	5.8011	0.157758	ZNF536, ZNF84, ZNF614, ZNF532, ZBTB10, TBK1, ZNF805, ZNF232, ZNF782, ZNF347, ZNF780B, ZNF177, ZXDA, ZBTB37, ZFP91, DDX49, DHX38, ZNF300, ZNF697, ZNF799, BCL11A, ZNF850, ZNF720, PAN2, IKZF4, RBM24, ALKBH8, ZNF624, ZMYM1, KLF12, CIZ1, ZNF48, EXD2, SAFB2, R3HDM2, KRBA1, ENDOG, ZBTB4, GPATCH1, MYNN, ZNF483, ZNF41	579	982	16313	1.20502	1	0.938689	92.6623
GPC1																	UP_SEQ_FEATURE	zinc finger region:C2H2-type 15	8	1.10497	0.160862	ZNF555, ZNF84, ZNF624, ZNF799, ZNF782, ZNF347, ZNF780B, ZNF41	675	133	20063	1.78785	1	0.98609	94.9863
ADIPOQ																	UP_SEQ_FEATURE	zinc finger region:C2H2-type 10	16	2.20994	0.177625	ZNF555, ZNF614, ZNF84, ZNF624, ZNF805, ZNF48, ZNF25, ZNF782, ZNF347, ZNF780B, ZXDA, ZNF300, ZNF799, ZNF697, ZNF483, ZNF41	675	341	20063	1.39463	1	0.990404	96.447
CPD																	UP_SEQ_FEATURE	domain:KRAB	16	2.20994	0.181464	ZNF555, ZNF84, ZNF614, ZNF624, ZNF805, ZNF25, ZNF782, ZNF347, ZNF780B, ZNF177, ZNF215, ZNF300, ZNF799, ZNF720, ZNF483, ZNF41	675	343	20063	1.38649	1	0.990343	96.7197
RAB14																	INTERPRO	IPR001909:Krueppel-associated box	18	2.48619	0.230049	ZNF555, ZNF84, ZNF614, ZNF624, ZNF805, ZNF25, ZNF782, ZNF347, ZNF780B, ZNF177, ZNF215, KRBA1, ZNF300, ZNF799, ZNF850, ZNF720, ZNF483, ZNF41	641	403	18593	1.29556	1	0.990764	98.4791
HAUS5																	UP_SEQ_FEATURE	zinc finger region:C2H2-type 2; degenerate	5	0.690608	0.251958	ZNF614, ZNF532, ZNF799, ZNF782, ZNF41	675	76	20063	1.95546	1	0.998095	99.2946
IFNGR2																	UP_SEQ_FEATURE	zinc finger region:C2H2-type 16	6	0.828729	0.265014	ZNF84, ZNF624, ZNF799, ZNF347, ZNF780B, ZNF41	675	103	20063	1.73143	1	0.998255	99.4777
IL11RA																	UP_SEQ_FEATURE	zinc finger region:C2H2-type 19	4	0.552486	0.272185	ZNF84, ZNF624, ZNF347, ZNF780B	675	54	20063	2.2017	1	0.998359	99.5581
SKIL																	SMART	SM00349:KRAB	18	2.48619	0.330814	ZNF555, ZNF84, ZNF614, ZNF624, ZNF805, ZNF25, ZNF782, ZNF347, ZNF780B, ZNF177, ZNF215, KRBA1, ZNF300, ZNF799, ZNF850, ZNF720, ZNF483, ZNF41	385	393	10071	1.1981	1	0.986016	99.5164
SDK1																	UP_SEQ_FEATURE	zinc finger region:C2H2-type 13	9	1.24309	0.378894	ZNF555, ZNF84, ZNF624, ZNF805, ZNF799, ZNF782, ZNF347, ZNF780B, ZNF41	675	204	20063	1.31131	1	0.999815	99.9705
MAN1A1																	UP_SEQ_FEATURE	zinc finger region:C2H2-type 14	7	0.966851	0.427044	ZNF555, ZNF84, ZNF624, ZNF799, ZNF782, ZNF780B, ZNF41	675	156	20063	1.33372	1	0.999948	99.9925
UROS																	UP_SEQ_FEATURE	zinc finger region:C2H2-type 1; degenerate	5	0.690608	0.596204	ZNF555, ZNF532, ZNF799, ZNF782, ZNF347	675	123	20063	1.20825	1	0.999999	100
D4S234E
LLGL2																	Annotation Cluster 19	Enrichment Score: 1.12476868353175
ENDOG																	Category	Term	Count	%	PValue	Genes	List Total	Pop Hits	Pop Total	Fold Enrichment	Bonferroni	Benjamini	FDR
CAMK1D																	UP_KEYWORDS	Congenital muscular dystrophy	4	0.552486	0.0237641	LAMA2, POMT1, B3GALNT2, TMEM5	684	19	20568	6.33056	0.999873	0.215305	28.255
NFKBID																	UP_KEYWORDS	Dystroglycanopathy	3	0.414365	0.107866	POMT1, B3GALNT2, TMEM5	684	17	20568	5.3065	1	0.508141	79.3162
CXADR																	UP_KEYWORDS	Lissencephaly	3	0.414365	0.164773	POMT1, B3GALNT2, TMEM5	684	22	20568	4.10048	1	0.622176	91.6743
RIC8B
GNPTAB																	Annotation Cluster 20	Enrichment Score: 1.093812128431555
ANKRD33B																	Category	Term	Count	%	PValue	Genes	List Total	Pop Hits	Pop Total	Fold Enrichment	Bonferroni	Benjamini	FDR
FZD8																	GOTERM_BP_DIRECT	GO:0070932~histone H3 deacetylation	4	0.552486	0.03603	HDAC10, SIRT7, HDAC9, HDAC7	592	21	16787	5.40122	1	0.972062	47.7099
GIT2																	UP_SEQ_FEATURE	region of interest:Histone deacetylase	3	0.414365	0.0424071	HDAC10, HDAC9, HDAC7	675	10	20063	8.91689	1	0.889003	52.2649
ATP2B4																	INTERPRO	IPR023801:Histone deacetylase domain	3	0.414365	0.0621402	HDAC10, HDAC9, HDAC7	641	12	18593	7.25156	1	0.921572	64.2
CHKA																	GOTERM_MF_DIRECT	GO:0032041~NAD-dependent histone deacetylase activity (H3-K14 specific)	3	0.414365	0.0653969	HDAC10, HDAC9, HDAC7	579	12	16313	7.04361	1	0.857121	64.2638
UBE2R2																	INTERPRO	IPR000286:Histone deacetylase superfamily	3	0.414365	0.0819213	HDAC10, HDAC9, HDAC7	641	14	18593	6.21562	1	0.933671	74.5524
ICK																	GOTERM_CC_DIRECT	GO:0000118~histone deacetylase complex	4	0.552486	0.128329	HDAC10, PHF21A, HDAC9, HDAC7	633	36	18202	3.19501	1	0.847857	85.5224
EPS15																	KEGG_PATHWAY	hsa05034:Alcoholism	8	1.10497	0.337723	CREB3, HIST1H2BL, HIST1H2BF, HDAC10, HIST1H2AI, HIST1H3F, HDAC9, HDAC7	222	177	6910	1.40683	1	0.873753	99.4847
KRBA1
C5orf42
SNORA71C
GRHPR
PPM1E
PRRG1
KIF18B
FOXM1
PDE4DIP
CACNB3
ANKS4B
SMC5
IQSEC1
ZNF532
RAB5B
GMDS
GBA2
VCP
ELF4
ZNF48
MAGI3
r_L1PA12
EGLN2
r_LTR48B
CEP170P1
FAM108B1
r_(TAAA)n
RALGAPB
LOC100288198
UBN2
TMEM117
LHX2
HSD17B7
FNBP1
RNPEP
ZNF41
ACADVL
ISL1
ZNF850
UNC119
ZNF84
PIGO
AHSA2
DCAF10
POLA2
BRWD1
EFHA2
DOCK3
KIAA0753
ACTR5
IKZF4
USF1
KIAA1377
ANKRD6
RNF111
TGFB3
TEAD4
ADAM9
ZNF300
ZNF805
C2orf48
RCBTB1
SLC35G1
ARHGEF6
SGPL1
RNF157
SDF4
PEX1
STEAP1B
PHTF1
TNK2
CDKL2
FAM24B
BRI3
MAP3K9
LRRC14
ASXL1
PINK1
DENND5B
ADNP
NFYA
MGC21881
RASA4
SLC10A7
GJB2
MTRNR2L3
EDEM1
RIC3
TBC1D12
ZDHHC24
CIZ1
C2orf89
AKR7L
PPCS
LOC283089
NPR2
C1orf95
RFFL
FDXACB1
CLDN18
SH3YL1
ZC3H12D
ALKBH8
C17orf59
LOC286467
HMGB3P1
C17orf70
PBOV1
NUDT16
OBFC2A
TEP1
r_MLT1N2
LOC286359
SNX30
ZNF215
YKT6
ZXDA
C14orf79
DEPDC5
GALNT10
NCOA2
ARHGEF37
ITGB4
CCDC69
SLC35C1
C8orf45
DDIT4L
DLX5
TP73-AS1
ADAMTS9
POF1B
HDAC10
NAT6
TUBG2
C7orf49
SSSCA1
TMEM39B
LOC150381
FLJ42627
DNAL4
ATP6V1E1
ANKRD34B
TMEM188
HIST1H2AI
ACOT11
DAPK3
FGGY
SNORD55
INO80E
NCKAP5
MRPS23
GALM
H1F0
TESK2
APOC1
ZNF347
LOC285359
GSTM3
AFMID
KIAA1609
SNORD89
SUB1
LOC728819
PSMA6
CHAC2
REEP5
ZNF25
EPHA4
ALG2
C14orf101
HNRNPUL2-BSCL2
MAPKAP1
BICD2
PRUNE2
AHI1
E2F7
SLC7A8
TLN1
MAP3K3
KLHDC9
RBM24
ZSWIM6
TGFBR1
SH3KBP1
GAPVD1
IGF2R
C19orf12
RPL23AP53
SMARCAL1
PXDN
ATG16L1
FLJ33630
SPIN1
MYO5C
ABL1
HLA-B
NAB1
SEL1L3
LRIG2
HLCS
ANKS6
C9orf25
C10orf118
C11orf9
FAM122B
ITSN1
ADAR
BAZ2B
CXorf57
CLIC4
RALGAPA2
DHTKD1
PDCD7
LOC100093631
KIAA0494
C17orf97
RAPH1
BTBD11
HMGN1
LOC642846
ATP11A
EIF2AK4
PNPLA6
ERO1LB
DIP2C
ITGA6
NID2
C9orf5
WSB2
MPHOSPH9
LOC387646
KIAA2026
UPF1
ITGA4
r_L1PA2
ARL8A
C8orf73
ITPRIP
FOXN3
TRPC4AP
ASH2L
TP53INP1
GTPBP3
LRRC37BP1
PAN2
LOC100170939
CENPT
ACVR1B
HEXB
LOC572558
DCDC2
LOC100499466
RIPK1
HEXDC
TMEM30B
POU2AF1
SLC2A8
CDK20
MFGE8
VASP
DNMBP-AS1
KLF12
HEMK1
BTBD3
CDK14
PAK1
TMEM57
TBC1D10A
INPP4B
EXD2
NEK5
BSDC1
RFX5
CAMSAP1
r_LTR39
SLC25A30
SNORA18
MORC2-AS1
HEXIM2
TMEM115
FRMD8
GNS
FRMD4B
HIP1
LYPLA2
ADCK2
SNX14
RAMP2
TWF2
HOXA7
RTN1
LCMT2
GABARAPL1
TAF3
MIR143HG
BMP2
MTSS1L
DUS4L
r_LTR33B
SSH1
KRT14
DSTNP2
ZNF782
RFTN1
INTS1
DHRS3
KIAA1524
TBC1D15
SNAP47
ZNF780B
ZNF697
DFNA5
PCSK5
INTS5
SCARNA21
BHLHB9
ZNF362
LOC100506394
RGP1
RNU12
FRZB
RASGEF1B
LSM14B
CABLES2
FLG2
SLC6A20
FLYWCH2
MTCP1
NKAIN1
MPP1
LINC00471
ALDH3A1
SMAD5-AS1
EPHA5
TMEM110-MUSTN1
SYT17
ATG4A
FBXL12
IGFLR1
MGST2
C21orf2
PMF1
SH3BGRL
NUMB
UNC5C
LOC100133091
ARL14
MDGA1
PSMC2
UCP2
TIGD6
KIAA0040
DYX1C1-CCPG1
TRNT1
C3orf75
NOL11
ALG6
TRIAP1
TMEM167B
IQGAP3
PFKFB2
HLA-DMA
TMEM144
NSMCE2
WDR33
LOC100506433
MRPL35
MRPL22
ZFP91
RBM6
PRRC2B
ARNT2
ZMYM1
LOC647979
SNORA53
r_MER5B
CNTRL
SCRN3
IFT81
GOLM1
HLA-C
PDPK1
KLHL9
CDK5RAP2
MRS2P2
LRP4
LINC00094
SPIN3
SEPT10
ZNF232
FAM102A
HLA-E
LOC100506710
ANKRD18A
COL4A4
SETMAR
CD58
KIAA1244
HDAC9
IBTK
USP40
PPP2R2C
ADIPOR2
PBX3
LOC100128682
ITGAV
C17orf90
LARP1B
TBK1
WDFY1
DISC2
CSF1
ADAMTS5
MTMR10
POMT1
ATF7IP
IL15RA
SOX9
KIAA1797
NLGN2
CLYBL
HOXB2
SAFB2
TAPBP
GEN1
CYP26B1
CCP110
LINC00312
FAM131A
LOC728875
VCPIP1
ZZEF1
SLC25A15
FAM102B
GOLGB1
ZHX3
KDM2B
CHST8
ZBTB6
PPP2R3A
NPNT
ARFGAP1
MCOLN3
SEMA4D
VSIG10L
LYPD6
ACOT1
PITX1
TSHZ3
TMEM116
RANBP9
PPP6R3
C1orf115
CDKN2D
PGBD5
LOC400927
POLG2
R3HDM2
RRAGB
F8A2
ACTR1B
PROM1
SIRT7
MGA
SLAIN2
LOC100507547
INPP5K
BCL2L11
ZYG11A
ODZ3
CROT
EME1
PCYOX1
ATXN8OS
ZNF579
RCOR3
ANKRD52
ZNF614
FLJ31662
TRIM2
SPATA20
DNAJB14
CMTM3
ETV2
SLC27A1
MSR1
MYNN
ADAMTS18
HDAC7
MEX3C
TRIM68
CYP3A4
ALPK1
NKX2-4
BSN-AS2
LZTS2
C9orf41
PACSIN2
GRHL1
TMUB1
LRP10
NRIP2
JUNB
LOC375295
SUV39H1
CADM4
MACC1
FRMD4A
C7orf65
RPAP1
NRP1
LOC494141
KCTD17
MIR600HG
EFNB1
LAMA2
NAPSB
SP110
SLC25A42
ST5
NGF
r_MER41B
r_(CCG)n
FRMPD4

## Sheet: Diff iso1
Additional file 4: Table S4. Isoform- and haplotype specific gene enrichment of shared DEGs of CCHCR1 cell lines.
Shared DEGs of Iso1 clones
			KEGG pathways
DEGs	up&down	WebgestaltR (Min and Max number of Gene IDs in the category: 5, 200)					Webgestalt - KEGG pathways									DAVID - default clustering														DAVID - pathways
SNORD30		ID	Name	#Gene	FDR		PathwayName	#Gene	Statistics							Annotation Cluster 1	Enrichment Score: 1.8264082628724692													Category	Term	Count	%	PValue	Genes	List Total	Pop Hits	Pop Total	Fold Enrichment	Bonferroni	Benjamini	FDR
DEF6		hsa04530	Tight junction	9	0.166		Tight junction	9	C=132	O=9	E=1.31	R=6.89	rawP=7.29e-06	adjP=0.0001		Category	Term	Count	%	PValue	Genes	List Total	Pop Hits	Pop Total	Fold Enrichment	Bonferroni	Benjamini	FDR		KEGG_PATHWAY	hsa04530:Tight junction	9	2.30769	0.00377785	ACTG1, SYMPK, IGSF5, KRAS, MAGI2, RHOA, MYH11, RAB13, PRKCB	129	137	6910	3.51893	0.532701	0.532701	4.63703
EIF2C3		hsa04966	Collecting duct acid secretion	4	0.166		Metabolic pathways	26	C=1130	O=26	E=11.19	R=2.32	rawP=7.47e-05	adjP=0.0006		INTERPRO	IPR004001:Actin, conserved site	4	1.02564	0.00380491	ACTG1, ACTG2, POTEKP, ACTA1	334	18	18593	12.3706	0.924289	0.924289	5.56257		REACTOME_PATHWAY	R-HSA-5693616:R-HSA-5693616	5	1.28205	0.00905564	RAD1, RPA2, RAD51B, RMI2, ATRIP	189	39	8857	6.008	0.984771	0.984771	12.1433
FZD5		hsa03460	Fanconi anemia pathway	5	0.253		Endocytosis	9	C=201	O=9	E=1.99	R=4.52	rawP=0.0002	adjP=0.0008		INTERPRO	IPR020902:Actin/actin-like conserved site	4	1.02564	0.0059606	ACTG1, ACTG2, POTEKP, ACTA1	334	21	18593	10.6034	0.982532	0.636454	8.58451		REACTOME_PATHWAY	R-HSA-5340588:R-HSA-5340588	3	0.769231	0.0115357	RNF43, FZD5, FZD4	189	8	8857	17.5734	0.995191	0.930653	15.2212
SNORA65		hsa04150	mTOR signaling pathway	8	0.398		Vibrio cholerae infection	5	C=54	O=5	E=0.53	R=9.35	rawP=0.0002	adjP=0.0008		UP_KEYWORDS	Oxidation	4	1.02564	0.0100285	ACTG1, ACTG2, POTEKP, ACTA1	358	26	20568	8.83885	0.964067	0.425554	12.7718		KEGG_PATHWAY	hsa04966:Collecting duct acid secretion	4	1.02564	0.0131276	ATP6V1C1, SLC4A1, ATP6V0D1, ATP6V1D	129	27	6910	7.93569	0.929779	0.735008	15.2755
DSCAM-AS1		hsa00510	N-Glycan biosynthesis	4	0.572		Protein processing in endoplasmic reticulum	7	C=165	O=7	E=1.63	R=4.28	rawP=0.0014	adjP=0.0042		SMART	SM00268:ACTIN	4	1.02564	0.0172427	ACTG1, ACTG2, POTEKP, ACTA1	169	33	10071	7.22324	0.921086	0.571071	18.6762		KEGG_PATHWAY	hsa04015:Rap1 signaling pathway	10	2.5641	0.0156684	ACTG1, KRAS, MAGI2, PFN4, LPAR4, RHOA, THBS1, RGS14, PRKCB, DOCK4	129	210	6910	2.55076	0.958176	0.652884	17.9716
PRR24		hsa05110	Vibrio cholerae infection	4	0.572		T cell receptor signaling pathway	5	C=108	O=5	E=1.07	R=4.68	rawP=0.0045	adjP=0.0096		INTERPRO	IPR004000:Actin-related protein	4	1.02564	0.0226145	ACTG1, ACTG2, POTEKP, ACTA1	334	34	18593	6.54914	1	0.890546	29.0655		KEGG_PATHWAY	hsa05110:Vibrio cholerae infection	5	1.28205	0.0163442	ATP6V1C1, ACTG1, ATP6V0D1, ATP6V1D, PRKCB	129	53	6910	5.05339	0.963569	0.563114	18.6752
FLJ14107		(Min and Max number of Gene IDs in the category: 5, 100)					Focal adhesion	7	C=200	O=7	E=1.98	R=3.54	rawP=0.0040	adjP=0.0096		GOTERM_CC_DIRECT	GO:0072562~blood microparticle	6	1.53846	0.124077	ACTG1, ACTG2, ACTA1, SERPING1, EIF2A, SLC4A1	331	145	18202	2.27549	1	0.976565	83.5369		KEGG_PATHWAY	hsa03460:Fanconi anemia pathway	5	1.28205	0.0163442	RPA2, POLH, MUS81, RMI2, ATRIP	129	53	6910	5.05339	0.963569	0.563114	18.6752
GPRASP2		ID	Name	#Gene	FDR		Cell cycle	5	C=124	O=5	E=1.23	R=4.07	rawP=0.0080	adjP=0.0150																REACTOME_PATHWAY	R-HSA-917977:R-HSA-917977	4	1.02564	0.0229337	ATP6V1C1, MCOLN1, ATP6V0D1, ATP6V1D	189	29	8857	6.46378	0.999977	0.971489	28.1208
RGS14		hsa04530	Tight junction	9	0.0644		Oxidative phosphorylation	5	C=132	O=5	E=1.31	R=3.83	rawP=0.0103	adjP=0.0172		Annotation Cluster 2	Enrichment Score: 1.551390275186487													REACTOME_PATHWAY	R-HSA-446353:R-HSA-446353	3	0.769231	0.0257186	ACTG1, ILK, FLNA	189	12	8857	11.7156	0.999994	0.95003	30.982
LOC100288637		hsa04966	Collecting duct acid secretion	4	0.0888		RNA transport	5	C=151	O=5	E=1.50	R=3.34	rawP=0.0176	adjP=0.0249		Category	Term	Count	%	PValue	Genes	List Total	Pop Hits	Pop Total	Fold Enrichment	Bonferroni	Benjamini	FDR		REACTOME_PATHWAY	R-HSA-6781823:R-HSA-6781823	5	1.28205	0.0272704	POLR2L, CCNH, COPS7B, COPS8, ERCC2	189	54	8857	4.33911	0.999997	0.921427	32.5302
PRRX2		hsa03460	Fanconi anemia pathway	5	0.123		Phagosome	5	C=153	O=5	E=1.51	R=3.30	rawP=0.0185	adjP=0.0249		UP_SEQ_FEATURE	zinc finger region:C2H2-type 6	20	5.12821	0.00137253	ZNF69, ZNF516, ZNF584, ZNF630, ZNF625, ZNF684, ZNF250, ZNF668, ZNF14, PLAGL1, ZNF233, ZNF778, ZNF695, ZNF197, ZNF785, RBAK, ZNF397, PRDM2, ZNF551, ZNF599	351	501	20063	2.28182	0.759982	0.759982	2.15703		REACTOME_PATHWAY	R-HSA-212436:R-HSA-212436	14	3.58974	0.0411635	ZNF584, ZNF625, ZNF684, ZNF250, ZNF668, ZNF14, MED6, ZNF778, ZNF233, MED16, ZNF197, ZNF785, ZNF551, ZNF599	189	358	8857	1.83261	1	0.960151	45.0209
CHST15		hsa00510	N-Glycan biosynthesis	4	0.383		Regulation of actin cytoskeleton	6	C=213	O=6	E=2.11	R=2.85	rawP=0.0199	adjP=0.0249		UP_SEQ_FEATURE	zinc finger region:C2H2-type 7	19	4.87179	0.00138344	ZNF69, ZNF516, ZNF584, ZNF630, ZNF625, ZNF684, ZNF250, ZNF668, ZNF14, PLAGL1, ZNF233, ZNF778, ZNF695, ZNF197, ZNF785, RBAK, ZNF397, ZNF551, ZNF599	351	463	20063	2.34564	0.762691	0.512857	2.174		REACTOME_PATHWAY	R-HSA-5685938:R-HSA-5685938	4	1.02564	0.0431453	RAD1, RPA2, RMI2, ATRIP	189	37	8857	5.06621	1	0.94488	46.6162
SLC37A2		hsa05110	Vibrio cholerae infection	4	0.383		Purine metabolism	5	C=162	O=5	E=1.60	R=3.12	rawP=0.0230	adjP=0.0265		SMART	SM00355:ZnF_C2H2	25	6.41026	0.00183136	ZNF69, ZNF584, ZNF516, ZNF630, ZBTB7C, ZNF625, ZBTB12, ZNF684, ZNF250, ZNF668, ZNF14, PLAGL1, ZNF233, ZNF778, ADNP2, ZNF695, ZNF197, PRDM6, ZNF785, RBAK, ZNF397, ZNF879, PRDM2, ZNF551, ZNF599	169	762	10071	1.95511	0.234805	0.234805	2.15516		REACTOME_PATHWAY	R-HSA-176187:R-HSA-176187	4	1.02564	0.0431453	RAD1, RPA2, ORC5, ATRIP	189	37	8857	5.06621	1	0.94488	46.6162
ERCC2							Pathways in cancer	7	C=326	O=7	E=3.23	R=2.17	rawP=0.0448	adjP=0.0480		SMART	SM00349:KRAB	16	4.10256	0.00235867	ZNF69, ZNF584, ZNF630, ZNF625, ZNF684, ZNF250, ZNF14, ZNF778, ZNF233, ZNF695, ZNF197, RBAK, ZNF785, ZNF879, ZNF551, ZNF599	169	393	10071	2.42613	0.291618	0.158346	2.76775		REACTOME_PATHWAY	R-HSA-4608870:R-HSA-4608870	5	1.28205	0.044421	PSMB5, PSMC4, PSME2, FZD5, FZD4	189	63	8857	3.71924	1	0.926662	47.6202
ATRIP																UP_SEQ_FEATURE	zinc finger region:C2H2-type 8	17	4.35897	0.00357957	ZNF69, ZNF516, ZNF584, ZNF630, ZNF625, ZNF684, ZNF250, ZNF668, ZNF14, ZNF233, ZNF778, ZNF695, ZNF197, RBAK, ZNF397, ZNF551, ZNF599	351	427	20063	2.27567	0.975907	0.711179	5.53435		REACTOME_PATHWAY	R-HSA-1236974:R-HSA-1236974	5	1.28205	0.048893	PSMB5, HLA-H, PDIA3, PSMC4, PSME2	189	65	8857	3.6048	1	0.92286	51.0028
PRKCSH																INTERPRO	IPR013087:Zinc finger C2H2-type/integrase DNA-binding domain	24	6.15385	0.00482777	ZNF69, ZNF516, ZNF584, ZNF630, ZBTB7C, ZNF625, ZBTB12, ZNF684, ZNF250, ZNF668, ZNF14, PLAGL1, ZNF233, ZNF778, ZNF695, ZNF197, PRDM6, ZNF785, RBAK, ZNF397, ZNF879, PRDM2, ZNF551, ZNF599	334	712	18593	1.87644	0.962233	0.805662	7.0079		REACTOME_PATHWAY	R-HSA-1169091:R-HSA-1169091	5	1.28205	0.051219	PSMB5, PSMC4, NFKBIE, PSME2, PRKCB	189	66	8857	3.55018	1	0.91095	52.6808
INTS4																INTERPRO	IPR015880:Zinc finger, C2H2-like	25	6.41026	0.00547923	ZNF69, ZNF584, ZNF516, ZNF630, ZBTB7C, ZNF625, ZBTB12, ZNF684, ZNF250, ZNF668, ZNF14, PLAGL1, ZNF233, ZNF778, ADNP2, ZNF695, ZNF197, PRDM6, ZNF785, RBAK, ZNF397, ZNF879, PRDM2, ZNF551, ZNF599	334	762	18593	1.82637	0.975757	0.710581	7.91764		REACTOME_PATHWAY	R-HSA-5693607:R-HSA-5693607	6	1.53846	0.0591845	RAD1, RPA2, TIMELESS, HIST1H2BE, RMI2, ATRIP	189	99	8857	2.84015	1	0.922016	58.031
LOC100270746																UP_SEQ_FEATURE	zinc finger region:C2H2-type 12	12	3.07692	0.00551568	ZNF69, ZNF233, ZNF778, ZNF630, ZNF695, ZNF197, RBAK, ZNF250, ZNF599, ZNF668, ZNF551, ZNF14	351	256	20063	2.67935	0.996807	0.76228	8.40683		KEGG_PATHWAY	hsa00510:N-Glycan biosynthesis	4	1.02564	0.0617685	MGAT4B, FUT8, DAD1, ALG8	129	49	6910	4.37273	0.999997	0.922934	55.0581
FMNL3																INTERPRO	IPR001909:Krueppel-associated box	16	4.10256	0.00629247	ZNF69, ZNF584, ZNF630, ZNF625, ZNF684, ZNF250, ZNF14, ZNF778, ZNF233, ZNF695, ZNF197, RBAK, ZNF785, ZNF879, ZNF551, ZNF599	334	403	18593	2.21013	0.986067	0.574586	9.04164		REACTOME_PATHWAY	R-HSA-5696395:R-HSA-5696395	4	1.02564	0.0625588	SUMO3, RPA2, CCNH, ERCC2	189	43	8857	4.3593	1	0.915953	60.1231
TNFAIP8L1																UP_SEQ_FEATURE	domain:KRAB	14	3.58974	0.00745731	ZNF69, ZNF233, ZNF778, ZNF584, ZNF630, ZNF695, ZNF197, ZNF785, RBAK, ZNF250, ZNF684, ZNF599, ZNF551, ZNF14	351	343	20063	2.33304	0.999581	0.788903	11.2051		REACTOME_PATHWAY	R-HSA-73779:R-HSA-73779	4	1.02564	0.0661286	TAF13, POLR2L, CCNH, ERCC2	189	44	8857	4.26022	1	0.911158	62.2306
IL33																UP_KEYWORDS	Metal-binding	82	21.0256	0.00893502	ZNF584, ZNF630, GMPR2, SNCA, ARSJ, ZNF250, PRKCSH, ZNF14, ZNF778, SMAP2, PTGIS, IDH3G, NDUFS8, MAP3K8, ZNF397, ZNF879, PDE8B, SPON1, FTL, ELP3, NUDT18, POLH, STIM2, UBR3, ZNF684, ARL6, MMP14, TANK, PRKCB, ZNF233, ZSWIM1, ATP9B, ZNF197, PRDM6, ZNF785, S100A7A, RNF24, FDX1L, PRDM2, ZNF551, IFIH1, ZNF516, SYVN1, POLR2L, ZBTB12, FPGT-TNNI3K, UBA5, TYW5, RRM2B, TRIM6-TRIM34, LIN28A, PLAGL1, TRIM66, KR…	358	3637	20568	1.29533	0.948275	0.44698	11.4566		REACTOME_PATHWAY	R-HSA-73776:R-HSA-73776	4	1.02564	0.0661286	TAF13, POLR2L, CCNH, ERCC2	189	44	8857	4.26022	1	0.911158	62.2306
r_REP522																INTERPRO	IPR007087:Zinc finger, C2H2	25	6.41026	0.00968468	ZNF69, ZNF584, ZNF516, ZNF630, ZBTB7C, ZNF625, ZBTB12, ZNF684, ZNF250, ZNF668, ZNF14, PLAGL1, ZNF233, ZNF778, ADNP2, ZNF695, ZNF197, PRDM6, ZNF785, RBAK, ZNF397, ZNF879, PRDM2, ZNF551, ZNF599	334	799	18593	1.74179	0.998624	0.66649	13.5934		REACTOME_PATHWAY	R-HSA-167172:R-HSA-167172	4	1.02564	0.0661286	TAF13, POLR2L, CCNH, ERCC2	189	44	8857	4.26022	1	0.911158	62.2306
LOC157381																UP_SEQ_FEATURE	zinc finger region:C2H2-type 13	10	2.5641	0.00976527	ZNF69, ZNF778, ZNF695, ZNF197, RBAK, ZNF250, ZNF599, ZNF668, ZNF551, ZNF14	351	204	20063	2.80194	0.999963	0.817194	14.4272		REACTOME_PATHWAY	R-HSA-76042:R-HSA-76042	4	1.02564	0.0661286	TAF13, POLR2L, CCNH, ERCC2	189	44	8857	4.26022	1	0.911158	62.2306
LFNG																UP_SEQ_FEATURE	zinc finger region:C2H2-type 2	20	5.12821	0.0120225	ZNF69, ZNF516, ZNF584, ZNF630, ZBTB7C, ZNF625, ZBTB12, ZNF684, ZNF250, ZNF668, PLAGL1, ADNP2, ZNF197, PRDM6, ZNF785, RBAK, ZNF397, PRDM2, ZNF551, ZNF599	351	615	20063	1.85885	0.999997	0.833923	17.4722		REACTOME_PATHWAY	R-HSA-75953:R-HSA-75953	4	1.02564	0.0661286	TAF13, POLR2L, CCNH, ERCC2	189	44	8857	4.26022	1	0.911158	62.2306
PCK2																UP_SEQ_FEATURE	zinc finger region:C2H2-type 4	19	4.87179	0.0155708	ZNF69, ZNF516, ZNF584, ZNF630, ZNF625, ZBTB12, ZNF684, ZNF250, ZNF668, PLAGL1, ZNF778, ADNP2, ZNF197, ZNF785, RBAK, ZNF397, PRDM2, ZNF551, ZNF599	351	588	20063	1.84699	1	0.869733	22.0543		REACTOME_PATHWAY	R-HSA-167161:R-HSA-167161	4	1.02564	0.0661286	TAF13, POLR2L, CCNH, ERCC2	189	44	8857	4.26022	1	0.911158	62.2306
SEPT6																UP_SEQ_FEATURE	zinc finger region:C2H2-type 3	20	5.12821	0.0165678	ZNF69, ZNF516, ZNF584, ZBTB7C, ZNF625, ZBTB12, ZNF684, ZNF250, ZNF668, ZNF14, PLAGL1, ADNP2, ZNF197, PRDM6, ZNF785, RBAK, ZNF397, PRDM2, ZNF599, ZNF551	351	636	20063	1.79747	1	0.823743	23.2982		REACTOME_PATHWAY	R-HSA-167162:R-HSA-167162	4	1.02564	0.0661286	TAF13, POLR2L, CCNH, ERCC2	189	44	8857	4.26022	1	0.911158	62.2306
IRF3																UP_SEQ_FEATURE	zinc finger region:C2H2-type 5	18	4.61538	0.0169853	ZNF69, ZNF516, ZNF584, ZNF630, ZNF625, ZNF684, ZNF250, ZNF668, ZNF14, PLAGL1, ZNF695, ZNF197, ZNF785, RBAK, ZNF397, PRDM2, ZNF551, ZNF599	351	550	20063	1.87068	1	0.801729	23.8136		REACTOME_PATHWAY	R-HSA-5663220:R-HSA-5663220	7	1.79487	0.0673744	SPC24, ACTG1, CENPM, FMNL3, NDE1, CDCA8, RHOA	189	135	8857	2.4299	1	0.898919	62.9414
MYO3A																UP_SEQ_FEATURE	zinc finger region:C2H2-type 11	12	3.07692	0.0171006	ZNF69, ZNF233, ZNF778, ZNF630, ZNF695, ZNF197, RBAK, ZNF250, ZNF599, ZNF668, ZNF551, ZNF14	351	301	20063	2.27879	1	0.7754	23.9554		REACTOME_PATHWAY	R-HSA-4641263:R-HSA-4641263	3	0.769231	0.072301	RNF43, FZD5, FZD4	189	21	8857	6.69463	1	0.899888	65.632
C3orf38																UP_SEQ_FEATURE	zinc finger region:C2H2-type 1	18	4.61538	0.0180613	ZNF516, ZNF584, ZNF630, ZBTB7C, ZBTB12, ZNF684, ZNF250, ZNF668, ZNF14, PLAGL1, ADNP2, ZNF197, ZNF785, RBAK, ZNF397, PRDM2, ZNF551, ZNF599	351	554	20063	1.85717	1	0.766999	25.127		REACTOME_PATHWAY	R-HSA-5685942:R-HSA-5685942	4	1.02564	0.0735408	RPA2, RAD51B, POLH, RMI2	189	46	8857	4.07499	1	0.888761	66.28
LOC100507299																UP_SEQ_FEATURE	zinc finger region:C2H2-type 9	14	3.58974	0.0182209	ZNF69, ZNF630, ZNF625, ZNF250, ZNF668, ZNF14, ZNF778, ZNF233, ZNF695, ZNF197, RBAK, ZNF397, ZNF551, ZNF599	351	385	20063	2.07853	1	0.744548	25.3199		KEGG_PATHWAY	hsa05205:Proteoglycans in cancer	8	2.05128	0.0773565	ACTG1, KRAS, RHOA, THBS1, FZD5, FZD4, FLNA, PRKCB	129	200	6910	2.14264	1	0.932604	63.5768
HUNK																UP_SEQ_FEATURE	zinc finger region:C2H2-type 14	8	2.05128	0.0198358	ZNF69, ZNF778, ZNF197, RBAK, ZNF599, ZNF668, ZNF551, ZNF14	351	156	20063	2.93126	1	0.750369	27.2466		KEGG_PATHWAY	hsa05032:Morphine addiction	5	1.28205	0.0879294	GABRB3, PDE7A, PDE8B, GRK4, PRKCB	129	91	6910	2.94318	1	0.928838	68.4798
SNCA																UP_KEYWORDS	Zinc-finger	43	11.0256	0.0265501	ZNF516, ZNF584, SYVN1, ZNF630, ZBTB12, ZNF250, TRIM6-TRIM34, LIN28A, ZNF14, PLAGL1, ZNF778, TRIM66, SMAP2, ZNF695, ZNF397, ZNF879, SCNM1, ZNF599, TRAF7, ING1, WDFY3, ZNF69, ZBTB7C, ZNF625, TRIM29, UBR3, ZNF684, ZNF668, TANK, PRKCB, MID2, RNF43, ZNF233, ZSWIM1, ADNP2, RNF208, ZNF197, PRDM6, ZNF785, RBAK, RNF24, PRDM2, ZNF551	358	1783	20568	1.38556	0.999861	0.522884	30.567		REACTOME_PATHWAY	R-HSA-350562:R-HSA-350562	4	1.02564	0.0894092	PSMB5, OAZ2, PSMC4, PSME2	189	50	8857	3.74899	1	0.920689	73.6301
LOC400548																GOTERM_MF_DIRECT	GO:0046872~metal ion binding	51	13.0769	0.0296318	ZNF584, GMPR2, ZNF630, ARSJ, ZNF250, ZNF14, ZNF778, SMAP2, NDUFS8, ZNF397, ZNF879, PDE8B, SPON1, ELP3, POLH, ZNF684, ARL6, TANK, ZNF233, ZNF197, PRDM6, ZNF785, FDX1L, PRDM2, ZNF551, ZNF516, ZBTB12, FPGT-TNNI3K, UBA5, RRM2B, PLAGL1, KRAS, ZNF695, NUDT8, MUS81, SCNM1, ZNF599, LFNG, ERCC2, ZNF69, MGAT4B, WDFY3, ZNF625, ZBTB7C, OSGEP, ZNF668, PCK2, ADNP2, PDE7A, ATP2A1, MT2A	303	2074	16313	1.32389	0.999999	0.99065	34.8755		REACTOME_PATHWAY	R-HSA-983712:R-HSA-983712	3	0.769231	0.0912232	ATP6V1C1, ATP6V0D1, ATP6V1D	189	24	8857	5.8578	1	0.913234	74.3679
LOC144817																UP_SEQ_FEATURE	zinc finger region:C2H2-type 10	12	3.07692	0.0377481	ZNF69, ZNF233, ZNF778, ZNF516, ZNF630, ZNF695, ZNF197, ZNF250, ZNF599, ZNF668, ZNF551, ZNF14	351	341	20063	2.01148	1	0.904797	45.715		KEGG_PATHWAY	hsa04141:Protein processing in endoplasmic reticulum	7	1.79487	0.0931769	SYVN1, PDIA3, RRBP1, ERP29, DAD1, EDEM2, PRKCSH	129	169	6910	2.21871	1	0.914345	70.6806
COMMD4																UP_KEYWORDS	Zinc	51	13.0769	0.074722	ZNF584, ZNF630, ZNF250, ZNF14, ZNF778, SMAP2, ZNF397, ZNF879, ZNF684, UBR3, MMP14, TANK, PRKCB, ZNF233, ZSWIM1, ZNF197, PRDM6, ZNF785, S100A7A, RNF24, PRDM2, ZNF551, ZNF516, IFIH1, SYVN1, POLR2L, ZBTB12, UBA5, TRIM6-TRIM34, LIN28A, PLAGL1, TRIM66, ZNF695, SLC39A8, SCNM1, ZNF599, TRAF7, ING1, ZNF69, WDFY3, ZNF625, ZBTB7C, TRIM29, ZNF668, TET2, MID2, RNF43, ADNP2, RNF208, MT2A, RBAK	358	2351	20568	1.24631	1	0.81887	65.1061		KEGG_PATHWAY	hsa03440:Homologous recombination	3	0.769231	0.0999863	RPA2, RAD51B, MUS81	129	29	6910	5.5413	1	0.904889	73.3258
LOC100306951																UP_SEQ_FEATURE	zinc finger region:C2H2-type 16	5	1.28205	0.105991	ZNF778, ZNF197, RBAK, ZNF668, ZNF14	351	103	20063	2.77474	1	0.981941	83.1165
ZBTB12																UP_KEYWORDS	Transcription	50	12.8205	0.125738	ZNF584, ELF1, E2F4, ZNF630, TTLL5, ZNF250, PAX5, ZNF14, ZNF778, ZNF397, ZNF879, BHLHE41, ELP3, PCBD1, CCNH, ZNF684, MBD2, PRKCB, MED6, ZNF233, TAF13, TIMELESS, MED16, ZNF197, PRDM6, ZNF785, PRDM2, ZNF551, COMMD4, ZNF516, IRX5, POLR2L, ZBTB12, C14ORF166, SOX7, IL33, PLAGL1, ZNF599, TRAF7, CHD6, ERCC2, ETV3, ZNF69, ZNF625, ZNF668, DPPA4, ADNP2, RBAK, IRF3, HOXB9	358	2395	20568	1.19943	1	0.85456	83.8255
ELF1																GOTERM_BP_DIRECT	GO:0006351~transcription, DNA-templated	43	11.0256	0.134245	ZNF584, E2F4, IRX5, ZNF630, ZBTB12, TTLL5, PAX5, ZNF250, SOX7, C14ORF166, IL33, HDGFRP2, ZNF14, PLAGL1, ZNF778, ZNF397, ZNF879, ZNF599, TRAF7, BHLHE41, CHD6, ETV3, ZNF69, ZNF625, PCBD1, CCNH, ZNF684, ZNF668, MBD2, DPPA4, PRKCB, MED6, ZNF233, ADNP2, TIMELESS, ZNF197, PRDM6, ZNF785, RBAK, PRDM2, HOXB9, ZNF551, COMMD4	305	1952	16787	1.21244	1	0.998504	90.7832
TYW5																UP_KEYWORDS	DNA-binding	42	10.7692	0.190808	ELF1, ZNF516, ZNF584, RAD51B, E2F4, IRX5, ZNF630, ZBTB12, PAX5, ZNF250, SOX7, VENTX, PRRX2, ZNF14, PLAGL1, RPA2, ZNF778, ZNF397, ZNF879, ZNF599, BHLHE41, CHD6, ERCC2, ETV3, ZNF69, ZNF625, POLH, HIST1H2BE, RFX7, ZNF684, RMI2, ZNF668, TET2, MBD2, ZNF233, ADNP2, ZNF197, ZNF785, IRF3, PRDM2, HOXB9, ZNF551	358	2055	20568	1.17421	1	0.856406	94.3318
FBXO3																GOTERM_BP_DIRECT	GO:0006355~regulation of transcription, DNA-templated	33	8.46154	0.201312	ZNF584, IRX5, ZNF630, ZBTB12, PAX5, ZNF250, VENTX, PRRX2, LIN28A, ZNF14, ZNF778, ZNF695, ZNF397, ZNF879, ZNF599, TRAF7, NUP35, BHLHE41, ZNF69, ZNF625, RFX7, ZNF684, ZNF668, DPPA4, ZNF233, RGS20, ADNP2, ZNF197, ZNF785, RBAK, PRDM2, ZNF551, COMMD4	305	1511	16787	1.20205	1	0.998843	97.571
NDUFS8																UP_SEQ_FEATURE	zinc finger region:C2H2-type 15	5	1.28205	0.203057	ZNF778, ZNF197, RBAK, ZNF668, ZNF14	351	133	20063	2.14886	1	0.997635	97.2774
FAM149B1																GOTERM_MF_DIRECT	GO:0003677~DNA binding	37	9.48718	0.219953	IFIH1, RAD51B, E2F4, ZNF630, POLR2L, RNASEK-C17ORF49, ZBTB12, PAX5, ZNF250, LIN28A, HDGFRP2, ZNF14, PLAGL1, ZNF778, MUS81, ZNF879, ZNF599, BHLHE41, CHD6, ERCC2, ZNF69, ZNF625, HIST1H2BE, RFX7, ZNF684, RMI2, ZNF668, MBD2, TET2, ZNF233, TAF13, ADNP2, ZNF197, ZNF785, IRF3, PRDM2, HOXB9	303	1701	16313	1.17109	1	0.999973	97.1034
NAPB																UP_KEYWORDS	Transcription regulation	46	11.7949	0.241927	ELF1, ZNF516, ZNF584, E2F4, ZNF630, ZBTB12, PAX5, ZNF250, SOX7, C14ORF166, ZNF14, PLAGL1, ZNF778, ZNF397, ZNF879, ZNF599, TRAF7, BHLHE41, CHD6, ERCC2, ETV3, ZNF69, ELP3, ZNF625, PCBD1, CCNH, ZNF684, ZNF668, MBD2, DPPA4, PRKCB, MED6, ZNF233, TAF13, ADNP2, TIMELESS, ZNF197, MED16, PRDM6, ZNF785, RBAK, IRF3, PRDM2, HOXB9, ZNF551, COMMD4	358	2328	20568	1.13523	1	0.874734	97.6599
ZNF625																UP_SEQ_FEATURE	zinc finger region:C2H2-type 19	3	0.769231	0.242692	ZNF778, ZNF197, ZNF14	351	54	20063	3.17553	1	0.999128	98.7887
ZNF233																GOTERM_CC_DIRECT	GO:0005622~intracellular	29	7.4359	0.287164	ZNF584, ZNF630, CHMP4A, ZNF250, TRIM6-TRIM34, PRKCSH, SH3BP5L, ZNF778, KRAS, ZNF695, RAB28, RHOA, ZNF879, ZNF599, ZNF69, ZNF625, TRIM29, ZNF684, TAX1BP3, ARL6, RGS14, PRKCB, MID2, DOCK4, ZNF233, ARF4, ZNF785, RAB13, ZNF551	331	1369	18202	1.16489	1	0.969426	99.0045
RNF43																UP_SEQ_FEATURE	zinc finger region:C2H2-type 17	3	0.769231	0.420235	ZNF778, ZNF197, ZNF14	351	82	20063	2.0912	1	0.999966	99.9826
TMED10																GOTERM_MF_DIRECT	GO:0003676~nucleic acid binding	20	5.12821	0.450989	ZNF69, ZNF516, ZNF584, ZNF630, ZBTB7C, ZNF625, ZNF684, ZNF250, ZNF668, SF3B4, ZNF233, ZNF778, ZNF695, ZNF197, PRDM6, ZNF785, RBAK, ZNF879, ZNF551, ZNF599	303	982	16313	1.0965	1	0.99979	99.9806
PDIA3																GOTERM_MF_DIRECT	GO:0003700~transcription factor activity, sequence-specific DNA binding	19	4.87179	0.512752	ELF1, ZNF516, ZNF584, ZNF630, E2F4, TRIM29, RFX7, ZNF250, SOX7, PRRX2, ZNF668, PLAGL1, TAF13, ZNF197, ZNF397, ZNF879, IRF3, PRDM2, ZNF551	303	962	16313	1.06333	1	0.999814	99.9965
PAFAH1B3
ATP6V1D																Annotation Cluster 3	Enrichment Score: 1.4377859204328782
TXNDC9																Category	Term	Count	%	PValue	Genes	List Total	Pop Hits	Pop Total	Fold Enrichment	Bonferroni	Benjamini	FDR
C17orf53																KEGG_PATHWAY	hsa03460:Fanconi anemia pathway	5	1.28205	0.0163442	RPA2, POLH, MUS81, RMI2, ATRIP	129	53	6910	5.05339	0.963569	0.563114	18.6752
STXBP3																UP_KEYWORDS	DNA replication	6	1.53846	0.0230095	RPA2, POLH, GINS4, ORC5, RMI2, RRM2B	358	93	20568	3.70661	0.999539	0.536146	27.0639
SCN2B																GOTERM_BP_DIRECT	GO:0006260~DNA replication	8	2.05128	0.0251245	RAD1, RPA2, POLH, TIMELESS, GINS4, ORC5, RMI2, ATRIP	305	158	16787	2.7868	1	0.989877	34.3506
C14orf118																GOTERM_BP_DIRECT	GO:1901796~regulation of signal transduction by p53 class mediator	5	1.28205	0.18771	RAD1, RPA2, TAF13, RMI2, ATRIP	305	124	16787	2.21933	1	0.998535	96.7884
SEPT14
CHMP4A																Annotation Cluster 4	Enrichment Score: 1.3957514941432296
PRPF31																Category	Term	Count	%	PValue	Genes	List Total	Pop Hits	Pop Total	Fold Enrichment	Bonferroni	Benjamini	FDR
TM2D1																SMART	SM00315:RGS	4	1.02564	0.0201911	RGS20, AKAP10, GRK4, RGS14	169	35	10071	6.81048	0.949109	0.525036	21.5291
NUP35																INTERPRO	IPR016137:Regulator of G protein signalling superfamily	4	1.02564	0.032364	RGS20, AKAP10, GRK4, RGS14	334	39	18593	5.7095	1	0.892179	38.9772
WDR92																GOTERM_BP_DIRECT	GO:0008277~regulation of G-protein coupled receptor protein signaling pathway	4	1.02564	0.0354954	RGS20, GRK4, KCTD16, RGS14	305	40	16787	5.50393	1	0.991299	44.994
TAF13																UP_SEQ_FEATURE	domain:RGS	3	0.769231	0.112616	RGS20, GRK4, RGS14	351	33	20063	5.19632	1	0.984044	84.9969
PCBD1
TROAP																Annotation Cluster 5	Enrichment Score: 1.213501418844768
SPTSSA																Category	Term	Count	%	PValue	Genes	List Total	Pop Hits	Pop Total	Fold Enrichment	Bonferroni	Benjamini	FDR
MED6																GOTERM_BP_DIRECT	GO:0006283~transcription-coupled nucleotide-excision repair	6	1.53846	0.0109785	RPA2, POLR2L, CCNH, COPS7B, COPS8, ERCC2	305	74	16787	4.46265	1	0.981411	16.688
ATP6V0D1																GOTERM_BP_DIRECT	GO:0006294~nucleotide-excision repair, preincision complex assembly	3	0.769231	0.0964286	RPA2, CCNH, ERCC2	305	29	16787	5.69373	1	0.999063	81.3075
DMKN																KEGG_PATHWAY	hsa03420:Nucleotide excision repair	3	0.769231	0.216145	RPA2, CCNH, ERCC2	129	47	6910	3.4191	1	0.913489	95.2873
RPL28
UQCR10																Annotation Cluster 6	Enrichment Score: 1.1069689713804636
MFN1																Category	Term	Count	%	PValue	Genes	List Total	Pop Hits	Pop Total	Fold Enrichment	Bonferroni	Benjamini	FDR
UBLCP1																UP_KEYWORDS	Nucleotide-binding	43	11.0256	0.0273566	POTEKP, IFIH1, RAD51B, TARS2, FPGT-TNNI3K, TTLL5, UBA5, PIP5K1A, TTLL11, ACTG1, ATAD3C, ACTG2, KRAS, IDH3G, RAB28, MAP3K8, ILK, RHOA, ORC5, CHD6, ERCC2, SEPT14, ABCB9, ACTA1, MYO3A, ABCC10, PCK2, ARL6, MMAB, PRKCB, RPS6KL1, HUNK, MFN1, KIF1A, PSMC4, ATP9B, ATP2A1, ARF4, MYH11, GRK4, RAB13, CBWD6, SEPT6	358	1787	20568	1.38246	0.999894	0.505452	31.3427
SBDSP1																UP_KEYWORDS	ATP-binding	34	8.71795	0.0418773	POTEKP, IFIH1, RAD51B, TARS2, FPGT-TNNI3K, TTLL5, UBA5, PIP5K1A, TTLL11, ATAD3C, ACTG1, ACTG2, KRAS, IDH3G, MAP3K8, ILK, ORC5, CHD6, ERCC2, ABCB9, ACTA1, MYO3A, ABCC10, MMAB, PRKCB, RPS6KL1, HUNK, KIF1A, PSMC4, ATP9B, ATP2A1, MYH11, GRK4, CBWD6	358	1391	20568	1.4043	0.999999	0.635187	44.0082
RFX7																GOTERM_MF_DIRECT	GO:0005524~ATP binding	36	9.23077	0.0885261	POTEKP, IFIH1, RAD51B, TARS2, FPGT-TNNI3K, TTLL5, UBA5, PIP5K1A, TTLL11, ATAD3C, ACTG1, CAMKV, ACTG2, KRAS, IDH3G, MAP3K8, ILK, ORC5, CHD6, ERCC2, ABCB9, ACTA1, MYO3A, ABCC10, SCYL3, MMAB, PRKCB, RPS6KL1, HUNK, KIF1A, PSMC4, ATP9B, ATP2A1, MYH11, GRK4, CBWD6	303	1496	16313	1.29557	1	0.999253	73.3288
r_tRNA-Leu-CTY																UP_SEQ_FEATURE	nucleotide phosphate-binding region:ATP	20	5.12821	0.36814	RAD51B, ABCB9, MYO3A, SNORA67, MMAB, PRKCB, RPS6KL1, ATAD3C, HUNK, KIF1A, IDH3G, PSMC4, MAP3K8, ILK, MYH11, ORC5, GRK4, CHD6, CBWD6, ERCC2	351	994	20063	1.15009	1	0.999941	99.9317
RGS20
BNIP3																Annotation Cluster 7	Enrichment Score: 1.0996181549534425
SYMPK																Category	Term	Count	%	PValue	Genes	List Total	Pop Hits	Pop Total	Fold Enrichment	Bonferroni	Benjamini	FDR
SYBU																GOTERM_BP_DIRECT	GO:0034329~cell junction assembly	3	0.769231	0.0191374	ACTG1, ILK, FLNA	305	12	16787	13.7598	1	0.990442	27.3546
UST																GOTERM_BP_DIRECT	GO:0070527~platelet aggregation	4	1.02564	0.0378	ACTG1, ILK, STXBP3, FLNA	305	41	16787	5.36969	1	0.986159	47.1278
FAM210A																KEGG_PATHWAY	hsa04510:Focal adhesion	7	1.79487	0.182408	ACTG1, LAMA1, ILK, RHOA, THBS1, FLNA, PRKCB	129	206	6910	1.8202	1	0.932704	92.0046
RMI2																GOTERM_CC_DIRECT	GO:0031012~extracellular matrix	8	2.05128	0.302766	ACTG1, LAMA1, ARF4, ILK, THBS1, MMP14, FLNA, SPON1	331	300	18202	1.46642	1	0.972849	99.2635
GABRB3
C16orf95																Annotation Cluster 8	Enrichment Score: 1.0875198048375552
FAM69B																Category	Term	Count	%	PValue	Genes	List Total	Pop Hits	Pop Total	Fold Enrichment	Bonferroni	Benjamini	FDR
ING1																UP_KEYWORDS	WD repeat	11	2.82051	0.0256657	WDR83, WDFY3, GNB1L, MED16, WDSUB1, EIF2A, EIF3I, TRAF7, WDR91, CORO7-PAM16, WDR92	358	281	20568	2.24903	0.999812	0.541604	29.7068
HIST1H2BE																SMART	SM00320:WD40	10	2.5641	0.0347651	WDR83, WDFY3, GNB1L, MED16, WDSUB1, EIF3I, TRAF7, WDR91, CORO7-PAM16, WDR92	169	267	10071	2.2319	0.994293	0.644136	34.3324
ZNF584																UP_SEQ_FEATURE	repeat:WD 3	10	2.5641	0.0471397	WDR83, WDFY3, GNB1L, MED16, WDSUB1, EIF2A, EIF3I, TRAF7, WDR91, WDR92	351	269	20063	2.12489	1	0.928677	53.5429
TMEM109																INTERPRO	IPR017986:WD40-repeat-containing domain	11	2.82051	0.0499889	WDR83, WDFY3, GNB1L, MED16, WDSUB1, EIF2A, EIF3I, TRAF7, WDR91, CORO7-PAM16, WDR92	334	306	18593	2.00113	1	0.957411	53.694
r_L1M1																INTERPRO	IPR001680:WD40 repeat	10	2.5641	0.0531254	WDR83, WDFY3, GNB1L, MED16, WDSUB1, EIF3I, TRAF7, WDR91, CORO7-PAM16, WDR92	334	268	18593	2.07715	1	0.954027	55.9369
SPON1																UP_SEQ_FEATURE	repeat:WD 2	10	2.5641	0.0557763	WDR83, WDFY3, GNB1L, MED16, WDSUB1, EIF2A, EIF3I, TRAF7, WDR91, WDR92	351	278	20063	2.0561	1	0.941548	59.7959
SLC23A2																UP_SEQ_FEATURE	repeat:WD 1	10	2.5641	0.0557763	WDR83, WDFY3, GNB1L, MED16, WDSUB1, EIF2A, EIF3I, TRAF7, WDR91, WDR92	351	278	20063	2.0561	1	0.941548	59.7959
FAM84B																UP_SEQ_FEATURE	repeat:WD 5	9	2.30769	0.0567796	WDR83, WDFY3, GNB1L, MED16, WDSUB1, EIF3I, TRAF7, WDR91, WDR92	351	237	20063	2.17062	1	0.936752	60.4688
ZBTB7C																INTERPRO	IPR015943:WD40/YVTN repeat-like-containing domain	11	2.82051	0.076511	WDR83, WDFY3, GNB1L, MED16, WDSUB1, EIF2A, EIF3I, TRAF7, WDR91, CORO7-PAM16, WDR92	334	331	18593	1.84998	1	0.984159	69.7294
r_Tigger4a																INTERPRO	IPR019775:WD40 repeat, conserved site	7	1.79487	0.0785098	WDR83, WDFY3, GNB1L, WDSUB1, EIF3I, TRAF7, CORO7-PAM16	334	166	18593	2.34743	1	0.980819	70.6983
MID2																UP_SEQ_FEATURE	repeat:WD 4	9	2.30769	0.0793393	WDR83, WDFY3, GNB1L, MED16, WDSUB1, EIF3I, TRAF7, WDR91, WDR92	351	255	20063	2.0174	1	0.972087	73.0835
C7orf43																UP_SEQ_FEATURE	repeat:WD 6	6	1.53846	0.258103	WDR83, GNB1L, WDSUB1, TRAF7, WDR91, WDR92	351	196	20063	1.74978	1	0.999264	99.1261
PDE8B																UP_SEQ_FEATURE	repeat:WD 7	4	1.02564	0.492098	WDR83, WDSUB1, TRAF7, WDR91	351	151	20063	1.51416	1	0.999983	99.9979
C2orf72																INTERPRO	IPR020472:G-protein beta WD-40 repeat	3	0.769231	0.498415	WDR83, WDSUB1, TRAF7	334	93	18593	1.79573	1	0.999999	99.9968
IFIH1
DLL1																Annotation Cluster 9	Enrichment Score: 1.0581785268757946
DOCK4																Category	Term	Count	%	PValue	Genes	List Total	Pop Hits	Pop Total	Fold Enrichment	Bonferroni	Benjamini	FDR
NDRG4																GOTERM_BP_DIRECT	GO:0006283~transcription-coupled nucleotide-excision repair	6	1.53846	0.0109785	RPA2, POLR2L, CCNH, COPS7B, COPS8, ERCC2	305	74	16787	4.46265	1	0.981411	16.688
PAX5																GOTERM_BP_DIRECT	GO:0006368~transcription elongation from RNA polymerase II promoter	5	1.28205	0.0684389	ELP3, TAF13, POLR2L, CCNH, ERCC2	305	85	16787	3.23761	1	0.996611	69.0408
CCDC88C																GOTERM_BP_DIRECT	GO:0006362~transcription elongation from RNA polymerase I promoter	3	0.769231	0.102128	POLR2L, CCNH, ERCC2	305	30	16787	5.50393	1	0.99915	83.1648
ZNF197																GOTERM_BP_DIRECT	GO:0006363~termination of RNA polymerase I transcription	3	0.769231	0.107918	POLR2L, CCNH, ERCC2	305	31	16787	5.32639	1	0.998634	84.873
PPP1R2																GOTERM_BP_DIRECT	GO:0006370~7-methylguanosine mRNA capping	3	0.769231	0.119748	POLR2L, CCNH, ERCC2	305	33	16787	5.00358	1	0.998609	87.8699
TMEM182																GOTERM_BP_DIRECT	GO:0006361~transcription initiation from RNA polymerase I promoter	3	0.769231	0.119748	POLR2L, CCNH, ERCC2	305	33	16787	5.00358	1	0.998609	87.8699
r_MLT1L																GOTERM_BP_DIRECT	GO:0006367~transcription initiation from RNA polymerase II promoter	6	1.53846	0.142389	MED6, TAF13, POLR2L, CCNH, MED16, ERCC2	305	152	16787	2.17261	1	0.998532	92.117
ZDHHC2																KEGG_PATHWAY	hsa03022:Basal transcription factors	3	0.769231	0.202523	TAF13, CCNH, ERCC2	129	45	6910	3.57106	1	0.920105	94.1503
TRIM66
ZSWIM1																Annotation Cluster 10	Enrichment Score: 0.9919021294463799
HYAL1																Category	Term	Count	%	PValue	Genes	List Total	Pop Hits	Pop Total	Fold Enrichment	Bonferroni	Benjamini	FDR
LOC282980																UP_SEQ_FEATURE	short sequence motif:Nudix box	3	0.769231	0.055731	NUDT18, NUDT6, NUDT8	351	22	20063	7.79448	1	0.949158	59.7652
ATP2A1																UP_SEQ_FEATURE	domain:Nudix hydrolase	3	0.769231	0.080048	NUDT18, NUDT6, NUDT8	351	27	20063	6.35106	1	0.968805	73.4106
G0S2																INTERPRO	IPR000086:NUDIX hydrolase domain	3	0.769231	0.0837342	NUDT18, NUDT6, NUDT8	334	27	18593	6.1853	1	0.980685	73.0957
NDE1																INTERPRO	IPR015797:NUDIX hydrolase domain-like	3	0.769231	0.0891452	NUDT18, NUDT6, NUDT8	334	28	18593	5.96439	1	0.980761	75.3848
ZNF397																GOTERM_MF_DIRECT	GO:0016787~hydrolase activity	6	1.53846	0.329641	NUDT18, ABHD8, PSMC4, NUDT6, NUDT8, PAFAH1B3	303	205	16313	1.57575	1	0.999791	99.6662
SNORD91A
GNB1L																Annotation Cluster 11	Enrichment Score: 0.9005376814287024
LOC100506472																Category	Term	Count	%	PValue	Genes	List Total	Pop Hits	Pop Total	Fold Enrichment	Bonferroni	Benjamini	FDR
TRIM29																INTERPRO	IPR012336:Thioredoxin-like fold	7	1.79487	0.0296803	TMX1, GSTT2B, PDIA3, ERP29, GSTZ1, GPX8, TXNDC9	334	130	18593	2.99749	1	0.896318	36.3864
SH3BP5L																INTERPRO	IPR013766:Thioredoxin domain	3	0.769231	0.16684	TMX1, PDIA3, TXNDC9	334	41	18593	4.07324	1	0.998956	93.5452
EPN3																GOTERM_BP_DIRECT	GO:0045454~cell redox homeostasis	3	0.769231	0.401437	TMX1, PDIA3, TXNDC9	305	76	16787	2.17261	1	0.999894	99.9794
LOC285626
SPC24																Annotation Cluster 12	Enrichment Score: 0.8902526137771928
PTPN3																Category	Term	Count	%	PValue	Genes	List Total	Pop Hits	Pop Total	Fold Enrichment	Bonferroni	Benjamini	FDR
r_AluYf4																KEGG_PATHWAY	hsa04966:Collecting duct acid secretion	4	1.02564	0.0131276	ATP6V1C1, SLC4A1, ATP6V0D1, ATP6V1D	129	27	6910	7.93569	0.929779	0.735008	15.2755
DNAJC15																KEGG_PATHWAY	hsa05110:Vibrio cholerae infection	5	1.28205	0.0163442	ATP6V1C1, ACTG1, ATP6V0D1, ATP6V1D, PRKCB	129	53	6910	5.05339	0.963569	0.563114	18.6752
ACTA1																GOTERM_BP_DIRECT	GO:0033572~transferrin transport	4	1.02564	0.0251081	ATP6V1C1, MCOLN1, ATP6V0D1, ATP6V1D	305	35	16787	6.29021	1	0.994729	34.3323
C9orf100																GOTERM_BP_DIRECT	GO:0090383~phagosome acidification	3	0.769231	0.0853218	ATP6V1C1, ATP6V0D1, ATP6V1D	305	27	16787	6.11548	1	0.998402	77.1218
DHRS4L2																KEGG_PATHWAY	hsa05120:Epithelial cell signaling in Helicobacter pylori infection	4	1.02564	0.127104	ATP6V1C1, IGSF5, ATP6V0D1, ATP6V1D	129	67	6910	3.19796	1	0.897405	81.8271
IFITM1																GOTERM_BP_DIRECT	GO:0008286~insulin receptor signaling pathway	4	1.02564	0.172323	ATP6V1C1, BAIAP2L1, ATP6V0D1, ATP6V1D	305	79	16787	2.7868	1	0.998256	95.6196
ZNF630																GOTERM_BP_DIRECT	GO:0016241~regulation of macroautophagy	3	0.769231	0.189273	ATP6V1C1, ATP6V0D1, ATP6V1D	305	44	16787	3.75268	1	0.998414	96.8891
DSG3																UP_KEYWORDS	Hydrogen ion transport	3	0.769231	0.208901	ATP6V1C1, ATP6V0D1, ATP6V1D	358	49	20568	3.5175	1	0.862318	95.8284
INTS9																GOTERM_BP_DIRECT	GO:0015992~proton transport	3	0.769231	0.222433	ATP6V1C1, ATP6V0D1, ATP6V1D	305	49	16787	3.36976	1	0.999076	98.4407
SCYL3																KEGG_PATHWAY	hsa00190:Oxidative phosphorylation	5	1.28205	0.232448	ATP6V1C1, UQCR10, NDUFS8, ATP6V0D1, ATP6V1D	129	133	6910	2.01376	1	0.910813	96.3795
NFKBIE																KEGG_PATHWAY	hsa04145:Phagosome	5	1.28205	0.314839	ATP6V1C1, ACTG1, THBS1, ATP6V0D1, ATP6V1D	129	153	6910	1.75052	1	0.933744	99.1287
ZNF250																KEGG_PATHWAY	hsa04721:Synaptic vesicle cycle	3	0.769231	0.326224	ATP6V1C1, ATP6V0D1, ATP6V1D	129	63	6910	2.55076	1	0.935221	99.2939
STBD1																GOTERM_BP_DIRECT	GO:0034220~ion transmembrane transport	6	1.53846	0.333476	ATP6V1C1, GABRB3, ATP2A1, ATP6V0D1, ATP6V1D, KCNK3	305	210	16787	1.57255	1	0.999794	99.8781
GMPR2																KEGG_PATHWAY	hsa05323:Rheumatoid arthritis	3	0.769231	0.487884	ATP6V1C1, ATP6V0D1, ATP6V1D	129	88	6910	1.82611	1	0.952973	99.9774
GPC2
SOWAHD																Annotation Cluster 13	Enrichment Score: 0.8032777166370003
LOC100505478																Category	Term	Count	%	PValue	Genes	List Total	Pop Hits	Pop Total	Fold Enrichment	Bonferroni	Benjamini	FDR
RNF24																UP_SEQ_FEATURE	short sequence motif:SH3-binding	4	1.02564	0.0773741	FUT8, DNAJC6, PRDM2, DOCK4	351	57	20063	4.0112	1	0.973693	72.1567
LOC400891																GOTERM_MF_DIRECT	GO:0017124~SH3 domain binding	5	1.28205	0.168272	SH3BP5L, FUT8, ILK, DNAJC6, DOCK4	303	116	16313	2.32062	1	0.999813	92.7704
ABCB9																UP_KEYWORDS	SH3-binding	3	0.769231	0.298924	FUT8, DNAJC6, DOCK4	358	63	20568	2.73583	1	0.894997	99.189
RPL18
ARF4																Annotation Cluster 14	Enrichment Score: 0.7816723509288064
FKBP2																Category	Term	Count	%	PValue	Genes	List Total	Pop Hits	Pop Total	Fold Enrichment	Bonferroni	Benjamini	FDR
DKFZP586I1420																UP_KEYWORDS	DNA damage	11	2.82051	0.079815	RAD1, RPA2, RAD51B, POLH, TIMELESS, USP47, MUS81, RRM2B, GADD45A, ATRIP, ERCC2	358	345	20568	1.83182	1	0.820144	67.6219
MREG																UP_KEYWORDS	DNA repair	9	2.30769	0.134383	RAD1, RPA2, RAD51B, POLH, USP47, MUS81, RRM2B, ATRIP, ERCC2	358	290	20568	1.78301	1	0.851166	85.8642
NOL12																GOTERM_BP_DIRECT	GO:0006281~DNA repair	6	1.53846	0.421264	RAD1, RAD51B, POLH, MUS81, RRM2B, GADD45A	305	235	16787	1.40526	1	0.999917	99.9882
PSG4
CHD6																Annotation Cluster 15	Enrichment Score: 0.6946501440173629
RAB13																Category	Term	Count	%	PValue	Genes	List Total	Pop Hits	Pop Total	Fold Enrichment	Bonferroni	Benjamini	FDR
CBWD6																INTERPRO	IPR027417:P-loop containing nucleoside triphosphate hydrolase	25	6.41026	0.0267416	SEPT14, RAD51B, IFIH1, ABCB9, MAGI2, MYO3A, UST, ABCC10, ARL6, ATAD3C, MFN1, KIF1A, KRAS, PSMC4, RAB28, ARF4, RHOA, MYH11, ORC5, CHST15, RAB13, CHD6, CBWD6, SEPT6, ERCC2	334	878	18593	1.58507	1	0.899119	33.4317
RRBP1																UP_SEQ_FEATURE	nucleotide phosphate-binding region:GTP	10	2.5641	0.094582	MFN1, SEPT14, KRAS, RAB28, ARF4, RHOA, RAB13, PCK2, ARL6, SEPT6	351	310	20063	1.84386	1	0.974951	79.3507
GSTT2B																UP_KEYWORDS	GTP-binding	10	2.5641	0.147534	MFN1, SEPT14, KRAS, RAB28, ARF4, RHOA, RAB13, PCK2, ARL6, SEPT6	358	343	20568	1.675	1	0.868134	88.5136
UBE2F-SCLY																GOTERM_BP_DIRECT	GO:0007264~small GTPase mediated signal transduction	8	2.05128	0.164845	PLD1, KRAS, RAB28, ARF4, RHOA, RAB13, ARL6, DOCK4	305	248	16787	1.77546	1	0.998501	94.9171
LINC00514																INTERPRO	IPR005225:Small GTP-binding protein domain	6	1.53846	0.177888	KRAS, RAB28, ARF4, RHOA, RAB13, ARL6	334	166	18593	2.01208	1	0.999069	94.7175
ORC5																UP_SEQ_FEATURE	short sequence motif:Effector region	4	1.02564	0.25847	KRAS, RAB28, RHOA, RAB13	351	101	20063	2.26374	1	0.999142	99.1329
PSMB5																UP_KEYWORDS	Methylation	10	2.5641	0.263032	ACTG1, POTEKP, KRAS, ACTA1, HIST1H2BE, RAB28, RHOA, MYH11, TMED10, RAB13	358	401	20568	1.43273	1	0.871971	98.4042
C6orf211																GOTERM_MF_DIRECT	GO:0005525~GTP binding	10	2.5641	0.280291	MFN1, SEPT14, KRAS, RAB28, ARF4, RHOA, RAB13, PCK2, ARL6, SEPT6	303	383	16313	1.4057	1	0.999963	99.0809
COPS8																GOTERM_MF_DIRECT	GO:0003924~GTPase activity	6	1.53846	0.434089	MFN1, KRAS, RAB28, ARF4, RHOA, RAB13	303	232	16313	1.39237	1	0.999808	99.9702
EXOC6																INTERPRO	IPR001806:Small GTPase superfamily	4	1.02564	0.450413	KRAS, RAB28, RHOA, RAB13	334	138	18593	1.61356	1	0.999997	99.9875
GPX8																UP_KEYWORDS	Prenylation	4	1.02564	0.56043	KRAS, RAB28, RHOA, RAB13	358	168	20568	1.36792	1	0.95732	99.9986
ARSJ
BCAS2																Annotation Cluster 16	Enrichment Score: 0.6699380315047534
POLR2L																Category	Term	Count	%	PValue	Genes	List Total	Pop Hits	Pop Total	Fold Enrichment	Bonferroni	Benjamini	FDR
KRT18																UP_SEQ_FEATURE	domain:TSP type-1 3	3	0.769231	0.135897	ADAMTSL3, THBS1, SPON1	351	37	20063	4.63456	1	0.99252	90.163
TMX1																UP_SEQ_FEATURE	domain:TSP type-1 1	3	0.769231	0.18505	ADAMTSL3, THBS1, SPON1	351	45	20063	3.81064	1	0.996283	96.118
TTLL5																UP_SEQ_FEATURE	domain:TSP type-1 2	3	0.769231	0.18505	ADAMTSL3, THBS1, SPON1	351	45	20063	3.81064	1	0.996283	96.118
TAX1BP3																SMART	SM00209:TSP1	3	0.769231	0.295552	ADAMTSL3, THBS1, SPON1	169	65	10071	2.75039	1	0.998328	98.4456
PSMC4																INTERPRO	IPR000884:Thrombospondin, type 1 repeat	3	0.769231	0.325004	ADAMTSL3, THBS1, SPON1	334	65	18593	2.56928	1	0.999976	99.7263
TANK
CENPM																Annotation Cluster 17	Enrichment Score: 0.5798260256561503
FAM173B																Category	Term	Count	%	PValue	Genes	List Total	Pop Hits	Pop Total	Fold Enrichment	Bonferroni	Benjamini	FDR
FKBPL																GOTERM_BP_DIRECT	GO:0060071~Wnt signaling pathway, planar cell polarity pathway	6	1.53846	0.0258406	PSMB5, PSMC4, PSME2, RHOA, FZD5, FZD4	305	92	16787	3.58952	1	0.985012	35.1435
C9orf85																GOTERM_BP_DIRECT	GO:0006521~regulation of cellular amino acid metabolic process	4	1.02564	0.0648383	PSMB5, OAZ2, PSMC4, PSME2	305	51	16787	4.31681	1	0.996634	67.0012
LOC404266																GOTERM_BP_DIRECT	GO:0002479~antigen processing and presentation of exogenous peptide antigen via MHC class I, TAP-dependent	4	1.02564	0.105963	PSMB5, HLA-H, PSMC4, PSME2	305	63	16787	3.49456	1	0.998816	84.3154
ACPL2																GOTERM_BP_DIRECT	GO:0051436~negative regulation of ubiquitin-protein ligase activity involved in mitotic cell cycle	4	1.02564	0.137758	CCNB1, PSMB5, PSMC4, PSME2	305	71	16787	3.10081	1	0.998475	91.3826
CAMKMT																GOTERM_BP_DIRECT	GO:0051437~positive regulation of ubiquitin-protein ligase activity involved in regulation of mitotic cell cycle transition	4	1.02564	0.159077	CCNB1, PSMB5, PSMC4, PSME2	305	76	16787	2.89681	1	0.998617	94.3042
SNORD104																GOTERM_BP_DIRECT	GO:0031145~anaphase-promoting complex-dependent catabolic process	4	1.02564	0.172323	CCNB1, PSMB5, PSMC4, PSME2	305	79	16787	2.7868	1	0.998256	95.6196
ITFG1																KEGG_PATHWAY	hsa03050:Proteasome	3	0.769231	0.19575	PSMB5, PSMC4, PSME2	129	44	6910	3.65222	1	0.935215	93.4956
LOC389765																UP_KEYWORDS	Proteasome	3	0.769231	0.234501	PSMB5, PSMC4, PSME2	358	53	20568	3.25203	1	0.871369	97.3293
RRM2B																GOTERM_BP_DIRECT	GO:0002223~stimulatory C-type lectin receptor signaling pathway	4	1.02564	0.296324	PSMB5, KRAS, PSMC4, PSME2	305	105	16787	2.09674	1	0.999721	99.701
LOC401320																GOTERM_CC_DIRECT	GO:0000502~proteasome complex	3	0.769231	0.30354	PSMB5, PSMC4, PSME2	331	61	18202	2.70447	1	0.970225	99.2746
SNORA42																GOTERM_BP_DIRECT	GO:0038061~NIK/NF-kappaB signaling	3	0.769231	0.336408	PSMB5, PSMC4, PSME2	305	66	16787	2.50179	1	0.999732	99.8866
NTM																GOTERM_BP_DIRECT	GO:0033209~tumor necrosis factor-mediated signaling pathway	4	1.02564	0.360765	PSMB5, KRT18, PSMC4, PSME2	305	118	16787	1.86574	1	0.999773	99.9389
MRPL28																GOTERM_BP_DIRECT	GO:0090263~positive regulation of canonical Wnt signaling pathway	4	1.02564	0.370638	PSMB5, PSMC4, PSME2, ILK	305	120	16787	1.83464	1	0.999789	99.9528
CCDC109B																GOTERM_BP_DIRECT	GO:0000209~protein polyubiquitination	5	1.28205	0.424395	PSMB5, PSMC4, PSME2, RNF24, FBXO3	305	183	16787	1.50381	1	0.999916	99.9892
SURF1																GOTERM_BP_DIRECT	GO:0000165~MAPK cascade	6	1.53846	0.51363	WDR83, PSMB5, KRAS, PSMC4, PSME2, GFRA3	305	261	16787	1.26527	1	0.999973	99.9993
STIM2																GOTERM_BP_DIRECT	GO:0038095~Fc-epsilon receptor signaling pathway	4	1.02564	0.547806	PSMB5, KRAS, PSMC4, PSME2	305	158	16787	1.3934	1	0.999982	99.9998
HYLS1																GOTERM_BP_DIRECT	GO:0043488~regulation of mRNA stability	3	0.769231	0.55934	PSMB5, PSMC4, PSME2	305	103	16787	1.60309	1	0.999986	99.9999
CD8A																GOTERM_BP_DIRECT	GO:0090090~negative regulation of canonical Wnt signaling pathway	4	1.02564	0.568954	PSMB5, RGS20, PSMC4, PSME2	305	163	16787	1.35066	1	0.999988	99.9999
E2F4																GOTERM_BP_DIRECT	GO:0043161~proteasome-mediated ubiquitin-dependent protein catabolic process	4	1.02564	0.70858	PSMB5, PSMC4, PSME2, RNF24	305	201	16787	1.09531	1	0.999999	100
TBC1D30																GOTERM_BP_DIRECT	GO:0050852~T cell receptor signaling pathway	3	0.769231	0.755207	PSMB5, PSMC4, PSME2	305	149	16787	1.10817	1	1	100
ADNP2
RNF208																Annotation Cluster 18	Enrichment Score: 0.5376615863316503
COPS7B																Category	Term	Count	%	PValue	Genes	List Total	Pop Hits	Pop Total	Fold Enrichment	Bonferroni	Benjamini	FDR
ZNF516																GOTERM_CC_DIRECT	GO:0000777~condensed chromosome kinetochore	4	1.02564	0.204821	SPC24, CENPM, NDE1, SEPT6	331	86	18202	2.55772	1	0.961103	95.5889
HSPC072																UP_KEYWORDS	Centromere	5	1.28205	0.211451	SPC24, CENPM, NDE1, CDCA8, SEPT6	358	136	20568	2.11222	1	0.859124	96.007
ZNF767																UP_KEYWORDS	Kinetochore	4	1.02564	0.242135	SPC24, CENPM, NDE1, SEPT6	358	98	20568	2.345	1	0.86908	97.6686
RBAK																GOTERM_BP_DIRECT	GO:0007062~sister chromatid cohesion	4	1.02564	0.281505	SPC24, CENPM, NDE1, CDCA8	305	102	16787	2.15841	1	0.999694	99.5779
ZDHHC22																UP_KEYWORDS	Chromosome	7	1.79487	0.694326	SPC24, CENPM, NDE1, CDCA8, HIST1H2BE, IL33, SEPT6	358	399	20568	1.00794	1	0.973259	100
LPAR4
TRAF7																Annotation Cluster 19	Enrichment Score: 0.51636700715078
SNORA63																Category	Term	Count	%	PValue	Genes	List Total	Pop Hits	Pop Total	Fold Enrichment	Bonferroni	Benjamini	FDR
FDX1L																GOTERM_BP_DIRECT	GO:0000375~RNA splicing, via transesterification reactions	3	0.769231	0.0746414	BCAS2, WDR83, SF3B4	305	25	16787	6.60472	1	0.997249	72.2792
LOC400657																UP_KEYWORDS	Spliceosome	5	1.28205	0.17962	BCAS2, WDR83, PRPF31, SF3B4, CTNNBL1	358	127	20568	2.26191	1	0.853635	93.172
MAGI2																GOTERM_BP_DIRECT	GO:0000398~mRNA splicing, via spliceosome	7	1.79487	0.215886	BCAS2, WDR83, PRPF31, POLR2L, SF3B4, GEMIN7, CTNNBL1	305	222	16787	1.73547	1	0.998978	98.2088
LOC389791																GOTERM_CC_DIRECT	GO:0005681~spliceosomal complex	4	1.02564	0.242944	BCAS2, WDR83, SF3B4, CTNNBL1	331	94	18202	2.34004	1	0.965938	97.7407
SNORD49A																UP_KEYWORDS	mRNA splicing	7	1.79487	0.30012	BCAS2, WDR83, PRPF31, SCNM1, SF3B4, GEMIN7, CTNNBL1	358	260	20568	1.5468	1	0.891594	99.2076
MCM3AP-AS1																UP_KEYWORDS	mRNA processing	8	2.05128	0.349719	BCAS2, WDR83, SYMPK, PRPF31, SCNM1, SF3B4, GEMIN7, CTNNBL1	358	331	20568	1.38858	1	0.920817	99.7075
LAMA1																KEGG_PATHWAY	hsa03040:Spliceosome	4	1.02564	0.449081	BCAS2, PRPF31, SF3B4, CTNNBL1	129	133	6910	1.611	1	0.953697	99.9435
PHF15																GOTERM_BP_DIRECT	GO:0008380~RNA splicing	3	0.769231	0.808629	BCAS2, SCNM1, SF3B4	305	167	16787	0.988731	1	1	100
CAGE1																GOTERM_BP_DIRECT	GO:0006397~mRNA processing	3	0.769231	0.840508	BCAS2, SCNM1, SF3B4	305	180	16787	0.917322	1	1	100
TTYH2
ALDH1A3																Annotation Cluster 20	Enrichment Score: 0.4994933261974458
ZNF778																Category	Term	Count	%	PValue	Genes	List Total	Pop Hits	Pop Total	Fold Enrichment	Bonferroni	Benjamini	FDR
ILDR1																GOTERM_BP_DIRECT	GO:0006413~translational initiation	5	1.28205	0.244694	RPL18, EIF2A, EIF3I, RPL28, EIF4E2	305	139	16787	1.97983	1	0.99928	99.0355
CORO7-PAM16																UP_KEYWORDS	Initiation factor	3	0.769231	0.266716	EIF2A, EIF3I, EIF4E2	358	58	20568	2.97168	1	0.870938	98.509
LOC100128023																GOTERM_MF_DIRECT	GO:0003743~translation initiation factor activity	3	0.769231	0.312187	EIF2A, EIF3I, EIF4E2	303	61	16313	2.64778	1	0.999938	99.5184
ABHD8																UP_KEYWORDS	Protein biosynthesis	4	1.02564	0.493104	TARS2, EIF2A, EIF3I, EIF4E2	358	152	20568	1.51191	1	0.941469	99.99
FLJ45079
KCTD16
r_MER2B
r_MER113
LOH12CR2
LOC100505783
GPR63
TRIM6-TRIM34
RBM26-AS1
HDGFRP2
S100A7A
A2ML1
ACTR3BP2
C4orf36
PPP1R14D
GRK4
MMP14
C6orf126
ABCC10
LOC100144602
MGC16121
ZNF14
C17orf65
r_MSTB2
SOCS3
TM6SF1
BEND2
SLC38A7
TAAR5
r_(TC)n
SAMD7
POTEKP
ZNF668
OSBPL3
FAM206A
TARS2
HN1
ZNF69
MRPS7
GFRA3
LIN28A
EIF2A
FPGT-TNNI3K
PMS2L2
WDR91
ELP3
GSTZ1
FASTKD3
SOX7
r_MER65-int
MED16
ILK
GSTTP2
RAD1
CXorf26
ZNF684
WDSUB1
HSD17B11
LOC96610
VPS33A
KIF1A
PSME2
FIG4
TMEM222
LOC728855
TMEM179B
METTL1
C14orf166
LOC645212
RNASEK-C17ORF49
GEMIN7
EIF4E2
RHOA
CCNB1
CUTA
IDH3G
LOC401242
TMEM79
r_U14
UBR3
SNORA67
KRAS
MGC12982
RAB28
MBD2
C17orf79
IRX5
TYMS
MEIG1
NUDT8
ATP9B
TOP1P1
C19orf29
SYNPO2
TIMELESS
r_(ATG)n
ZNF879
LOC100130899
VENTX
ZNF785
SYVN1
NUDT6
KIAA0284
CAMKV
r_HAL1
FBRS
MAP3K8
r_AluYc3
LOC653061
PRDM2
AKAP10
SCARNA17
C8orf82
SLC6A9
IGSF5
ADAMTSL3
RNA_SPIKE_7
SPRY4
GIGYF1
KIAA0825
LOC728752
ETV3
SNORD114-3
TET2
PFN4
PDE7A
LOC100287177
NUDT18
LRRC2
GYG2P1
A4GALT
ACTG2
SF3B4
ARL6
FAM25A
SERPING1
CRYBB2
r_L1M3a
PTGIS
KCNK3
FIBIN
GINS4
THBS1
r_LTR7C
LGALS4
IYD
TSLP
MYH11
RAD51B
ZNF695
POLH
MIR4444-1
CTNNBL1
TRAM2
WDR83
EIF3I
SLC25A35
C8orf44
MBIP
r_AluYa5
MCOLN1
LOC100506713
PIP5K1A
OSGEP
DAD1
CFL2
ATP6V1C1
C14orf102
ATAD3C
ALG8
SUMO3
OAZ2
TNFAIP8
TMEM87A
CDCA8
LRRC49
ZNF551
RPA2
SCNM1
TAGLN
ERP29
CNIH
MT2A
ACTG1
FTL
EDEM2
SELT
CCNH
TMEM242
FLNA
TTLL11
PRKCB
VPS37A
FEM1C
MMAB
HOXB9
C20orf20
ARRDC4
PLAGL1
FAM98C
GADD45A
SMAP2
BHLHE41
ZNF599
MGAT4B
BAIAP2L1
USP47
MUS81
GFPT2
FUT8
DNAJC6
LOC653075
SLC4A1
HLA-H
LINC00478
FZD4
ID2B
UBA5
RPS6KL1
PLD1
SLC7A5P2
RUSC1-AS1
SLC39A8
AMACR
WDFY3
DPPA4
TMCC1
VHLL
PRDM6

## Sheet: Diff iso3
Additional file 4: Table S4. Isoform- and haplotype specific gene enrichment of shared DEGs of CCHCR1 cell lines.
Shared DEGs of Iso3 clones up&down
			KEGG patways
DEGs		WebGestaltR (Min and Max number of Gene IDs in the category: 5, 100)					Webgestalt - KEGG pathways									DAVID - default clustering														DAVID - pathways
CYP27B1		ID	Name	#Gene	FDR		PathwayName	#Gene	Statistics							Annotation Cluster 1	Enrichment Score: 2,039406064624833													Category	Term	Count	%	PValue	Genes	List Total	Pop Hits	Pop Total	Fold Enrichment	Bonferroni	Benjamini	FDR
C21orf37		hsa04211	Longevity regulating pathway	11	0.0439		Metabolic pathways	64	C=1130	O=64	E=27,49	R=2,33	rawP=5,54e-10	adjP=3,93e-08		Category	Term	Count	%	PValue	Genes	List Total	Pop Hits	Pop Total	Fold Enrichment	Bonferroni	Benjamini	FDR		REACTOME_PATHWAY	R-HSA-171319:R-HSA-171319	4	0.40404	0.00248985	DKC1, RUVBL1, NHP2, TERT	462	6	8857	12.7807	0.810392	0.810392	3.66632
SEC1		hsa00100	Steroid biosynthesis	5	0.0439		Progesterone-mediated oocyte maturation	11	C=86	O=11	E=2,09	R=5,26	rawP=7,76e-06	adjP=0,0002		UP_KEYWORDS	Zinc-finger	119	12.0202	1.88334e-05	ZXDC, RPS27L, NR2E1, ZNF254, LNX1, TRIM45, ZNF396, RNF32, RNF31, ZNF43, ZNF45, ZNF100, ZNF506, ROCK2, ZNF649, ZUFSP, TRIM38, ZNF789, MTF2, TRIM32, ZNF431, ZNF432, PIAS1, UNC13B, FBXO11, TSHZ1, ZNF841, AKAP13, CXXC4, ZNF230, ZNF229, ARIH1, ZNF324, RNFT2, ZNF596, ZNF74, ZNF598, THAP10, TRAF5, DHX57, PLAGL2, ZNF527, NPLOC4, ESRRA, TNFAIP8L2-SCNM1, ZBTB41, ESRRG, ZNF833P, ZNF836, ZNF626, FOXP4, ZNF52…	935	1783	20568	1.46817	0.00778546	0.00130181	0.0264064		REACTOME_PATHWAY	R-HSA-379716:R-HSA-379716	6	0.606061	0.00697698	RARS, GARS, LARS, EPRS, FARSA, VARS	462	24	8857	4.79275	0.990627	0.903187	9.95884
UGDH		hsa00520	Amino sugar and nucleotide sugar metabolism	7	0.0525		Ubiquitin mediated proteolysis	14	C=135	O=14	E=3,28	R=4,26	rawP=5,81e-06	adjP=0,0002		UP_KEYWORDS	Metal-binding	213	21.5152	3.84216e-05	ADCY3, SYT1, SYT3, ZNF254, MAP3K7, ZNF396, ERAP2, DDAH1, YDJC, ZNF43, ZNF45, ZNF100, POLI, ZNF506, ROCK2, ZNF649, ZUFSP, CYP1A2, ZNF789, MTF2, FBXL5, PIAS1, UNC13B, ENPP5, GNAI2, CA5B, AKAP13, ZNF230, PDSS1, ZNF229, ARIH1, RPS29, CDA, ZNF74, DHX57, PLAGL2, ZNF527, ESRRA, CRIP1, NPLOC4, GDE1, TNFAIP8L2-SCNM1, ESRRG, ZBTB41, ZNF833P, OXSR1, SMAD1, ZNF626, ZNF526, ZNF211, IRF2BPL, LASP1, RNF2, ZNF21…	935	3637	20568	1.2883	0.0158188	0.0022753	0.0538642		REACTOME_PATHWAY	R-HSA-173599:R-HSA-173599	3	0.30303	0.00783037	SLC35D1, UGDH, UGP2	462	3	8857	19.171	0.994718	0.825844	11.1113
PLSCR4		hsa04213	Longevity regulating pathway - multiple species	8	0.0525		Ribosome	11	C=92	O=11	E=2,24	R=4,92	rawP=1,49e-05	adjP=0,0003		UP_SEQ_FEATURE	zinc finger region:C2H2-type 6	41	4.14141	0.000580669	ZNF841, ZXDC, ZNF10, ZNF230, ZNF254, ZNF880, ZNF229, ZNF324, BCL11B, ZNF680, ZNF596, ZNF74, ZSCAN29, ZNF470, ZNF700, PLAGL2, ZNF527, ZNF43, ZNF45, ZNF100, ZNF565, ZNF284, ZNF506, ZFP1, ZNF337, ZBTB41, ZNF649, ZNF833P, ZNF626, ZNF836, ZNF526, SALL2, ZNF789, ZNF714, ZNF211, ZNF214, SALL1, ZNF431, ZNF432, ZNF33B, ZNF768	929	501	20063	1.76737	0.73982	0.489921	1.01071		REACTOME_PATHWAY	R-HSA-264642:R-HSA-264642	5	0.505051	0.0100307	PPFIA2, PPFIA3, SYT1, STX1A, UNC13B	462	17	8857	5.63853	0.998799	0.813825	14.0195
r_LTR25-int		hsa00563	Glycosylphosphatidylinositol (GPI)-anchor biosynthesis	5	0.0525		Protein processing in endoplasmic reticulum	14	C=165	O=14	E=4,01	R=3,49	rawP=5,63e-05	adjP=0,0008		UP_KEYWORDS	Zinc	140	14.1414	0.000615994	ZXDC, RPS27L, NR2E1, ZNF254, LNX1, OIP5, TRIM45, ZNF396, ERAP2, DDAH1, RNF32, RNF31, ZNF43, ZNF45, ZNF100, ROCK2, ZNF506, ZNF649, ZUFSP, TIMM8A, TRIM38, ZNF789, MTF2, TRIM32, ZNF431, ZNF432, PIAS1, UNC13B, FBXO11, ENPP5, TSHZ1, ZNF841, CA5B, AKAP13, CXXC4, ZNF230, TIMP3, ZNF229, ARIH1, ZNF324, RPS29, RNFT2, ZNF596, CDA, ZNF74, ZNF598, THAP10, TRAF5, PLAGL2, DHX57, ZNF527, CRIP1, NPLOC4, ESRRA, TN…	935	2351	20568	1.30995	0.225638	0.0252475	0.860339		REACTOME_PATHWAY	R-HSA-181429:R-HSA-181429	5	0.505051	0.0123765	PPFIA2, PPFIA3, SYT1, STX1A, UNC13B	462	18	8857	5.32528	0.999753	0.810114	17.0221
RRN3P3		hsa04914	Progesterone-mediated oocyte maturation	10	0.0546		Steroid biosynthesis	5	C=19	O=5	E=0,46	R=10,82	rawP=7,38e-05	adjP=0,0009		UP_SEQ_FEATURE	zinc finger region:C2H2-type 8	36	3.63636	0.000793591	ZNF841, ZXDC, ZNF10, ZNF230, ZNF254, ZNF880, ZNF229, ZNF324, ZNF680, ZNF596, ZNF74, ZNF470, ZNF700, ZNF527, ZNF43, ZNF45, ZNF100, ZNF565, ZNF284, ZNF506, ZFP1, ZNF337, ZBTB41, ZNF649, ZNF626, ZNF836, ZNF526, ZNF789, ZNF211, ZNF714, ZNF214, SALL1, ZNF431, ZNF432, ZNF33B, ZNF768	929	427	20063	1.82077	0.841226	0.458507	1.3789		REACTOME_PATHWAY	R-HSA-181430:R-HSA-181430	5	0.505051	0.0123765	PPFIA2, PPFIA3, SYT1, STX1A, UNC13B	462	18	8857	5.32528	0.999753	0.810114	17.0221
LINC00240		hsa00970	Aminoacyl-tRNA biosynthesis	7	0.189		Toxoplasmosis	12	C=132	O=12	E=3,21	R=3,74	rawP=9,72e-05	adjP=0,0010		UP_SEQ_FEATURE	zinc finger region:C2H2-type 9	33	3.33333	0.00103641	ZNF841, ZXDC, ZNF230, ZNF10, ZNF880, ZNF254, ZNF229, ZNF324, ZNF680, ZNF596, ZNF74, ZNF470, ZNF700, ZNF527, ZNF43, ZNF45, ZNF100, ZNF565, ZNF284, ZNF337, ZBTB41, ZNF649, ZNF626, ZNF836, ZNF526, ZNF211, ZNF714, ZNF214, SALL1, ZNF431, ZNF432, ZNF33B, ZNF768	929	385	20063	1.85111	0.909612	0.451687	1.79721		KEGG_PATHWAY	hsa04022:cGMP-PKG signaling pathway	17	1.71717	0.012786	ADCY3, MEF2C, KCNMB4, ATP1B1, SLC8A1, GNAI2, ROCK2, CREB1, PIK3CD, PDE3B, PDE3A, ITPR3, SRF, ATF4, ADRA2C, PIK3R3, INSR	362	166	6910	1.95484	0.967386	0.967386	15.5326
RSG1		hsa04911	Insulin secretion	8	0.193		Amino sugar and nucleotide sugar metabolism	7	C=48	O=7	E=1,17	R=6,00	rawP=0,0002	adjP=0,0016		UP_SEQ_FEATURE	zinc finger region:C2H2-type 5	43	4.34343	0.00105943	TSHZ1, ZNF841, ZXDC, ZNF10, ZNF230, ZNF254, ZNF880, ZNF229, ZNF324, BCL11B, ZNF680, ZNF596, ZNF74, ZSCAN29, ZNF470, ZNF700, PLAGL2, ZNF527, ZNF43, INSM1, ZNF45, ZNF100, ZNF565, ZNF284, ZNF506, ZFP1, ZNF337, ZBTB41, ZNF649, ZNF833P, ZNF626, ZNF836, ZNF526, SALL2, ZNF789, ZNF714, ZNF211, SALL1, ZNF214, ZNF431, ZNF432, ZNF33B, ZNF768	929	550	20063	1.68844	0.914313	0.388238	1.83678		KEGG_PATHWAY	hsa00100:Steroid biosynthesis	5	0.505051	0.01824	TM7SF2, MSMO1, CYP27B1, NSDHL, DHCR24	362	20	6910	4.7721	0.992528	0.913562	21.4532
ANKRD34A		hsa04960	Aldosterone-regulated sodium reabsorption	5	0.193		Lysosome	11	C=121	O=11	E=2,94	R=3,74	rawP=0,0002	adjP=0,0016		UP_SEQ_FEATURE	zinc finger region:C2H2-type 7	37	3.73737	0.00171903	ZNF841, ZXDC, ZNF10, ZNF230, ZNF254, ZNF880, ZNF229, ZNF324, ZNF680, ZNF596, ZNF74, ZNF470, ZNF700, ZNF527, ZNF43, ZNF45, ZNF100, ZNF565, ZNF284, ZNF506, ZFP1, ZNF337, ZBTB41, ZNF649, ZNF626, ZNF836, ZNF526, SALL2, ZNF789, ZNF211, ZNF714, ZNF214, SALL1, ZNF431, ZNF432, ZNF33B, ZNF768	929	463	20063	1.72584	0.981466	0.434325	2.96425		KEGG_PATHWAY	hsa04931:Insulin resistance	12	1.21212	0.0249042	TNFRSF1A, RPS6KA3, RELA, CREB1, GFPT1, PIK3CD, PRKAB2, SLC2A1, MGEA5, FOXO1, PIK3R3, INSR	362	108	6910	2.12093	0.998779	0.893129	28.1667
SSBP4		hsa04923	Regulation of lipolysis in adipocytes	6	0.193		Glycosylphosphatidylinositol(GPI)-anchor biosynthesis	5	C=25	O=5	E=0,61	R=8,22	rawP=0,0003	adjP=0,0021		INTERPRO	IPR001909:Krueppel-associated box	34	3.43434	0.00208982	ZNF841, ZNF230, ZNF10, ZNF880, ZNF254, ZNF229, SSX2B, ZNF324, ZNF680, ZNF596, ZNF74, POM121C, ZNF470, ZNF700, ZNF527, ZNF43, ZNF45, ZNF100, ZNF565, ZNF284, ZNF506, ZNF625-ZNF20, ZFP1, ZNF337, ZNF649, ZNF626, ZNF836, ZNF789, ZNF211, ZNF714, ZNF214, ZNF431, ZNF432, ZNF33B	895	403	18593	1.75267	0.952747	0.952747	3.40497		KEGG_PATHWAY	hsa04152:AMPK signaling pathway	13	1.31313	0.0251119	MAP3K7, MLYCD, CREB1, PIK3CD, PRKAB2, FOXO1, PPP2R5E, PFKM, RAB10, PIK3R3, INSR, PPP2R2D, CAMKK2	362	122	6910	2.03401	0.998847	0.815714	28.3671
SSX2B		hsa05223	Non-small cell lung cancer	6	0.193		Tight junction	11	C=132	O=11	E=3,21	R=3,43	rawP=0,0004	adjP=0,0026		UP_SEQ_FEATURE	zinc finger region:C2H2-type 4	44	4.44444	0.00210297	TSHZ1, ZNF841, ZXDC, ZNF10, ZNF230, ZNF254, ZNF880, ZNF229, ZNF324, ZNF148, BCL11B, ZNF680, ZNF596, ZNF74, ZSCAN29, ZNF470, ZNF700, PLAGL2, ZNF527, INSM1, ZNF45, ZNF100, ZNF565, ZNF284, ZNF506, ZFP1, ZNF337, ZBTB41, ZNF649, ZNF833P, ZNF626, ZNF836, ZNF526, SALL2, ZNF789, ZNF714, ZNF211, SALL1, ZNF214, ZIC5, ZNF431, ZNF432, ZNF33B, ZNF768	929	588	20063	1.61605	0.992402	0.418533	3.61488		KEGG_PATHWAY	hsa04120:Ubiquitin mediated proteolysis	14	1.41414	0.026348	UBE2D2, BTRC, WWP1, ANAPC4, TRIM32, CDC23, SIAH1, FBXO4, PIAS1, UBE2H, NHLRC1, SMURF1, UBE2Q2, CDC27	362	137	6910	1.95064	0.999177	0.75841	29.5495
TNFSF12-TNFSF13		hsa05032	Morphine addiction	8	0.193		Aminoacyl-tRNA biosynthesis	7	C=63	O=7	E=1,53	R=4,57	rawP=0,0008	adjP=0,0047		SMART	SM00349:KRAB	34	3.43434	0.00210666	ZNF841, ZNF230, ZNF10, ZNF880, ZNF254, ZNF229, SSX2B, ZNF324, ZNF680, ZNF596, ZNF74, POM121C, ZNF470, ZNF700, ZNF527, ZNF43, ZNF45, ZNF100, ZNF565, ZNF284, ZNF506, ZNF625-ZNF20, ZFP1, ZNF337, ZNF649, ZNF626, ZNF836, ZNF789, ZNF211, ZNF714, ZNF214, ZNF431, ZNF432, ZNF33B	501	393	10071	1.73909	0.471061	0.471061	2.78154		REACTOME_PATHWAY	R-HSA-212676:R-HSA-212676	5	0.505051	0.0291898	PPFIA2, PPFIA3, SYT1, STX1A, UNC13B	462	23	8857	4.16761	1	0.962867	35.8448
LOC84989		hsa04962	Vasopressin-regulated water reabsorption	5	0.223		MAPK signaling pathway	16	C=268	O=16	E=6,52	R=2,45	rawP=0,0010	adjP=0,0055		UP_SEQ_FEATURE	domain:KRAB	29	2.92929	0.00268419	ZNF230, ZNF10, ZNF880, ZNF254, ZNF229, ZNF324, ZNF680, ZNF596, ZNF74, ZNF470, ZNF700, ZNF527, ZNF43, ZNF45, ZNF100, ZNF506, ZNF284, ZFP1, ZNF337, ZNF649, ZNF626, ZNF836, ZNF789, ZNF211, ZNF714, ZNF214, ZNF431, ZNF432, ZNF33B	929	343	20063	1.82593	0.998031	0.463684	4.59202		REACTOME_PATHWAY	R-HSA-210500:R-HSA-210500	5	0.505051	0.0336324	PPFIA2, PPFIA3, SYT1, STX1A, UNC13B	462	24	8857	3.99396	1	0.961605	40.1056
CCDC30		hsa04721	Synaptic vesicle cycle	6	0.223		Neurotrophin signaling pathway	10	C=127	O=10	E=3,09	R=3,24	rawP=0,0011	adjP=0,0056		UP_SEQ_FEATURE	zinc finger region:C2H2-type 2	45	4.54545	0.00284073	TSHZ1, ZNF518B, ZXDC, ZNF10, ZNF230, ZNF880, ZNF229, ZNF324, ZNF148, BCL11B, ZNF680, ZNF596, ZNF74, ZNF396, ZSCAN29, ZNF470, ZNF700, PLAGL2, ZNF527, INSM1, ZNF45, ZNF565, ZNF100, ZNF506, ZFP1, ZNF337, ZBTB41, ZNF649, ZNF833P, ZUFSP, ZNF836, ZNF626, ZNF526, SALL2, ZNF789, ZNF714, ZNF211, SALL1, ZNF214, ZIC5, SP4, ZNF431, ZNF432, ZNF33B, ZNF768	929	615	20063	1.58022	0.998632	0.450898	4.85359		KEGG_PATHWAY	hsa04914:Progesterone-mediated oocyte maturation	10	1.0101	0.0370139	ADCY3, MAD1L1, RPS6KA3, GNAI2, PIK3CD, ANAPC4, PDE3B, CDC23, PIK3R3, CDC27	362	87	6910	2.19407	0.999956	0.812145	39.0276
DIO3OS		hsa04915	Estrogen signaling pathway	8	0.223		Apoptosis	8	C=87	O=8	E=2,12	R=3,78	rawP=0,0013	adjP=0,0062		UP_SEQ_FEATURE	zinc finger region:C2H2-type 3	46	4.64646	0.00317905	ZNF518B, ZNF841, ZXDC, ZNF10, ZNF230, ZNF254, ZNF880, ZNF229, ZNF324, ZNF148, BCL11B, ZNF680, ZNF596, ZNF74, ZNF396, ZSCAN29, ZNF470, ZNF700, PLAGL2, ZNF527, INSM1, ZNF45, ZNF565, ZNF100, ZNF284, ZNF506, ZFP1, ZNF337, ZBTB41, ZNF649, ZNF833P, ZUFSP, ZNF836, ZNF626, ZNF526, SALL2, ZNF789, ZNF714, ZNF211, SALL1, ZIC5, SP4, ZNF431, ZNF432, ZNF33B, ZNF768	929	636	20063	1.562	0.999377	0.409744	5.4166		KEGG_PATHWAY	hsa00520:Amino sugar and nucleotide sugar metabolism	7	0.707071	0.0375202	GFPT1, UGDH, UAP1L1, NAGK, FPGT, UXS1, UGP2	362	48	6910	2.78372	0.999962	0.76618	39.4468
SNORA69		hsa04710	Circadian rhythm	4	0.223		Non-small cell lung cancer	6	C=54	O=6	E=1,31	R=4,57	rawP=0,0020	adjP=0,0089		UP_SEQ_FEATURE	zinc finger region:C2H2-type 11	26	2.62626	0.00352541	ZNF841, ZNF254, ZNF880, ZNF229, ZNF680, ZNF596, ZNF74, ZNF470, ZNF700, ZNF43, ZNF527, ZNF45, ZNF565, ZNF100, ZNF284, ZBTB41, ZNF337, ZNF836, ZNF626, ZNF526, ZNF714, ZNF211, ZNF214, ZNF431, ZNF432, ZNF33B	929	301	20063	1.86546	0.999722	0.420596	5.98972		KEGG_PATHWAY	hsa00563:Glycosylphosphatidylinositol(GPI)-anchor biosynthesis	5	0.505051	0.0388327	PIGU, DPM2, PIGS, PIGP, PIGA	362	25	6910	3.81768	0.999973	0.732042	40.5211
SF3A2		hsa04925	Aldosterone synthesis and secretion	7	0.223		Leukocyte transendothelial migration	9	C=116	O=9	E=2,82	R=3,19	rawP=0,0022	adjP=0,0092		UP_SEQ_FEATURE	zinc finger region:C2H2-type 12	23	2.32323	0.00399414	ZNF527, ZNF43, ZNF45, ZNF100, ZNF565, ZNF841, ZNF284, ZBTB41, ZNF337, ZNF836, ZNF880, ZNF254, ZNF526, ZNF229, ZNF211, ZNF714, ZNF680, ZNF74, ZNF431, ZNF432, ZNF33B, ZNF470, ZNF700	929	256	20063	1.9403	0.999906	0.439995	6.76015		REACTOME_PATHWAY	R-HSA-416482:R-HSA-416482	9	0.909091	0.0403913	ROCK2, GNG10, ARHGEF18, TBXA2R, AKAP13, RHOC, PIK3R3, ECT2, MCF2L	462	75	8857	2.30052	1	0.967856	46.0843
SLC41A1		hsa04340	Hedgehog signaling pathway	5	0.223		Hedgehog signaling pathway	6	C=56	O=6	E=1,36	R=4,40	rawP=0,0024	adjP=0,0095		UP_SEQ_FEATURE	zinc finger region:C2H2-type 10	28	2.82828	0.00475601	ZNF841, ZXDC, ZNF10, ZNF880, ZNF254, ZNF229, ZNF680, ZNF596, ZNF74, ZNF470, ZNF527, ZNF43, ZNF45, ZNF100, ZNF565, ZNF337, ZBTB41, ZNF649, ZNF626, ZNF836, ZNF526, ZNF211, ZNF714, ZNF214, ZNF431, ZNF432, ZNF33B, ZNF768	929	341	20063	1.77331	0.999984	0.477977	7.99968		KEGG_PATHWAY	hsa05166:HTLV-I infection	21	2.12121	0.0455997	HLA-DQB1, ADCY3, MRAS, CREB1, RELA, ANAPC4, PIK3CD, CDC23, CDC27, SRF, TNFRSF1A, ATF4, CDKN2A, XBP1, SLC2A1, JAK1, RANBP1, HLA-DOA, PIK3R3, TERT, DLG1	362	256	6910	1.56585	0.999996	0.748276	45.7859
KLRG2		hsa04924	Renin secretion	6	0.223		Aldosterone-regulated sodium reabsorption	5	C=42	O=5	E=1,02	R=4,89	rawP=0,0034	adjP=0,0127		GOTERM_MF_DIRECT	GO:0046872~metal ion binding	127	12.8283	0.0104834	ADCY3, ZXDC, PDE3B, RPS27L, ZNF254, OIP5, PDE4A, ZNF396, DDAH1, HMGCL, RNF31, ZNF43, ZNF45, POLI, ZNF100, ZNF506, ROCK2, ZNF649, RBKS, ZUFSP, TATDN1, TIMM8A, ZNF789, ZNF431, ZNF432, UNC13B, ENPP5, TSHZ1, ZNF841, GNAI2, ITGAE, AKAP13, ZNF230, PDSS1, TIMP3, ZNF229, ARIH1, ZNF324, CNOT6L, ZNF596, ZNF74, ZNF598, THAP10, B4GALT4, DHX57, PLAGL2, ZNF527, GDE1, TNFAIP8L2-SCNM1, ZBTB41, ZNF833P, SMAD1, ZN…	816	2074	16313	1.22416	0.999949	0.915304	15.2214		KEGG_PATHWAY	hsa01130:Biosynthesis of antibiotics	18	1.81818	0.0510042	TM7SF2, PYCRL, SHMT2, MSMO1, ASS1, ACO1, AK1, AK3, RCE1, UAP1L1, PFKM, ACAT2, CMBL, PYCR1, GFPT1, PLA2G7, UGP2, NSDHL	362	212	6910	1.62071	0.999999	0.751555	49.6777
ANKRD20A5P		hsa05131	Shigellosis	6	0.223		Shigellosis	6	C=61	O=6	E=1,48	R=4,04	rawP=0,0036	adjP=0,0128		INTERPRO	IPR015880:Zinc finger, C2H2-like	52	5.25253	0.0107859	ZNF518B, ZXDC, ZNF10, ZNF254, ZNF880, ZNF148, ZNF680, ZNF396, ZNF43, ZNF45, ZNF100, ZNF506, ZNF284, ZNF337, ZNF649, ZUFSP, CHAMP1, ZNF789, ZNF714, ZNF431, ZNF432, ZNF33B, TSHZ1, ZNF841, ZNF230, ZNF229, ZNF324, BCL11B, ZNF596, ZNF74, ZNF598, ZSCAN29, ZNF470, ZNF700, PLAGL2, ZNF527, INSM1, ZNF565, ZBTB41, ZFP1, ZNF833P, ZNF836, ZNF626, ZNF526, SALL2, ZNF211, SALL1, ZNF214, ZIC5, SP4, C11ORF95, ZNF7…	895	762	18593	1.41767	1	0.980852	16.438		EC_NUMBER	3,1,4,17	3	0.30303	0.0545052	PDE3B, PDE10A, PDE3A	239	7	4246	7.61387	0.99998	0.99998	50.2615
NR2F1		hsa05212	Pancreatic cancer	6	0.227		Vasopressin-regulated water reabsorption	5	C=44	O=5	E=1,07	R=4,67	rawP=0,0042	adjP=0,0130		UP_SEQ_FEATURE	zinc finger region:C2H2-type 1; degenerate	13	1.31313	0.0116391	ZNF527, ZNF229, ZNF45, ZNF100, ZNF841, ZNF284, ZNF714, ZNF214, ZNF337, ZNF431, ZNF626, ZNF254, ZNF880	929	123	20063	2.28254	1	0.725354	18.5153		REACTOME_PATHWAY	R-HSA-1799339:R-HSA-1799339	11	1.11111	0.059961	RPL17, RPS29, RPS17, RPS14, RPL34, RPL4, SRP19, RPS8, SEC61A1, RPS23, SEC61A2	462	110	8857	1.9171	1	0.989772	60.4049
TSNARE1		hsa00040	Pentose and glucuronate interconversions	4	0.227		Lysine degradation	5	C=44	O=5	E=1,07	R=4,67	rawP=0,0042	adjP=0,0130		GOTERM_MF_DIRECT	GO:0003676~nucleic acid binding	66	6.66667	0.0122534	ZXDC, ZNF10, SLIRP, ZNF254, ZNF880, WBP4, DDX17, ZNF148, AEN, PIWIL3, RDM1, ZNF43, ZNF45, ZNF100, ZCCHC11, ZNF506, ZNF337, ZNF649, CHAMP1, ZNF789, ZNF714, EIF4A2, CELF2, ZNF431, RBM38, ZNF432, ZNF33B, MATR3, THAP8, ZNF841, SETD1B, SETD1A, ZNF230, ZNF229, SSX2B, ZNF324, BCL11B, ZNF596, CLEC2D, ZNF74, POM121C, ZSCAN29, ZNF470, ZNF700, EHD3, ZNF527, ZNF565, RNASE4, ZNF625-ZNF20, ZFP1, ZBTB41, GPANK1…	816	982	16313	1.34362	0.99999	0.900785	17.5666		REACTOME_PATHWAY	R-HSA-2151201:R-HSA-2151201	6	0.606061	0.0599977	MEF2C, GABPB1, ALAS1, ESRRA, CREB1, PPRC1	462	41	8857	2.80551	1	0.983868	60.428
CDA		hsa04130	SNARE interactions in vesicular transport	4	0.227		mRNA surveillance pathway	7	C=83	O=7	E=2,02	R=3,47	rawP=0,0041	adjP=0,0130		INTERPRO	IPR007087:Zinc finger, C2H2	53	5.35354	0.0160544	ZNF518B, ZXDC, ZNF10, ZNF254, ZNF880, ZNF148, ZNF680, ZNF396, ZNF43, ZNF45, ZNF100, ZNF506, ZNF284, ZNF337, ZNF649, ZUFSP, CHAMP1, ZNF789, ZNF714, ZNF431, ZNF432, ZNF33B, TSHZ1, ZNF841, ZNF230, ZNF229, ZNF704, ZNF324, BCL11B, ZNF596, ZNF74, ZNF598, ZSCAN29, ZNF470, ZNF700, PLAGL2, ZNF527, INSM1, ZNF565, ZFP1, ZBTB41, ZNF833P, ZNF836, ZNF626, ZNF526, SALL2, ZNF211, SALL1, ZNF214, ZIC5, SP4, GPATCH…	895	799	18593	1.37802	1	0.947748	23.5102		REACTOME_PATHWAY	R-HSA-196836:R-HSA-196836	3	0.30303	0.061445	SLC2A1, CYB5A, GSTO1	462	8	8857	7.18912	1	0.978618	61.3312
r_MLT1H		hsa05110	Vibrio cholerae infection	5	0.227		Small cell lung cancer	7	C=85	O=7	E=2,07	R=3,39	rawP=0,0047	adjP=0,0139		SMART	SM00355:ZnF_C2H2	52	5.25253	0.0163061	ZNF518B, ZXDC, ZNF10, ZNF254, ZNF880, ZNF148, ZNF680, ZNF396, ZNF43, ZNF45, ZNF100, ZNF506, ZNF284, ZNF337, ZNF649, ZUFSP, CHAMP1, ZNF789, ZNF714, ZNF431, ZNF432, ZNF33B, TSHZ1, ZNF841, ZNF230, ZNF229, ZNF324, BCL11B, ZNF596, ZNF74, ZNF598, ZSCAN29, ZNF470, ZNF700, PLAGL2, ZNF527, INSM1, ZNF565, ZBTB41, ZFP1, ZNF833P, ZNF836, ZNF626, ZNF526, SALL2, ZNF211, SALL1, ZNF214, ZIC5, SP4, C11ORF95, ZNF7…	501	762	10071	1.37178	0.993022	0.629538	19.7415		REACTOME_PATHWAY	R-HSA-418457:R-HSA-418457	4	0.40404	0.0638948	KCNMB4, PDE3B, PDE10A, PDE3A	462	18	8857	4.26022	1	0.974524	62.8162
NEURL4		hsa04122	Sulfur relay system	2	0.227		Prostate cancer	7	C=89	O=7	E=2,16	R=3,23	rawP=0,0061	adjP=0,0169		INTERPRO	IPR013087:Zinc finger C2H2-type/integrase DNA-binding domain	47	4.74747	0.0257492	ZNF841, ZXDC, ZNF10, ZNF230, ZNF254, ZNF880, ZNF229, ZNF324, ZNF148, BCL11B, ZNF680, ZNF596, ZNF74, ZNF396, ZSCAN29, ZNF470, ZNF700, PLAGL2, ZNF527, ZNF43, INSM1, ZNF45, ZNF565, ZNF100, ZNF284, ZNF506, ZFP1, ZNF337, ZBTB41, ZNF649, ZNF833P, ZNF836, ZNF626, CHAMP1, ZNF526, SALL2, ZNF789, ZNF714, ZNF211, SALL1, ZNF214, ZIC5, SP4, ZNF431, ZNF432, ZNF33B, ZNF768	895	712	18593	1.37134	1	0.907335	35.078		REACTOME_PATHWAY	R-HSA-381038:R-HSA-381038	7	0.707071	0.0696313	TSPYL2, XBP1, GFPT1, ASNA1, SEC61A1, SERP1, SEC61A2	462	56	8857	2.39637	1	0.975353	66.0878
LOC728640		hsa00532	Glycosaminoglycan biosynthesis - chondroitin sulfate / dermatan sulfate	3	0.227		Oocyte meiosis	8	C=112	O=8	E=2,72	R=2,94	rawP=0,0062	adjP=0,0169		UP_SEQ_FEATURE	zinc finger region:C2H2-type 13	17	1.71717	0.0278373	ZNF43, ZNF45, ZNF841, ZNF284, ZBTB41, ZNF337, ZNF836, ZNF880, ZNF254, ZNF526, ZNF229, ZNF714, ZNF431, ZNF432, ZNF33B, ZNF470, ZNF700	929	204	20063	1.7997	1	0.887116	38.9673		KEGG_PATHWAY	hsa05152:Tuberculosis	15	1.51515	0.0786783	HLA-DQB1, ATP6AP1, RELA, CREB1, TIRAP, MALT1, TNFRSF1A, LAMP2, CYP27B1, CASP9, CTSD, JAK1, HSPD1, HLA-DOA, HSPA9	362	177	6910	1.61766	1	0.862152	65.8682
TNRC18		hsa05215	Prostate cancer	7	0.229		Pancreatic cancer	6	C=70	O=6	E=1,70	R=3,52	rawP=0,0071	adjP=0,0187		UP_SEQ_FEATURE	zinc finger region:C2H2-type 14	14	1.41414	0.0292063	ZNF43, ZNF45, ZNF841, ZNF284, ZBTB41, ZNF337, ZNF836, ZNF880, ZNF254, ZNF229, ZNF432, ZNF33B, ZNF470, ZNF700	929	156	20063	1.93813	1	0.875329	40.4532		REACTOME_PATHWAY	R-HSA-72649:R-HSA-72649	7	0.707071	0.0850718	EIF3B, RPS29, RPS17, RPS14, EIF4A2, RPS8, RPS23	462	59	8857	2.27452	1	0.985533	73.6089
ADCY3		hsa03015	mRNA surveillance pathway	7	0.243		Vibrio cholerae infection	5	C=54	O=5	E=1,31	R=3,81	rawP=0,0100	adjP=0,0243		UP_SEQ_FEATURE	zinc finger region:C2H2-type 17	8	0.808081	0.0849148	ZNF43, ZNF229, ZNF45, ZNF841, ZNF337, ZNF836, ZNF470, ZNF700	929	82	20063	2.10696	1	0.986231	78.8171		REACTOME_PATHWAY	R-HSA-72702:R-HSA-72702	7	0.707071	0.0850718	EIF3B, RPS29, RPS17, RPS14, EIF4A2, RPS8, RPS23	462	59	8857	2.27452	1	0.985533	73.6089
LOC283104							Arginine and proline metabolism	5	C=54	O=5	E=1,31	R=3,81	rawP=0,0100	adjP=0,0243		UP_SEQ_FEATURE	zinc finger region:C2H2-type 15	11	1.11111	0.0890694	ZNF43, ZNF229, ZNF45, ZNF841, ZNF337, ZNF432, ZNF33B, ZNF836, ZNF470, ZNF254, ZNF700	929	133	20063	1.78616	1	0.986765	80.4375		KEGG_PATHWAY	hsa05145:Toxoplasmosis	11	1.11111	0.0882365	MAP3K7, HLA-DQB1, TNFRSF1A, HSPA2, GNAI2, CASP9, RELA, PIK3CD, JAK1, HLA-DOA, PIK3R3	362	118	6910	1.77943	1	0.870961	70.2321
SRRM4		WebgestaltR (Min and Max number of Gene IDs in the category: 5, 200)					Antigen processing and presentation	6	C=76	O=6	E=1,85	R=3,25	rawP=0,0105	adjP=0,0243		UP_SEQ_FEATURE	zinc finger region:C2H2-type 16	9	0.909091	0.104361	ZNF43, ZNF229, ZNF45, ZNF337, ZNF432, ZNF33B, ZNF836, ZNF470, ZNF700	929	103	20063	1.88706	1	0.990392	85.4508		KEGG_PATHWAY	hsa04122:Sulfur relay system	3	0.30303	0.0928029	URM1, TRMU, NFS1	362	10	6910	5.72652	1	0.863695	72.1295
ANAPC4		ID	Name	#Gene	FDR		Endocytosis	11	C=201	O=11	E=4,89	R=2,25	rawP=0,0106	adjP=0,0243		UP_SEQ_FEATURE	zinc finger region:C2H2-type 1	33	3.33333	0.115655	ZNF518B, TSHZ1, ZXDC, ZNF230, ZNF324, ZNF148, BCL11B, ZNF680, ZNF596, ZNF74, ZNF396, ZSCAN29, ZNF470, ZNF700, PLAGL2, ZNF43, ZNF565, ZNF506, ZFP1, ZBTB41, ZNF649, ZNF833P, ZUFSP, ZNF836, ZNF526, SALL2, ZNF789, ZNF211, SALL1, SP4, ZNF432, ZNF33B, ZNF768	929	554	20063	1.28642	1	0.991334	88.3468		REACTOME_PATHWAY	R-HSA-72764:R-HSA-72764	9	0.909091	0.0958269	RPL17, RPS29, RPS17, RPS14, RPL34, RPL4, ETF1, RPS8, RPS23	462	90	8857	1.9171	1	0.988659	77.8939
CTSD		hsa00100	Steroid biosynthesis	5	0.256		Ribosome biogenesis in eukaryotes	6	C=80	O=6	E=1,95	R=3,08	rawP=0,0134	adjP=0,0288		UP_SEQ_FEATURE	zinc finger region:C2H2-type 18	6	0.606061	0.181508	ZNF43, ZNF229, ZNF45, ZNF841, ZNF337, ZNF700	929	65	20063	1.99351	1	0.9974	96.9893		KEGG_PATHWAY	hsa04722:Neurotrophin signaling pathway	11	1.11111	0.096088	MAGED1, ATF4, RPS6KA3, CAMK4, RELA, PIK3CD, RAP1A, PIK3R3, FRS2, ARHGDIB, MATK	362	120	6910	1.74977	1	0.853311	73.4248
NBEAL2		hsa04022	cGMP-PKG signaling pathway	17	0.256		Osteoclast differentiation	8	C=128	O=8	E=3,11	R=2,57	rawP=0,0132	adjP=0,0288		UP_SEQ_FEATURE	zinc finger region:C2H2-type 20	4	0.40404	0.231353	ZNF43, ZNF841, ZNF337, ZNF836	929	36	20063	2.39959	1	0.99886	98.9967		KEGG_PATHWAY	hsa04071:Sphingolipid signaling pathway	11	1.11111	0.096088	TNFRSF1A, S1PR3, GNAI2, SPTLC2, ROCK2, RELA, PIK3CD, CTSD, PPP2R5E, PIK3R3, PPP2R2D	362	120	6910	1.74977	1	0.853311	73.4248
LNPEP		hsa04211	Longevity regulating pathway	11	0.256		Hepatitis C	8	C=134	O=8	E=3,26	R=2,45	rawP=0,0170	adjP=0,0355		UP_SEQ_FEATURE	zinc finger region:C2H2-type 22	3	0.30303	0.322874	ZNF43, ZNF841, ZNF836	929	25	20063	2.59156	1	0.999881	99.8907		KEGG_PATHWAY	hsa03010:Ribosome	12	1.21212	0.0982298	RPL10L, MRPL11, RPL17, RPS29, RPS17, RPS14, RPL34, MRPS5, RPS27L, RPL4, RPS8, RPS23	362	136	6910	1.68427	1	0.840155	74.239
PIK3AP1		hsa04931	Insulin resistance	12	0.256		Chemokine signaling pathway	10	C=189	O=10	E=4,60	R=2,18	rawP=0,0179	adjP=0,0363		UP_SEQ_FEATURE	zinc finger region:C2H2-type 21	3	0.30303	0.34005	ZNF43, ZNF841, ZNF836	929	26	20063	2.49189	1	0.999905	99.9303
TERT		hsa04120	Ubiquitin mediated proteolysis	14	0.256		Insulin signaling pathway	8	C=138	O=8	E=3,36	R=2,38	rawP=0,0199	adjP=0,0392		GOTERM_BP_DIRECT	GO:0006355~regulation of transcription, DNA-templated	79	7.9798	0.383553	MEF2C, HMX1, SNIP1, CDKN2AIPNL, ZNF10, SLIRP, ZNF254, ZNF880, MAGED1, ZNF680, PHTF2, INSR, ZNF43, KHDRBS3, ZNF45, ZNF100, TFPT, ZNF284, ZNF506, ZNF337, TLE3, ZNF649, ARNTL, TLE2, HOXC10, ACVR2B, ZNF789, NCOA3, ZNF714, ZNF431, ZNF432, VOPP1, JMJD1C, RUVBL1, ZNF33B, EEF1D, ERC1, ZNF841, SETD1B, SETD1A, WBSCR22, ZNF230, MYCBP2, ZNF229, AHRR, SSX2B, TSPYL2, HOXA3, ZNF324, CNOT6L, ZNF596, ZNF74, POM12…	835	1511	16787	1.05111	1	0.999824	99.983
GPATCH2		hsa00563	Glycosylphosphatidylinositol (GPI)-anchor biosynthesis	5	0.256		p53 signaling pathway	5	C=68	O=5	E=1,65	R=3,02	rawP=0,0250	adjP=0,0467		UP_SEQ_FEATURE	zinc finger region:C2H2-type 19	4	0.40404	0.458782	ZNF43, ZNF841, ZNF337, ZNF836	929	54	20063	1.59973	1	0.999989	99.9978
MCF2L		hsa04152	AMPK signaling pathway	13	0.256		Adipocytokine signaling pathway	5	C=68	O=5	E=1,65	R=3,02	rawP=0,0250	adjP=0,0467
LOC100500773		hsa00520	Amino sugar and nucleotide sugar metabolism	7	0.264		Viral myocarditis	5	C=70	O=5	E=1,70	R=2,94	rawP=0,0279	adjP=0,0483		Annotation Cluster 2	Enrichment Score: 1,7207235051208667
ST3GAL3							Long-term potentiation	5	C=70	O=5	E=1,70	R=2,94	rawP=0,0279	adjP=0,0483		Category	Term	Count	%	PValue	Genes	List Total	Pop Hits	Pop Total	Fold Enrichment	Bonferroni	Benjamini	FDR
ZFYVE28							Renal cell carcinoma	5	C=70	O=5	E=1,70	R=2,94	rawP=0,0279	adjP=0,0483		UP_KEYWORDS	Nucleus	285	28.7879	0.000259632	MEF2C, MOK, XRCC3, XRCC2, NANOGNB, SNIP1, GCAT, AURKC, ZNF254, HOXD10, WDR74, HIST1H2BO, MAGED1, DDX17, HIST1H2BK, WWP1, WDR77, PHTF2, ZNF396, STAG1, ZNF43, ZNF45, ZNF100, POLI, TFPT, ZNF506, ROCK2, RCOR1, ZNF649, ZNF789, MAPK6, CAMK4, MTF2, MLLT11, MNT, ATXN1L, PIAS1, SUDS3, FIP1L1, ELL, AKAP13, GMCL1P1, ZNF230, STK17A, UHMK1, ZNF229, AHRR, SSX2B, VRK3, NCAPG2, CACYBP, ZNF74, NUDC, PLAGL2, UNC45…	935	5234	20568	1.19782	0.102158	0.0119021	0.363461
TMEM160							Leishmaniasis	5	C=72	O=5	E=1,75	R=2,86	rawP=0,0310	adjP=0,0489		UP_KEYWORDS	Transcription regulation	133	13.4343	0.00386134	MEF2C, HMX1, TCEAL6, ZXDC, FOXO1, TCEAL7, ZNF254, NR2E1, TCEAL1, HOXD10, MAP3K7, KDM1A, GABPB1, DDX17, CDKN2A, SMARCD2, PHTF2, ZNF396, ATOH8, DNAJC2, ZNF43, ZNF45, ZNF100, TFPT, ZNF506, RELA, RCOR1, ZNF649, ARNTL, ZNF789, MNT, TFAP2A, ZNF431, ATXN1L, ZNF432, PIAS1, SUDS3, TSHZ1, ZNF841, ELL, SETD1B, SETD1A, ZNF230, SRF, TAL2, ZNF229, SSX2B, AHRR, HOXA2, HOXA3, ZNF324, CNOT6L, ZNF596, ZNF74, ASF1B…	935	2328	20568	1.25675	0.799222	0.101508	5.28061
KIAA2022							Pathways in cancer	14	C=326	O=14	E=7,93	R=1,77	rawP=0,0299	adjP=0,0489		UP_KEYWORDS	Transcription	135	13.6364	0.00584076	MEF2C, HMX1, TCEAL6, ZXDC, FOXO1, TCEAL7, ZNF254, NR2E1, TCEAL1, HOXD10, MAP3K7, KDM1A, GABPB1, DDX17, CDKN2A, SMARCD2, PHTF2, ZNF396, DDX21, ATOH8, DNAJC2, ZNF43, ZNF45, ZNF100, TFPT, ZNF506, RELA, RCOR1, ZNF649, ARNTL, ZNF789, MNT, TFAP2A, ZNF431, ATXN1L, ZNF432, PIAS1, SUDS3, TSHZ1, ZNF841, ELL, SETD1B, SETD1A, ZNF230, SRF, TAL2, ZNF229, SSX2B, AHRR, HOXA2, HOXA3, ZNF324, CNOT6L, ZNF596, ZNF74…	935	2395	20568	1.23996	0.912053	0.133247	7.88604
TMCO6							Wnt signaling pathway	8	C=150	O=8	E=3,65	R=2,19	rawP=0,0308	adjP=0,0489		GOTERM_MF_DIRECT	GO:0003700~transcription factor activity, sequence-specific DNA binding	60	6.06061	0.0565617	MEF2C, ZXDC, TCEAL1, NR2E1, ZNF254, ZNF880, HOXD10, GABPB1, KDM1A, ZNF396, ATOH8, KDM5A, NR2F2, NR2F1, ZNF43, ZNF45, ZNF284, RELA, ZNF649, ARNTL, MSC, PURA, ZNF789, MNT, TFAP2A, ZNF432, ZNF33B, ZNF841, SRF, ZNF229, HOXA3, XBP1, ZNF74, ETV6, ZSCAN29, ZNF470, RUNX3, CREBL2, PLAGL2, INSM1, ESRRA, ZNF565, CREB1, ZFP1, ESRRG, SMAD1, ZNF836, FOXP4, USF2, SALL2, ATF4, ZBED6, CSRNP3, PHF1, DBP, ZNF211, S…	816	962	16313	1.24687	1	0.966951	59.8399
SLC9A3R2							RNA degradation	5	C=71	O=5	E=1,73	R=2,90	rawP=0,0294	adjP=0,0489		UP_KEYWORDS	DNA-binding	109	11.0101	0.0577766	MEF2C, XRCC3, HMX1, XRCC2, NANOGNB, FOXO1, ZNF254, NR2E1, HOXD10, HIST1H2BO, CDKN2A, HIST1H2BK, PHTF2, ZNF396, ATOH8, RDM1, ZNF43, ZNF45, POLI, ZNF100, ZNF506, RELA, ZNF649, ARNTL, ZNF789, MTF2, MNT, TFAP2A, ZNF431, PIAS1, ZNF432, ATXN1L, TSHZ1, ZNF841, ZNF230, SRF, TAL2, ZNF229, AHRR, HOXA2, HOXA3, ZNF324, ZNF596, ZNF74, THAP10, RUNX3, ERCC6L, CREBL2, PLAGL2, ZNF527, ESRRA, ZBTB41, ESRRG, SMAD1,…	935	2055	20568	1.1668	1	0.516357	56.5924
LOC100192378																GOTERM_BP_DIRECT	GO:0006351~transcription, DNA-templated	109	11.0101	0.12282	MEF2C, HMX1, TCEAL6, ZXDC, FOXO1, TCEAL7, ZNF254, NR2E1, TCEAL1, HOXD10, MAP3K7, GABPB1, KDM1A, DDX17, CDKN2A, SMARCD2, PHTF2, ZNF396, ATOH8, DNAJC2, ZNF43, ZNF100, TFPT, ZNF506, RCOR1, ZNF649, ARNTL, ZNF789, ZNF431, PIAS1, ZNF432, ATXN1L, SUDS3, TSHZ1, ZNF841, SETD1B, SETD1A, ZNF230, TAL2, ZNF229, AHRR, SSX2B, HOXA2, HOXA3, ZNF324, CNOT6L, ZNF596, ZNF74, ASF1B, CREBL2, ZNF527, ESRRA, ZBTB41, ESR…	835	1952	16787	1.12262	1	0.998009	90.4659
CCDC152																GOTERM_BP_DIRECT	GO:0006355~regulation of transcription, DNA-templated	79	7.9798	0.383553	MEF2C, HMX1, SNIP1, CDKN2AIPNL, ZNF10, SLIRP, ZNF254, ZNF880, MAGED1, ZNF680, PHTF2, INSR, ZNF43, KHDRBS3, ZNF45, ZNF100, TFPT, ZNF284, ZNF506, ZNF337, TLE3, ZNF649, ARNTL, TLE2, HOXC10, ACVR2B, ZNF789, NCOA3, ZNF714, ZNF431, ZNF432, VOPP1, JMJD1C, RUVBL1, ZNF33B, EEF1D, ERC1, ZNF841, SETD1B, SETD1A, WBSCR22, ZNF230, MYCBP2, ZNF229, AHRR, SSX2B, TSPYL2, HOXA3, ZNF324, CNOT6L, ZNF596, ZNF74, POM12…	835	1511	16787	1.05111	1	0.999824	99.983
RCE1
CCDC74B																Annotation Cluster 3	Enrichment Score: 1,4935801983820183
ESRRA																Category	Term	Count	%	PValue	Genes	List Total	Pop Hits	Pop Total	Fold Enrichment	Bonferroni	Benjamini	FDR
PPP2R3B-AS1																UP_KEYWORDS	Oxidoreductase	38	3.83838	0.0243995	TM7SF2, PHYHD1, PYCRL, SORD, GLUD2, UGDH, RSAD1, MINA, AKR1C2, MTHFD2, KDM1A, CYP27B1, HIF1AN, GPX4, SPR, ASPH, GSTO1, KDM5A, QSOX1, DHCR24, NSDHL, SQRDL, PTGR1, MSMO1, SDR39U1, FADS3, DECR1, CYP1A2, DHDH, VAT1, MSRB3, ADI1, PYCR1, NXN, KDM4A, JMJD1C, STEAP1, RDH14	935	581	20568	1.43876	0.999965	0.372474	29.2764
PAPOLB																GOTERM_BP_DIRECT	GO:0055114~oxidation-reduction process	41	4.14141	0.029175	TM7SF2, PHYHD1, PYCRL, PTGES2, SORD, GLUD2, UGDH, RSAD1, MINA, AKR1C2, MTHFD2, KDM1A, CYP27B1, AGPS, HIF1AN, GPX4, CREG1, SPR, ASPH, GSTO1, KDM5A, QSOX1, DHCR24, NSDHL, PTGR1, SDR39U1, MSMO1, FADS3, CYB5A, CYP1A2, CYB5B, DHDH, VAT1, MSRB3, ADI1, PYCR1, NXN, KDM4A, JMJD1C, STEAP1, RDH14	835	590	16787	1.39707	1	0.997808	41.2011
MSC																GOTERM_MF_DIRECT	GO:0016491~oxidoreductase activity	17	1.71717	0.0464374	SQRDL, PTGR1, MSMO1, SORD, SDR39U1, GLUD2, FADS3, CYP1A2, VAT1, DHDH, ADI1, KDM1A, AKR1C2, CREG1, GSTO1, STEAP1, RDH14	816	202	16313	1.68245	1	0.982585	52.5288
DTX2P1-UPK3BP1-PMS2P11
USF2																Annotation Cluster 4	Enrichment Score: 1,4902818514049554
NDST2																Category	Term	Count	%	PValue	Genes	List Total	Pop Hits	Pop Total	Fold Enrichment	Bonferroni	Benjamini	FDR
GRAMD1A																INTERPRO	IPR001412:Aminoacyl-tRNA synthetase, class I, conserved site	5	0.505051	0.00473488	RARS, LARS, EPRS, VARS, EARS2	895	15	18593	6.92477	0.999017	0.90056	7.5585
ZNF324																UP_KEYWORDS	Aminoacyl-tRNA synthetase	7	0.707071	0.00686224	RARS, GARS, LARS, EPRS, FARSA, VARS, EARS2	935	38	20568	4.05224	0.942596	0.146797	9.20439
r_Charlie2b																UP_SEQ_FEATURE	short sequence motif:"HIGH" region	5	0.505051	0.0082753	RARS, LARS, EPRS, VARS, EARS2	929	18	20063	5.99898	1	0.637158	13.5265
RASSF5																UP_KEYWORDS	Protein biosynthesis	15	1.51515	0.00946094	ABTB1, GARS, TCEAL6, EPRS, ETF1, VARS, EARS2, EIF4EBP2, EIF3B, EIF4A2, RARS, LARS, FARSA, EIF2B2, EEF1D	935	152	20568	2.17084	0.980648	0.187493	12.4798
TPCN2																INTERPRO	IPR014729:Rossmann-like alpha/beta/alpha sandwich fold	7	0.707071	0.0145185	TRMU, ASS1, RARS, LARS, EPRS, VARS, EARS2	895	42	18593	3.46238	1	0.952558	21.5088
DIRAS3																UP_SEQ_FEATURE	short sequence motif:"KMSKS" region	4	0.40404	0.0351988	LARS, EPRS, VARS, EARS2	929	16	20063	5.39909	1	0.906816	46.5648
ZNF211																GOTERM_BP_DIRECT	GO:0006418~tRNA aminoacylation for protein translation	6	0.606061	0.0467402	RARS, GARS, LARS, EPRS, FARSA, VARS	835	40	16787	3.01563	1	0.995155	57.6213
TRIM11																INTERPRO	IPR009080:Aminoacyl-tRNA synthetase, class 1a, anticodon-binding	3	0.30303	0.126938	RARS, LARS, VARS	895	13	18593	4.79407	1	0.992927	89.4385
FAM45B																KEGG_PATHWAY	hsa00970:Aminoacyl-tRNA biosynthesis	7	0.707071	0.12915	RARS, GARS, LARS, EPRS, FARSA, VARS, EARS2	362	66	6910	2.02453	1	0.870433	83.6997
C11orf84																INTERPRO	IPR006195:Aminoacyl-tRNA synthetase, class II	3	0.30303	0.195704	GARS, EPRS, FARSA	895	17	18593	3.66605	1	0.996566	97.2853
PHF1																GOTERM_MF_DIRECT	GO:0004812~aminoacyl-tRNA ligase activity	3	0.30303	0.207482	LARS, FARSA, VARS	816	17	16313	3.5279	1	0.98932	97.3842
KIAA1279
C6orf168																Annotation Cluster 5	Enrichment Score: 1,4832469118239835
MOB1A																Category	Term	Count	%	PValue	Genes	List Total	Pop Hits	Pop Total	Fold Enrichment	Bonferroni	Benjamini	FDR
r_(CCGCG)n																GOTERM_CC_DIRECT	GO:0019005~SCF ubiquitin ligase complex	8	0.808081	0.00863844	FBXL19, ARIH1, FBXL21, BTRC, ABTB1, FBXL5, FBXO32, FBXO4	878	49	18202	3.38469	0.992372	0.41828	11.9257
LOC284757																SMART	SM00256:FBOX	7	0.707071	0.0117421	FBXL19, FBXW9, FBXL21, BTRC, FBXL5, FBXO4, FBXO11	501	39	10071	3.60801	0.971762	0.590072	14.6149
PLAGL2																UP_SEQ_FEATURE	domain:F-box	9	0.909091	0.0192296	FBXL19, FBXW9, FBXL21, BTRC, FBXL5, FBXO32, FBXO4, FBXO8, FBXO11	929	73	20063	2.66256	1	0.822909	28.7938
METRN																INTERPRO	IPR001810:F-box domain, cyclin-like	9	0.909091	0.0253952	FBXL19, FBXW9, FBXL21, BTRC, FBXL5, FBXO32, FBXO4, FBXO8, FBXO11	895	74	18593	2.5266	1	0.91808	34.6863
SCN1B																GOTERM_CC_DIRECT	GO:0000151~ubiquitin ligase complex	10	1.0101	0.0800541	ARIH1, UBE2D2, FBXL21, RNF2, WWP1, FBXL5, FBXO4, GMCL1P1, FBXO8, FBXO11	878	109	18202	1.90195	1	0.790518	70.5158
SEC24D																GOTERM_BP_DIRECT	GO:0031146~SCF-dependent proteasomal ubiquitin-dependent protein catabolic process	3	0.30303	0.317857	BTRC, FBXL5, FBXO4	835	23	16787	2.62229	1	0.999633	99.8952
SNAR-A1
SNAR-C3																Annotation Cluster 6	Enrichment Score: 1,4576803048939864
BACE2																Category	Term	Count	%	PValue	Genes	List Total	Pop Hits	Pop Total	Fold Enrichment	Bonferroni	Benjamini	FDR
RTCD1																GOTERM_BP_DIRECT	GO:0043161~proteasome-mediated ubiquitin-dependent protein catabolic process	19	1.91919	0.0114727	BTRC, ANAPC4, ABTB1, CDC23, RNF187, ARNTL, NHLRC1, UBE2H, CDC27, FBXL19, TRIM38, RNF115, UBXN2A, TRIM9, WWP1, RMND5B, PSMD3, SIAH1, SMURF1	835	201	16787	1.9004	1	0.999764	18.6944
FRS2																KEGG_PATHWAY	hsa04120:Ubiquitin mediated proteolysis	14	1.41414	0.026348	UBE2D2, BTRC, WWP1, ANAPC4, TRIM32, CDC23, SIAH1, FBXO4, PIAS1, UBE2H, NHLRC1, SMURF1, UBE2Q2, CDC27	362	137	6910	1.95064	0.999177	0.75841	29.5495
EPM2AIP1																GOTERM_BP_DIRECT	GO:0042787~protein ubiquitination involved in ubiquitin-dependent protein catabolic process	12	1.21212	0.140135	ARIH1, RNF115, WWP1, RMND5B, ABTB1, ANAPC4, TRIM32, CDC23, SIAH1, SMURF1, CDC27, LNX1	835	153	16787	1.5768	1	0.99749	93.3321
SP4
RAP1GAP2																Annotation Cluster 7	Enrichment Score: 1,4141022280006867
KIAA1324																Category	Term	Count	%	PValue	Genes	List Total	Pop Hits	Pop Total	Fold Enrichment	Bonferroni	Benjamini	FDR
INPP5F																UP_KEYWORDS	Ubl conjugation pathway	49	4.94949	0.001585	CUEDC2, USP30, WDR5B, BTRC, NEDD8, RNF187, NHLRC1, GMCL1P1, FEM1A, MYCBP2, LNX1, TRIM11, FBXW9, FBXL19, MAGED1, ARIH1, UBE2D2, CDKN2A, TRIM8, TRIM9, WWP1, CACYBP, FBXO4, USP34, USP33, RNF31, NPLOC4, FBXL21, ANAPC4, CDC23, MALT1, UBE2H, UBE2Q2, ATG3, CDC27, TRIM38, TRIM56, URM1, RNF115, RNF2, TRIM32, FBXL5, NEURL4, SIAH1, FBXO32, PIAS1, SMURF1, USP25, FBXO11	935	678	20568	1.58982	0.482267	0.0459327	2.19981
AKAP11																GOTERM_MF_DIRECT	GO:0004842~ubiquitin-protein transferase activity	29	2.92929	0.00425265	KBTBD12, BTRC, RNF187, NHLRC1, FEM1A, LNX1, ARIH1, UBE2D2, TRIM9, WWP1, RMND5B, FBXO4, TRAF5, RNF31, FBXL21, ANAPC4, CDC23, MALT1, UBE2H, UBE2Q2, TRIM56, RNF115, RNF2, TRIM32, FBXL5, FBXO32, SIAH1, SMURF1, FBXO11	816	329	16313	1.76216	0.98156	0.864206	6.45947
ITPR3																KEGG_PATHWAY	hsa04120:Ubiquitin mediated proteolysis	14	1.41414	0.026348	UBE2D2, BTRC, WWP1, ANAPC4, TRIM32, CDC23, SIAH1, FBXO4, PIAS1, UBE2H, NHLRC1, SMURF1, UBE2Q2, CDC27	362	137	6910	1.95064	0.999177	0.75841	29.5495
MLYCD																GOTERM_MF_DIRECT	GO:0016874~ligase activity	21	2.12121	0.0613339	BTRC, GCAT, RNF187, NHLRC1, ATG3, MYCBP2, LNX1, TRIM11, ARIH1, TRIM38, TRIM56, RNF115, TRIM8, TRIM9, WWP1, RNF2, TRIM32, SIAH1, PIAS1, SMURF1, RNF31	816	276	16313	1.52109	1	0.962927	62.9074
TMEM203																GOTERM_BP_DIRECT	GO:0000209~protein polyubiquitination	13	1.31313	0.200022	LNPEP, ARIH1, RNF115, CDKN2A, UBE2D2, BTRC, TRIM32, PSMD3, SIAH1, FBXO4, NHLRC1, SMURF1, RNF31	835	183	16787	1.42817	1	0.998887	98.1733
MTF2																GOTERM_MF_DIRECT	GO:0061630~ubiquitin protein ligase activity	13	1.31313	0.231234	ARIH1, RNF115, AKTIP, RNF2, BTRC, WWP1, TRIM32, SIAH1, FBXO4, NHLRC1, SMURF1, UBE2H, TRIM11	816	188	16313	1.38239	1	0.99043	98.3761
TJP1																GOTERM_BP_DIRECT	GO:0016567~protein ubiquitination	22	2.22222	0.250621	FBXL21, KBTBD12, BTRC, MALT1, GMCL1P1, FEM1A, ATG3, MYCBP2, TRIM11, ARIH1, UBE2D2, AKTIP, TRIM8, TRIM9, WWP1, TRIM32, FBXL5, FBXO4, FBXO32, SMURF1, TRAF5, FBXO11	835	359	16787	1.23201	1	0.999342	99.4341
PTGFR
RASSF1																Annotation Cluster 8	Enrichment Score: 1,39274066430104
GPC4																Category	Term	Count	%	PValue	Genes	List Total	Pop Hits	Pop Total	Fold Enrichment	Bonferroni	Benjamini	FDR
FBXL19																UP_SEQ_FEATURE	repeat:WD 5	21	2.12121	0.00714997	NWD1, SEC31B, IFT80, WDR5B, BTRC, PAK1IP1, TLE3, TLE2, PLAA, WDR74, FBXW9, WDR47, WDR37, MIOS, EIF3B, WDR36, WDR77, WDR34, NBEAL2, THOC3, PPP2R2D	929	237	20063	1.9136	1	0.603097	11.7942
C17orf85																UP_SEQ_FEATURE	repeat:WD 4	21	2.12121	0.0152456	NWD1, SEC31B, IFT80, WDR5B, BTRC, PAK1IP1, TLE3, TLE2, PLAA, WDR74, FBXW9, WDR47, WDR37, MIOS, EIF3B, WDR36, WDR77, WDR34, NBEAL2, THOC3, PPP2R2D	929	255	20063	1.77852	1	0.787396	23.5619
DOCK9																UP_KEYWORDS	WD repeat	22	2.22222	0.0179008	NWD1, SEC31B, IFT80, WDR5B, BTRC, PAK1IP1, TLE3, TLE2, WDR93, PLAA, WDR74, FBXW9, WDR47, WDR37, MIOS, EIF3B, WDR36, WDR77, WDR34, NBEAL2, THOC3, PPP2R2D	935	281	20568	1.72225	0.999445	0.300198	22.3759
TBXA2R																INTERPRO	IPR017986:WD40-repeat-containing domain	24	2.42424	0.023219	NWD1, SEC31B, IFT80, WDR5B, BTRC, PAK1IP1, ANAPC4, TLE3, TLE2, WDR93, PLAA, WDR74, FBXW9, WDR47, WDR37, MIOS, EIF3B, WDR36, WDR77, WDR34, NBEAL2, THOC3, PPP2R2D, VPS39	895	306	18593	1.62936	1	0.913559	32.2288
r_L1ME3																UP_SEQ_FEATURE	repeat:WD 3	21	2.12121	0.0253565	NWD1, SEC31B, IFT80, WDR5B, BTRC, PAK1IP1, TLE3, TLE2, PLAA, WDR74, FBXW9, WDR47, WDR37, MIOS, EIF3B, WDR36, WDR77, WDR34, NBEAL2, THOC3, PPP2R2D	929	269	20063	1.68596	1	0.880714	36.1854
TBC1D9																INTERPRO	IPR015943:WD40/YVTN repeat-like-containing domain	25	2.52525	0.0300996	NWD1, SEC31B, IFT80, WDR5B, PLXNA2, BTRC, ANAPC4, PAK1IP1, TLE3, TLE2, WDR93, PLAA, WDR74, FBXW9, WDR47, WDR37, MIOS, EIF3B, WDR36, SEMA4G, WDR77, WDR34, NBEAL2, THOC3, PPP2R2D	895	331	18593	1.56906	1	0.916023	39.7155
SETD1B																UP_SEQ_FEATURE	repeat:WD 2	21	2.12121	0.0342238	NWD1, SEC31B, IFT80, WDR5B, BTRC, PAK1IP1, TLE3, TLE2, PLAA, WDR74, FBXW9, WDR47, WDR37, MIOS, EIF3B, WDR36, WDR77, WDR34, NBEAL2, THOC3, PPP2R2D	929	278	20063	1.63138	1	0.906903	45.6124
CHAMP1																UP_SEQ_FEATURE	repeat:WD 1	21	2.12121	0.0342238	NWD1, SEC31B, IFT80, WDR5B, BTRC, PAK1IP1, TLE3, TLE2, PLAA, WDR74, FBXW9, WDR47, WDR37, MIOS, EIF3B, WDR36, WDR77, WDR34, NBEAL2, THOC3, PPP2R2D	929	278	20063	1.63138	1	0.906903	45.6124
r_(TCC)n																UP_SEQ_FEATURE	repeat:WD 6	16	1.61616	0.039003	NWD1, SEC31B, IFT80, WDR5B, BTRC, TLE3, TLE2, PLAA, FBXW9, WDR74, WDR47, WDR37, MIOS, WDR36, THOC3, PPP2R2D	929	196	20063	1.76297	1	0.911683	50.1324
TRAPPC12																INTERPRO	IPR001680:WD40 repeat	20	2.0202	0.0592971	NWD1, SEC31B, IFT80, WDR5B, BTRC, PAK1IP1, TLE3, TLE2, PLAA, FBXW9, WDR74, WDR47, WDR37, MIOS, WDR36, WDR77, WDR34, NBEAL2, THOC3, PPP2R2D	895	268	18593	1.55032	1	0.971772	63.6602
BMP6																SMART	SM00320:WD40	20	2.0202	0.0724065	NWD1, SEC31B, IFT80, WDR5B, BTRC, PAK1IP1, TLE3, TLE2, PLAA, FBXW9, WDR74, WDR47, WDR37, MIOS, WDR36, WDR77, WDR34, NBEAL2, THOC3, PPP2R2D	501	267	10071	1.50575	1	0.960941	63.4104
GAS1																UP_SEQ_FEATURE	repeat:WD 7	12	1.21212	0.0915742	PLAA, NWD1, FBXW9, WDR47, SEC31B, WDR37, WDR36, IFT80, WDR5B, BTRC, TLE3, PPP2R2D	929	151	20063	1.71627	1	0.986175	81.3573
SLITRK4																INTERPRO	IPR019775:WD40 repeat, conserved site	12	1.21212	0.176408	NWD1, FBXW9, WDR47, SEC31B, WDR37, WDR36, WDR5B, BTRC, WDR77, PAK1IP1, TLE3, TLE2	895	166	18593	1.50176	1	0.996529	95.9801
PRKD1																INTERPRO	IPR020472:G-protein beta WD-40 repeat	7	0.707071	0.289706	PLAA, FBXW9, WDR37, WDR5B, BTRC, PAK1IP1, THOC3	895	93	18593	1.56366	1	0.998469	99.6534
TLE2
SLC35B3																Annotation Cluster 9	Enrichment Score: 1,295691831982078
INSR																Category	Term	Count	%	PValue	Genes	List Total	Pop Hits	Pop Total	Fold Enrichment	Bonferroni	Benjamini	FDR
SMOC1																UP_KEYWORDS	GPI-anchor biosynthesis	5	0.505051	0.0249722	MPPE1, PIGU, PIGS, PIGP, PIGA	935	25	20568	4.39957	0.999972	0.36638	29.8564
GOLGA7																GOTERM_BP_DIRECT	GO:0006506~GPI anchor biosynthetic process	5	0.505051	0.0378499	MPPE1, PIGU, DPM2, PIGP, PIGA	835	26	16787	3.86619	1	0.997982	49.9441
DLG5																KEGG_PATHWAY	hsa00563:Glycosylphosphatidylinositol(GPI)-anchor biosynthesis	5	0.505051	0.0388327	PIGU, DPM2, PIGS, PIGP, PIGA	362	25	6910	3.81768	0.999973	0.732042	40.5211
ARRDC1																GOTERM_CC_DIRECT	GO:0000506~glycosylphosphatidylinositol-N-acetylglucosaminyltransferase (GPI-GnT) complex	3	0.30303	0.0535122	DPM2, PIGP, PIGA	878	8	18202	7.7742	1	0.739159	55.2909
FPGT																GOTERM_BP_DIRECT	GO:0016254~preassembly of GPI anchor in ER membrane	3	0.30303	0.169188	DPM2, PIGP, PIGA	835	15	16787	4.02084	1	0.998187	96.4003
RAB23
SALL1																Annotation Cluster 10	Enrichment Score: 1,2751867986483398
DCTN3																Category	Term	Count	%	PValue	Genes	List Total	Pop Hits	Pop Total	Fold Enrichment	Bonferroni	Benjamini	FDR
PHACTR4																UP_SEQ_FEATURE	repeat:ARM 1	6	0.606061	0.0130795	USO1, RAP1GDS1, ARMC3, ARMCX3, ARMCX2, ARMCX5	929	31	20063	4.17994	1	0.750225	20.5674
DOK1																INTERPRO	IPR000225:Armadillo	7	0.707071	0.0162063	TMCO6, USO1, ARMCX4, RAP1GDS1, ARMC3, ARMCX3, ARMCX2	895	43	18593	3.38186	1	0.92926	23.7055
PHF20L1																INTERPRO	IPR006911:Armadillo repeat-containing domain	4	0.40404	0.0220685	ARMCX4, ARMCX3, ARMCX2, ARMCX5	895	13	18593	6.39209	1	0.918283	30.8947
UBE2Q2P2																UP_SEQ_FEATURE	repeat:ARM 3	6	0.606061	0.0240309	USO1, RAP1GDS1, ARMC3, ARMCX3, ARMCX2, ARMCX5	929	36	20063	3.59939	1	0.876102	34.6504
LOC646762																UP_SEQ_FEATURE	repeat:ARM 2	6	0.606061	0.0267614	USO1, RAP1GDS1, ARMC3, ARMCX3, ARMCX2, ARMCX5	929	37	20063	3.50211	1	0.885617	37.7752
RNFT2																SMART	SM00185:ARM	5	0.505051	0.126364	TMCO6, USO1, RAP1GDS1, ARMC3, ARMCX2	501	39	10071	2.57715	1	0.945748	83.5864
MEPCE																UP_SEQ_FEATURE	repeat:ARM 5	3	0.30303	0.390655	USO1, RAP1GDS1, ARMC3	929	29	20063	2.2341	1	0.999961	99.9827
WDR37																UP_SEQ_FEATURE	repeat:ARM 4	3	0.30303	0.423412	USO1, RAP1GDS1, ARMC3	929	31	20063	2.08997	1	0.999978	99.9934
CLCN7
SNORD58B																Annotation Cluster 11	Enrichment Score: 1,2476040004103497
SLC25A28																Category	Term	Count	%	PValue	Genes	List Total	Pop Hits	Pop Total	Fold Enrichment	Bonferroni	Benjamini	FDR
PTCHD1																UP_SEQ_FEATURE	domain:PDZ 1	8	0.808081	0.00289491	TJP1, PREX2, DLG3, DLG5, SLC9A3R1, SLC9A3R2, LNX1, DLG1	929	42	20063	4.11359	0.998794	0.428797	4.94396
FBXO32																UP_SEQ_FEATURE	domain:PDZ 2	8	0.808081	0.00289491	TJP1, PREX2, DLG3, DLG5, SLC9A3R1, SLC9A3R2, LNX1, DLG1	929	42	20063	4.11359	0.998794	0.428797	4.94396
CREBL2																UP_SEQ_FEATURE	domain:PDZ 3	5	0.505051	0.0479459	TJP1, DLG3, DLG5, LNX1, DLG1	929	30	20063	3.59939	1	0.937827	57.6547
BCL11B																SMART	SM00228:PDZ	13	1.31313	0.0695494	SNX27, MPDZ, PREX2, SLC9A3R1, SLC9A3R2, SHANK2, LNX1, TJP1, DLG3, DLG5, PDZD4, AHNAK, DLG1	501	150	10071	1.74216	1	0.97344	61.8737
GPATCH8																INTERPRO	IPR001478:PDZ domain	13	1.31313	0.0734111	SNX27, MPDZ, PREX2, SLC9A3R1, SLC9A3R2, SHANK2, LNX1, TJP1, DLG3, DLG5, PDZD4, AHNAK, DLG1	895	156	18593	1.73119	1	0.975475	71.7081
KIAA0930																INTERPRO	IPR008144:Guanylate kinase	4	0.40404	0.086517	TJP1, DLG3, DLG5, DLG1	895	22	18593	3.77715	1	0.983849	77.6533
USP30																UP_SEQ_FEATURE	domain:Guanylate kinase-like	4	0.40404	0.0971396	TJP1, DLG3, DLG5, DLG1	929	24	20063	3.59939	1	0.988544	83.257
MIOS																SMART	SM00072:GuKc	4	0.40404	0.124922	TJP1, DLG3, DLG5, DLG1	501	25	10071	3.21629	1	0.954949	83.2202
GOLIM4																INTERPRO	IPR008145:Guanylate kinase/L-type calcium channel	4	0.40404	0.127194	TJP1, DLG3, DLG5, DLG1	895	26	18593	3.19605	1	0.992102	89.4896
PIGA																GOTERM_BP_DIRECT	GO:0045197~establishment or maintenance of epithelial cell apical/basal polarity	3	0.30303	0.133959	DLG3, DLG5, DLG1	835	13	16787	4.63943	1	0.997605	92.4188
TBCEL																UP_KEYWORDS	SH3 domain	11	1.11111	0.514882	SH3GL3, OSTF1, TJP1, PRMT2, LASP1, BCAR1, DLG3, DLG5, ABL2, DLG1, MATK	935	215	20568	1.12547	1	0.877454	99.9961
r_L1P3
C14orf80																Annotation Cluster 12	Enrichment Score: 1,2400535143758231
THEM4																Category	Term	Count	%	PValue	Genes	List Total	Pop Hits	Pop Total	Fold Enrichment	Bonferroni	Benjamini	FDR
RBM38																GOTERM_BP_DIRECT	GO:0098609~cell-cell adhesion	21	2.12121	0.0520556	F11R, SLC3A2, DOCK9, SLC9A3R2, CHMP2B, TJP1, LASP1, RARS, RPL34, CAPG, USO1, EXOC3, RANBP1, NOP56, RUVBL1, ERC1, RAB10, EEF1D, AHNAK, NUDC, UNC45A	835	272	16787	1.55216	1	0.994252	61.6651
PSD3																GOTERM_MF_DIRECT	GO:0098641~cadherin binding involved in cell-cell adhesion	22	2.22222	0.0562066	F11R, SLC3A2, DOCK9, SLC9A3R2, CHMP2B, TJP1, LASP1, RARS, RPL34, CAPG, USO1, EXOC3, RANBP1, NOP56, RUVBL1, ERC1, RAB10, EEF1D, AHNAK, NUDC, DLG1, UNC45A	816	290	16313	1.51659	1	0.973045	59.6024
SEC31B																GOTERM_CC_DIRECT	GO:0005913~cell-cell adherens junction	23	2.32323	0.0651006	F11R, SLC3A2, DOCK9, SLC9A3R2, CHMP2B, TJP1, LASP1, RARS, RPL34, CAPG, USO1, EXOC3, RANBP1, NOP56, DLG5, RUVBL1, ERC1, RAB10, EEF1D, NUDC, AHNAK, DLG1, UNC45A	878	323	18202	1.47622	1	0.779812	62.6675
SALL2
EFNB2																Annotation Cluster 13	Enrichment Score: 1,1962749982655323
POLR3GL																Category	Term	Count	%	PValue	Genes	List Total	Pop Hits	Pop Total	Fold Enrichment	Bonferroni	Benjamini	FDR
NXN																GOTERM_MF_DIRECT	GO:0070034~telomerase RNA binding	4	0.40404	0.0427694	DKC1, SMG7, NHP2, TERT	816	16	16313	4.99786	1	0.989441	49.5855
NF1																GOTERM_BP_DIRECT	GO:0007004~telomere maintenance via telomerase	4	0.40404	0.0571319	DKC1, SMG7, NHP2, TERT	835	18	16787	4.4676	1	0.994263	65.1847
RDBP																GOTERM_CC_DIRECT	GO:0005697~telomerase holoenzyme complex	4	0.40404	0.0777432	DKC1, SMG7, NHP2, TERT	878	21	18202	3.9488	1	0.802972	69.4129
ZNF37BP																UP_KEYWORDS	Dyskeratosis congenita	3	0.30303	0.0863428	DKC1, NHP2, TERT	935	11	20568	5.99942	1	0.500412	71.8114
KCTD1
TRIM8																Annotation Cluster 14	Enrichment Score: 1,1812527650866236
EHBP1																Category	Term	Count	%	PValue	Genes	List Total	Pop Hits	Pop Total	Fold Enrichment	Bonferroni	Benjamini	FDR
FIP1L1																UP_SEQ_FEATURE	domain:RBD-FIP	3	0.30303	0.0283125	RAB11FIP2, ERC1, RAB11FIP1	929	6	20063	10.7982	1	0.883235	39.487
HOXA3																INTERPRO	IPR019018:Rab-binding domain FIP-RBD	3	0.30303	0.0304427	RAB11FIP2, ERC1, RAB11FIP1	895	6	18593	10.3872	1	0.906893	40.0677
TNFAIP8L2-SCNM1																GOTERM_MF_DIRECT	GO:0017137~Rab GTPase binding	9	0.909091	0.331727	C9ORF72, RAB11FIP2, SGSM2, TBC1D9, ATP6AP1, ERC1, GOLGA5, RAB11FIP1, UNC13B	816	131	16313	1.37346	1	0.993497	99.8192
TXNDC15
FAM179B																Annotation Cluster 15	Enrichment Score: 1,1338649946887407
r_MER41C																Category	Term	Count	%	PValue	Genes	List Total	Pop Hits	Pop Total	Fold Enrichment	Bonferroni	Benjamini	FDR
ELL																GOTERM_MF_DIRECT	GO:0000149~SNARE binding	8	0.808081	0.00576133	SYT1, STX1A, STX4, STX3, VAMP8, TRIM9, EXOC3, TSNARE1	816	44	16313	3.6348	0.995546	0.83547	8.65561
AK3																SMART	SM00503:SynN	4	0.40404	0.00816235	STX1A, STX4, STX3, TSNARE1	501	9	10071	8.93413	0.915849	0.709913	10.3836
SMG7																INTERPRO	IPR006011:Syntaxin, N-terminal	4	0.40404	0.0175938	STX1A, STX4, STX3, TSNARE1	895	12	18593	6.92477	1	0.924964	25.4679
RPRD2																GOTERM_BP_DIRECT	GO:0048278~vesicle docking	5	0.505051	0.0251917	SYT1, STX1A, STX4, STX3, TSNARE1	835	23	16787	4.37048	1	0.999727	36.7205
PFKM																GOTERM_CC_DIRECT	GO:0031201~SNARE complex	7	0.707071	0.0380545	SYT1, STX1A, STX4, STX3, VAMP8, NAPA, TSNARE1	878	52	18202	2.79074	1	0.722684	43.3273
NDNL2																INTERPRO	IPR010989:t-SNARE	4	0.40404	0.0604573	STX1A, STX4, STX3, TSNARE1	895	19	18593	4.37354	1	0.969787	64.3953
DTNB																GOTERM_BP_DIRECT	GO:0061025~membrane fusion	6	0.606061	0.0657695	STX1A, STX4, STX3, UBXN2A, USO1, NAPA	835	44	16787	2.74148	1	0.995793	70.4822
PLEKHA5																UP_KEYWORDS	Neurotransmitter transport	5	0.505051	0.0854943	STX1A, STX4, STX3, SLC6A6, SLC6A15	935	37	20568	2.97268	1	0.509953	71.4421
SCARNA13																UP_SEQ_FEATURE	domain:t-SNARE coiled-coil homology	4	0.40404	0.0878827	STX1A, STX4, STX3, TSNARE1	929	23	20063	3.75589	1	0.987113	79.987
CTIF																SMART	SM00397:t_SNARE	4	0.40404	0.103288	STX1A, STX4, STX3, TSNARE1	501	23	10071	3.49596	1	0.962836	76.7373
PLEKHA8																GOTERM_BP_DIRECT	GO:0031629~synaptic vesicle fusion to presynaptic active zone membrane	3	0.30303	0.117049	STX1A, STX4, STX3	835	12	16787	5.02605	1	0.997998	89.276
C1orf86																GOTERM_MF_DIRECT	GO:0005484~SNAP receptor activity	5	0.505051	0.128635	STX1A, STX4, STX3, VAMP8, TSNARE1	816	39	16313	2.563	1	0.979953	88.4384
C16orf70																GOTERM_BP_DIRECT	GO:0017157~regulation of exocytosis	4	0.40404	0.136592	SYT1, RSG1, STX1A, STX4	835	26	16787	3.09295	1	0.997493	92.8218
SMARCD2																INTERPRO	IPR000727:Target SNARE coiled-coil domain	4	0.40404	0.149648	STX1A, STX4, STX3, TSNARE1	895	28	18593	2.96776	1	0.994151	93.1738
ZNF789																INTERPRO	IPR006012:Syntaxin/epimorphin, conserved site	3	0.30303	0.178035	STX1A, STX4, STX3	895	16	18593	3.89518	1	0.996335	96.1096
NAP1L3																GOTERM_CC_DIRECT	GO:0008021~synaptic vesicle	8	0.808081	0.200235	SYP, STON2, HCRT, SYT1, STX1A, STX4, STX3, TRIM9	878	99	18202	1.67525	1	0.910619	96.201
TMTC4																KEGG_PATHWAY	hsa04130:SNARE interactions in vesicular transport	4	0.40404	0.261148	STX1A, STX4, STX3, VAMP8	362	34	6910	2.24569	1	0.893148	98.113
FAM159B																GOTERM_BP_DIRECT	GO:0006906~vesicle fusion	4	0.40404	0.555325	SYT1, VAMP8, SYT3, TSNARE1	835	58	16787	1.3865	1	0.999979	100
RPLP0P2
TSPYL2																Annotation Cluster 16	Enrichment Score: 1,1276308298924183
TLE3																Category	Term	Count	%	PValue	Genes	List Total	Pop Hits	Pop Total	Fold Enrichment	Bonferroni	Benjamini	FDR
EPHA3																UP_KEYWORDS	Ligase	30	3.0303	0.00531208	ASS1, BTRC, GCAT, RNF187, NHLRC1, VARS, MYCBP2, TRIM11, LNX1, ARIH1, TRIM8, TRIM9, WWP1, LARS, RNF31, GARS, EPRS, ATG3, EARS2, TRIM38, TRIM56, RNF115, RNF2, RARS, TRIM32, SIAH1, PIAS1, FARSA, SMURF1, AACS	935	384	20568	1.71858	0.890342	0.129031	7.19676
ANK2																INTERPRO	IPR013083:Zinc finger, RING/FYVE/PHD-type	33	3.33333	0.0201549	RNF187, NHLRC1, MYCBP2, TRIM11, LNX1, FBXL19, ARIH1, TRIM8, TRIM9, TRIM45, RMND5B, RNFT2, ZNF598, KDM5A, PHF20L1, TRAF5, FYCO1, USP33, RNF32, SP100, MEX3A, TRIM38, TRIM56, RNF115, PHF1, ZMIZ2, MTF2, RNF2, ZFYVE28, TRIM32, ASH1L, SIAH1, KDM4A	895	454	18593	1.51003	1	0.932833	28.621
RAB1B																GOTERM_MF_DIRECT	GO:0016874~ligase activity	21	2.12121	0.0613339	BTRC, GCAT, RNF187, NHLRC1, ATG3, MYCBP2, LNX1, TRIM11, ARIH1, TRIM38, TRIM56, RNF115, TRIM8, TRIM9, WWP1, RNF2, TRIM32, SIAH1, PIAS1, SMURF1, RNF31	816	276	16313	1.52109	1	0.962927	62.9074
PEAK1																INTERPRO	IPR017907:Zinc finger, RING-type, conserved site	14	1.41414	0.0643104	RNF187, NHLRC1, TRIM11, LNX1, TRIM56, TRIM38, TRIM8, TRIM9, RNF2, TRIM45, TRIM32, RNFT2, TRAF5, RNF31	895	169	18593	1.72095	1	0.972455	66.7377
PRR16																SMART	SM00184:RING	18	1.81818	0.101956	MEX3A, RNF187, NHLRC1, LNX1, TRIM11, MYCBP2, ARIH1, TRIM56, TRIM38, RNF115, TRIM8, TRIM9, RNF2, TRIM45, RNFT2, TRIM32, TRAF5, RNF32	501	245	10071	1.47687	1	0.972906	76.2708
TTC13																UP_SEQ_FEATURE	zinc finger region:RING-type	16	1.61616	0.114472	MEX3A, NHLRC1, LNX1, TRIM11, TRIM56, TRIM38, RNF115, TRIM8, TRIM9, RNF2, TRIM45, RNFT2, TRIM32, ZNF598, SIAH1, TRAF5	929	230	20063	1.50235	1	0.991573	88.0711
SNORA12																INTERPRO	IPR001841:Zinc finger, RING-type	20	2.0202	0.123599	MEX3A, RNF187, NHLRC1, LNX1, TRIM11, MYCBP2, ARIH1, TRIM38, TRIM56, RNF115, TRIM8, TRIM9, RNF2, TRIM45, RNFT2, TRIM32, ZNF598, SIAH1, TRAF5, RNF32	895	296	18593	1.40367	1	0.992814	88.7493
ZNF148																SMART	SM00336:BBOX	6	0.606061	0.315668	TRIM38, TRIM56, TRIM9, TRIM45, TRIM32, TRIM11	501	75	10071	1.60814	1	0.978037	99.3742
ATP6AP1																INTERPRO	IPR000315:Zinc finger, B-box	6	0.606061	0.369267	TRIM38, TRIM56, TRIM9, TRIM45, TRIM32, TRIM11	895	83	18593	1.50176	1	0.999092	99.9515
FAM21C
r_MLT2B4																Annotation Cluster 17	Enrichment Score: 1,1085140290585669
C11orf31																Category	Term	Count	%	PValue	Genes	List Total	Pop Hits	Pop Total	Fold Enrichment	Bonferroni	Benjamini	FDR
SYT3																GOTERM_CC_DIRECT	GO:0048786~presynaptic active zone	6	0.606061	0.0134173	SYP, PPFIA2, PPFIA3, NANOGNB, ERC1, UNC13B	878	30	18202	4.14624	0.999495	0.498497	17.9399
SRRD																GOTERM_BP_DIRECT	GO:0014047~glutamate secretion	5	0.505051	0.0479803	PPFIA2, PPFIA3, SYT1, STX1A, UNC13B	835	28	16787	3.59003	1	0.994867	58.5992
KIAA1432																KEGG_PATHWAY	hsa04721:Synaptic vesicle cycle	6	0.606061	0.231627	SYT1, AP2A2, STX1A, STX3, NAPA, UNC13B	362	63	6910	1.81794	1	0.910788	96.8452
USP33																GOTERM_BP_DIRECT	GO:0007269~neurotransmitter secretion	5	0.505051	0.246846	PPFIA2, PPFIA3, SYT1, STX1A, UNC13B	835	51	16787	1.971	1	0.999299	99.3807
PHC1
C14orf149																Annotation Cluster 18	Enrichment Score: 1,0754034018523202
IRF2BPL																Category	Term	Count	%	PValue	Genes	List Total	Pop Hits	Pop Total	Fold Enrichment	Bonferroni	Benjamini	FDR
SPR																UP_SEQ_FEATURE	domain:BAH	3	0.30303	0.0619854	TNRC18, ASH1L, RERE	929	9	20063	7.19878	1	0.968238	67.344
C11orf95																INTERPRO	IPR001025:Bromo adjacent homology (BAH) domain	3	0.30303	0.0952691	TNRC18, ASH1L, RERE	895	11	18593	5.66572	1	0.988043	80.9464
MEMO1																SMART	SM00439:BAH	3	0.30303	0.100589	TNRC18, ASH1L, RERE	501	11	10071	5.48231	1	0.981722	75.7829
PDE10A
UHMK1																Annotation Cluster 19	Enrichment Score: 1,0423591027574544
NR2F2																Category	Term	Count	%	PValue	Genes	List Total	Pop Hits	Pop Total	Fold Enrichment	Bonferroni	Benjamini	FDR
CMBL																UP_SEQ_FEATURE	domain:GDPD	3	0.30303	0.0384371	GDE1, GDPD3, GPCPD1	929	7	20063	9.25557	1	0.919841	49.6162
r_LTR66																GOTERM_MF_DIRECT	GO:0008889~glycerophosphodiester phosphodiesterase activity	3	0.30303	0.0571216	GDE1, GDPD3, GPCPD1	816	8	16313	7.49678	1	0.960911	60.2117
TBC1D24																INTERPRO	IPR017946:PLC-like phosphodiesterase, TIM beta/alpha-barrel domain	3	0.30303	0.339916	GDE1, GDPD3, GPCPD1	895	25	18593	2.49292	1	0.998719	99.8971
PPM1D
TNFRSF10D																Annotation Cluster 20	Enrichment Score: 1,0110195039105094
RPUSD1																Category	Term	Count	%	PValue	Genes	List Total	Pop Hits	Pop Total	Fold Enrichment	Bonferroni	Benjamini	FDR
r_U3																UP_KEYWORDS	Cell cycle	40	4.0404	0.0433761	MAD1L1, NBN, ASUN, GNAI2, AURKC, BEX2, CDC73, CDKN2A, TSPYL2, NCAPG2, OIP5, CDK10, NSUN2, PPP2R2D, NUDC, STAG1, CREBL2, ERCC6L, INSM1, ANAPC4, JTB, CDC23, NDC80, GAS1, DCTN3, APPL2, CDC27, ECT2, TACC1, PPM1D, RPS6KA3, FAM64A, MAPK6, RASSF1, SIAH1, RBM38, ARL8B, RUVBL1, HAUS8, PDCD2L	935	646	20568	1.3621	1	0.469848	46.3044
AKAP13																UP_KEYWORDS	Cell division	25	2.52525	0.0697117	MAD1L1, ASUN, GNAI2, AURKC, CDC73, OIP5, NCAPG2, CDK10, NSUN2, PPP2R2D, NUDC, ERCC6L, STAG1, ANAPC4, JTB, CDC23, NDC80, DCTN3, ECT2, CDC27, TACC1, FAM64A, HAUS8, RUVBL1, ARL8B	935	383	20568	1.43589	1	0.510321	63.6979
ZNF518B																UP_KEYWORDS	Mitosis	18	1.81818	0.0799811	MAD1L1, ASUN, ANAPC4, AURKC, JTB, CDC23, NDC80, DCTN3, FAM64A, OIP5, NCAPG2, RUVBL1, HAUS8, NSUN2, PPP2R2D, NUDC, ERCC6L, STAG1	935	258	20568	1.53473	1	0.513601	68.9308
PHC2																GOTERM_BP_DIRECT	GO:0007067~mitotic nuclear division	17	1.71717	0.181179	MAD1L1, ASUN, ANAPC4, JTB, CDC23, NDC80, DCTN3, FAM64A, OIP5, NCAPG2, RUVBL1, HAUS8, NSUN2, PPP2R2D, NUDC, ERCC6L, STAG1	835	250	16787	1.36709	1	0.998387	97.2266
TRIM9																GOTERM_BP_DIRECT	GO:0051301~cell division	22	2.22222	0.201025	MAD1L1, ASUN, GNAI2, BCAR1, ANAPC4, CDC23, NDC80, CDC73, CDC27, TACC1, FAM64A, OIP5, NCAPG2, CDK10, ARL8B, RUVBL1, HAUS8, NSUN2, PPP2R2D, NUDC, STAG1, ERCC6L	835	346	16787	1.2783	1	0.99885	98.2139
FAM116A
GSTO1
NPLOC4
ANKRD13C
SMNDC1
PRRT3
ETV6
USP25
RUNX3
MAN1A2
CCDC41
KIAA0195
STEAP1
RAD21-AS1
PPP2R2D
AP3D1
TIMP3
EXOC3
PHTF2
DUSP5
MRPL42P5
STX3
TTC27
DGCR14
TIMM8A
RNF187
SLC6A6
F2RL1
r_tRNA-Asn-AAC
C14orf23
MXD4
LPPR1
PDE3A
ITGAE
CDH7
CHMP2B
ADRA2C
HMGXB3
PDSS1
CSNK1G1
PDE4A
PHF16
NOTCH2
STON2
COTL1
OXSR1
TCOF1
PREX2
CDKN2A
SLC2A1
SLC6A15
ZNF598
PHLPP1
FBXO11
CDKN2AIPNL
MAP3K7
NEFL
NUDC
PIK3R3
RAP1A
JTB
UCK2
ABL2
RNF2
EPRS
HIF1AN
RAB11FIP2
AP2A2
RELA
ZNF259
NANOGNB
ASUN
SHMT2
PPFIA2
C12orf75
ORAI1
MZT1
ZIC5
RPL10L
RPS29
EIF2B2
CCDC85C
RPS27L
RPL4
RPS17L
SH3GL3
UNC45A
GDE1
GEMIN4
C1QBP
PIGS
AKAP1
MXRA7
DLGAP1
DOK6
CYB5A
MBD3
RPSAP58
PDCD2L
ADI1
RDH14
THUMPD2
GFPT1
FOXI3
UXS1
MAP3K2
HOXD10
HSPD1
C20orf27
DGCR6L
YDJC
NEFH
ATF4
GNL3
ATG3
PFN2
GPR160
USO1
SMAD1
RPS23
MEF2C
PPIP5K2
MCC
LYRM7
CDC23
ETF1
MATR3
PURA
RPS14
SFXN1
NOP16
NHP2
PAK1IP1
SLC29A1
TMEM181
C7orf30
WBSCR22
DNAJC2
AGPAT5
SLC39A14
LAPTM4B
KHDRBS3
CYC1
SIGMAR1
RPS6KA3
GLUD2
r_GA-rich
RHOC
CD9
WBP2
ZNF700
VAMP8
SCAND1
C21orf119
OCIAD2
SPARC
ENPP5
DOLPP1
TMSB15A
TMSB15B
NSDHL
CAPN1
ACAT2
C4orf49
CTSL1
SDR39U1
HMGCL
SDC4
WBP5
SUMF2
IGFBP7
HIST1H2BO
HILPDA
GNG10
CLEC11A
PRMT2
SLC31A1
CREB1
CRHR1
HSPA2
r_MLT1K
S100PBP
CDK10
MPND
TCEAL1
TSTD1
ARMCX3
WWC3
RNF32
GNAI2
SERPINB6
MAGED2
MIR4741
APOF
XRCC2
C6orf115
HIST1H2BK
CA5B
FAM188B
SAT1
NMU
CHMP2A
CALHM2
ZNF230
FBN1
CRELD1
PDCL
SIGLEC11
ITGA7
GPANK1
SMCR7
r_LTR6A
ZDHHC8P1
LAMP2
TM7SF2
CAP2
STX1A
NAGK
C8orf48
C15orf57
ZNF841
NOV
VRK3
ACBD7
SLC25A40
SGK196
GPNMB
BBIP1
LOC100507495
ZNF33B
ZNF100
LINC00087
ASF1B
PIAS1
CDK5RAP3
RAB36
C9orf72
LOC100129794
ZNF836
PIGU
IFI27L1
RBKS
WDR34
DERL3
CAPG
FAM214B
ZNF470
RNASE4
STK36
UGT3A2
TRIM32
CTSL2
NHLRC3
ZNF680
LOC100128788
KIAA0355
COQ4
QRFPR
IQCB1
C17orf28
TMED1
ZNF649
TNFRSF1A
FLNC
TMEM39A
SPATA6
OSTF1
CCBE1
MAVS
LTBP3
SNX16
GOLGA1
MCART6
EFCAB2
VPS39
NCOA3
ZUFSP
GRB7
WDR93
MAD1L1
C4orf33
FBXO8
SYP
ZNF229
B4GALT4
AKR1C2
SNORA48
PLD3
LINC00116
GPRC5C
CYP1A2
FBXL5
PLIN2
KRTDAP
PLA2G7
INSM1
UAP1L1
CD83
WBP4
BTBD10
ZNF396
PPP4R4
ABTB1
ZNF833P
ARHGDIB
LOC400604
TRMU
VIPR1
MLANA
LOC100133315
PHYHD1
TCEAL6
AK1
GPR12
CRIP1
HMX1
MANEA
FAM101B
CCDC146
MANSC1
NR2E1
ADAM1
HOXA2
MOK
PDZD4
NIPAL3
PLA2G6
HCRT
PLTP
HELB
VSIG10
CES3
PFDN6
COL4A5
LYSMD1
DYRK1B
PADI2
NWD1
CLMP
SHANK2
C8orf38
UG0898H09
EFNA4
ARNTL
KRT7
ZNF10
PYCR1
r_(TTTA)n
SMA5
RNF115
PIK3CD
LOC389641
ZNF768
r_(TG)n
r_tRNA-Pro-CCA
r_L1MC3
LOC728743
PHLDB1
AHNAK
r_C-rich
TPGS1
FBXO4
ATP1B1
HCFC2
LOC647859
SEMA4G
CSRNP3
TOP1MT
BTRC
SERGEF
REEP1
SPTLC2
ZDHHC16
C22orf45
ARL17A
ARHGEF18
ZSCAN29
PDE3B
LY6G6D
GPCPD1
VOPP1
XRCC3
LCAT
BAMBI
LOC100507043
AP1B1P1
HLA-DOA
CDC73
PPAPDC2
GCAT
ZNF626
AUTS2
ATOH8
PLXNA2
METTL14
AURKC
TMEM145
MPDZ
TAL2
STX4
DBP
QSOX1
MIR423
SNAR-A6
r_L1ME2
SNAR-A11
SNAR-A5
ARSB
C1orf182
SNAR-B1
HIST1H2AL
TRIM45
THAP7
CHST3
KDM5A
MIR877
PTPRK
C9orf86
r_L1PA8
MFSD5
FAM86A
SNORD18B
DHFRL1
LOC388152
SIAH1
C5orf55
FXR2
KCTD7
CHST14
ITGB1BP2
MBNL2
ACVR2B
THAP10
SLC8A1
OPRK1
FGFBP3
MIR3658
SPECC1
RAP1GDS1
ZCCHC11
HOOK3
RAB11FIP1
ASH1L
LASP1
r_MLT2B3
FYCO1
STK33
JAKMIP2
PGM5P2
SNIP1
PIWIL3
PTGES2
ZNF526
SUV420H1
UBXN2A
r_(CCCCAG)n
TMTC1
LOC283888
WDR77
SPG7
OXSM
FKTN
FREM2
BCAR1
SMURF1
PARG
RNF31
SEC61A1
ZMIZ2
SGSM2
DLG1
TM9SF1
RUFY3
ERC1
ECT2
ZBTB41
MLL2
PLAA
CUEDC1
MRAS
MINPP1
CXXC4
TSPAN33
PSMD3
CREG1
MSRB3
ANKRD30BL
DSP
LOC643988
MALT1
B3GAT3
A1BG
FEM1A
LOC646278
r_AluYf5
OIP5
MRPL11
SUDS3
POLI
SLC3A2
FOXO1
RCOR1
NEU1
r_L1MA1
GABPB1
VAT1
CENPA
PYCRL
WAPAL
GLT8D1
TSPAN7
ZNF74
ARMCX5
SETD1A
GLTP
JAK1
GABRA5
FAM134B
TACC1
GOLGA5
SORD
CNOT6L
SNX27
WWP1
ATP8B2
TOB1
NFS1
PDCD6
CXorf40A
WDR47
CLN5
METTL21D
UBE2Q2
ARL8B
SLITRK5
MARCKS
UBIAD1
FADS3
FAM57A
RNGTT
EIF4EBP2
DCTPP1
TANC1
SNORD47
SNX25
HOXC10
ROCK2
UNC13B
DHCR24
MGEA5
DCBLD2
PRTG
L3MBTL3
CELF2
SCARNA14
TARBP1
SLC9A3R1
SRF
SELRC1
MEX3A
SPRED1
VARS
ASPH
GPN2
MAPK6
MATK
PCDH7
WDR36
RERE
AACS
UBE2H
EHD3
FAM134A
ARHGAP8
C1orf9
INPP5A
ZXDC
NBN
SLC35D1
C16orf91
CDKN2AIP
GAS5
TMEM55B
PITPNC1
NOP56
LOC100507032
LHFPL2
STK17A
JMJD1C
KIF1C
C6orf89
DDAH1
GAL
ARIH1
CDC27
SHISA5
NCAPG2
C8orf33
KDM1A
PPRC1
MYCBP2
ATXN1L
DHX57
GALNT7
TTC1
LOC401397
NADK
RPS8
RBM15
PRKAB2
CCT3
CACYBP
RGS16
ESRRG
DDX21
NPM3
C10orf137
WDR74
AMOTL1
SCARNA12
CLEC2D
TMEM194A
SYT1
KIAA1033
CAMKK2
UBL3
DIS3
NEDD8
MDGA2
PPP2R5E
SLIRP
SERF2
SPG21
TSPAN3
RPS17
AEN
NOMO1
EARS2
MNT
TRPV2
RSAD1
CCDC47
STRA13
RPL17
TIMM21
TSHZ1
FARSA
PDCD5
SLC1A5
MBOAT2
RAB10
USP34
MTHFD2
MRPS5
MKI67IP
GALNT13
AGPS
HSPE1-MOB4
RANBP1
BCRP2
XBP1
DDX17
ARPC4
MINA
RUVBL1
SERP1
KCTD8
RPL34
NSUN2
COX7C
POLR3G
SRP19
AP3S1
HSPA4
FAM53C
HSPA9
UBE2D2
LARS
RARS
THOC3
RMND5B
TFAP2A
XPO5
NDUFAF4
EIF3B
GARS
POM121C
GALNT11
PCM1
ZNF704
TATDN1
EEF1D
ACO1
RPSAP9
AMMECR1
DKC1
r_Tigger3d
F11R
KRT19
GPX4
ZNF880
EPB41L5
ACOT8
PIGP
MSMO1
HLA-DQB1
PTGR1
PNPLA4
TCEAL7
NUP62CL
MLLT11
ARMCX4
DLG3
KHDC1
KDM4A
URM1
HAUS8
NDUFV3
ZNF506
RLN2
TIRAP
DPM2
DECR1
TSPAN31
HLA-F-AS1
ZNF625-ZNF20
MYL12A
LOC642852
PRH1-PRR4
LOC440173
LOC100505876
SERPINB1
BEX2
PARP9
SLC16A4
C1orf133
GATSL2
ZNF43
CUEDC2
WDR5B
C21orf49
C12orf57
DYNLRB1
GDPD3
PTRH1
ASNA1
TMOD1
TRIM38
LOC100129250
STMN1
RDM1
TRIM56
ATCAY
ZMYM6NB
DERA
ALAS1
ZNF254
TFPT
ZNF431
DCTN6
LNX1
HSD17B7P2
PILRB
BMS1P4
FAM18B2-CDRT4
BEX4
TRAF5
EIF4A2
LOC100131234
DHDH
ZNF192
TRMT2B
LENG1
AMN1
FLG
SCAMP4
SEC61A2
SLFN12
SGCB
CCDC103
COPG2
SRR
PLBD1
FAM64A
ASS1
STAG1
NAPA
FLCN
SP100
C10orf35
ZNF527
S1PR3
C19orf55
ZNF714
PLK1S1
MAN1B1
ZBED6
CYB5B
ZNF337
KCTD9
NDC80
DAZAP2
SQRDL
PSMC3IP
MEF2BNB
CYTH2
LOC100130093
MIR3610
CFL1P1
MPPE1
ZNF565
FBLIM1
SBK1
MAGED1
USP54
CNPY4
KCNMB4
MBOAT7
RSPH3
LOC100506207
ZFP1
AHRR
ZNF284
ARMC3
LY6D
CCDC74A
ZNF432
THAP8
TFPI
REM2
EXOC4
OSBPL2
CNN1
LOC100128398
IFT52
BUD13
SUGP1
SPATA7
IQCK
LOC100132707
CCL22
NHLRC1
CATSPER2
PPFIA3
APPL2
RABL3
ERCC6L
FOXP4
KCNH5
TMEM198B
KBTBD12
UGP2
KIAA1161
EMILIN3
KRT19P2
PRKAR2A
LOC100505676
FBXL21
ERAP2
RHBDD3
WNK3
BOC
TMEM53
TPBG
GMCL1P1
ZNF214
RAI2
ZNF45
DNA2
ZNF596
ARMCX2
IFT80
CAMK4
AKTIP
CASP9
MTRNR2L5
INMT
FBXW9

## Sheet: Intersect
Additional file 4: Table S4. Isoform- and haplotype specific gene enrichment of shared DEGs of CCHCR1 cell lines.
Shared DEGs of all clones up&down				KEGG pathways
DEGs			WewbGestalR (min and max number of Gene IDs in the category: 5, 100)					WewbGestalR (min and max number of Gene IDs in the category: 5, 500)						Webgestalt - KEGG pathways									DAVID - default clustering														DAVID - pathways
DKFZp686K1684			ID	Name	#Gene	FDR		ID	Name	#Gene	FDR			PathwayName	#Gene	Statistics							Annotation Cluster 1	Enrichment Score: 4.401451555510349													Category	Term	Count	%	PValue	Genes	List Total	Pop Hits	Pop Total	Fold Enrichment	Bonferroni	Benjamini	FDR
HIST1H2AA			hsa04912	GnRH signaling pathway	13	0.0485		hsa05200	Pathways in cancer	45	0.123			Metabolic pathways	95	C=1130	O=95	E=52.80	R=1.80	rawP=2.96e-08	adjP=2.81e-06		Category	Term	Count	%	PValue	Genes	List Total	Pop Hits	Pop Total	Fold Enrichment	Bonferroni	Benjamini	FDR		REACTOME_PATHWAY	R-HSA-212436:R-HSA-212436	47	2.53506	0.000160917	ZNF19, ZNF208, ZNF554, ZNF79, ZNF486, ZNF583, ZNF559, MED25, ZNF202, ZNF253, ZNF205, ZKSCAN4, ZNF677, ZNF169, ZNF777, ZNF600, ZNF681, ZNF737, ZNF420, ZNF560, ZNF563, ZNF440, ZNF287, ZNF354C, ZNF543, ZNF160, CDK8, ZNF667, ZNF792, ZNF333, ZNF20, ZNF688, ZNF662, ZNF334, ZNF500, PRDM7, ZNF671, ZNF439, ZNF860, ZNF747, MED15, ZNF135, ZNF460, ZNF658B, ZNF416, ZNF256, ZNF484	659	358	8857	1.76448	0.11754	0.11754	0.245778
LOC100505776			hsa00604	Glycosphingolipid biosynthesis - ganglio series	5	0.0485		hsa04020	Calcium signaling pathway	25	0.123			Calcium signaling pathway	24	C=177	O=24	E=8.27	R=2.90	rawP=2.90e-06	adjP=0.0001		INTERPRO	IPR011993:Pleckstrin homology-like domain	64	3.452	1.21519e-06	OSBP, TLN2, PREX1, FERMT1, PLEKHG4B, VEPH1, PLCB3, ARHGAP20, SH2D5, GAB2, AGAP9, GAB3, SNTB1, FRS3, SHC3, PLCB2, AGAP4, IRS4, ANKS1B, IRS2, ROCK1, ARHGEF19, ARHGAP27, ARHGAP24, ARHGAP23, ARHGEF10, MTMR11, EPB41L1, DOK3, FKBP15, GRB14, EPS8L1, SNTG2, PLEK2, EPB41L4A, RTKN, ADAP1, MCF2L2, RASAL1, DAPP1, PTK2B, PLEKHG6, PLEKHG5, PLEKHO1, PLCD1, AFAP1, RANBP3L, FGD3, APBA1, FGD4, RGPD6, ECT2L, NGEF, …	1470	429	18593	1.88693	0.00230378	0.000576443	0.00207651		REACTOME_PATHWAY	R-HSA-2243919:R-HSA-2243919	6	0.323625	0.00070577	BMP1, LOXL3, TLL2, LOXL2, LOXL1, PCOLCE	659	11	8857	7.33094	0.422229	0.239887	1.07378
SNORA54			hsa04750	Inflammatory mediator regulation of TRP channels	13	0.0485		hsa04668	TNF signaling pathway	17	0.123			Pathways in cancer	33	C=326	O=33	E=15.23	R=2.17	rawP=2.96e-05	adjP=0.0009		INTERPRO	IPR001849:Pleckstrin homology domain	42	2.26537	4.6556e-05	OSBP, PLEK2, PREX1, FERMT1, RTKN, PLEKHG4B, ADAP1, MCF2L2, RASAL1, VEPH1, ARHGAP20, DAPP1, AGAP9, GAB2, GAB3, PLEKHG6, PLEKHG5, SNTB1, PLEKHO1, PLCD1, AFAP1, FGD3, AGAP4, FGD4, IRS4, NGEF, IRS2, ROCK1, ARHGEF19, ARHGAP27, ARHGAP24, ARHGAP23, PLEKHA3, DOK3, PLEKHA7, SPTBN2, PHLDB3, SYNGAP1, ARAP2, PHLDB2, GRB14, CDC42BPB	1470	272	18593	1.95305	0.0845736	0.0175178	0.0795256		KEGG_PATHWAY	hsa05200:Pathways in cancer	44	2.37325	0.00221345	TRAF1, FGF5, ADCY7, PTGS2, PGF, FGF11, PML, LPAR2, GNG11, CDH1, MMP2, TCF7L1, EDNRA, FOS, EDNRB, PLCB3, CDKN2B, CASP8, PLEKHG5, TGFA, RARA, RARB, HHIP, RUNX1, EGF, PLCB2, MYC, CSF2RA, AXIN1, FN1, COL4A3, PTGER2, ROCK1, FLT3, MET, FGF23, DAPK2, VEGFC, ADCY9, LPAR6, PDGFRA, MAPK8, WNT11, PTCH2	487	393	6910	1.58858	0.44781	0.44781	2.86821
r_Tigger4			hsa04915	Estrogen signaling pathway	13	0.0485		hsa05202	Transcriptional misregulation in cancer	24	0.123			Cytokine-cytokine receptor interaction	27	C=265	O=27	E=12.38	R=2.18	rawP=0.0001	adjP=0.0024		UP_SEQ_FEATURE	domain:PH	37	1.99569	0.000188825	OSBP, PREX1, FERMT1, RTKN, PLEKHG4B, SLC26A10, MCF2L2, RASAL1, VEPH1, ARHGAP20, DAPP1, AGAP9, GAB2, GAB3, PLEKHG6, PLEKHG5, PLEKHO1, PLCD1, AGAP4, IRS4, NGEF, IRS2, ROCK1, ARHGEF19, ARHGAP27, ARHGAP24, ARHGAP23, PLEKHA3, DOK3, PLEKHA7, SPTBN2, SYNGAP1, PHLDB2, PLCXD2, GRB14, CDC42BPB, SNTG2	1573	245	20063	1.92621	0.524809	0.0601202	0.349749		KEGG_PATHWAY	hsa05202:Transcriptional misregulation in cancer	23	1.24056	0.00326721	SLC45A3, TRAF1, NFKBIZ, LMO2, UTY, FLT3, BAIAP3, MET, PML, NR4A3, ZBTB17, WT1, HIST2H3D, MYCN, NUPR1, HIST1H3D, RARA, RUNX1, TLX3, IGFBP3, MYC, ETV4, HIST1H3I	487	168	6910	1.94253	0.58399	0.355012	4.2068
FMO4			hsa00330	Arginine and proline metabolism	8	0.0793		hsa00604	Glycosphingolipid biosynthesis - ganglio series	5	0.165			MAPK signaling pathway	27	C=268	O=27	E=12.52	R=2.16	rawP=0.0002	adjP=0.0032		SMART	SM00233:PH	42	2.26537	0.000232014	OSBP, PLEK2, PREX1, FERMT1, RTKN, PLEKHG4B, ADAP1, MCF2L2, RASAL1, VEPH1, ARHGAP20, DAPP1, AGAP9, GAB2, GAB3, PLEKHG6, PLEKHG5, SNTB1, PLEKHO1, PLCD1, AFAP1, FGD3, AGAP4, FGD4, IRS4, NGEF, IRS2, ROCK1, ARHGEF19, ARHGAP27, ARHGAP24, ARHGAP23, PLEKHA3, DOK3, PLEKHA7, SPTBN2, PHLDB3, SYNGAP1, ARAP2, PHLDB2, GRB14, CDC42BPB	885	265	10071	1.80357	0.0844	0.0431301	0.320721		KEGG_PATHWAY	hsa04020:Calcium signaling pathway	24	1.2945	0.0033986	NOS1, ADCY7, ERBB4, ADORA2A, MYLK4, OXTR, P2RX5, EDNRA, EDNRB, P2RX7, PLCB3, ADRB1, ADCY9, PDE1B, PTK2B, ADRA1B, RYR1, PDGFRA, CACNA1H, PLCD1, NOS3, PLCB2, MYLK, PTAFR	487	179	6910	1.90242	0.598431	0.262231	4.37249
MAP4K2			hsa04913	Ovarian steroidogenesis	8	0.0793		hsa04921	Oxytocin signaling pathway	21	0.165			Focal adhesion	22	C=200	O=22	E=9.34	R=2.35	rawP=0.0002	adjP=0.0032																REACTOME_PATHWAY	R-HSA-1474228:R-HSA-1474228	13	0.701187	0.010802	CAPN5, BMP1, ADAMTS16, MMP19, CDH1, MMP15, MMP2, CD44, HTRA1, ADAMTS1, TLL2, ADAM15, FN1	659	77	8857	2.2691	0.999784	0.939972	15.3017
KIAA1107			hsa04070	Phosphatidylinositol signaling system	12	0.0793		hsa04933	AGE-RAGE signaling pathway in diabetic complications	15	0.165			Vascular smooth muscle contraction	15	C=116	O=15	E=5.42	R=2.77	rawP=0.0003	adjP=0.0036		Annotation Cluster 2	Enrichment Score: 4.031985461340152													BIOCARTA	h_cardiacEGFPathway:Role of EGF Receptor Transactivation by GPCRs in Cardiac Hypertrophy	6	0.323625	0.0114678	EDNRA, EDNRB, FOS, EDN1, EGF, MYC	132	18	1625	4.10354	0.895721	0.895721	13.419
GHR			hsa05133	Pertussis	10	0.0845		hsa04270	Vascular smooth muscle contraction	17	0.165			NOD-like receptor signaling pathway	10	C=58	O=10	E=2.71	R=3.69	rawP=0.0003	adjP=0.0036		Category	Term	Count	%	PValue	Genes	List Total	Pop Hits	Pop Total	Fold Enrichment	Bonferroni	Benjamini	FDR		REACTOME_PATHWAY	R-HSA-383280:R-HSA-383280	10	0.539374	0.0118333	PGR, VDR, RARG, NR6A1, NR3C2, NR4A2, RARA, NR4A3, RARB, NR5A2	659	51	8857	2.63531	0.999904	0.900969	16.6419
SNORA6			hsa04924	Renin secretion	9	0.0845		hsa04912	GnRH signaling pathway	13	0.342			Glycosphingolipid biosynthesis - ganglio series	5	C=15	O=5	E=0.70	R=7.13	rawP=0.0004	adjP=0.0042		INTERPRO	IPR015880:Zinc finger, C2H2-like	109	5.87918	1.46315e-09	ZNF583, ZNF821, ZNF781, ZNF253, ZIC2, ZNF777, FIZ1, ZNF391, ZNF440, ZNF813, ZNF502, ZNF816, ZNF792, ZNF500, ZNF788, ZNF439, ZNF236, PRDM5, ZNF844, ZNF79, WT1, CASZ1, ZNF420, ZNF423, IKZF5, AEBP2, KLF7, IKZF3, ZBTB47, ZBTB46, KLF10, KLF17, ZSCAN4, KLF15, ZNF497, ZSCAN2, ZNF217, TRPS1, ZNF658B, ZNF416, ZNF876P, ZNF385C, ZNF117, ZFHX2, ZNF19, ZNF85, ZNF208, ZNF83, ZNF292, ZNF486, ZFP41, ZNF80, ZNF82…	1470	762	18593	1.80927	2.77705e-06	2.77705e-06	2.50024e-06		REACTOME_PATHWAY	R-HSA-877300:R-HSA-877300	14	0.755124	0.0126377	CIITA, OASL, CD44, IRF5, TRIM6, PML, IRF2, IRF4, HLA-DPB1, GBP4, TRIM62, PRKCD, PTAFR, HLA-DRA	659	88	8857	2.13819	0.999949	0.861434	17.6735
KCNJ5			hsa05032	Morphine addiction	11	0.0845		hsa04072	Phospholipase D signaling pathway	18	0.342			Adherens junction	11	C=73	O=11	E=3.41	R=3.23	rawP=0.0006	adjP=0.0052		INTERPRO	IPR013087:Zinc finger C2H2-type/integrase DNA-binding domain	103	5.55556	2.39537e-09	ZNF583, ZNF821, ZNF781, ZNF253, ZIC2, ZNF777, FIZ1, ZNF391, ZNF440, ZNF813, ZNF502, ZNF816, ZNF792, ZNF500, ZNF788, ZNF439, ZNF236, PRDM5, ZNF844, ZNF79, WT1, ZNF420, ZNF423, IKZF5, AEBP2, KLF7, IKZF3, ZBTB47, ZBTB46, KLF10, KLF17, ZSCAN4, KLF15, ZNF497, ZSCAN2, ZNF217, ZNF658B, ZNF416, ZNF876P, ZNF117, ZFHX2, ZNF19, ZNF85, ZNF208, ZNF83, ZNF292, ZNF486, ZFP41, ZNF80, ZNF296, ZNF826P, ZFP42, ZNF2…	1470	712	18593	1.82974	4.5464e-06	2.2732e-06	4.09323e-06		REACTOME_PATHWAY	R-HSA-5362517:R-HSA-5362517	6	0.323625	0.0135315	PDK1, RARG, CRABP2, PDK4, RARA, RARB	659	20	8857	4.03202	0.999975	0.828692	18.8057
MAP6			hsa04512	ECM-receptor interaction	10	0.0909		hsa04024	cAMP signaling pathway	23	0.342			Bladder cancer	8	C=42	O=8	E=1.96	R=4.08	rawP=0.0006	adjP=0.0052		INTERPRO	IPR007087:Zinc finger, C2H2	110	5.93312	1.04553e-08	ZNF583, ZNF821, ZNF781, ZNF253, ZIC2, ZNF777, ZNF395, FIZ1, ZNF391, ZNF440, ZNF813, ZNF502, ZNF816, ZNF792, ZNF500, ZNF788, ZNF439, ZNF236, PRDM5, ZNF844, ZNF79, WT1, CASZ1, ZNF420, ZNF423, IKZF5, AEBP2, KLF7, IKZF3, ZBTB47, ZBTB46, KLF10, KLF17, ZSCAN4, KLF15, ZNF497, ZSCAN2, ZNF217, TRPS1, ZNF658B, ZNF416, ZNF876P, ZNF385C, ZNF117, ZFHX2, ZNF19, ZNF85, ZNF208, ZNF83, ZNF292, ZNF486, ZFP41, ZNF8…	1470	799	18593	1.74132	1.9844e-05	6.61471e-06	1.78662e-05		KEGG_PATHWAY	hsa04921:Oxytocin signaling pathway	20	1.07875	0.0146236	ROCK1, ADCY7, PTGS2, MYLK4, PRKAG2, CACNB1, OXTR, KCNJ14, MYL9, KCNJ5, FOS, PLCB3, ADCY9, RYR1, NOS3, MAPK7, PLCB2, PLA2G4B, MYLK, PLA2G4E	487	158	6910	1.79606	0.980708	0.627314	17.5905
TRAF1			hsa00350	Tyrosine metabolism	6	0.0909		hsa04510	Focal adhesion	23	0.37			Neuroactive ligand-receptor interaction	25	C=272	O=25	E=12.71	R=1.97	rawP=0.0011	adjP=0.0087		UP_SEQ_FEATURE	zinc finger region:C2H2-type 4	85	4.58468	5.28285e-08	ZNF19, ZNF85, ZNF83, ZNF292, ZNF583, ZFP41, ZNF80, ZNF296, ZFP42, ZNF202, ZNF253, ZNF205, ZIC2, ZNF677, ZKSCAN4, ZNF777, GLI4, E4F1, ZNF408, FIZ1, ZNF391, ZNF440, ZNF354C, ZNF287, ZNF91, ZNF543, ZNF813, ZNF502, ZNF792, ZNF687, ZNF816, ZNF333, ZNF688, ZNF335, ZNF500, ZNF334, ZNF788, ZNF236, ZNF341, ZNF439, ZNF135, PRDM5, ZFPM1, ZNF276, ZNF554, ZNF844, GLIS3, ZNF79, ZBTB17, ZNF653, WT1, ZNF169, ZNF…	1573	588	20063	1.84378	0.000208123	0.000208123	9.80136e-05		REACTOME_PATHWAY	R-HSA-139910:R-HSA-139910	3	0.161812	0.0157178	DYNLL2, MAPK8, BMF	659	3	8857	13.4401	0.999995	0.827702	21.5142
VN1R2			hsa04920	Adipocytokine signaling pathway	9	0.0909		hsa04010	MAPK signaling pathway	27	0.388			Cell adhesion molecules (CAMs)	15	C=133	O=15	E=6.21	R=2.41	rawP=0.0014	adjP=0.0102		UP_SEQ_FEATURE	zinc finger region:C2H2-type 2	87	4.69256	9.53696e-08	ZNF19, ZNF85, ZNF83, ZNF292, ZNF583, ZFP41, ZNF80, ZNF821, ZNF296, ZFP42, ZNF781, ZNF202, ZNF253, ZNF205, ZNF677, ZKSCAN4, ZNF777, GLI4, ZNF681, E4F1, ZNF408, FIZ1, ZNF391, ZNF440, ZNF354C, ZNF287, ZNF91, ZNF543, ZNF813, ZNF502, ZNF687, ZNF816, ZNF333, ZNF688, ZNF335, ZNF500, ZNF334, ZNF788, ZNF236, ZNF341, ZNF439, ZNF135, ZFPM2, ZFPM1, ZNF276, ZNF554, ZBTB8B, ZNF79, ZBTB17, ZNF653, WT1, ZNF169, …	1573	615	20063	1.80431	0.000375686	0.00018786	0.000176941		KEGG_PATHWAY	hsa04668:TNF signaling pathway	15	0.809061	0.0159613	CXCL1, TRAF1, PTGS2, EDN1, TAB2, TRADD, LIF, BAG4, FOS, CASP8, BCL3, MAPK8, MLKL, MAP3K14, TNFAIP3	487	106	6910	2.00786	0.986595	0.577863	19.0477
DENND2A			hsa04713	Circadian entrainment	11	0.0909		hsa04750	Inflammatory mediator regulation of TRP channels	13	0.388			Wnt signaling pathway	16	C=150	O=16	E=7.01	R=2.28	rawP=0.0018	adjP=0.0122		UP_SEQ_FEATURE	zinc finger region:C2H2-type 5	79	4.26106	2.12535e-07	ZNF19, ZNF85, ZNF83, ZNF292, ZNF583, ZNF80, ZNF296, ZNF202, ZNF253, ZNF205, ZNF677, ZIC2, ZKSCAN4, ZNF777, GLI4, E4F1, ZNF408, FIZ1, ZNF391, ZNF354C, ZNF287, ZNF91, ZNF543, ZNF813, ZNF502, ZNF816, ZNF687, ZNF792, ZNF333, ZNF688, ZNF335, ZNF500, ZNF334, ZNF788, ZNF236, ZNF341, ZNF439, ZNF135, PRDM5, ZNF484, ZNF276, ZNF554, ZNF844, GLIS3, ZNF79, ZNF559, ZBTB17, ZNF653, ZNF169, ZNF600, PRDM14, CASZ1…	1573	550	20063	1.83203	0.000837039	0.000279091	0.000394319		KEGG_PATHWAY	hsa00604:Glycosphingolipid biosynthesis - ganglio series	5	0.269687	0.0176905	ST6GALNAC5, ST6GALNAC3, ST6GALNAC4, B3GALT4, B4GALNT1	487	15	6910	4.72964	0.991633	0.549434	20.8962
PIR-FIGF			hsa00600	Sphingolipid metabolism	7	0.0933		hsa00330	Arginine and proline metabolism	8	0.388			Regulation of actin cytoskeleton	20	C=213	O=20	E=9.95	R=2.01	rawP=0.0025	adjP=0.0158		SMART	SM00355:ZnF_C2H2	109	5.87918	2.13086e-07	ZNF583, ZNF821, ZNF781, ZNF253, ZIC2, ZNF777, FIZ1, ZNF391, ZNF440, ZNF813, ZNF502, ZNF816, ZNF792, ZNF500, ZNF788, ZNF439, ZNF236, PRDM5, ZNF844, ZNF79, WT1, CASZ1, ZNF420, ZNF423, IKZF5, AEBP2, KLF7, IKZF3, ZBTB47, ZBTB46, KLF10, KLF17, ZSCAN4, KLF15, ZNF497, ZSCAN2, ZNF217, TRPS1, ZNF658B, ZNF416, ZNF876P, ZNF385C, ZNF117, ZFHX2, ZNF19, ZNF85, ZNF208, ZNF83, ZNF292, ZNF486, ZFP41, ZNF80, ZNF82…	885	762	10071	1.6278	8.09695e-05	8.09695e-05	0.000294994		KEGG_PATHWAY	hsa04510:Focal adhesion	24	1.2945	0.0178351	COL4A3, MYL5, ROCK1, TLN2, PGF, TNC, MYLK4, MET, ACTN2, COL2A1, PXN, MYL9, ITGA9, VEGFC, PAK3, COL27A1, TNR, PDGFRA, MAPK8, SHC3, EGF, MYLK, FN1, THBS4	487	206	6910	1.65308	0.991957	0.497919	21.049
VDR			hsa04930	Type II diabetes mellitus	7	0.0942		hsa04913	Ovarian steroidogenesis	8	0.388			GnRH signaling pathway	12	C=101	O=12	E=4.72	R=2.54	rawP=0.0027	adjP=0.0160		UP_SEQ_FEATURE	zinc finger region:C2H2-type 3	88	4.74649	2.15629e-07	ZNF19, ZNF85, ZNF83, ZNF292, ZNF583, ZFP41, ZNF826P, ZNF296, ZFP42, ZNF781, ZNF202, ZNF253, ZNF205, ZNF677, ZIC2, ZKSCAN4, ZNF777, GLI4, ZNF408, FIZ1, ZNF391, ZNF440, ZNF354C, ZNF287, ZNF91, ZNF543, ZNF813, ZNF502, ZNF792, ZNF687, ZNF816, ZNF333, ZNF688, ZNF335, ZNF500, ZNF334, ZNF788, ZNF236, ZNF341, ZNF439, ZNF135, ZFPM2, ZFPM1, ZNF276, ZNF554, ZNF844, GLIS3, ZNF79, ZBTB17, ZNF653, WT1, ZNF169,…	1573	636	20063	1.76479	0.000849217	0.000212372	0.000400059		KEGG_PATHWAY	hsa04270:Vascular smooth muscle contraction	16	0.862999	0.0191689	ROCK1, ADCY7, ADORA2A, MYLK4, PRKCH, PRKCD, MYL9, EDNRA, PLCB3, ADCY9, ADRA1B, PLA2G4B, RAMP1, PLCB2, MYLK, PLA2G4E	487	119	6910	1.90775	0.994412	0.477114	22.4454
MIR320E			hsa00360	Phenylalanine metabolism	4	0.0942		hsa04915	Estrogen signaling pathway	13	0.388			Arginine and proline metabolism	8	C=54	O=8	E=2.52	R=3.17	rawP=0.0034	adjP=0.0170		UP_SEQ_FEATURE	zinc finger region:C2H2-type 6	73	3.93743	3.73081e-07	ZNF19, ZNF85, ZNF83, ZNF292, ZNF583, ZNF80, ZNF296, ZNF202, ZNF253, ZNF205, ZNF677, ZKSCAN4, ZNF777, GLI4, E4F1, ZNF408, FIZ1, ZNF391, ZNF440, ZNF354C, ZNF287, ZNF543, ZNF91, ZNF813, ZNF502, ZNF816, ZNF687, ZNF792, ZNF333, ZNF688, ZNF335, ZNF334, ZNF788, ZNF439, ZNF341, ZNF236, ZNF135, PRDM5, ZNF484, ZNF554, ZNF844, ZNF79, ZNF559, ZBTB17, ZNF169, ZNF600, PRDM14, CASZ1, GFI1, ZNF420, ZNF423, ZNF56…	1573	501	20063	1.85846	0.00146886	0.000293945	0.000692182		REACTOME_PATHWAY	R-HSA-140534:R-HSA-140534	5	0.269687	0.0212887	TNFSF10, LY96, CASP8, TLR3, TRADD	659	15	8857	4.48002	1	0.876312	28.039
LOC100507424			hsa04520	Adherens junction	9	0.1								Rheumatoid arthritis	11	C=91	O=11	E=4.25	R=2.59	rawP=0.0034	adjP=0.0170		UP_SEQ_FEATURE	zinc finger region:C2H2-type 7	67	3.61381	1.51092e-06	ZNF19, ZNF85, ZNF83, ZNF292, ZNF583, ZNF80, ZNF202, ZNF253, ZNF205, ZNF677, ZKSCAN4, GLI4, ZNF681, E4F1, ZNF408, FIZ1, ZNF391, ZNF440, ZNF354C, ZNF287, ZNF543, ZNF91, ZNF502, ZNF813, ZNF816, ZNF687, ZNF792, ZNF333, ZNF688, ZNF335, ZNF334, ZNF788, ZNF439, ZNF341, ZNF236, ZNF135, PRDM5, ZNF484, ZNF554, ZNF844, ZNF79, ZNF559, ZBTB17, ZNF169, ZNF600, CASZ1, ZNF420, ZNF560, ZNF423, ZNF563, ZBTB47, ZNF…	1573	463	20063	1.8457	0.00593534	0.000991678	0.00280319		REACTOME_PATHWAY	R-HSA-1296061:R-HSA-1296061	3	0.161812	0.029893	HCN1, HCN2, HCN3	659	4	8857	10.08	1	0.927206	37.1281
r_L1MA10			hsa04971	Gastric acid secretion	9	0.104								Phosphatidylinositol signaling system	10	C=78	O=10	E=3.64	R=2.74	rawP=0.0034	adjP=0.0170		UP_SEQ_FEATURE	zinc finger region:C2H2-type 8	61	3.29018	7.09781e-06	ZNF19, ZNF85, ZNF83, ZNF292, ZNF583, ZNF202, ZNF253, ZNF205, ZNF677, ZNF681, E4F1, ZNF408, FIZ1, ZNF391, ZNF440, ZNF354C, ZNF287, ZNF543, ZNF91, ZNF502, ZNF813, ZNF816, ZNF687, ZNF792, ZNF333, ZNF335, ZNF334, ZNF788, ZNF439, ZNF341, ZNF236, ZNF135, PRDM5, ZNF484, ZNF554, ZNF844, ZNF79, ZNF559, ZBTB17, ZNF169, ZNF600, CASZ1, ZNF420, ZNF560, ZNF423, ZNF563, ZBTB47, ZNF667, ZNF160, ZNF20, ZNF497, ZS…	1573	427	20063	1.82209	0.027578	0.0039871	0.0131679		EC_NUMBER	3.1.4.-	6	0.323625	0.0304408	PDE6B, ENPP6, PDE7B, PDE1B, PDE4B, PDE8A	321	24	4246	3.30685	0.998701	0.998701	32.4334
SNORD58C			hsa04744	Phototransduction	5	0.104								Adipocytokine signaling pathway	9	C=68	O=9	E=3.18	R=2.83	rawP=0.0043	adjP=0.0204		UP_SEQ_FEATURE	zinc finger region:C2H2-type 1	74	3.99137	7.79971e-06	ZNF19, ZNF292, ZNF583, ZFP41, ZNF80, ZNF821, ZNF296, ZFP42, ZNF781, ZNF202, ZNF253, ZNF205, ZNF677, ZKSCAN4, ZNF777, GLI4, E4F1, ZNF408, FIZ1, ZNF391, ZNF354C, ZNF287, ZNF543, ZNF502, ZNF816, ZNF792, ZNF333, ZNF688, ZNF335, ZNF500, ZNF334, ZNF788, ZNF439, ZNF236, ZNF135, PRDM5, ZFPM2, ZFPM1, ZNF276, GLIS3, ZBTB8B, ZNF79, ZBTB17, ZNF653, WT1, ZNF169, CASZ1, GFI1, ZNF420, ZFP91-CNTF, IKZF5, AEBP2, …	1573	554	20063	1.70368	0.0302636	0.003834	0.0144699		REACTOME_PATHWAY	R-HSA-4085001:R-HSA-4085001	7	0.377562	0.0324402	ST6GALNAC5, ST6GALNAC3, ST6GALNAC4, ST6GAL2, ST8SIA6, NEU3, ST6GALNAC2	659	33	8857	2.85092	1	0.92288	39.6056
PIDD			hsa00830	Retinol metabolism	8	0.121								RIG-I-like receptor signaling pathway	9	C=71	O=9	E=3.32	R=2.71	rawP=0.0057	adjP=0.0258		UP_KEYWORDS	Metal-binding	348	18.7702	7.96873e-06	S100A6, PTGS2, ADCY7, S100A7, SYT2, ZNF781, FSTL4, TMPPE, ZNF253, DNASE1L2, USP51, PGR, MAP3K6, PGP, ZNF777, ERAP1, ZNF395, RARA, SAP30L, RARB, FIZ1, ZNF391, S100A2, RARG, CYP1A1, GTPBP6, ROCK1, CRYAB, ZNF502, CYP26A1, ZNF792, OPTN, PCLO, SCEL, ZNF500, ZNF788, ZNF236, PARP12, PRDM5, ZGLP1, ABAT, ADAMTS1, PPP2R3B, MGAT5B, ZNF79, NEK3, PXN, ADAP1, ACE, ARG2, PIR, CASZ1, IKZF5, AGBL2, AEBP2, KLF7, Z…	1595	3637	20568	1.23386	0.00374625	0.00187488	0.0113783		REACTOME_PATHWAY	R-HSA-1251985:R-HSA-1251985	6	0.323625	0.0341409	PGR, NRG4, ERBB4, APH1B, YAP1, TAB2	659	25	8857	3.22561	1	0.914027	41.2087
EMR4P			hsa05230	Central carbon metabolism in cancer	8	0.137								Type II diabetes mellitus	7	C=48	O=7	E=2.24	R=3.12	rawP=0.0066	adjP=0.0285		UP_KEYWORDS	DNA-binding	212	11.4347	8.55365e-06	CDX2, ZNF781, ZNF253, PGR, ZNF777, HIST1H2BM, HIST1H2BI, TIGD2, RARA, ZNF395, TIGD4, RARB, SAP30L, ZNF391, RARG, BARHL2, ZNF502, ZNF792, ZNF500, ZNF788, ZNF236, ZGLP1, PRDM5, ZNF79, T, ACD, CASZ1, NKX2-3, IKZF5, AEBP2, KLF7, IKZF3, ZBTB47, KLF10, KLF17, KLF15, ZSCAN4, ZNF497, ZSCAN2, DLX2, DLX1, ZNF217, CSRNP1, TRPS1, AIRE, ZNF658B, ZNF117, ZFHX2, AHDC1, ZNF19, HLF, ZNF292, ZNF486, ZFP41, ZNF826P…	1595	2055	20568	1.33032	0.00402068	0.00134203	0.0122134		KEGG_PATHWAY	hsa04010:MAPK signaling pathway	27	1.45631	0.0348904	FGF5, IL1R1, CACNB1, FGF11, MAPKAPK3, MAP4K2, HSPA1L, MAP3K6, FOS, BDNF, RRAS, EGF, MYC, IL1A, FGF23, TAB2, DUSP2, NTRK2, PDGFRA, CACNA1H, MAPK8, MAPK8IP1, MAPK7, MAP3K14, PLA2G4B, PLA2G4E, DUSP7	487	255	6910	1.50236	0.999926	0.652683	37.2743
SNORD28			hsa04923	Regulation of lipolysis in adipocytes	7	0.146								ErbB signaling pathway	10	C=87	O=10	E=4.06	R=2.46	rawP=0.0074	adjP=0.0306		UP_KEYWORDS	Zinc	236	12.7292	1.65819e-05	S100A7, ZNF781, ZNF253, USP51, PGR, ZNF777, ERAP1, RARA, ZNF395, RARB, SAP30L, FIZ1, ZNF391, RARG, ROCK1, CRYAB, ZNF502, ZNF792, OPTN, PCLO, SCEL, ZNF500, ZNF788, ZNF236, PARP12, ZGLP1, PRDM5, ADAMTS1, SLC30A10, ZNF79, PXN, ADAP1, ACE, CASZ1, AGBL2, IKZF5, AEBP2, KLF7, IKZF3, ZBTB47, ZBTB46, BMP1, KLF10, ANKMY1, KLF17, RNF207, CSRP1, KLF15, ZSCAN4, ZNF497, ZSCAN2, ZNF217, TRPS1, AIRE, ZNF658B, ZN…	1595	2351	20568	1.29447	0.0077797	0.0015608	0.0236753		REACTOME_PATHWAY	R-HSA-1296072:R-HSA-1296072	8	0.431499	0.0374561	KCNQ5, KCNC4, KCNH6, KCNH2, KCNG3, KCNQ2, KCNA7, KCNG1	659	43	8857	2.50048	1	0.915573	44.2198
ANKAR			hsa05150	Staphylococcus aureus infection	7	0.146								Toll-like receptor signaling pathway	11	C=102	O=11	E=4.77	R=2.31	rawP=0.0082	adjP=0.0315		UP_SEQ_FEATURE	zinc finger region:C2H2-type 9	54	2.91262	4.18957e-05	ZNF85, ZNF19, ZNF83, ZNF292, ZNF583, ZNF253, ZNF677, ZNF681, ZNF408, FIZ1, ZNF391, ZNF440, ZNF354C, ZNF287, ZNF543, ZNF91, ZNF502, ZNF813, ZNF816, ZNF687, ZNF792, ZNF333, ZNF335, ZNF334, ZNF788, ZNF439, ZNF341, ZNF236, ZNF135, PRDM5, ZNF484, ZNF844, ZNF79, ZNF559, ZBTB17, ZNF169, ZNF600, ZNF420, ZNF560, ZNF563, ZBTB47, ZNF160, ZNF667, ZNF20, ZNF497, ZSCAN2, ZNF671, ZNF860, ZNF460, ZNF416, ZNF658B…	1573	385	20063	1.78896	0.152168	0.0181742	0.0777012		KEGG_PATHWAY	hsa04024:cAMP signaling pathway	22	1.18662	0.0375942	HCN2, PTGER2, ROCK1, ADCY7, ADORA2A, FFAR2, OXTR, GABBR2, VIPR2, ADORA1, CNGA1, MYL9, EDNRA, FOS, BDNF, ADRB1, ADCY9, PDE4B, RRAS, MAPK8, HHIP, HCAR1	487	198	6910	1.57655	0.999965	0.641903	39.5434
LOC440700			hsa04622	RIG-I-like receptor signaling pathway	8	0.146								Glycerolipid metabolism	7	C=50	O=7	E=2.34	R=3.00	rawP=0.0083	adjP=0.0315		UP_SEQ_FEATURE	zinc finger region:C2H2-type 10	49	2.64293	5.38468e-05	ZNF85, ZNF83, ZNF583, ZNF79, ZNF559, ZBTB17, ZNF253, ZNF677, ZNF169, ZNF600, ZNF681, ZNF408, ZNF420, FIZ1, ZNF423, ZNF560, ZNF563, ZNF440, ZNF354C, ZNF287, ZNF91, ZNF543, ZNF667, ZNF160, ZNF813, ZNF502, ZNF792, ZNF687, ZNF816, ZNF333, ZNF20, ZNF497, ZSCAN2, ZNF335, ZNF334, ZNF788, ZNF671, ZNF236, ZNF341, ZNF439, ZNF860, ZNF135, PRDM5, ZNF460, ZNF658B, ZNF416, ZNF256, ZNF484, ZNF572	1573	341	20063	1.83277	0.191166	0.0209927	0.0998557		REACTOME_PATHWAY	R-HSA-445355:R-HSA-445355	7	0.377562	0.0419707	MYL5, SORBS1, LMOD1, TRIM72, MYLK, PXN, MYL9	659	35	8857	2.68801	1	0.922905	48.089
MOB3A			hsa05221	Acute myeloid leukemia	7	0.146								Purine metabolism	15	C=162	O=15	E=7.57	R=1.98	rawP=0.0092	adjP=0.0324		GOTERM_MF_DIRECT	GO:0046872~metal ion binding	210	11.3269	0.000142649	ADCY7, PTGS2, ZNF781, TMPPE, POSTN, ZNF253, ZNF777, ZNF395, SAP30L, FIZ1, ZNF391, ROCK1, GTPBP6, CRYAB, ZNF502, ZNF792, OPTN, ZNF500, ZNF788, ZNF236, PARP12, PRDM5, ABAT, ZNF79, MGAT5B, NEK3, ADAP1, ACE, PIR, ARG2, CASZ1, IKZF5, AEBP2, KLF7, IKZF3, ZBTB47, ZBTB46, KLF10, ANKMY1, TREX1, KLF17, KLF15, ACACB, ZSCAN4, ZNF497, ZSCAN2, ZNF217, TRPS1, ZNF658B, CLEC7A, ZNF117, ZFHX2, PLA2G4E, CDC42BPB, Z…	1303	2074	16313	1.26765	0.156738	0.0817073	0.230248		EC_NUMBER	2.4.99.-	4	0.21575	0.0444295	ST6GALNAC5, ST6GALNAC3, ST8SIA6, ST6GALNAC2	321	11	4246	4.80997	0.999943	0.992445	43.8064
r_(GAAAA)n			hsa01522	Endocrine resistance	10	0.146								Malaria	7	C=51	O=7	E=2.38	R=2.94	rawP=0.0092	adjP=0.0324		UP_KEYWORDS	Zinc-finger	180	9.70874	0.000155884	ZNF583, ZNF821, ZNF781, ZNF253, USP51, ZIC2, PGR, ZNF777, AGAP9, LONRF3, RARA, ZNF395, RARB, SAP30L, FIZ1, ZNF391, PHRF1, RARG, ROCK1, ZNF440, NEIL2, ZNF502, ZNF813, ZNF792, ZNF816, OPTN, PCLO, ZNF500, ZNF788, ZNF236, ZNF439, PARP12, ZGLP1, PRDM5, PYGO1, TNFAIP3, ZNF844, ZNF79, ZFAND3, TRIM72, WT1, ADAP1, RASAL1, VDR, GMIP, CASZ1, DDX41, ZNF420, RUNX1, FGD3, FGD4, ZNF423, IKZF5, AEBP2, KLF7, ZBTB…	1595	1783	20568	1.30182	0.0707961	0.0104348	0.222363		REACTOME_PATHWAY	R-HSA-3295583:R-HSA-3295583	6	0.323625	0.0526497	TRPM4, TRPM3, TRPC4, TRPA1, MLKL, TRPM1	659	28	8857	2.88001	1	0.950302	56.266
CD300LG			hsa04012	ErbB signaling pathway	9	0.186								Sphingolipid metabolism	6	C=40	O=6	E=1.87	R=3.21	rawP=0.0101	adjP=0.0343		UP_SEQ_FEATURE	zinc finger region:C2H2-type 12	38	2.04962	0.000217091	ZNF85, ZNF83, ZNF583, ZNF559, ZBTB17, ZNF169, ZNF600, ZNF681, ZNF420, ZNF423, ZNF560, ZNF563, ZNF440, ZNF287, ZNF91, ZNF543, ZNF160, ZNF667, ZNF813, ZNF502, ZNF792, ZNF816, ZNF20, ZNF497, ZSCAN2, ZNF335, ZNF334, ZNF788, ZNF236, ZNF341, ZNF860, ZNF135, PRDM5, ZNF658B, ZNF416, ZNF256, ZNF572, ZNF484	1573	256	20063	1.89326	0.574901	0.0592731	0.402007		KEGG_PATHWAY	hsa04912:GnRH signaling pathway	12	0.647249	0.0533703	PLCB3, GNRH1, ADCY7, ADCY9, PTK2B, MAPK8, MAPK7, PRKCD, PLCB2, MMP2, PLA2G4B, PLA2G4E	487	91	6910	1.87107	1	0.737179	51.3398
r_(TAAAA)n			hsa00340	Histidine metabolism	4	0.189								Tyrosine metabolism	6	C=41	O=6	E=1.92	R=3.13	rawP=0.0114	adjP=0.0373		INTERPRO	IPR001909:Krueppel-associated box	53	2.85868	0.000310184	ZNF85, ZNF208, ZNF19, ZNF83, ZNF583, ZNF486, ZNF202, ZNF253, ZNF205, ZKSCAN4, ZNF677, ZNF777, ZNF878, ZNF681, ZNF737, ZNF440, ZNF287, ZNF354C, ZNF543, ZNF91, ZNF813, ZNF816, ZNF792, ZNF333, ZNF688, ZNF334, ZNF500, ZNF788, PRDM7, ZNF439, ZNF747, ZNF135, ZNF484, ZNF554, ZNF844, ZNF79, ZNF559, ZNF816-ZNF321P, ZNF169, ZNF600, ZNF420, ZNF560, ZNF563, ZNF160, ZNF667, ZNF20, ZNF662, ZNF671, ZNF860, ZNF8…	1470	403	18593	1.66342	0.445019	0.0709592	0.528726		BIOCARTA	h_nuclearRsPathway:Nuclear Receptors in Lipid Metabolism and Toxicity	7	0.377562	0.0568448	VDR, RARG, CYP26A1, RARA, RARB, CYP8B1, ABCG1	132	35	1625	2.46212	0.99999	0.99677	51.8628
NEURL2			hsa04974	Protein digestion and absorption	9	0.19								Staphylococcus aureus infection	7	C=55	O=7	E=2.57	R=2.72	rawP=0.0137	adjP=0.0420		UP_SEQ_FEATURE	zinc finger region:C2H2-type 14	25	1.34844	0.00109417	ZNF85, ZNF83, ZNF287, ZNF160, ZNF667, ZNF813, ZNF502, ZNF816, ZNF20, ZNF497, ZSCAN2, ZNF334, ZNF788, ZNF236, ZNF600, ZNF860, ZNF135, ZNF681, PRDM5, ZNF658B, ZNF420, ZNF256, ZNF484, ZNF560, ZNF423	1573	156	20063	2.04401	0.986612	0.185678	2.01065		KEGG_PATHWAY	hsa00330:Arginine and proline metabolism	8	0.431499	0.0588484	NOS1, GATM, SRM, ARG2, MAOA, MAOB, SMOX, NOS3	487	50	6910	2.27023	1	0.741934	54.9108
SIPA1			hsa05323	Rheumatoid arthritis	9	0.19								Epithelial cell signaling in Helicobacter pylori infection	8	C=68	O=8	E=3.18	R=2.52	rawP=0.0137	adjP=0.0420		UP_SEQ_FEATURE	zinc finger region:C2H2-type 11	40	2.1575	0.00132359	ZNF83, ZNF79, ZNF583, ZNF559, ZNF253, ZBTB17, ZNF681, ZNF420, FIZ1, ZNF423, ZNF563, ZNF440, ZNF287, ZNF354C, ZNF91, ZNF543, ZNF160, ZNF667, ZNF813, ZNF502, ZNF792, ZNF816, ZNF20, ZNF497, ZSCAN2, ZNF335, ZNF334, ZNF236, ZNF439, ZNF341, ZNF860, ZNF135, PRDM5, ZNF460, ZNF658B, ZNF416, ZNF117, ZNF256, ZNF572, ZNF484	1573	301	20063	1.69496	0.994584	0.211167	2.42737		BIOCARTA	h_raccPathway:Ion Channels and Their Functional Role in Vascular Endothelium	5	0.269687	0.0604643	KCNQ5, TRPC4, GUCY1B2, NOS3, KCNQ2	132	19	1625	3.23963	0.999995	0.983004	54.1204
HIST1H2BI			hsa05144	Malaria	6	0.19								Chemokine signaling pathway	16	C=189	O=16	E=8.83	R=1.81	rawP=0.0162	adjP=0.0461		UP_KEYWORDS	Transcription regulation	217	11.7044	0.00242455	CDX2, ZNF781, MED25, ZNF253, PGR, MAMSTR, ZNF777, CRY2, RARA, ZNF395, RARB, SAP30L, FIZ1, ZNF391, RARG, PRAME, BARHL2, ZNF502, ZNF792, ZNF500, ZNF788, ZNF236, MED15, ZGLP1, PRDM5, ZNF79, ERBB4, T, PIR, CASZ1, NKX2-3, IKZF5, AEBP2, KLF7, IKZF3, ZBTB47, ZBTB46, KLF10, KLF17, KLF15, ZSCAN4, ZNF497, ZSCAN2, NOTCH3, YY1AP1, ZNF217, CSRNP1, TRPS1, NOTCH4, HOPX, AIRE, ZNF658B, ZNF117, ZFHX2, ZNF19, HLF,…	1595	2328	20568	1.20201	0.681251	0.0650442	3.40693		KEGG_PATHWAY	hsa00514:Other types of O-glycan biosynthesis	6	0.323625	0.062848	B3GAT1, MGAT5B, ST6GAL2, B3GALT4, GXYLT2, RFNG	487	31	6910	2.74624	1	0.737667	57.3635
SH3PXD2B			hsa04658	Th1 and Th2 cell differentiation	9	0.204								Acute myeloid leukemia	7	C=57	O=7	E=2.66	R=2.63	rawP=0.0165	adjP=0.0461		UP_SEQ_FEATURE	zinc finger region:C2H2-type 13	29	1.56419	0.00260957	ZNF85, ZNF83, ZNF559, ZBTB17, ZNF600, ZNF681, ZNF420, ZNF560, ZNF287, ZNF91, ZNF543, ZNF160, ZNF667, ZNF502, ZNF813, ZNF792, ZNF816, ZNF497, ZNF20, ZSCAN2, ZNF335, ZNF334, ZNF788, ZNF236, ZNF135, PRDM5, ZNF658B, ZNF256, ZNF484	1573	204	20063	1.81316	0.999966	0.307664	4.73226		REACTOME_PATHWAY	R-HSA-5357786:R-HSA-5357786	4	0.21575	0.0666793	USP2, CASP8, TNFAIP3, TRADD	659	13	8857	4.1354	1	0.971972	65.1874
LOC100507377			hsa04213	Longevity regulating pathway - multiple species	7	0.204								TGF-beta signaling pathway	9	C=84	O=9	E=3.92	R=2.29	rawP=0.0165	adjP=0.0461		UP_SEQ_FEATURE	domain:KRAB	42	2.26537	0.00449092	ZNF85, ZNF19, ZNF554, ZNF844, ZNF79, ZNF486, ZNF583, ZNF559, ZNF321P, ZNF202, ZNF253, ZNF205, ZKSCAN4, ZNF677, ZNF169, ZNF777, ZNF420, ZNF563, ZNF440, ZNF287, ZNF354C, ZNF91, ZNF543, ZNF160, ZNF667, ZNF813, ZNF792, ZNF816, ZNF20, ZNF688, ZNF662, ZNF334, ZNF500, ZNF671, ZNF439, ZNF747, ZNF860, ZNF135, ZNF460, ZNF416, ZNF256, ZNF484	1573	343	20063	1.56179	1	0.415733	8.01167		REACTOME_PATHWAY	R-HSA-194840:R-HSA-194840	15	0.809061	0.0679152	RHOJ, ARHGDIG, NGEF, ARHGAP17, ARHGAP24, ARHGAP23, ARHGAP31, ARHGAP20, SYDE2, GMIP, SYDE1, PLEKHG5, ARAP2, FGD3, FGD4	659	122	8857	1.65247	1	0.967139	65.8857
MICAL2			hsa04064	NF-kappa B signaling pathway	9	0.223								ECM-receptor interaction	9	C=85	O=9	E=3.97	R=2.27	rawP=0.0177	adjP=0.0480		SMART	SM00349:KRAB	51	2.75081	0.00462295	ZNF85, ZNF208, ZNF19, ZNF83, ZNF583, ZNF486, ZNF202, ZNF253, ZNF205, ZKSCAN4, ZNF677, ZNF777, ZNF878, ZNF681, ZNF737, ZNF440, ZNF287, ZNF354C, ZNF543, ZNF91, ZNF813, ZNF816, ZNF792, ZNF333, ZNF688, ZNF334, ZNF788, PRDM7, ZNF439, ZNF747, ZNF135, ZNF484, ZNF554, ZNF844, ZNF79, ZNF559, ZNF816-ZNF321P, ZNF169, ZNF600, ZNF420, ZNF560, ZNF563, ZNF160, ZNF667, ZNF20, ZNF671, ZNF860, ZNF862, ZNF460, ZNF4…	885	393	10071	1.47675	0.828092	0.296831	6.21339		KEGG_PATHWAY	hsa01100:Metabolic pathways	100	5.39374	0.0694177	PTGS2, B3GALT4, HIBADH, PGP, ACSS1, PDHA2, NMNAT3, GATM, CYP1A1, SPTLC3, CYP26A1, TAT, NME5, ABAT, MVK, EXTL3, MGAT5B, SRM, ATP6V1B1, CMPK1, G6PC2, CERS1, B3GNT4, ARG2, B4GALT6, LIPT2, ADSSL1, ST6GAL2, MAOA, ACER2, MAOB, MCAT, EPHX2, ACACB, AK7, RIMKLA, FUK, CYP8B1, PLA2G4B, PLA2G4E, NDST3, IMPA2, PNMT, AMT, CYP2S1, ACOT2, PIP5K1B, ACOT4, ST6GALNAC5, PLCB3, ST6GALNAC3, ST6GALNAC4, PTGES, SYNJ2, N…	487	1228	6910	1.15545	1	0.747723	61.1261
HMGN2P46			hsa00010	Glycolysis / Gluconeogenesis	7	0.223																	GOTERM_MF_DIRECT	GO:0003700~transcription factor activity, sequence-specific DNA binding	99	5.33981	0.00668698	JDP2, CDX2, ZNF583, ZNF821, ZIC2, PGR, RARA, ZNF391, RARG, SIX2, VAX2, ZNF816, ZNF792, ZNF500, TCFL5, ZGLP1, ZNF79, SOX5, WT1, T, VDR, BHLHE40, RUNX1, ZNF420, IKZF5, IKZF3, KLF7, KLF10, KLF17, ZSCAN4, GAS7, ZSCAN2, DLX2, ZNF217, CSRNP1, TRPS1, ZNF658B, ZNF117, ZNF19, ZNF85, POU6F1, HLF, ZNF83, FOSL2, ZFP42, E2F8, NR6A1, ZNF202, ZNF205, RFXANK, ZNF677, ZKSCAN4, FOS, BARX1, GLI4, POU5F1, ZNF681, E4…	1303	962	16313	1.2884	0.99967	0.79882	10.2743		KEGG_PATHWAY	hsa04022:cGMP-PKG signaling pathway	18	0.970874	0.074537	IRS4, IRS2, ROCK1, ADCY7, MYLK4, ADORA1, CNGA1, MYL9, EDNRA, EDNRB, PLCB3, ADRB1, ADCY9, ADRA2A, ADRA1B, NOS3, PLCB2, MYLK	487	166	6910	1.53856	1	0.749419	63.8428
LOC729020			hsa00380	Tryptophan metabolism	5	0.223																	UP_KEYWORDS	Transcription	218	11.7584	0.00675648	CDX2, ZNF781, MED25, ZNF253, PGR, MAMSTR, ZNF777, CRY2, RARA, ZNF395, RARB, SAP30L, FIZ1, ZNF391, RARG, PRAME, BARHL2, ZNF502, ZNF792, ZNF500, ZNF788, ZNF236, MED15, ZGLP1, PRDM5, ZNF79, ERBB4, T, PIR, CASZ1, NKX2-3, IKZF5, AEBP2, KLF7, IKZF3, ZBTB47, ZBTB46, KLF10, KLF17, KLF15, ZSCAN4, ZNF497, ZSCAN2, NOTCH3, YY1AP1, ZNF217, CSRNP1, TRPS1, NOTCH4, HOPX, AIRE, ZNF658B, ZNF117, ZFHX2, ZNF19, HLF,…	1595	2395	20568	1.17377	0.958956	0.129625	9.22678		REACTOME_PATHWAY	R-HSA-2453902:R-HSA-2453902	5	0.269687	0.0757584	RDH12, RBP4, RBP1, DHRS9, RDH16	659	22	8857	3.05456	1	0.972698	70.0208
PBX4			hsa00650	Butanoate metabolism	4	0.223																	GOTERM_MF_DIRECT	GO:0003676~nucleic acid binding	100	5.39374	0.00866614	ZNF583, RBM3, ZNF821, ZNF781, ZNF253, ZIC2, ZNF777, RAVER1, FIZ1, ZNF391, ZNF440, GTF2IRD2, ZNF813, ZNF502, ZNF816, ZNF792, ZNF500, ZNF788, PRDM7, ZNF439, ZNF236, PRDM5, ZNF844, ZNF79, WT1, ZNF420, DDX41, ZNF423, AEBP2, KLF7, IKZF3, ZBTB47, ZBTB46, TREX1, ZSCAN2, DDX58, ZNF217, ZNF416, GPATCH3, ZNF385C, ZNF117, ZNF19, ZNF85, ZNF208, ZNF83, ZNF292, ZNF486, ZFP41, CPEB3, ZNF296, ZNF202, ZNF205, ZNF…	1303	982	16313	1.27491	0.99997	0.727508	13.1198		REACTOME_PATHWAY	R-HSA-114508:R-HSA-114508	5	0.269687	0.0757584	DGKA, DGKB, DGKQ, PRKCH, PRKCD	659	22	8857	3.05456	1	0.972698	70.0208
PORCN			hsa04320	Dorso-ventral axis formation	4	0.223																	GOTERM_BP_DIRECT	GO:0006351~transcription, DNA-templated	180	9.70874	0.0199681	JDP2, HMX2, ZNF583, ZNF821, ZNF781, INO80, HOXD1, CBX8, ZNF253, TCEAL2, CBX7, ZIC2, PGR, MAMSTR, ZNF777, CRY2, OLIG1, RARA, ZNF395, OLIG2, RARB, SAP30L, FIZ1, ZNF391, CIITA, SATB1, PRAME, RARG, ZNF440, GTF2IRD2, ZNF502, ZNF813, ZNF792, ZNF816, VAX2, VAX1, ZNF500, ZNF788, HOXD9, ZNF236, ZNF439, PRDM5, ZNF844, ZNF79, ERBB4, VDR, T, CASZ1, TFDP3, BHLHE40, ZNF420, ZNF423, NKX2-3, IKZF5, AEBP2, KLF7, …	1334	1952	16787	1.16041	1	0.933076	31.1805		REACTOME_PATHWAY	R-HSA-5365859:R-HSA-5365859	5	0.269687	0.0757584	ADH4, DHRS9, CYP26A1, SDR16C5, RDH16	659	22	8857	3.05456	1	0.972698	70.0208
LOC728218			hsa05120	Epithelial cell signaling in Helicobacter pylori infection	7	0.223																	UP_SEQ_FEATURE	zinc finger region:C2H2-type 15	18	0.970874	0.0308664	ZNF85, ZNF83, ZNF91, ZNF160, ZNF667, ZNF816, ZNF20, ZNF236, ZNF600, ZNF135, ZNF681, PRDM5, ZNF658B, ZNF420, ZNF256, ZNF484, ZNF423, ZNF560	1573	133	20063	1.72619	1	0.894178	44.1049		REACTOME_PATHWAY	R-HSA-445095:R-HSA-445095	6	0.323625	0.0759898	ANK1, SCN3B, SPTBN2, SCN9A, SCN8A, KCNQ2	659	31	8857	2.6013	1	0.96701	70.1354
LOC100292680																							GOTERM_BP_DIRECT	GO:0006355~regulation of transcription, DNA-templated	138	7.44337	0.0512276	HMX2, ZNF583, CDX2, CRABP2, ZNF781, HOXD1, ZNF253, USP51, ZNF777, OLIG1, ZNF395, RARB, SAP30L, FIZ1, ZNF391, CIITA, SATB1, ZNF440, GTF2IRD2, ZNF813, ZNF502, ZNF792, ZNF816, ZNF500, ZNF788, HOXD9, PRDM7, ZNF236, ZNF439, TCFL5, ZNF844, ZNF79, SOX5, WT1, VDR, MEIS3, PIR, CASZ1, BHLHE40, ZNF420, NKX2-3, IKZF5, ZBTB47, ZBTB46, CELSR2, ZSCAN4, ZNF497, ZSCAN2, GAS7, ABCG1, DLX1, YY1AP1, ZNF217, NOTCH4, …	1334	1511	16787	1.1493	1	0.968738	62.2522		KEGG_PATHWAY	hsa04071:Sphingolipid signaling pathway	14	0.755124	0.0779008	PPP2R3B, ROCK1, PPP2R5B, SPTLC3, SGPP2, ACER2, ADORA1, TRADD, PLCB3, GAB2, CERS1, NOS3, MAPK8, PLCB2	487	120	6910	1.65537	1	0.742945	65.5312
C1QTNF2																							GOTERM_MF_DIRECT	GO:0003677~DNA binding	148	7.98274	0.149805	CDX2, ZNF781, INO80, ANKRD1, DNASE1L2, ZIC2, PGR, HIST1H2BM, MUTYH, ZNF777, CRY2, HIST1H2BI, TIGD2, TIGD4, OLIG1, ZNF395, OLIG2, RARB, SAP30L, ZNF391, CIITA, SATB1, KLLN, RARG, ZNF440, GTF2IRD2, ZNF813, SIX2, ZNF816, ZNF788, ZNF236, ZNF439, TCFL5, TNFAIP3, ZNF844, ZFAND3, SOX5, SYCP2, VDR, T, MEIS3, CASZ1, TFDP3, DDX41, ZNF420, RUNX1, ZNF423, KLF7, ZBTB47, NR4A2, NR4A3, ZNF497, HIST2H3D, OASL, DL…	1303	1701	16313	1.0893	1	0.982408	92.7365		BIOCARTA	h_tollPathway:Toll-Like Receptor Pathway	7	0.377562	0.0793954	FOS, TLR10, LY96, TLR3, MAPK8, MAP3K14, TAB2	132	38	1625	2.26774	1	0.982639	64.4218
C8orf58																							UP_SEQ_FEATURE	zinc finger region:C2H2-type 16	12	0.647249	0.182515	ZNF788, ZNF85, ZNF236, ZNF600, ZNF135, ZNF91, ZNF681, PRDM5, ZNF160, ZNF420, ZNF484, ZNF423	1573	103	20063	1.48597	1	0.998734	97.6219		REACTOME_PATHWAY	R-HSA-5213460:R-HSA-5213460	4	0.21575	0.0803471	TNFSF10, CASP8, MLKL, TRADD	659	14	8857	3.84002	1	0.96746	72.2178
SNAR-G1																							GOTERM_CC_DIRECT	GO:0005634~nucleus	430	23.1931	0.559908	PTGS2, ZNF781, ZNF253, PGR, MAMSTR, ZNF777, HIST1H2BM, HIST1H2BI, TIGD2, ACRC, PDHA2, SMOX, ZNF395, TIGD4, CCNA1, ZNF391, CRYAB, STAG3L1, BARHL2, ZNF502, ZNF792, ZNF500, ZNF788, ZNF236, MAGEE1, MED15, MAPK4, ZGLP1, MAPK8, MAPK7, IL1R1, PPP2R3B, ZNF79, ERBB4, ADAP1, T, RIBC2, PIR, CASZ1, KLF10, KLF17, ZSCAN4, ACACB, KLF15, ZNF497, ZSCAN2, KCNK2, TRPS1, ZNF658B, PARP3, AREG, RGS9, ZNF385C, ZNF117, …	1446	5430	18202	0.996826	1	0.994343	99.9993		KEGG_PATHWAY	hsa04750:Inflammatory mediator regulation of TRP channels	12	0.647249	0.0819166	PTGER2, IL1R1, PLCB3, ADCY7, ADCY9, TRPA1, PRKCH, MAPK8, PRKCD, PLCB2, PLA2G4B, PLA2G4E	487	98	6910	1.73742	1	0.740075	67.4514
SLC7A3																							UP_KEYWORDS	Nucleus	390	21.0356	0.847516	PPP1R26, ZNF781, MED25, ZNF253, PGR, MAMSTR, ZNF777, HIST1H2BM, HIST1H2BI, TIGD2, ACRC, SMOX, ZNF395, TIGD4, CCNA1, ZNF391, CRYAB, STAG3L1, BARHL2, ZNF502, ZNF792, ZNF500, ZNF788, ZNF236, MAGEE1, MED15, MAPK4, ZGLP1, MAPK8, MAPK7, PPP2R3B, ZNF79, ERBB4, ADAP1, T, PIR, CASZ1, KLF10, KLF17, ACACB, ZSCAN4, KLF15, ZNF497, ZSCAN2, ZNF217, TRPS1, ZNF658B, PARP3, ZNF385C, ZNF117, ZNF19, HLF, ZNF292, ZNF…	1595	5234	20568	0.960865	1	0.986714	100		EC_NUMBER	2.7.11.24	4	0.21575	0.0829723	MAPK4, MAPK15, MAPK8, MAPK7	321	14	4246	3.77926	1	0.997986	66.6632
FLJ43879																																					KEGG_PATHWAY	hsa04512:ECM-receptor interaction	11	0.593312	0.0833634	COL4A3, ITGA9, SDC1, GP6, CD44, TNR, COL27A1, TNC, COL2A1, FN1, THBS4	487	87	6910	1.794	1	0.726374	68.1186
ATP6V1G2-DDX39B																							Annotation Cluster 3	Enrichment Score: 2.4817115045342675													KEGG_PATHWAY	hsa04915:Estrogen signaling pathway	12	0.647249	0.0866451	HSPA1L, KCNJ5, FOS, PLCB3, ADCY7, ADCY9, NOS3, GABBR2, SHC3, PRKCD, PLCB2, MMP2	487	99	6910	1.71987	1	0.721509	69.5855
TMEM191A																							Category	Term	Count	%	PValue	Genes	List Total	Pop Hits	Pop Total	Fold Enrichment	Bonferroni	Benjamini	FDR		REACTOME_PATHWAY	R-HSA-5673001:R-HSA-5673001	14	0.755124	0.0885346	FGF5, IRS2, NRG4, IL2RA, KLB, ERBB4, FGF23, ACTN2, SPTBN2, PDGFRA, FRS3, SHC3, EGF, CSF2RA	659	116	8857	1.62208	1	0.972716	75.7686
SNORD119																							UP_SEQ_FEATURE	repeat:ANK 5	25	1.34844	0.000271437	ANKRD20A1, ASB13, ANKRD1, ANKRD31, ASB16, RFXANK, ANK1, PPP1R16A, POTEM, BCL3, ANKDD1A, CASKIN1, ANKS1B, NFKBIZ, FANK1, ANKMY1, ANKAR, SHANK3, ANKRD42, NOTCH3, ASB9, INVS, NOTCH4, ANKRD20A4, ANKRD20A3	1573	142	20063	2.24553	0.656857	0.0688243	0.502404		KEGG_PATHWAY	hsa04621:NOD-like receptor signaling pathway	8	0.431499	0.0889574	CARD9, NOD1, MEFV, CASP8, MAPK8, NLRP3, TNFAIP3, TAB2	487	55	6910	2.06384	1	0.713042	70.5814
SLC24A2																							UP_SEQ_FEATURE	repeat:ANK 4	28	1.51025	0.000331516	ANKRD20A1, ABTB2, ASB13, ANKRD1, ANKRD31, ASB16, RFXANK, ANK1, CDKN2B, PPP1R16A, POTEM, BCL3, ANKDD1A, CASKIN1, NFKBIZ, ANKS1B, FANK1, ANKMY1, ANKAR, ANKRD42, SHANK3, NOTCH3, ASB9, ANKRD23, INVS, NOTCH4, ANKRD20A4, ANKRD20A3	1573	170	20063	2.10076	0.729204	0.0739679	0.61328		REACTOME_PATHWAY	R-HSA-447043:R-HSA-447043	3	0.161812	0.0901494	ANK1, CNTN1, CNTNAP1	659	7	8857	5.76003	1	0.969669	76.4168
LOC283335																							UP_SEQ_FEATURE	repeat:ANK 3	31	1.67206	0.000782832	ANKRD20A1, ANKRD9, ABTB2, ANKRD1, ASB13, ANKRD31, ASB16, RFXANK, LUZP6, ANK1, CDKN2B, PPP1R16A, POTEM, ANKRD37, BCL3, ANKDD1A, CASKIN1, NFKBIZ, ANKS1B, ANKMY1, FANK1, ANKAR, ANKRD42, SHANK3, NOTCH3, ASB9, ANKRD23, INVS, NOTCH4, ANKRD20A4, ANKRD20A3	1573	207	20063	1.91011	0.954296	0.157533	1.44246		REACTOME_PATHWAY	R-HSA-392154:R-HSA-392154	3	0.161812	0.0901494	NOS1, GUCY1B2, NOS3	659	7	8857	5.76003	1	0.969669	76.4168
TAP2																							UP_SEQ_FEATURE	repeat:ANK 2	33	1.77994	0.00300982	ANKRD20A1, ANKRD9, ABTB2, ANKRD1, ASB13, ANKRD31, ASB16, RFXANK, LUZP6, ANK1, CDKN2B, PPP1R16A, POTEM, ANKRD37, BCL3, ANKDD1A, AGAP4, CASKIN1, NFKBIZ, ANKS1B, TRPC4, ANKMY1, FANK1, ANKAR, ANKRD42, SHANK3, NOTCH3, ASB9, ANKRD23, INVS, NOTCH4, ANKRD20A4, ANKRD20A3	1573	245	20063	1.71797	0.999993	0.326917	5.43908		REACTOME_PATHWAY	R-HSA-5694530:R-HSA-5694530	6	0.323625	0.094185	MIA3, SEC24B, COL7A1, FOLR1, TGFA, AREG	659	33	8857	2.44365	1	0.969611	77.9665
TNFRSF25																							UP_KEYWORDS	ANK repeat	34	1.83387	0.00441791	ANKRD20A1, ANKRD9, ABTB2, ANKRD1, ASB13, ANKRD31, ASB16, RFXANK, ANK1, AGAP9, CDKN2B, PPP1R16A, POTEM, ANKRD37, BCL3, ANKDD1A, AGAP4, CASKIN1, NFKBIZ, ANKS1B, TRPC4, TRPA1, ANKMY1, FANK1, ANKAR, ANKRD42, SHANK3, NOTCH3, ASB9, ANKRD23, INVS, NOTCH4, ANKRD20A4, ANKRD20A3	1595	264	20568	1.66076	0.875748	0.0945352	6.12676		REACTOME_PATHWAY	R-HSA-1474244:R-HSA-1474244	4	0.21575	0.0951117	COL4A3, COL7A1, COL2A1, FN1	659	15	8857	3.58402	1	0.965828	78.3087
RNU5D-1																							UP_SEQ_FEATURE	repeat:ANK 1	32	1.726	0.00522371	ANKRD20A1, ANKRD9, ABTB2, ANKRD1, ASB13, ANKRD31, ASB16, RFXANK, LUZP6, ANK1, PPP1R16A, POTEM, ANKRD37, BCL3, ANKDD1A, AGAP4, CASKIN1, NFKBIZ, ANKS1B, TRPC4, ANKMY1, FANK1, ANKAR, ANKRD42, SHANK3, NOTCH3, ASB9, ANKRD23, INVS, NOTCH4, ANKRD20A4, ANKRD20A3	1573	244	20063	1.67274	1	0.445441	9.25986		REACTOME_PATHWAY	R-HSA-2214320:R-HSA-2214320	4	0.21575	0.0951117	COL4A3, BMP1, COL7A1, TLL2	659	15	8857	3.58402	1	0.965828	78.3087
SYPL2																							INTERPRO	IPR020683:Ankyrin repeat-containing domain	34	1.83387	0.00619374	ANKRD20A1, ANKRD9, ABTB2, ANKRD1, ASB13, ANKRD31, ASB16, RFXANK, ANK1, AGAP9, CDKN2B, PPP1R16A, POTEM, ANKRD37, BCL3, ANKDD1A, AGAP4, CASKIN1, NFKBIZ, ANKS1B, TRPC4, TRPA1, ANKMY1, FANK1, ANKAR, ANKRD42, SHANK3, NOTCH3, ASB9, ANKRD23, INVS, NOTCH4, ANKRD20A4, ANKRD20A3	1470	265	18593	1.6228	0.999992	0.544405	10.0727		KEGG_PATHWAY	hsa00350:Tyrosine metabolism	6	0.323625	0.0957937	PNMT, ADH4, MAOA, MAOB, TAT, ALDH3B1	487	35	6910	2.43238	1	0.723376	73.3521
TCF7L1																							UP_SEQ_FEATURE	repeat:ANK 6	16	0.862999	0.0100212	CASKIN1, ANKS1B, NFKBIZ, FANK1, ANKMY1, ASB13, ANKRD31, ASB16, ANKRD42, SHANK3, ASB9, ANK1, INVS, ANKRD20A4, BCL3, ANKDD1A	1573	99	20063	2.06135	1	0.611254	17.0443		KEGG_PATHWAY	hsa05231:Choline metabolism in cancer	12	0.647249	0.0965956	DGKA, FOS, SLC44A1, DGKB, DGKQ, SLC44A4, PDGFRA, PIP5K1B, MAPK8, EGF, PLA2G4B, PLA2G4E	487	101	6910	1.68581	1	0.709888	73.6608
FLJ38109																							INTERPRO	IPR002110:Ankyrin repeat	32	1.726	0.0108734	ANKRD20A1, ANKRD9, ABTB2, ANKRD1, ASB13, ANKRD31, ASB16, RFXANK, ANK1, PPP1R16A, POTEM, ANKRD37, BCL3, ANKDD1A, AGAP4, CASKIN1, NFKBIZ, ANKS1B, TRPC4, TRPA1, ANKMY1, FANK1, ANKAR, ANKRD42, SHANK3, NOTCH3, ASB9, ANKRD23, INVS, NOTCH4, ANKRD20A4, ANKRD20A3	1470	255	18593	1.58724	1	0.645672	17.0409
RILP																							SMART	SM00248:ANK	31	1.67206	0.046139	ANKRD20A1, ABTB2, ANKRD1, ASB13, ANKRD31, ASB16, RFXANK, ANK1, PPP1R16A, POTEM, ANKRD37, BCL3, ANKDD1A, AGAP4, CASKIN1, NFKBIZ, ANKS1B, TRPC4, TRPA1, FANK1, ANKMY1, ANKAR, ANKRD42, SHANK3, NOTCH3, ASB9, ANKRD23, INVS, NOTCH4, ANKRD20A4, ANKRD20A3	885	249	10071	1.41674	1	0.722562	48.0012
SLC25A45
FAM81A																							Annotation Cluster 4	Enrichment Score: 2.2787170407241493
CSRNP1																							Category	Term	Count	%	PValue	Genes	List Total	Pop Hits	Pop Total	Fold Enrichment	Bonferroni	Benjamini	FDR
DMRT1																							UP_KEYWORDS	Ion channel	51	2.75081	3.30822e-05	CALHM1, KCNC4, SCN3B, GRIK4, KCNJ14, KCNIP3, GPR89B, KCNQ5, KCNK5, KCNG3, KCNQ2, KCNG1, GPR89A, TRPM4, TRPM3, TRPA1, CNGA1, TRPM1, CLIC5, RYR1, KCNH6, PLLP, KCNH2, FXYD3, TMEM63A, CACNB1, KCNA7, TMEM63C, TMEM63B, SCN9A, HTR3A, HCN3, SCNN1D, KCNE3, TMC7, HCN1, HCN2, TMC6, GABRE, TRPC4, TMC5, KCNK2, P2RX5, KCNJ5, P2RX7, CYBB, KCNN3, CACNA1H, SCN8A, CHRNA10, CHRNE	1595	357	20568	1.84219	0.0154612	0.00259363	0.0472291
DISC1																							INTERPRO	IPR005821:Ion transport domain	21	1.13269	0.000243144	HCN1, TRPM4, TRPM3, HCN2, KCNC4, TRPC4, TRPA1, KCNA7, CNGA1, TRPM1, KCNQ5, RYR1, SCN9A, KCNH6, CACNA1H, SCN8A, KCNH2, KCNQ2, KCNG3, HCN3, KCNG1	1470	107	18593	2.48238	0.36969	0.063808	0.414675
PLA2G4B																							UP_KEYWORDS	Voltage-gated channel	25	1.34844	0.000531563	KCNC4, SCN3B, CACNB1, KCNA7, KCNJ14, KCNIP3, GPR89B, KCNQ5, KCNK5, SCN9A, KCNG3, KCNQ2, HCN3, KCNG1, KCNE3, GPR89A, HCN1, HCN2, KCNJ5, CYBB, CLIC5, KCNH6, CACNA1H, SCN8A, KCNH2	1595	150	20568	2.14922	0.221536	0.0247323	0.756368
DPY19L2P1																							GOTERM_MF_DIRECT	GO:0005249~voltage-gated potassium channel activity	14	0.755124	0.000632765	HCN1, HCN2, KCNC4, KCNA7, CNGA1, KCNQ5, KCNK5, KCNH6, HTR3A, KCNQ2, KCNH2, HCN3, KCNG1, KCNE3	1303	59	16313	2.97075	0.530644	0.172295	1.01755
POU6F1																							UP_KEYWORDS	Potassium channel	15	0.809061	0.00147236	HCN1, HCN2, KCNC4, KCNA7, KCNK2, KCNIP3, KCNQ5, KCNK5, KCNH6, KCNQ2, KCNG3, KCNH2, HCN3, KCNG1, KCNE3	1595	74	20568	2.61391	0.500423	0.0519842	2.08201
PIN1P1																							GOTERM_BP_DIRECT	GO:0034765~regulation of ion transmembrane transport	19	1.02481	0.00278299	CALHM1, HCN1, HCN2, KCNC4, KCNA7, KCNJ14, KCNJ5, KCNQ5, GPR89B, CYBB, CLIC5, KCNK5, SCN9A, KCNH6, CACNA1H, SCN8A, KCNQ2, KCNG3, HCN3	1334	111	16787	2.15401	0.99998	0.787307	5.03208
TRPM4																							UP_KEYWORDS	Potassium	20	1.07875	0.00497346	HCN1, HCN2, KCNC4, KCNK2, KCNA7, KCNJ14, KCNIP3, KCNJ5, KCNQ5, SLC24A2, KCNK5, KCNH6, KCNH2, KCNQ2, KCNG3, IMPDH1, HCN3, KCNG1, IMPDH2, KCNE3	1595	129	20568	1.99927	0.904473	0.101243	6.87199
LOC253039																							GOTERM_BP_DIRECT	GO:0071805~potassium ion transmembrane transport	19	1.02481	0.00705031	HCN1, HCN2, KCNC4, SLC9A4, SLC9A2, KCNA7, KCNK2, CNGA1, KCNIP3, KCNQ5, KCNN3, KCNK5, KCNH6, KCNH2, KCNQ2, KCNG3, HCN3, KCNG1, KCNE3	1334	121	16787	1.97599	1	0.91798	12.2853
WNK4																							UP_KEYWORDS	Potassium transport	18	0.970874	0.00800681	HCN1, HCN2, KCNC4, KCNA7, KCNK2, KCNJ14, KCNIP3, KCNJ5, KCNQ5, SLC24A2, KCNK5, KCNH6, KCNH2, KCNQ2, KCNG3, HCN3, KCNG1, KCNE3	1595	116	20568	2.00099	0.977323	0.14595	10.8449
CD99P1																							GOTERM_CC_DIRECT	GO:0008076~voltage-gated potassium channel complex	15	0.809061	0.00923051	HCN2, KCNC4, KCNA7, KCNK2, KCNJ14, KCNIP3, KCNJ5, KCNQ5, CNTNAP2, CNTNAP1, KCNH2, KCNQ2, KCNG3, KCNG1, KCNE3	1446	88	18202	2.14565	0.991723	0.909025	12.5557
POPDC3																							UP_SEQ_FEATURE	short sequence motif:Selectivity filter	11	0.593312	0.012318	TRPM4, KCNJ5, KCNQ5, KCNC4, KCNH6, KCNH2, KCNG3, KCNQ2, KCNA7, KCNJ14, KCNG1	1573	57	20063	2.46142	1	0.66217	20.5433
MIR3620																							GOTERM_MF_DIRECT	GO:0005251~delayed rectifier potassium channel activity	7	0.377562	0.0632913	KCNQ5, KCNC4, KCNH2, KCNG3, KCNQ2, KCNA7, KCNG1	1303	36	16313	2.43436	1	0.950466	65.2321
FILIP1L																							UP_SEQ_FEATURE	region of interest:Segment H5 (pore-forming)	6	0.323625	0.0637098	KCNQ5, KCNH6, KCNH2, KCNG3, KCNQ2, KCNG1	1573	28	20063	2.73313	1	0.977946	70.5169
FAM124A																							GOTERM_MF_DIRECT	GO:0005267~potassium channel activity	7	0.377562	0.070674	HCN1, KCNC4, KCNK5, KCNQ2, KCNK2, KCNG1, KCNIP3	1303	37	16313	2.36857	1	0.956202	69.405
ST6GAL2																							GOTERM_BP_DIRECT	GO:0006813~potassium ion transport	7	0.377562	0.653971	KCNJ5, HCN1, KCNC4, SLC24A2, KCNK5, KCNQ2, KCNG1	1334	83	16787	1.0613	1	0.999998	100
CRAT
ENPP6																							Annotation Cluster 5	Enrichment Score: 2.1939159420829326
PACSIN3																							Category	Term	Count	%	PValue	Genes	List Total	Pop Hits	Pop Total	Fold Enrichment	Bonferroni	Benjamini	FDR
NFIX																							INTERPRO	IPR000742:Epidermal growth factor-like domain	37	1.99569	6.57149e-05	NRG4, PTGS2, TNC, LTBP4, JAG2, CNTNAP3B, SCARF2, NAGPA, HMCN1, TNR, DNER, TGFA, CNTNAP2, CNTNAP1, HHIP, EGF, THBS4, SVEP1, BMP1, EGFL7, NRXN3, SCUBE2, LRP1B, NOTCH2NL, CELSR3, CELSR2, NOTCH3, SNED1, STAB1, NOTCH4, FBLN7, ADAM19, FCGBP, AREG, TLL2, LRP5, ADAM15	1470	231	18593	2.02592	0.117266	0.0205739	0.112235
LOC728739																							UP_KEYWORDS	EGF-like domain	36	1.94175	0.000184327	NRG4, TNC, LTBP4, JAG2, CNTNAP3B, SCARF2, NAGPA, HMCN1, TNR, DNER, TGFA, CNTNAP2, CNTNAP1, HHIP, EGF, THBS4, SVEP1, BMP1, EGFL7, NRXN3, SCUBE2, LRP1B, NOTCH2NL, CELSR3, CELSR2, HYAL4, NOTCH3, SNED1, STAB1, NOTCH4, FBLN7, ADAM19, AREG, TLL2, LRP5, ADAM15	1595	238	20568	1.95055	0.0831633	0.0107946	0.262886
EPS8L1																							UP_SEQ_FEATURE	domain:EGF-like 9	9	0.485437	0.000328345	NOTCH3, SVEP1, SNED1, STAB1, DNER, TNC, LRP1B, JAG2, EGF	1573	24	20063	4.78298	0.725798	0.0776848	0.607431
TRPA1																							INTERPRO	IPR009030:Insulin-like growth factor binding protein, N-terminal	24	1.2945	0.000550515	SVEP1, BMP1, ERBB4, EGFL7, SCUBE2, LTBP4, LRP1B, JAG2, CELSR2, SCARF2, NOTCH3, HMCN1, EPHA6, SNED1, HTRA1, RSPO3, DNER, NOTCH4, FBLN7, EGF, IGFBP3, IGFBP4, PCSK4, CYR61	1470	139	18593	2.18388	0.648366	0.10964	0.936571
GYLTL1B																							INTERPRO	IPR013032:EGF-like, conserved site	30	1.61812	0.000983693	NRG4, TNC, LTBP4, JAG2, SCARF2, NAGPA, HMCN1, DNER, TNR, TGFA, HHIP, EGF, THBS4, SVEP1, BMP1, EGFL7, SCUBE2, LRP1B, NOTCH2NL, CELSR3, CELSR2, NOTCH3, SNED1, STAB1, NOTCH4, FBLN7, ADAM19, AREG, TLL2, ADAM15	1470	199	18593	1.90678	0.845563	0.170388	1.66771
GP6																							UP_SEQ_FEATURE	domain:EGF-like 1	21	1.13269	0.00101485	SVEP1, EGFL7, NRXN3, LTBP4, LRP1B, JAG2, NOTCH2NL, CNTNAP3B, SCARF2, NOTCH3, SNED1, STAB1, DNER, TNR, NOTCH4, CNTNAP2, CNTNAP1, HHIP, EGF, THBS4, LRP5	1573	120	20063	2.23206	0.981694	0.189866	1.86619
ACRC																							UP_SEQ_FEATURE	domain:EGF-like 7; calcium-binding	9	0.485437	0.00104638	SVEP1, HMCN1, SCUBE2, LTBP4, NOTCH4, JAG2, CELSR3, CELSR2, EGF	1573	28	20063	4.0997	0.983835	0.186367	1.92365
LOC100506688																							UP_SEQ_FEATURE	domain:EGF-like 2; calcium-binding	13	0.701187	0.00154966	SVEP1, BMP1, HMCN1, EGFL7, SCUBE2, LTBP4, LRP1B, FBLN7, CELSR3, CELSR2, EGF, TLL2, THBS4	1573	58	20063	2.85879	0.99778	0.233308	2.83634
FAM176A																							UP_SEQ_FEATURE	domain:EGF-like 4	13	0.701187	0.00180905	SCUBE2, TNC, LRP1B, NOTCH2NL, JAG2, SCARF2, STAB1, DNER, TNR, NOTCH4, EGF, LRP5, THBS4	1573	59	20063	2.81034	0.999203	0.24826	3.3036
OR7E14P																							SMART	SM00181:EGF	30	1.61812	0.00190995	NRG4, TNC, LTBP4, JAG2, CNTNAP3B, SCARF2, HMCN1, DNER, TNR, CNTNAP2, HHIP, EGF, THBS4, SVEP1, BMP1, EGFL7, NRXN3, SCUBE2, LRP1B, NOTCH2NL, CELSR3, CELSR2, NOTCH3, SNED1, STAB1, NOTCH4, FBLN7, FCGBP, TLL2, LRP5	885	188	10071	1.8159	0.516389	0.215068	2.61193
ITGA9																							UP_SEQ_FEATURE	domain:EGF-like 3	15	0.809061	0.00212507	NRXN3, TNC, LTBP4, LRP1B, NOTCH2NL, JAG2, SCARF2, NOTCH3, SNED1, STAB1, DNER, TNR, NOTCH4, EGF, LRP5	1573	76	20063	2.51736	0.999771	0.266871	3.87001
PTGS2																							UP_SEQ_FEATURE	domain:EGF-like 1; calcium-binding	7	0.377562	0.00340475	BMP1, HMCN1, SCUBE2, FBLN7, CELSR3, CELSR2, TLL2	1573	20	20063	4.46411	0.999999	0.351745	6.13163
DPH3P1																							UP_SEQ_FEATURE	domain:EGF-like 2	16	0.862999	0.00369131	NRXN3, TNC, NOTCH2NL, JAG2, CNTNAP3B, SCARF2, NOTCH3, SNED1, STAB1, DNER, TNR, NOTCH4, CNTNAP2, CNTNAP1, HHIP, LRP5	1573	89	20063	2.29296	1	0.365764	6.63114
TLR5																							UP_SEQ_FEATURE	domain:EGF-like 5	10	0.539374	0.00455346	NOTCH3, SNED1, SCUBE2, STAB1, TNR, DNER, TNC, LRP1B, EGF, SCARF2	1573	42	20063	3.03681	1	0.41073	8.11883
SPTLC3																							INTERPRO	IPR001881:EGF-like calcium-binding	20	1.07875	0.00512823	SVEP1, BMP1, EGFL7, SCUBE2, LTBP4, LRP1B, JAG2, NOTCH2NL, CELSR3, CELSR2, NOTCH3, HMCN1, SNED1, STAB1, DNER, NOTCH4, FBLN7, TLL2, EGF, THBS4	1470	127	18593	1.99186	0.999942	0.556564	8.41084
KRT2																							INTERPRO	IPR018097:EGF-like calcium-binding, conserved site	17	0.916936	0.00617186	BMP1, SVEP1, EGFL7, SCUBE2, LTBP4, LRP1B, NOTCH2NL, JAG2, NOTCH3, HMCN1, SNED1, DNER, NOTCH4, FBLN7, TLL2, EGF, THBS4	1470	102	18593	2.10805	0.999992	0.567996	10.0389
SLC13A4																							UP_SEQ_FEATURE	domain:EGF-like 6	10	0.539374	0.00628739	SNED1, SCUBE2, STAB1, DNER, TNC, NOTCH4, LRP1B, NOTCH2NL, EGF, SCARF2	1573	44	20063	2.89877	1	0.489128	11.0432
CEACAM8																							INTERPRO	IPR000152:EGF-type aspartate/asparagine hydroxylation site	17	0.916936	0.00815979	BMP1, SVEP1, NRXN3, SCUBE2, LTBP4, LRP1B, NOTCH2NL, JAG2, CELSR2, NOTCH3, HMCN1, SNED1, DNER, NOTCH4, FBLN7, TLL2, EGF	1470	105	18593	2.04782	1	0.621646	13.0648
C15orf38-AP3S2																							UP_SEQ_FEATURE	domain:EGF-like 6; calcium-binding	7	0.377562	0.0135004	NOTCH3, SVEP1, HMCN1, LTBP4, JAG2, CELSR3, CELSR2	1573	26	20063	3.43393	1	0.680004	22.2896
PDE7B																							SMART	SM00179:EGF_CA	20	1.07875	0.0146844	SVEP1, BMP1, EGFL7, SCUBE2, LTBP4, LRP1B, JAG2, NOTCH2NL, CELSR3, CELSR2, NOTCH3, HMCN1, SNED1, STAB1, DNER, NOTCH4, FBLN7, TLL2, EGF, THBS4	885	127	10071	1.79207	0.996381	0.608163	18.5187
LINC00239																							UP_SEQ_FEATURE	domain:EGF-like 7	7	0.377562	0.0193276	NOTCH3, SNED1, STAB1, DNER, TNC, LRP1B, SCARF2	1573	28	20063	3.18865	1	0.785174	30.3787
ADAP1																							UP_SEQ_FEATURE	domain:EGF-like 14	5	0.269687	0.0254615	SNED1, STAB1, TNC, LRP1B, JAG2	1573	15	20063	4.25154	1	0.85832	38.0294
LOC400752																							UP_SEQ_FEATURE	domain:EGF-like 5; calcium-binding	8	0.431499	0.0263535	SVEP1, HMCN1, LTBP4, NOTCH4, JAG2, NOTCH2NL, CELSR3, CELSR2	1573	38	20063	2.68518	1	0.862673	39.0734
LOC440894																							UP_SEQ_FEATURE	domain:EGF-like 13	5	0.269687	0.0391924	SNED1, STAB1, TNC, LRP1B, JAG2	1573	17	20063	3.75136	1	0.930743	52.3733
KIAA0319																							UP_SEQ_FEATURE	domain:EGF-like 10	5	0.269687	0.0391924	SNED1, STAB1, TNC, NOTCH4, LRP1B	1573	17	20063	3.75136	1	0.930743	52.3733
GCFC1-AS1																							UP_SEQ_FEATURE	domain:EGF-like 4; calcium-binding	7	0.377562	0.0463597	NOTCH3, SVEP1, HMCN1, SNED1, LTBP4, CELSR3, CELSR2	1573	34	20063	2.62595	1	0.951031	58.5506
INO80																							UP_SEQ_FEATURE	domain:EGF-like 8	6	0.323625	0.0484604	SVEP1, SNED1, STAB1, TNC, LRP1B, JAG2	1573	26	20063	2.94337	1	0.953021	60.2122
LGSN																							UP_SEQ_FEATURE	domain:EGF-like 3; calcium-binding	7	0.377562	0.0732179	SVEP1, HMCN1, SCUBE2, FBLN7, CELSR3, CELSR2, THBS4	1573	38	20063	2.34953	1	0.980589	75.6033
TRIM72																							UP_SEQ_FEATURE	domain:EGF-like 15	4	0.21575	0.0759311	SNED1, STAB1, LTBP4, TNC	1573	13	20063	3.9245	1	0.98148	76.8949
LOC148709																							UP_SEQ_FEATURE	domain:EGF-like 12	3	0.161812	0.271157	STAB1, TNC, LRP1B	1573	13	20063	2.94337	1	0.999753	99.7172
FOSL2																							UP_SEQ_FEATURE	domain:EGF-like 11	3	0.161812	0.301147	STAB1, TNC, LRP1B	1573	14	20063	2.73313	1	0.999876	99.8703
FLT3
ASMTL-AS1																							Annotation Cluster 6	Enrichment Score: 2.047974319690128
PGBD3																							Category	Term	Count	%	PValue	Genes	List Total	Pop Hits	Pop Total	Fold Enrichment	Bonferroni	Benjamini	FDR
UBE2Q2P3																							UP_SEQ_FEATURE	domain:PDZ	19	1.02481	0.00295912	PRX, NOS1, SHROOM4, MPP2, PREX1, SIPA1, LDB3, MPP6, LMO7, RADIL, PCLO, ARHGAP23, SYNPO2L, SHANK3, MAST3, MAGIX, HTRA1, SNTB1, SNTG2	1573	113	20063	2.14458	0.999992	0.331439	5.34982
SNORA11D																							INTERPRO	IPR001478:PDZ domain	22	1.18662	0.0112836	PRX, NOS1, SHROOM4, MPP2, PREX1, SIPA1, LDB3, FRMPD2, MPP6, LMO7, PDZRN3, RADIL, ARHGAP23, PCLO, SYNPO2L, SHANK3, MAST3, MAGIX, HTRA1, SNTB1, APBA1, SNTG2	1470	156	18593	1.78373	1	0.641426	17.6269
DOHH																							SMART	SM00228:PDZ	22	1.18662	0.0215014	PRX, NOS1, SHROOM4, MPP2, PREX1, SIPA1, LDB3, FRMPD2, MPP6, LMO7, PDZRN3, RADIL, ARHGAP23, PCLO, SYNPO2L, SHANK3, MAST3, MAGIX, HTRA1, SNTB1, APBA1, SNTG2	885	150	10071	1.66902	0.999741	0.60058	25.9856
PRR5L
PSTK																							Annotation Cluster 7	Enrichment Score: 1.8227111097235464
SIK1																							Category	Term	Count	%	PValue	Genes	List Total	Pop Hits	Pop Total	Fold Enrichment	Bonferroni	Benjamini	FDR
TLL2																							UP_SEQ_FEATURE	domain:EGF-like 7; calcium-binding	9	0.485437	0.00104638	SVEP1, HMCN1, SCUBE2, LTBP4, NOTCH4, JAG2, CELSR3, CELSR2, EGF	1573	28	20063	4.0997	0.983835	0.186367	1.92365
PVALB																							UP_SEQ_FEATURE	domain:EGF-like 8; calcium-binding	7	0.377562	0.00902606	NOTCH3, SCUBE2, DNER, LTBP4, NOTCH4, CELSR3, EGF	1573	24	20063	3.72009	1	0.590617	15.4834
ARHGEF10																							UP_SEQ_FEATURE	domain:EGF-like 9; calcium-binding	3	0.161812	0.360311	SCUBE2, LTBP4, NOTCH4	1573	16	20063	2.39149	1	0.999952	99.9749
CCDC159
YY1AP1																							Annotation Cluster 8	Enrichment Score: 1.7383945432870298
XAF1																							Category	Term	Count	%	PValue	Genes	List Total	Pop Hits	Pop Total	Fold Enrichment	Bonferroni	Benjamini	FDR
CPEB3																							GOTERM_BP_DIRECT	GO:0006486~protein glycosylation	18	0.970874	0.00649367	ST6GAL2, POC1B-GALNT4, B3GALT4, FUT5, ST6GALNAC2, COG3, B3GNT9, ST6GALNAC5, B3GAT1, NAGPA, ST6GALNAC3, ST6GALNAC4, ST8SIA6, B3GNT4, ALG1L2, FUT2, B4GALT6, B4GALNT1	1334	111	16787	2.04064	1	0.920577	11.3698
PLCXD2																							GOTERM_MF_DIRECT	GO:0001665~alpha-N-acetylgalactosaminide alpha-2,6-sialyltransferase activity	4	0.21575	0.00844192	ST6GALNAC5, ST6GALNAC3, ST6GALNAC4, ST6GALNAC2	1303	6	16313	8.34638	0.99996	0.764789	12.8018
LINC00246A																							GOTERM_BP_DIRECT	GO:0001574~ganglioside biosynthetic process	6	0.323625	0.0111936	ST6GALNAC5, ST6GALNAC3, ST6GALNAC4, ST8SIA6, ST6GALNAC2, B4GALNT1	1334	18	16787	4.19465	1	0.956113	18.8238
ZFR2																							GOTERM_BP_DIRECT	GO:0009311~oligosaccharide metabolic process	7	0.377562	0.0118101	ST6GALNAC5, ST6GALNAC3, GAL3ST4, ST6GALNAC4, ST6GAL2, ST8SIA6, ST6GALNAC2	1334	25	16787	3.52351	1	0.933935	19.7563
GTF2IRD2P1																							GOTERM_MF_DIRECT	GO:0008373~sialyltransferase activity	6	0.323625	0.0145127	ST6GALNAC5, ST6GALNAC3, ST6GALNAC4, ST6GAL2, ST8SIA6, ST6GALNAC2	1303	19	16313	3.95355	1	0.825699	21.0392
SNORA1																							INTERPRO	IPR001675:Glycosyl transferase, family 29	6	0.323625	0.0173988	ST6GALNAC5, ST6GALNAC3, ST6GALNAC4, ST6GAL2, ST8SIA6, ST6GALNAC2	1470	20	18593	3.79449	1	0.695708	25.9129
ZNF440																							KEGG_PATHWAY	hsa00604:Glycosphingolipid biosynthesis - ganglio series	5	0.269687	0.0176905	ST6GALNAC5, ST6GALNAC3, ST6GALNAC4, B3GALT4, B4GALNT1	487	15	6910	4.72964	0.991633	0.549434	20.8962
SNTB1																							GOTERM_BP_DIRECT	GO:0097503~sialylation	6	0.323625	0.0177443	ST6GALNAC5, ST6GALNAC3, ST6GALNAC4, ST6GAL2, ST8SIA6, ST6GALNAC2	1334	20	16787	3.77519	1	0.938232	28.2292
RGS9																							GOTERM_BP_DIRECT	GO:0018279~protein N-linked glycosylation via asparagine	5	0.269687	0.393759	ST6GALNAC5, ST6GALNAC3, ST6GALNAC4, ST6GAL2, ST6GALNAC2	1334	40	16787	1.57299	1	0.999862	99.9906
SLC2A14
RAD52																							Annotation Cluster 9	Enrichment Score: 1.7303034756237743
DHRS9																							Category	Term	Count	%	PValue	Genes	List Total	Pop Hits	Pop Total	Fold Enrichment	Bonferroni	Benjamini	FDR
PCOLCE																							UP_KEYWORDS	LIM domain	15	0.809061	0.00111567	LMO1, LMO2, MICAL2, LDB3, LMO7, CSRP1, WTIP, SCEL, PXN, PRICKLE4, PRICKLE3, ZNF185, PRICKLE2, LIMD2, LIMS3	1595	72	20568	2.68652	0.408902	0.0428684	1.58136
MAP1S																							INTERPRO	IPR001781:Zinc finger, LIM-type	15	0.809061	0.00133968	LMO1, LMO2, MICAL2, LDB3, LMO7, CSRP1, WTIP, SCEL, PXN, PRICKLE4, PRICKLE3, ZNF185, PRICKLE2, LIMD2, LIMS3	1470	72	18593	2.63506	0.921481	0.206507	2.26476
r_HAL1-3A_ME																							SMART	SM00132:LIM	15	0.809061	0.00351221	LMO1, LMO2, MICAL2, LDB3, LMO7, CSRP1, WTIP, SCEL, PXN, PRICKLE4, PRICKLE3, ZNF185, PRICKLE2, LIMD2, LIMS3	885	72	10071	2.37076	0.737365	0.284123	4.75411
LOC100130950																							INTERPRO	IPR010442:PET domain	4	0.21575	0.0135221	RILP, PRICKLE4, PRICKLE3, PRICKLE2	1470	7	18593	7.2276	1	0.615972	20.7564
C11orf52																							UP_SEQ_FEATURE	domain:PET	3	0.161812	0.0744478	PRICKLE4, PRICKLE3, PRICKLE2	1573	6	20063	6.3773	1	0.980911	76.1971
KCNQ2																							UP_SEQ_FEATURE	domain:LIM zinc-binding 1	8	0.431499	0.0934373	PRICKLE4, LMO1, LMO2, PRICKLE3, PRICKLE2, LDB3, CSRP1, PXN	1573	50	20063	2.04074	1	0.989959	83.797
S100A14																							UP_SEQ_FEATURE	domain:LIM zinc-binding 2	8	0.431499	0.0934373	PRICKLE4, LMO1, LMO2, PRICKLE3, PRICKLE2, LDB3, CSRP1, PXN	1573	50	20063	2.04074	1	0.989959	83.797
TMEM150A																							UP_SEQ_FEATURE	domain:LIM zinc-binding 3	4	0.21575	0.311543	PRICKLE3, PRICKLE2, LDB3, PXN	1573	25	20063	2.04074	1	0.999892	99.9018
MIR98
NMI																							Annotation Cluster 10	Enrichment Score: 1.6851815702665929
r_HERVK9-int																							Category	Term	Count	%	PValue	Genes	List Total	Pop Hits	Pop Total	Fold Enrichment	Bonferroni	Benjamini	FDR
MIR548AN																							UP_SEQ_FEATURE	domain:DH	13	0.701187	0.00613585	MCF2L2, NGEF, ECT2L, PREX1, PLEKHG6, ARHGEF19, PLEKHG5, PLEKHG4B, SLC26A10, ARHGEF10, FGD3, FGD4, DNMBP	1573	68	20063	2.43838	1	0.490132	10.7912
MED15																							GOTERM_MF_DIRECT	GO:0005089~Rho guanyl-nucleotide exchange factor activity	14	0.755124	0.00755455	NGEF, ECT2L, PREX1, ARHGEF19, PLEKHG4B, ARHGEF10, DNMBP, MCF2L2, PLEKHG6, PLEKHG5, FGD3, EPS8L1, FGD4, ALS2CL	1303	77	16313	2.27629	0.999884	0.779162	11.5322
ZNF185																							INTERPRO	IPR000219:Dbl homology (DH) domain	13	0.701187	0.00924928	MCF2L2, NGEF, ECT2L, PREX1, PLEKHG6, ARHGEF19, PLEKHG5, PLEKHG4B, ARHGEF10, FGD3, FGD4, DNMBP, ALS2CL	1470	71	18593	2.31589	1	0.624622	14.6823
PRKCD																							GOTERM_BP_DIRECT	GO:0035023~regulation of Rho protein signal transduction	14	0.755124	0.012206	NGEF, ECT2L, PREX1, ARHGEF19, PLEKHG4B, ARHGEF10, DNMBP, MCF2L2, PLEKHG6, PLEKHG5, FGD3, EPS8L1, FGD4, ALS2CL	1334	82	16787	2.14848	1	0.92954	20.3498
FAM108A1																							SMART	SM00325:RhoGEF	12	0.647249	0.0335843	MCF2L2, NGEF, ECT2L, PREX1, PLEKHG6, ARHGEF19, PLEKHG5, PLEKHG4B, ARHGEF10, FGD3, FGD4, DNMBP	885	68	10071	2.00818	0.999998	0.661005	37.6823
GBP4																							UP_KEYWORDS	Guanine-nucleotide releasing factor	13	0.701187	0.440566	MCF2L2, NGEF, ECT2L, PREX1, ARHGEF19, DENND4C, DENND2A, DENND3, RAPGEFL1, ARHGEF10, FGD3, FGD4, BCAR3	1595	144	20568	1.16416	1	0.87808	99.975
NEK3
NFKBIZ																							Annotation Cluster 11	Enrichment Score: 1.6449613830191072
C1orf159																							Category	Term	Count	%	PValue	Genes	List Total	Pop Hits	Pop Total	Fold Enrichment	Bonferroni	Benjamini	FDR
PI3																							UP_KEYWORDS	GTPase activation	26	1.40237	0.00946599	TBC1D3C, ARHGDIG, SIPA1, ARHGAP17, ADAP1, TBC1D16, RASAL1, ARHGAP20, AGAP9, GMIP, PLEKHG6, TBC1D3, ALS2CL, AGAP4, ARHGEF19, ARHGAP27, RGS17, ARHGAP24, ARHGAP23, USP6NL, ARHGAP31, SYDE2, SYDE1, RGS7, SYNGAP1, ARAP2	1595	196	20568	1.7106	0.988663	0.164052	12.6994
CERS1																							GOTERM_MF_DIRECT	GO:0005096~GTPase activator activity	33	1.77994	0.0251665	TBC1D3C, ARHGDIG, PREX1, SIPA1, ARHGAP17, ADAP1, TBC1D16, RASAL1, ARHGAP20, AGAP9, GMIP, PLEKHG6, TBC1D3, AXIN1, AGAP4, ALS2CL, ARHGEF19, ARHGAP27, RGS17, ARHGAP24, ARHGAP23, ADPRH, USP6NL, ARHGAP31, SYDE2, SYDE1, RGS5, RGS7, WNT11, RGS9, SH3BGRL3, SYNGAP1, ARAP2	1303	280	16313	1.47552	1	0.886464	33.7577
PYGO1																							GOTERM_BP_DIRECT	GO:0043547~positive regulation of GTPase activity	57	3.07443	0.0487671	FGF5, NRG4, PREX1, ARHGAP17, PLEKHG4B, ARHGAP20, AGAP9, FRS3, SHC3, CSF2RA, AGAP4, ALS2CL, IRS2, ARHGEF19, FGF23, ARHGAP27, GRHL3, ACTN2, ARHGAP24, ARHGAP23, ARHGAP31, ADRB1, PDGFRA, WNT11, DENND3, RAPGEFL1, EPS8L1, ARHGDIG, ERBB4, SIPA1, DENND2A, ADAP1, MCF2L2, RASAL1, GMIP, PLEKHG6, PLEKHG5, EGF, FGD3, TBC1D3, FGD4, AXIN1, NGEF, ECT2L, IL2RA, KLB, RGS17, DNMBP, RGS5, SPTBN2, DENND4C, RGS7, SH3B…	1334	564	16787	1.27178	1	0.974464	60.3968
TIPARP
LOC100009676																							Annotation Cluster 12	Enrichment Score: 1.524592929234412
CASP8																							Category	Term	Count	%	PValue	Genes	List Total	Pop Hits	Pop Total	Fold Enrichment	Bonferroni	Benjamini	FDR
KLHL21																							UP_SEQ_FEATURE	domain:SOCS box	9	0.485437	0.00817935	ASB9, SOCS2, SPSB1, SPSB4, ASB13, NEURL2, ASB16, CISH, RAB40AL	1573	38	20063	3.02083	1	0.563829	14.1335
SLPI																							INTERPRO	IPR001496:SOCS protein, C-terminal	9	0.485437	0.0100662	ASB9, SOCS2, SPSB1, SPSB4, ASB13, NEURL2, ASB16, CISH, RAB40AL	1470	39	18593	2.91884	1	0.63602	15.8765
ZDHHC12																							SMART	SM00969:SM00969	9	0.485437	0.0181156	ASB9, SOCS2, SPSB1, SPSB4, ASB13, NEURL2, ASB16, CISH, RAB40AL	885	39	10071	2.62608	0.999039	0.58037	22.3602
ANXA2P3																							SMART	SM00253:SOCS	3	0.161812	0.534553	SOCS2, CISH, RAB40AL	885	20	10071	1.70695	1	0.986069	99.9975
PALM2
LOC648691																							Annotation Cluster 13	Enrichment Score: 1.5123222121755615
WHSC1L1																							Category	Term	Count	%	PValue	Genes	List Total	Pop Hits	Pop Total	Fold Enrichment	Bonferroni	Benjamini	FDR
DGKQ																							INTERPRO	IPR013088:Zinc finger, NHR/GATA-type	12	0.647249	0.00518257	PGR, VDR, RARG, TRPS1, NR6A1, ZGLP1, NR3C2, NR4A2, RARA, NR4A3, RARB, NR5A2	1470	58	18593	2.61689	0.999948	0.531689	8.49628
GNRH1																							UP_SEQ_FEATURE	DNA-binding region:Nuclear receptor	10	0.539374	0.00732504	PGR, VDR, RARG, NR6A1, NR3C2, NR4A2, RARA, NR4A3, RARB, NR5A2	1573	45	20063	2.83436	1	0.533402	12.7509
ACOT2																							UP_SEQ_FEATURE	zinc finger region:NR C4-type	10	0.539374	0.00732504	PGR, VDR, RARG, NR6A1, NR3C2, NR4A2, RARA, NR4A3, RARB, NR5A2	1573	45	20063	2.83436	1	0.533402	12.7509
CCDC57																							INTERPRO	IPR001628:Zinc finger, nuclear hormone receptor-type	10	0.539374	0.00893959	PGR, VDR, RARG, NR6A1, NR3C2, NR4A2, RARA, NR4A3, RARB, NR5A2	1470	46	18593	2.74963	1	0.633064	14.2254
LOC100507156																							INTERPRO	IPR000536:Nuclear hormone receptor, ligand-binding, core	10	0.539374	0.011813	PGR, VDR, RARG, NR6A1, NR3C2, NR4A2, RARA, NR4A3, RARB, NR5A2	1470	48	18593	2.63506	1	0.624927	18.3774
HIST2H2BA																							GOTERM_MF_DIRECT	GO:0003707~steroid hormone receptor activity	11	0.593312	0.0122884	PGR, VDR, RARG, NR6A1, NR3C2, NR4A2, RARA, NR4A3, RARB, PAQR9, NR5A2	1303	56	16313	2.4592	1	0.806356	18.1097
GLB1L																							GOTERM_BP_DIRECT	GO:0043401~steroid hormone mediated signaling pathway	11	0.593312	0.0134182	PGR, VDR, RARG, NR6A1, NR3C2, NR4A2, RARA, NR4A3, RARB, PAQR9, NR5A2	1334	57	16787	2.42848	1	0.927644	22.1414
IMPDH2																							SMART	SM00399:ZnF_C4	10	0.539374	0.0169502	PGR, VDR, RARG, NR6A1, NR3C2, NR4A2, RARA, NR4A3, RARB, NR5A2	885	46	10071	2.47384	0.998491	0.604673	21.0747
SUGT1P1																							SMART	SM00430:HOLI	10	0.539374	0.022063	PGR, VDR, RARG, NR6A1, NR3C2, NR4A2, RARA, NR4A3, RARB, NR5A2	885	48	10071	2.37076	0.999792	0.571636	26.5715
LOC100289178																							UP_SEQ_FEATURE	region of interest:Ligand-binding	7	0.377562	0.0266655	VDR, RARG, NR4A2, RARA, NR4A3, RARB, NR5A2	1573	30	20063	2.97608	1	0.860822	39.4345
LINC00263																							GOTERM_MF_DIRECT	GO:0046965~retinoid X receptor binding	5	0.269687	0.0270417	VDR, RARG, NR4A2, MED25, RARB	1303	15	16313	4.17319	1	0.870941	35.787
LOC100506190																							INTERPRO	IPR001723:Steroid hormone receptor	9	0.485437	0.0294918	PGR, VDR, RARG, NR6A1, NR4A2, RARA, NR4A3, RARB, NR5A2	1470	47	18593	2.42201	1	0.821245	40.0428
KRT6A																							UP_SEQ_FEATURE	region of interest:Modulating	4	0.21575	0.0912181	RARG, NR3C2, RARA, RARB	1573	14	20063	3.64417	1	0.989332	83.0451
IFFO2																							GOTERM_BP_DIRECT	GO:0006367~transcription initiation from RNA polymerase II promoter	18	0.970874	0.0951073	RARG, NR6A1, NR3C2, CDK8, MED25, NR4A2, NR4A3, STON1-GTF2A1L, NOTCH3, PGR, VDR, MED15, NOTCH4, RARA, RARB, YAP1, NR5A2, TAF1L	1334	152	16787	1.49021	1	0.983263	84.3002
CXCL5																							UP_SEQ_FEATURE	region of interest:Hinge	5	0.269687	0.172613	VDR, RARG, NR3C2, RARA, RARB	1573	28	20063	2.27761	1	0.998397	97.0267
MRC2																							GOTERM_MF_DIRECT	GO:0004879~RNA polymerase II transcription factor activity, ligand-activated sequence-specific DNA binding	4	0.21575	0.556537	NR6A1, NR4A2, NR4A3, NR5A2	1303	36	16313	1.39106	1	0.999675	99.9998
MYL9																							GOTERM_BP_DIRECT	GO:0030522~intracellular receptor signaling pathway	4	0.21575	0.608278	SLA2, NR4A2, NR4A3, NR5A2	1334	39	16787	1.29066	1	0.999995	100
OSBP
ADAM19																							Annotation Cluster 14	Enrichment Score: 1.463770374055691
KLHL28																							Category	Term	Count	%	PValue	Genes	List Total	Pop Hits	Pop Total	Fold Enrichment	Bonferroni	Benjamini	FDR
ZNF80																							UP_SEQ_FEATURE	domain:FAS1 3	3	0.161812	0.033085	STAB1, TGFBI, POSTN	1573	4	20063	9.56596	1	0.906252	46.4318
SNORA66																							UP_SEQ_FEATURE	domain:FAS1 4	3	0.161812	0.033085	STAB1, TGFBI, POSTN	1573	4	20063	9.56596	1	0.906252	46.4318
CDH6																							UP_SEQ_FEATURE	domain:FAS1 1	3	0.161812	0.033085	STAB1, TGFBI, POSTN	1573	4	20063	9.56596	1	0.906252	46.4318
SNX33																							UP_SEQ_FEATURE	domain:FAS1 2	3	0.161812	0.033085	STAB1, TGFBI, POSTN	1573	4	20063	9.56596	1	0.906252	46.4318
SNORA56																							INTERPRO	IPR000782:FAS1 domain	3	0.161812	0.0336087	STAB1, TGFBI, POSTN	1470	4	18593	9.48622	1	0.843372	44.2438
LOXL2																							SMART	SM00554:FAS1	3	0.161812	0.0409642	STAB1, TGFBI, POSTN	885	4	10071	8.53475	1	0.705546	43.9568
ZNF671
SLC5A6																							Annotation Cluster 15	Enrichment Score: 1.4322610081365263
HIGD2B																							Category	Term	Count	%	PValue	Genes	List Total	Pop Hits	Pop Total	Fold Enrichment	Bonferroni	Benjamini	FDR
CCL28																							UP_KEYWORDS	GTPase activation	26	1.40237	0.00946599	TBC1D3C, ARHGDIG, SIPA1, ARHGAP17, ADAP1, TBC1D16, RASAL1, ARHGAP20, AGAP9, GMIP, PLEKHG6, TBC1D3, ALS2CL, AGAP4, ARHGEF19, ARHGAP27, RGS17, ARHGAP24, ARHGAP23, USP6NL, ARHGAP31, SYDE2, SYDE1, RGS7, SYNGAP1, ARAP2	1595	196	20568	1.7106	0.988663	0.164052	12.6994
GBA																							INTERPRO	IPR008936:Rho GTPase activation protein	15	0.809061	0.0118283	PLXNC1, PLXNA4, ARHGAP27, ARHGAP17, ARHGAP24, ARHGAP23, ARHGAP31, RASAL1, ARHGAP20, SYDE2, GMIP, SYDE1, SYNGAP1, PLXND1, ARAP2	1470	91	18593	2.08488	1	0.609761	18.3989
AGMO																							UP_SEQ_FEATURE	domain:Rho-GAP	11	0.593312	0.0382932	ARHGAP31, PRR5, ARHGAP20, SYDE2, GMIP, SYDE1, ARHGAP27, ARHGAP17, ARHGAP24, ARAP2, ARHGAP23	1573	68	20063	2.06325	1	0.932724	51.5395
NAP1L2																							GOTERM_BP_DIRECT	GO:0051056~regulation of small GTPase mediated signal transduction	17	0.916936	0.0656024	RHOJ, NGEF, ARHGDIG, SIPA1, ARHGAP17, ARHGAP24, ARHGAP23, ARHGAP31, ARHGAP20, SYDE2, GMIP, SYDE1, PLEKHG5, AMOT, ARAP2, FGD3, FGD4	1334	134	16787	1.59647	1	0.979341	71.5518
FXYD3																							INTERPRO	IPR000198:Rho GTPase-activating protein domain	10	0.539374	0.0800044	ARHGAP31, ARHGAP20, SYDE2, GMIP, SYDE1, ARHGAP27, ARHGAP17, ARHGAP24, ARAP2, ARHGAP23	1470	67	18593	1.88781	1	0.940763	75.9471
ARG2																							SMART	SM00324:RhoGAP	10	0.539374	0.11329	ARHGAP31, ARHGAP20, SYDE2, GMIP, SYDE1, ARHGAP27, ARHGAP17, ARHGAP24, ARAP2, ARHGAP23	885	65	10071	1.75072	1	0.921002	81.0724
WDR73
SNORD26																							Annotation Cluster 16	Enrichment Score: 1.4051706410914446
KRT16																							Category	Term	Count	%	PValue	Genes	List Total	Pop Hits	Pop Total	Fold Enrichment	Bonferroni	Benjamini	FDR
LDLRAD3																							INTERPRO	IPR000008:C2 calcium-dependent membrane targeting	22	1.18662	0.0202743	CPNE9, CAPN5, HECW2, BAIAP3, SYT2, CPNE7, PRKCH, PRKCD, ESYT1, PCLO, RASAL1, PLCB3, DOC2A, SYDE2, TPTE2P1, FER1L5, PLCD1, SYNGAP1, MYOF, PLCB2, PLA2G4B, PLA2G4E	1470	165	18593	1.68644	1	0.72634	29.5319
HHLA3																							SMART	SM00239:C2	19	1.02481	0.0283745	CPNE9, CAPN5, HECW2, BAIAP3, SYT2, CPNE7, PRKCH, ESYT1, PCLO, RASAL1, PLCB3, DOC2A, FER1L5, PLCD1, SYNGAP1, MYOF, PLCB2, PLA2G4B, PLA2G4E	885	127	10071	1.70247	0.999982	0.63005	32.867
MINK1																							UP_SEQ_FEATURE	domain:C2 2	10	0.539374	0.0391245	CPNE9, RASAL1, DOC2A, BAIAP3, SYT2, FER1L5, CPNE7, MYOF, PCLO, ESYT1	1573	59	20063	2.1618	1	0.93354	52.3108
HSPB8																							UP_SEQ_FEATURE	domain:C2 1	10	0.539374	0.0391245	CPNE9, RASAL1, DOC2A, BAIAP3, SYT2, FER1L5, CPNE7, MYOF, PCLO, ESYT1	1573	59	20063	2.1618	1	0.93354	52.3108
ZBED1																							UP_SEQ_FEATURE	domain:C2	11	0.593312	0.106997	PLCB3, CAPN5, HECW2, SYDE2, PRKCH, PLCD1, SYNGAP1, PRKCD, PLCB2, PLA2G4B, PLA2G4E	1573	82	20063	1.71098	1	0.992946	87.7493
BHLHE40
BEX5																							Annotation Cluster 17	Enrichment Score: 1.3959506465821452
CDK3																							Category	Term	Count	%	PValue	Genes	List Total	Pop Hits	Pop Total	Fold Enrichment	Bonferroni	Benjamini	FDR
PCSK1																							KEGG_PATHWAY	hsa04921:Oxytocin signaling pathway	20	1.07875	0.0146236	ROCK1, ADCY7, PTGS2, MYLK4, PRKAG2, CACNB1, OXTR, KCNJ14, MYL9, KCNJ5, FOS, PLCB3, ADCY9, RYR1, NOS3, MAPK7, PLCB2, PLA2G4B, MYLK, PLA2G4E	487	158	6910	1.79606	0.980708	0.627314	17.5905
C11orf82																							KEGG_PATHWAY	hsa04270:Vascular smooth muscle contraction	16	0.862999	0.0191689	ROCK1, ADCY7, ADORA2A, MYLK4, PRKCH, PRKCD, MYL9, EDNRA, PLCB3, ADCY9, ADRA1B, PLA2G4B, RAMP1, PLCB2, MYLK, PLA2G4E	487	119	6910	1.90775	0.994412	0.477114	22.4454
C5orf46																							KEGG_PATHWAY	hsa04022:cGMP-PKG signaling pathway	18	0.970874	0.074537	IRS4, IRS2, ROCK1, ADCY7, MYLK4, ADORA1, CNGA1, MYL9, EDNRA, EDNRB, PLCB3, ADRB1, ADCY9, ADRA2A, ADRA1B, NOS3, PLCB2, MYLK	487	166	6910	1.53856	1	0.749419	63.8428
CECR6																							KEGG_PATHWAY	hsa04611:Platelet activation	14	0.755124	0.124788	ROCK1, ADCY7, TLN2, MYLK4, COL2A1, PLCB3, GP6, ADCY9, COL27A1, NOS3, PLA2G4B, PLCB2, PLA2G4E, MYLK	487	130	6910	1.52804	1	0.708226	82.631
DNMBP
CMPK1																							Annotation Cluster 18	Enrichment Score: 1.3755279161360148
CRABP2																							Category	Term	Count	%	PValue	Genes	List Total	Pop Hits	Pop Total	Fold Enrichment	Bonferroni	Benjamini	FDR
ANKRD1																							INTERPRO	IPR003961:Fibronectin, type III	27	1.45631	0.0125696	IGDCC3, IL22RA1, CRLF3, TNC, FSD1L, CNTFR, COL7A1, RIMBP3B, MYOM3, TNR, FNDC1, CSF2RA, GHR, FN1, PHYHIPL, PTPRM, FANK1, NDNF, EPHA6, SNED1, IL20RB, CNTN1, CNTN4, KIAA0319, MPL, IGSF9, MYLK	1470	207	18593	1.64978	1	0.617234	19.4387
LOC100499467																							UP_SEQ_FEATURE	domain:Fibronectin type-III 2	19	1.02481	0.0159069	IGDCC3, PTPRM, IL22RA1, TNC, CNTFR, NDNF, EPHA6, SNED1, COL7A1, RIMBP3B, IL20RB, MYOM3, FNDC1, TNR, CNTN1, CNTN4, MPL, IGSF9, FN1	1573	133	20063	1.82209	1	0.731844	25.7324
FN1																							UP_SEQ_FEATURE	domain:Fibronectin type-III 1	19	1.02481	0.0170741	IGDCC3, PTPRM, IL22RA1, TNC, CNTFR, NDNF, EPHA6, SNED1, COL7A1, RIMBP3B, IL20RB, MYOM3, FNDC1, TNR, CNTN1, CNTN4, MPL, IGSF9, FN1	1573	134	20063	1.80849	1	0.749614	27.3498
ANXA3																							SMART	SM00060:FN3	20	1.07875	0.0659191	IGDCC3, PTPRM, TNC, FANK1, CNTFR, NDNF, EPHA6, SNED1, COL7A1, RIMBP3B, MYOM3, FNDC1, TNR, CNTN1, CNTN4, KIAA0319, MPL, IGSF9, MYLK, FN1	885	150	10071	1.51729	1	0.782226	61.095
TGFBI																							UP_SEQ_FEATURE	domain:Fibronectin type-III 4	9	0.485437	0.11777	PTPRM, COL7A1, MYOM3, TNR, FNDC1, TNC, CNTN1, CNTN4, FN1	1573	63	20063	1.82209	1	0.99384	90.2193
LOC100127983																							UP_SEQ_FEATURE	domain:Fibronectin type-III 3	10	0.539374	0.21064	PTPRM, SNED1, COL7A1, MYOM3, TNR, FNDC1, TNC, CNTN1, CNTN4, FN1	1573	84	20063	1.51841	1	0.99923	98.758
HERC2P2
ZNF486																							Annotation Cluster 19	Enrichment Score: 1.3266385785294732
ZNF677																							Category	Term	Count	%	PValue	Genes	List Total	Pop Hits	Pop Total	Fold Enrichment	Bonferroni	Benjamini	FDR
NME5																							UP_SEQ_FEATURE	domain:EGF-like 8; calcium-binding	7	0.377562	0.00902606	NOTCH3, SCUBE2, DNER, LTBP4, NOTCH4, CELSR3, EGF	1573	24	20063	3.72009	1	0.590617	15.4834
MAOA																							UP_SEQ_FEATURE	domain:EGF-like 11; calcium-binding	5	0.269687	0.0198786	NOTCH3, SNED1, LTBP4, NOTCH4, JAG2	1573	14	20063	4.55522	1	0.788005	31.1009
AEBP2																							UP_SEQ_FEATURE	domain:EGF-like 12; calcium-binding	5	0.269687	0.0254615	NOTCH3, SNED1, LTBP4, NOTCH4, JAG2	1573	15	20063	4.25154	1	0.85832	38.0294
NHLH2																							UP_SEQ_FEATURE	domain:EGF-like 13; calcium-binding	3	0.161812	0.211252	NOTCH3, LTBP4, NOTCH4	1573	11	20063	3.47853	1	0.999161	98.7757
TDRD7																							UP_SEQ_FEATURE	domain:EGF-like 14; calcium-binding	3	0.161812	0.241123	NOTCH3, LTBP4, NOTCH4	1573	12	20063	3.18865	1	0.999576	99.4019
SLC39A6
ASB13																							Annotation Cluster 20	Enrichment Score: 1.1758397138300856
FOXD3																							Category	Term	Count	%	PValue	Genes	List Total	Pop Hits	Pop Total	Fold Enrichment	Bonferroni	Benjamini	FDR
BAHCC1																							INTERPRO	IPR003938:Potassium channel, voltage-dependent, EAG/ELK/ERG	5	0.269687	0.0114742	HCN1, HCN2, KCNH6, KCNH2, HCN3	1470	12	18593	5.27012	1	0.63051	17.8978
IMPDH1																							GOTERM_BP_DIRECT	GO:0035725~sodium ion transmembrane transport	13	0.701187	0.0132205	TRPM4, HCN1, HCN2, SLC5A5, SCN3B, SLC24A2, SLC24A1, SCN9A, SLC9B1, SLC13A4, SCN8A, HCN3, SCNN1D	1334	74	16787	2.2107	1	0.934347	21.8518
GPRASP1																							GOTERM_BP_DIRECT	GO:0042391~regulation of membrane potential	13	0.701187	0.0132205	TRPM4, HCN1, HCN2, ACTN2, SLC26A10, CNGA1, SLC26A4, KCNH6, CACNA1H, POPDC3, KCNH2, HCN3, CHRNE	1334	74	16787	2.2107	1	0.934347	21.8518
SNORD105B																							GOTERM_MF_DIRECT	GO:0005248~voltage-gated sodium channel activity	6	0.323625	0.0181068	HCN1, HCN2, SCN3B, SCN9A, SCN8A, HCN3	1303	20	16313	3.75587	1	0.86263	25.5659
LACTB																							UP_KEYWORDS	Sodium channel	7	0.377562	0.0217208	HCN1, HCN2, SCN3B, SCN9A, SCN8A, HCN3, SCNN1D	1595	29	20568	3.11266	0.999968	0.299992	26.9172
C4orf22																							GOTERM_BP_DIRECT	GO:0060078~regulation of postsynaptic membrane potential	6	0.323625	0.0264211	HCN1, HCN2, SCN3B, SCN9A, SCN8A, HCN3	1334	22	16787	3.43199	1	0.944527	39.1084
LOC100288974																							UP_SEQ_FEATURE	region of interest:Involved in subunit assembly	3	0.161812	0.033085	HCN1, HCN2, HCN3	1573	4	20063	9.56596	1	0.906252	46.4318
APBA1																							INTERPRO	IPR013621:Ion transport N-terminal	3	0.161812	0.0336087	HCN1, HCN2, HCN3	1470	4	18593	9.48622	1	0.843372	44.2438
r_(CAA)n																							UP_KEYWORDS	Sodium transport	16	0.862999	0.0367532	HCN1, HCN2, SLC5A5, SLC38A3, SCN3B, SLC9A4, SLC9A2, SLC10A4, SLC24A2, SLC4A8, SCN9A, SLC5A6, SCN8A, SLC13A4, HCN3, SCNN1D	1595	117	20568	1.76346	1	0.395837	41.4156
MIR4761																							UP_SEQ_FEATURE	nucleotide phosphate-binding region:cAMP	4	0.21575	0.0492105	HCN1, HCN2, PDE4B, HCN3	1573	11	20063	4.63804	1	0.953056	60.7901
FMNL2																							UP_KEYWORDS	Sodium	16	0.862999	0.0564625	HCN1, HCN2, SLC5A5, SLC38A3, SCN3B, SLC9A4, SLC9A2, SLC10A4, SLC24A2, SLC4A8, SCN9A, SLC5A6, SCN8A, SLC13A4, HCN3, SCNN1D	1595	124	20568	1.66391	1	0.478875	56.391
AFAP1																							INTERPRO	IPR014710:RmlC-like jelly roll fold	8	0.431499	0.074344	HCN1, HCN2, PIR, KCNH6, HAAO, KCNH2, HCN3, CNGA1	1470	47	18593	2.1529	1	0.949831	73.2892
SYDE1																							INTERPRO	IPR018490:Cyclic nucleotide-binding-like	7	0.377562	0.0755779	HCN1, HCN2, KCNH6, POPDC3, KCNH2, HCN3, CNGA1	1470	38	18593	2.32995	1	0.943211	73.8911
KIAA1644																							GOTERM_MF_DIRECT	GO:0030552~cAMP binding	5	0.269687	0.11979	HCN1, HCN2, PDE4B, POPDC3, HCN3	1303	24	16313	2.60824	1	0.973494	87.2764
CLDN7																							UP_KEYWORDS	cAMP-binding	4	0.21575	0.122107	HCN1, HCN2, POPDC3, HCN3	1595	16	20568	3.22382	1	0.672167	84.4268
ZNF667																							SMART	SM00100:cNMP	6	0.323625	0.130834	HCN1, HCN2, KCNH6, KCNH2, HCN3, CNGA1	885	31	10071	2.20252	1	0.911256	85.647
TOX																							INTERPRO	IPR000595:Cyclic nucleotide-binding domain	6	0.323625	0.138755	HCN1, HCN2, KCNH6, KCNH2, HCN3, CNGA1	1470	35	18593	2.16828	1	0.972369	92.2118
AMOT																							GOTERM_MF_DIRECT	GO:0005222~intracellular cAMP activated cation channel activity	3	0.161812	0.157687	HCN1, HCN2, CNGA1	1303	9	16313	4.17319	1	0.982063	93.7514
C9orf30-TMEFF1																							GOTERM_BP_DIRECT	GO:0086010~membrane depolarization during action potential	5	0.269687	0.178486	SCN3B, SCN9A, CACNA1H, SCN8A, KCNH2	1334	28	16787	2.24714	1	0.996809	97.3811
MLH3																							GOTERM_BP_DIRECT	GO:0071320~cellular response to cAMP	7	0.377562	0.269799	HCN1, HCN2, SLC5A5, HCN3, WT1, PTAFR, PCK1	1334	55	16787	1.60159	1	0.99896	99.7048
ZNF658B																							GOTERM_BP_DIRECT	GO:0006814~sodium ion transport	9	0.485437	0.301518	SLC38A3, SCN3B, SCN9A, SLC4A8, SLC10A4, SLC5A6, SLC13A4, SCN8A, SCNN1D	1334	80	16787	1.4157	1	0.999353	99.8704
MAMSTR																							GOTERM_CC_DIRECT	GO:0001518~voltage-gated sodium channel complex	3	0.161812	0.306686	SCN3B, SCN9A, SCN8A	1446	14	18202	2.69739	1	0.985125	99.5005
SLC7A6OS																							INTERPRO	IPR018488:Cyclic nucleotide-binding, conserved site	3	0.161812	0.364242	HCN1, HCN2, CNGA1	1470	16	18593	2.37156	1	0.998588	99.9565
HSD17B14
HLA-DPB1																							Annotation Cluster 21	Enrichment Score: 1.1400073351725248
ZNF554																							Category	Term	Count	%	PValue	Genes	List Total	Pop Hits	Pop Total	Fold Enrichment	Bonferroni	Benjamini	FDR
KIAA0664L3																							UP_KEYWORDS	Glycosyltransferase	28	1.51025	0.0283244	GALNT3, EXTL3, MGAT5B, POC1B-GALNT4, B3GALT4, FUT5, TIPARP, DPY19L1, B3GNT9, ST6GALNAC5, ST6GALNAC3, ST6GALNAC4, B3GNT4, ALG1L2, GXYLT2, FUT2, B4GALT6, GALNT12, GALNT14, B4GALNT1, ST6GAL2, RFNG, ST6GALNAC2, ST8SIA6, PARP12, XXYLT1, DPY19L2P1, PARP3	1595	237	20568	1.5235	0.999999	0.353745	33.6545
KCNE3																							UP_SEQ_FEATURE	topological domain:Lumenal	44	2.37325	0.0995584	GALNT3, EXTL3, NDST3, GAL3ST4, MGAT5B, B3GALT4, FUT5, TLR3, SORCS1, G6PC2, CANT1, ST6GALNAC5, B3GNT9, ST6GALNAC3, NAGPA, ST6GALNAC4, B3GNT4, TAP2, GXYLT2, ERAP1, FUT2, B4GALT6, GALNT12, B4GALNT1, GALNT14, PGAP3, TMC6, ST6GAL2, GOLT1A, HS3ST3A1, RHBDF1, SPTSSB, RFNG, MAN1C1, ST6GALNAC2, DOLK, CSGALNACT1, B3GAT1, TRAM1L1, CHSY3, ST8SIA6, CHST7, RDH16, ROM1	1573	450	20063	1.24712	1	0.990862	85.7108
MAP1LC3A																							UP_KEYWORDS	Signal-anchor	43	2.31931	0.134815	GALNT3, EXTL3, NDST3, GAL3ST4, MGAT5B, SYNDIG1, CORIN, POC1B-GALNT4, B3GALT4, FUT5, KLRK1, CD70, ABHD1, CANT1, ST6GALNAC5, B3GNT9, ST6GALNAC3, ST6GALNAC4, B3GNT4, GXYLT2, ERAP1, FUT2, B4GALT6, MYOF, GALNT12, GALNT14, B4GALNT1, ST6GAL2, HS3ST3A1, COL25A1, RFNG, MAN1C1, ST6GALNAC2, CSGALNACT1, B3GAT1, TNFSF10, CHSY3, ST8SIA6, CHST7, LAX1, XXYLT1, SCARA3, CLEC7A	1595	455	20568	1.21868	1	0.667164	87.354
HCFC1R1
NRXN3																							Annotation Cluster 22	Enrichment Score: 1.1354415550656094
FSTL4																							Category	Term	Count	%	PValue	Genes	List Total	Pop Hits	Pop Total	Fold Enrichment	Bonferroni	Benjamini	FDR
MAPRE3																							GOTERM_BP_DIRECT	GO:0002068~glandular epithelial cell development	3	0.161812	0.0179039	RARG, RARA, RARB	1334	3	16787	12.584	1	0.9329	28.4449
r_LTR10C																							UP_SEQ_FEATURE	region of interest:Ligand-binding	7	0.377562	0.0266655	VDR, RARG, NR4A2, RARA, NR4A3, RARB, NR5A2	1573	30	20063	2.97608	1	0.860822	39.4345
FBLN7																							INTERPRO	IPR001723:Steroid hormone receptor	9	0.485437	0.0294918	PGR, VDR, RARG, NR6A1, NR4A2, RARA, NR4A3, RARB, NR5A2	1470	47	18593	2.42201	1	0.821245	40.0428
r_L1MEf																							INTERPRO	IPR003078:Retinoic acid receptor	3	0.161812	0.0336087	RARG, RARA, RARB	1470	4	18593	9.48622	1	0.843372	44.2438
PLAC1																							GOTERM_BP_DIRECT	GO:0048384~retinoic acid receptor signaling pathway	5	0.269687	0.0493479	RARG, PML, TBX1, RARA, RARB	1334	18	16787	3.49554	1	0.972054	60.8424
LOC440354																							GOTERM_MF_DIRECT	GO:0003708~retinoic acid receptor activity	3	0.161812	0.0541034	RARG, RARA, RARB	1303	5	16313	7.51174	1	0.951261	59.2924
NAA35																							BIOCARTA	h_nuclearRsPathway:Nuclear Receptors in Lipid Metabolism and Toxicity	7	0.377562	0.0568448	VDR, RARG, CYP26A1, RARA, RARB, CYP8B1, ABCG1	132	35	1625	2.46212	0.99999	0.99677	51.8628
BCL3																							UP_SEQ_FEATURE	region of interest:Modulating	4	0.21575	0.0912181	RARG, NR3C2, RARA, RARB	1573	14	20063	3.64417	1	0.989332	83.0451
TEX22																							UP_SEQ_FEATURE	region of interest:Hinge	5	0.269687	0.172613	VDR, RARG, NR3C2, RARA, RARB	1573	28	20063	2.27761	1	0.998397	97.0267
NRBP2																							GOTERM_BP_DIRECT	GO:0031641~regulation of myelination	3	0.161812	0.366632	RARG, RARA, RARB	1334	16	16787	2.35949	1	0.999779	99.9788
DYRK3																							GOTERM_BP_DIRECT	GO:0035264~multicellular organism growth	6	0.323625	0.780773	UNC79, RARG, SPTBN2, RARA, RARB, APBA1	1334	81	16787	0.932145	1	1	100
ATP11B
FAM211A
AZGP1
SNORD88A
CLUL1
LOC100216546
TCN2
CENPI
FBXL8
LRIG1
PCSK9
REXO1L1
SOCS2
r_MER75
GRAMD4
MAN1C1
NR4A2
ADCK3
CELSR2
SLC16A7
GK3P
ETAA1
FAM20A
SGPP2
PAK3
C14orf39
STAG3L1
SNORD91B
SLC44A1
ARHGDIG
ZNF816
SNORD103B
ZNF439
IKBKE
ABCC6P1
FNDC1
ST6GALNAC5
ACD
IL12A
SORCS1
MAPK4
LRRFIP2
CNTFR
LOC100306975
HRC
PRICKLE4
r_L1MEc
TLX1NB
NEK11
r_(GAGTG)n
PHRF1
RNF125
GDF9
MST1P9
FRMPD2
SNORD110
DDX58
GRIK4
ADRA1B
ARL2
r_THE1B-int
G6PC2
FAM43A
FLJ39051
C8orf51
r_ORSL
YAP1
ZNF20
LOC645249
WDR72
RANBP3L
UBTD1
NOL4
NKX3-2
BGN
HYDIN
CBX7
DNER
LOC100507053
r_L4
MIR3198-2
NEB
PRRT1
r_Tigger13a
FAM18B2
DNAJB5
NGEF
BARX1
LMO2
LOC100302640
r_tRNA-Ser-AGY
LOC284395
ARC
CRB3
CARD9
NKX2-3
BEAN1
MGMT
FLJ42289
FAM110C
HMX2
C2orf81
DPY19L1P1
MIR545
SDC1
GRAMD1C
GJA3
C17orf50
LOC100507537
PHYHIPL
CISH
C1orf88
HCG4
GAL3ST4
AQP3
r_PABL_B
BOLA2
CDHR3
LOC100233209
r_MER8
CTAGE11P
B3GALT4
LEPROT
GBX2
NAAA
CNST
PCDH10
r_MER21C
SCUBE2
RAX
AFAP1-AS1
C9orf37
ACTN2
PRSS8
TLE6
SLC27A3
STAT6
ARFRP1
MPP6
LOC84856
CHEK2P2
PABPC1P2
SHC3
LOC146880
FLJ40852
SLCO1A2
C1QTNF3
r_(CACG)n
C19orf73
OTX2OS1
DAPL1
GUSBP9
KLF17
PDCD6IP
ALDH1L2
BMPR2
ECT2L
LOC100527964
TMEM184A
PCDH20
CARM1
TMEM130
DOK3
SLC25A5-AS1
IL22RA1
SLCO2A1
WNT11
C17orf109
HDHD1
C16orf79
HYAL4
DOLK
NR5A2
ZNF321P
C3orf67
TPTE2P1
C3orf33
MIR548H3
PLXND1
RGS5
LOC100128881
NT5E
NLRP3
MRO
BSPRY
JDP2
TLR3
KCNK5
IGFBP4
PARP3
r_LTR40b
ARMC5
TIGD4
r_MER53
LOC730668
LCE1C
MEX3D
TCTE3
DKK3
DNHD1
PCSK4
LIMS3-LOC440895
MAPK8IP1
MPP2
DDX60
C9orf163
DNAJC4
HIF3A
CAPN5
FSIP1
ADPRH
SNORA46
C1orf68
SNORA16A
EFCAB5
HECW2
WDR65
r_(TGAG)n
RAB19
r_LTR12B
CFD
UTY
HOTAIR
FGF5
PPFIA4
SNORA5C
MYPN
ZNF19
FLJ20021
DSG1
LOC100507564
PLA2G4E
ZNF236
FAM66D
r_SATR2
HERC2P7
TTLL3
SNORD102
CCNI2
KRT1
TMEM176B
CIITA
RDH12
SNAI2
EDNRB
FOXD4L3
PDHA2
CYBB
DAPK2
ANKRD20A3
ZSCAN12P1
SLC15A1
SP140L
LOC100505678
P2RX5
MACROD2
AHDC1
ACE
LRRC4
ARGFXP2
ASB16
LY96
FFAR2
SNORA71B
PRRT2
LOC100506730
LY6K
LINC00266-1
SCN3B
LOC90499
COLQ
r_MER48
BARHL2
CXorf21
TNFAIP3
FAM22D
r_(TCCCC)n
EML3
SHD
LOC283143
TINAGL1
PRRT4
SLC14A1
EPHA6
AREG
VAX1
HIST1H2BM
LOC100130987
SLC2A4
RAB26
LONRF3
MCART2
LRCH4
RHOJ
AGER
ULK4P1
PF4V1
MGC12916
NDST3
WT1
r_L1MD1
TIGD2
COG3
PGR
ANXA8L1
MIR1282
r_Plat_L3
LOC100128531
FSD1L
AGAP9
DDX11L2
ACVR1C
SNORD63
NPPA-AS1
GPR173
DKKL1
C4orf40
LOC284344
IGBP1P1
EDN1
GPATCH3
HFE
r_L1ME3A
TREX1
FAM83H
r_L1MB4
RAB3C
C15orf2
LOC284551
SCG3
LOXL3
KAAG1
SEMA6C
DGAT2
C3orf74
LAX1
MAP3K6
PROCA1
KLF10
CNTNAP1
ABCC13
NDNF
r_LTR13A
SCARF2
LINC00102
CXADRP3
LOC100132832
CCDC106
TMCO4
CRISPLD2
TMCC2
RARA
ATXN7L1
CD82
NLRC5
CTSO
SNORD69
GMIP
MIR34A
KRTAP21-2
ECM1
LILRB1
GCC1
TMEM59L
PLEKHG5
TMEM40
CALML4
TCHH
PIP5K1P1
IL2RA
LOC100505815
SLC25A34
CLEC4GP1
LOC100506746
FITM2
LOC100335030
ADH4
BTF3P11
PLEKHO1
ZNF559
CDK8
PACRGL
SLC45A3
HNRNPUL2
PRDM14
TMEM45B
LOC440028
LOC100130557
C2orf67
RHBDL2
GUCY1B2
ARMC10
MAP3K14
MTMR11
SNORA52
CNTNAP3B
C21orf88
C9orf43
RHBDF1
PCP4
NAV1
NTRK3
GHRLOS
ACACB
LRRC23
PTCH2
LYG1
ZNF335
KLLN
KLB
LUM
KCNQ5
DNAJC5G
LOC728431
TOB2P1
LOC440896
RAPGEFL1
C9orf135
KRT80
NPAS2
GPR124
FAM19A5
FAM18A
WDR53
BARX2
LYPD3
RSPH9
FAM164C
SLC26A4
r_MER90
APOL2
HNMT
TMEM86B
EXTL3
ALPP
MMP2
r_TAR1
SERHL2
LPPR2
SDHAP2
RAB30
SPINK6
TSSC4
MAP1A
LOC221442
PTGES
C2orf65
NEU3
DNAJC14
MIR3170
PTAFR
LOC440970
MIR4647
ZNF777
SCARNA16
SNORD49B
INCA1
LOC388692
IL1A
ASB9
ABCG1
CPA4
C19orf51
SERPINH1
MAMLD1
DLX1
FAM120C
ACAD10
ADCK1
TRPC4
ZNF560
EML6
CNTN4
MAPK7
SNCG
COL7A1
ZNF876P
BMF
GLIS3
MUM1L1
TRIM6
LOC170425
ERP44
TP53INP2
STK19
RPL13P5
PNPT1
GPR89A
ETV4
LOC100506305
r_(TGG)n
SH3BGRL3
S100A6
OPTN
LOC645638
VSNL1
NHP2L1
ACTBL2
NEFM
RBM3
NETO2
ZNF83
ANKRD37
PIR
LOC729041
r_tRNA-Arg-CGY_
BAG4
FAM35B
LOC100499489
BASP1
TERF2
SNORD100
SCARA3
CCDC108
SNORD92
C16orf74
HIBADH
ZNF165
PRR5
SNORD41
ADCY7
PLCB2
GREB1L
OLIG1
UBN1
FGF23
ZNF862
FAM110B
ELOVL4
LIPT2
SEC24B
C12orf23
r_LTR21A
C16orf45
SYCE3
SLC10A4
CUL5
ANK1
ZNF737
CDX2
r_Tigger15a
KLHL23
RAMP1
LOC100506757
FAM71E1
FREM1
C3orf14
IRS2
LRCH3
NCCRP1
PAOX
EMID2
SHISA4
ZNF276
NTRK2
AMT
SPG20OS
PRKCH
FAM184A
C10orf107
ANKRD20A1
BNC1
MYCNOS
INVS
CYP2U1
SLAMF6
r_LOR1-int
SNORD37
PIP5K1B
CANT1
HMCN1
SATB1
C11orf75
BMP3
r_HERV17-int
CCDC153
C2orf88
SPATA18
PNMT
FAM50B
CHRNA10
PODXL
SCAPER
PTPRM
r_LTR7Y
CRYM
FAM167A
LOC729739
RIBC2
RIMKLA
FBRSL1
SYNDIG1
r_LTR2B
CACNB1
SNORD12
TEX15
FANK1
ZFPM1
THBS4
LOC286367
LOC284576
SNORD1A
r_L1MA6
ADAM15
TTC19
ARHGAP24
r_MER112
MIR29C
ZNF385C
ZNF860
OLFML2B
IRF2
SORBS1
PDK4
ENOX1
PPM1M
GTPBP6
SCARNA18
UBQLN2
STARD10
ITGAX
NPC1L1
POSTN
CDS1
ZEB1-AS1
MAFG-AS1
RBM43
PPP2R3B
AGBL2
OR7E91P
ABCA7
LOC100506035
RAB33A
TMEM200B
CABP5
ZNF354C
TCEAL2
KLRK1
HCP5
LOC283587
LOC441204
r_MER58C
FAM86DP
SDR16C5
ZNF788
IL20RB
RDH16
DKFZP686I15217
PTPRVP
ZNF205
ZKSCAN4
MGC23270
ZNF600
PDCD4
ATP6V1B1
T
SPACA5
SNORA78
C3orf35
F8A3
DNM1P41
CAND2
r_Tigger2b_Pri
RARB
r_LTR82A
TBKBP1
PARK2
ZNF572
r_Tigger10
MAPK8
CCDC129
TMEM63A
PLXNA4
OR7E156P
ZFP42
r_MER34A1
ST20-MTHFS
KLHL24
TMEM81
E4F1
PTPLAD2
SOX13
CBX8
RIMBP3B
LOC100289187
HIST2H3D
TMC7
CIRBP-AS1
r_Tigger3c
NRGN
IMPA2
LINC00461
ZNF238
OASL
LIMS3L
DAAM2
C17orf100
GPR85
r_HY4
FAM149A
ACER2
CA11
ADRA2A
ZSCAN4
CXCL1
r_HERVIP10F-int
ROCK1
ZNF202
NOTCH3
NR3C2
GSTM2
TMEM178
LOC100130776
CD70
MYLK4
R3HDML
PTK2B
r_HERVL-int
GRB14
MOB3C
TMEM102
DNAJC25
PGF
GATS
C8orf77
FLJ23867
LOC100131655
ZBTB47
C9orf40
SERTAD2
SLC7A2
RAD9B
RIBC1
ZNF423
HMGCLL1
ZNF687
MIR4709
TAF1L
C10orf25
SYT14L
LOC100131496
PMFBP1
GALNT14
REPS2
LOC646813
PAQR9
F8A1
RARG
ADAMTSL1
LOC100131096
RGS17
r_LTR7B
OXTR
SLC43A2
ANKRD23
NMNAT3
NOL3
LOC645513
MIR31HG
MRVI1-AS1
FGF11
C9orf174
EPSTI1
CGREF1
RHD
LOC100506783
FLJ44511
FLJ39639
SLC5A5
EPHX2
LOC100294362
FAM198A
r_MER49
SNORD18C
NELF
DDN
ZBTB46
r_MER82
LOC646736
ST8SIA6
C15orf27
DFNB59
SLC36A4
SH3D21
GPR137C
KCNC4
SLC35E4
r_(TCG)n
C14orf167
ICOSLG
FGD3
LIF
r_Charlie16a
CCK
SNORD27
INS-IGF2
NOA1
LRRC20
CCZ1B
UNC79
GPRIN1
ANKRD9
LOC100129935
C1orf229
C13orf15
C19orf81
IL17RC
r_MER21A
LOC728537
ARHGAP31
LOC440356
COL27A1
SNORD59B
TEKT3
SNORA15
MIR92A1
SNED1
SNORD22
CERKL
PLCD1
SPNS2
SH2D5
RYR1
SAMD1
LRRC3
NR4A3
D21S2088E
FERMT1
SNORD75
MOGAT3
TMPPE
GTF2IRD2
LOC729970
ZNF662
MT1IP
SPSB1
SHANK3
TMEM100
LOC731789
FLJ33065
LOC340515
SPINLW1
MTRNR2L7
LOC284379
SRL
CNGA1
LOC643770
LOC646903
EP400NL
ZNF341
FJX1
TNFSF10
CALHM1
r_(TATATG)n
DLGAP4
TSPAN1
SESN3
r_FAM
SUGT1P3
FER
POM121L9P
TDRD6
TSPAN2
SLC9A2
INHBB
ARHGAP27
FAM156A
LOC441242
MLKL
CDH4
AGSK1
HCAR1
MCAT
r_LTR41
MEIS3
GLI4
HOXD1
LOC157273
ANKRD31
ANP32C
ZBTB8B
LGALS7
STAB1
CHRNE
ADAMTS16
BCAR3
O3FAR1
LOC100506428
LINC00339
TRAM1L1
PML
PRKAG2
CNTN1
NECAB3
CCNA1
C8orf55
PRORSD1P
LINC00174
TBC1D3
PMCHL2
TNR
H2BFXP
ISLR2
DPP7
SH3GL1P1
POU5F1
RAB40AL
HAUS4
SLC7A14
LOC653566
MAST3
r_Charlie15a
LOC100286979
r_(CCA)n
KLHL11
FGL2
MTRF1
GSDMD
APOBEC3G
MIR608
DGKB
PRICKLE2
LOC100129269
CHGB
r_LTR9
LRRC37A3
KRTAP19-1
IL1R1
LOC254100
PHLDB2
PPP2R5B
C9orf116
TBC1D3C
GPAM
LOC645206
r_(TCCA)n
LOC282997
KCNJ14
E2F8
r_(CAGA)n
TMEM63B
ZNF563
TRIM55
C11orf24
HHIP
STARD3
PHF7
CR1L
LOC728723
PPIP5K1
NEIL2
C15orf37
OLIG2
r_L1P4
USP6NL
SSR4P1
SCNN1D
SEPT7L
TMEM169
RAVER1
GGT8P
HEATR8-TTC4
FGFBP1
CASP4
TBX1
ARHGAP23
LOC100507266
ZSCAN2
FABP6
NUPR1
WDR27
PLEKHA7
CCDC71L
RADIL
GPR39
C8orf80
SYDE2
BDNF
MIR3064
HCG22
PVRL4
ZNF323
FBXW5
COL4A3
KLHL4
SNORD98
PDSS2
P2RX7
KRT6B
PCDH11Y
SNN
C17orf39
RFPL1-AS1
SLC39A1
HCN1
LOC100287765
LTB4R
NPHP3
LMO7
AIPL1
CYB561D1
SNORA58
HCN3
GVINP1
CRY2
LRRC45
CDC42BPB
LINC00410
C11orf68
VEPH1
ZP3
RTKN
NIPSNAP3B
RAB6C
FAM151B
RFNG
ZBTB17
PIWIL2
KCNH6
IDAS
USP9Y
r_Charlie4a
LOC650623
LOC100133991
ZNF543
r_MER41-int
ESYT1
TRIM62
PES1
HOXD9
NGDN
DDX41
SHROOM4
BRIX1
ULBP3
PARP12
GEMIN2
ULK4P3
r_AluYh9
SNORD57
MYOF
CDKN2B
MIR205HG
FLJ35390
TNC
SPRR2E
CDC123
PLEK2
ELSPBP1
APOBEC3B
CCT5
PTN
ZNF169
ZNF747
SNORD33
TCTEX1D2
SLC1A1
UBE2NL
ADAMTS1
ZNF117
ERBB4
SAP30L
ZNF135
PLEKHA3
PDK1
CDR2
RCN2
SLC30A10
GFI1
GBAS
LEKR1
ZNF253
PRIMA1
C5orf63
IGSF8
ARHGAP17
DYNLRB2
TMEM63C
CRYGD
AGPAT4-IT1
GAS7
AP1AR
r_Tigger6a
LOC286189
TTC18
RBP1
HCG27
LOC100287225
ARAP2
r_BSR/Beta
FBXO25
PALM
ZER1
PQLC1
CHMP6
FGD4
SLC2A10
ZNF688
ZNF395
ZNF500
UBE2L6
RPL39L
SNORD15B
MIA3
RGMB
STXBP1
PGP
NOD1
FAM116B
DENND4C
BMPER
ZNF292
FAM156B
DPY19L1
COL2A1
SERPINB8
MET
ZNF813
r_LTR27
SIX2
FAM195A
MYC
SMTNL2
TEDDM1
LRP1B
CCDC87
LOC644714
r_Tigger14a
ZDHHC14
GALNT3
IGSF11
MUTYH
SNORA71D
ST6GALNAC3
MSH5-SAPCD1
MPL
SNORD71
CLCN5
MIR4671
HIST1H3D
RNASE1
ZNF217
ARHGEF35
SPHAR
FBXO41
PPP1R26
GOLGA6L9
HK2
PCDH1
ADRB1
KCTD19
ACSS1
GABBR2
NOTCH2NL
RUNDC2B
LOC100303749
r_tRNA-Trp-TGG
CDH1
ABHD1
LOC730101
CEP350
KIAA0513
C20orf166-AS1
PPIAL4F
FAM83G
CD99L2
PDE6B
SLC26A10
TTC21A
NR6A1
DGCR9
LOC389705
SFRP5
ACOT4
GGTLC2
ENO4
SNTG2
r_MER126
ABAT
MBD5
FKBP15
CASZ1
ZNF844
LOC284632
MGC16703
DKFZP434A062
r_Charlie13a
LOC284276
PDZRN3
LOC100129518
TMEM133
NOG
SNORD59A
MEI1
r_L1MB2
CKLF
LUZP6
POC1B-GALNT4
CELSR3
r_LTR47A
HOPX
LCE1D
B4GALNT1
TMC6
LPAR6
HSD11B1L
ANXA9
ODF4
CTNND2
NOXA1
FES
TTC30B
KCNH2
LOC440297
ANKMY1
LINC00204A
NPPC
PRSS3
DYX1C1
CEP85L
CSGALNACT1
r_THE1D-int
CDK18
CHSY3
LOC100286793
TGFA
MTL5
KRT42P
r_MER117
ROM1
FAM86HP
CYP7B1
C14orf28
IRF4
LOR
GPC6
VAMP5
TAB2
ADC
AP3B2
EFNB3
RAB43
ANKRD42
DOC2A
KLHL6
r_SST1
PDE1B
LIMD2
LOC100505806
r_LTR10F
LOC100507557
LOC100499484
NLRP8
LRRC69
GAB2
SNORA62
ZNF583
MYL5
C9orf169
ADORA1
FXYD6-FXYD2
FUK
SPTSSB
AMY2B
OCEL1
KIF5A
IKZF3
COL25A1
MYZAP
ST7-OT3
r_(CCGAG)n
SNORD127
r_(TGGA)n
RASAL1
IRF5
DCDC1
HIST1H3I
KIAA1875
r_L1PB
HSD11B2
ZNF497
NDRG1
C18orf34
CNPY1
PTPMT1
FAM160A1
ADSSL1
KLF7
r_Charlie18a
PVRL1
C6orf174
r_L1M4c
ZNF792
LOC441455
SLC4A8
RRAS
PCLO
ECHDC3
CYP8B1
STX11
C12orf53
CORIN
MIR5047
MSH5
MAOB
AATK
USP35
KCNIP3
SNORD11B
ACADS
HAAO
LOC643623
IGSF9
LOC283177
DENND3
CUX2
PRX
r_MLT1F2
ZNF333
VEGFC
LOC100190940
FBXO15
PDGFRA
LOC339166
CN5H6.4
r_(CCCA)n
CORO1B
CLIC5
KCNN3
KCNA7
EDNRA
AOC4
r_MamGyp-int
JAG2
BBC3
r_L1MEd
r_MER68-int
MIR3680-1
ISPD
TCEA2
ASMT
MIR3656
MX1
CRYGS
C15orf34
SCARNA9L
ST6GALNAC2
FAM133A
PRR23C
PREX1
r_LTR24
LOC401093
KLRAP1
NXPH2
AKAP5
PLLP
r_HSMAR2
NOS1
ZGLP1
TPTEP1
TRPS1
ZNF816-ZNF321P
TMEM119
SLC30A4
PACSIN1
LOC100240735
TLR8-AS1
PMS2CL
B3GAT1
DUSP2
AKNA
CYP2S1
SLA2
MIR19B1
r_MLT2C1
NPAS3
PLXNC1
RGS7
NRSN1
SNORD62B
WTIP
TRADD
SLC9A4
SNORD12C
ERAP1
r_(TAGA)n
ITPK1-AS1
CORO7
r_Tigger7
RGPD6
LRP5
SLC38A3
PPP4R1L
SFRP4
ATP8A2
C10orf111
LOC100507062
LMO1
AP1M2
ARHGEF19
C10orf131
GOLT1A
FAM49A
r_MER94
LRRC25
PDE4B
MYOZ3
LOC91948
FLJ43663
MAGEB10
WNK2
GOLGA2P5
MIR155HG
APH1B
ZNF502
TMEM56-RWDD3
FAS-AS1
ANKS1B
SPDYE1
SNORA72
EGF
CXorf41
CPXM1
LOC729799
MIR25
KCNG1
CBWD3
KCNRG
FRS3
LOC100133985
LOC285758
ZFHX2
SFRP2
r_MER4D1
ARSG
LOC100505817
ITGAL
GAP43
r_MER34B-int
SFTA1P
ATXN7L3
MAGIX
TNFAIP2
C11orf80
HRASLS
r_MER4B
MDH1B
ZFP91-CNTF
C7orf60
SLC29A3
EPB41L4A
LOXL1
ANKRD30BP2
r_LTR50
PRSS35
ANKDD1A
ZNF79
WHAMMP3
LINC00176
ZBTB5
ALDH3B1
CLSTN2
r_(GGAA)n
AKR1D1
C9orf139
USP2
LOC100289341
LOC283688
LSAMP
LOC100128292
SEC14L2
LOC100505648
r_(CCCCCG)n
LOC401074
PCK1
r_Tigger5
BRSK1
FTX
PXN
TCFL5
DPF1
r_(CTG)n
RFX1
C9orf9
ABCA9
PLCB3
LOC100288911
MED25
r_Tigger4b
SYNPO2L
LTBP4
LOC100505633
NEK10
SHF
SNORA25
UTP15
PELI3
ALS2CL
NRG4
C19orf57
C1orf53
SPSB4
GPR83
MFI2-AS1
RNU11
SYCE2
LOC100129662
LOC100507373
PAK7
ZNF484
S100A2
ZIC2
MMP19
DNAH6
RAB42
MYCN
SYT2
CTAGE1
KIFC3
CPNE9
CYP1A1
PCDHGB5
GATM
ADARB1
TSEN15
NAGPA
GXYLT2
LOC284023
TLX3
r_L1PA14
S100A7
FAM100A
TLR10
LOC100506343
IL8
IGFBP3
VMAC
FAM95B1
GABRE
APOBEC3F
EMBP1
PRDM5
SCARNA23
LDB3
ZNF408
MAP7D2
SRM
TPPP
PVT1
C22orf29
FCGBP
r_MLT1D
B3GNT4
STK10
DUSP7
DYNLL2
IKZF5
ABTB2
FOS
INHBE
MVK
PXDC1
ZNF420
LOC646576
TRPM1
SLC44A4
ZNF460
F2RL2
DGKA
r_L1MC2
WASH3P
PTGER2
SMOX
PRKY
BMP1
TMEM92
TCP11L2
GPR89B
CDR2L
TTC9C
TMEM191C
IGFL3
OLFM2
FOLR1
PRAME
RPUSD4
ZNF416
RUNX1
RCN3
AK7
NRK
RAET1G
CNN2
LMOD1
OXCT1
SPDYE7P
GJB7
MAPKAPK3
CYR61
CSRP1
CD44
RFXANK
LGALS1
PPID
GNG11
RCL1
LOC641298
ZNF826P
LOC100128252
SNORD87
IRS4
RHBDL3
SYCP2
PDE8A
SCN9A
ZNF91
CCDC11
ZNF160
RNY5
HTRA1
FAM13A-AS1
USP51
TIPARP-AS1
MESP1
LAYN
GPR89C
KIAA1958
PHF2
USP20
SNORA7B
PPP1R16A
ZNF256
SNORD50A
EFNA3
KLF15
r_MER68
RSPO3
r_Kanga2_a
SNORD20
B4GALT6
HPCAL1
ATP6V1C2
FAM83B
PRDM7
KC6
NIPAL1
PRSS53
SLC16A13
HOTTIP
SCARNA6
STX2
DUSP28
DECR2
CCDC73
ZNF681
ZFYVE27
r_LTR2
SCGB1B2P
LOC146336
RAB39A
UNC5CL
EPB41L1
BIN3
LOC375190
PHLDB3
GALNT12
XXYLT1
SAMD13
HS3ST3A1
SYNJ2
CRLF3
r_(GAAA)n
TAT
PTPLA
LOC100507086
STX6
C8orf34
HOXB13-AS1
TMEM41B
TBX2
HAS2-AS1
SLC9B1
ZNF296
SNORA51
TFDP3
FER1L5
LRCH2
ZNF85
r_MLT1F1
HAGHL
VAX2
KCNK2
ADORA2A
LOC100130992
ZNF821
FAM131B
NBPF11
ZNF653
NOS3
SNORD67
ZNF208
SMA4
PPIAL4D
LOC440300
PRADC1
C9orf103
r_MER4-int
IGDCC3
DAPP1
r_MER76
PRPH
WBP11P1
C6orf25
[truncated: 216 more rows]
