# Supplementary material for: Intracellular signalling pathways and cytoskeletal functions converge on the psoriasis candidate gene CCHCR1 expressed at P-bodies and centrosomes
Source: BMC Genomics. 2018 Jun 4;19:432. doi: 10.1186/s12864-018-4810-y (PMC5987482; doi:10.1186/s12864-018-4810-y)
Supplement: Supplementary file 5 — Table S5. Isoform specific gene enrichment analyses based on re-extracted DEGs of the CCHCR1-HEK293 cell lines. The DEGs were obtained from the pooled data of Iso1Non-risk and Iso1Risk, and Iso3Non-risk and Iso3Risk compared to the controls (wildtype and vector). The DEGs (comb_Iso1 and comb_Iso3) were analysed using the KEGG pathway analysis of WebGestaltR. (XLSX 3054 kb) [file 12864_2018_4810_MOESM5_ESM.xlsx]

## Sheet: Description
Table S5. Isoform specific gene enrichment analyses based on re-extracted DEGs of the CCHCR1-HEK293 cell lines.
The DEGs were re-extracted (n=1000 perm) from the isoform specific pooled data (comb_Iso1, comb_Iso3).
The DEGs (up FC>1.5, down FC<0.65, and up&down; FDR<0.16, FDR<0.24) were analysed using the KEGG pathway analysis of WebGestaltR, WebGestal2013, and DAVID.
Parameters of pathway analysis in WebGestaltR: min and max number of Gene IDs in the category: 5, 100 - 5, 2000 were used.
The DEGs were also analysed using the functional DAVID cluster analysis
Identifying DEGs with Siggenes
		Siggenes WT_V_Iso1Non-risk_Iso1Risk							Siggenes WT_V_3N_3R_nperm1000
		Feature	GeneName	GeneName	Score	FoldChange	FDR		Feature	GeneName	GeneName	Score	FoldChange	FDR
		9785	ANKRD37	ANKRD37	-18	0.117123	0.0284719		10188	RBP7	RBP7	-18	0.172947	0
		9786	IRS4	IRS4	-18	0.532801	0.0284719		10189	SH3BGRL3	SH3BGRL3	-18	0.50757	0
		9787	ACPL2	ACPL2	-17.9	0.453127	0.0284719		10190	RHOC	RHOC	-18	0.534207	0
		9788	TTLL11	TTLL11	-17.9	1.49362e-09	0.0284719		10191	MLLT11	MLLT11	-18	0.599951	0
		9789	RHBDL3	RHBDL3	-17.8	0.0438445	0.0284719		10192	CRABP2	CRABP2	-18	0.206008	0
		9790	YES1	YES1	-17.7	0.512345	0.0284719		10193	IFI16	IFI16	-18	0.393985	0
		9791	GNG7	GNG7	-17.7	0.0221515	0.0284719		10194	CSRP1	CSRP1	-18	0.131844	0
		9792	RFX7	RFX7	-17.6	0.322932	0.0284719		10195	CD9	CD9	-18	0.372163	0
		9793	PDE8A	PDE8A	-17.6	0.546163	0.0284719		10196	CDCA3	CDCA3	-18	0.528651	0
		9794	LOC641298	LOC641298	-17.6	0.182536	0.0284719		10197	TMBIM4	TMBIM4	-18	0.712313	0
		9795	LOC729041	LOC729041	-17.55	0.140895	0.0284719		10198	ALDH2	ALDH2	-18	0.229706	0
		9796	FAM35B	FAM35B	-17.55	0.261027	0.0284719		10199	SULT1A1	SULT1A1	-18	0.251864	0
		9797	C11orf41	C11orf41	-17.55	0.0375056	0.0284719		10200	SDR42E1	SDR42E1	-18	3.35938e-10	0
		9798	HOOK1	HOOK1	-17.5	0.47263	0.0284719		10201	CLDN7	CLDN7	-18	0.12194	0
		9799	C16orf72	C16orf72	-17.45	0.58289	0.0284719		10202	PMAIP1	PMAIP1	-18	0.530616	0
		9800	DSC2	DSC2	-17.45	0.418865	0.0284719		10203	ZNF433	ZNF433	-18	2.34114e-10	0
		9801	MIR1244-2_loc3	MIR1244-2	-17.45	0.559632	0.0284719		10204	ZNF20	ZNF20	-18	0.115669	0
		9802	MIR1244-3_loc4	MIR1244-3	-17.45	0.59662	0.0284719		10205	ZNF726	ZNF726	-18	0.161443	0
		9803	UBR3	UBR3	-17.35	0.476236	0.0284719		10206	SPINT2	SPINT2	-18	0.394201	0
		9804	NHLH2	NHLH2	-17.3	1.44655e-09	0.0284719		10207	APOE	APOE	-18	0.0616311	0
		9805	RAB5C	RAB5C	-17.3	0.72772	0.0284719		10208	ZNF880	ZNF880	-18	0.132678	0
		9806	ADAMTS1	ADAMTS1	-17.3	0.512982	0.0284719		10209	ZNF528	ZNF528	-18	0.0609824	0
		9807	MAOA	MAOA	-17.3	0.52674	0.0284719		10210	ZNF808	ZNF808	-18	6.5134e-10	0
		9808	SQLE	SQLE	-17.25	0.757701	0.0284719		10211	ZNF83	ZNF83	-18	0.1862	0
		9809	ZNF826P	ZNF826P	-17.2	3.24514e-10	0.0284719		10212	ZNF611	ZNF611	-18	0.0554433	0
		9810	SNORD87	SNORD87	-17.2	0.238559	0.0284719		10213	ZNF28	ZNF28	-18	0.0209386	0
		9811	PSIP1	PSIP1	-17.2	0.595973	0.0284719		10214	ZNF468	ZNF468	-18	0.0139067	0
		9812	HNRNPU-AS1	HNRNPU-AS1	-17.15	0.371892	0.0284719		10215	ZNF321P	ZNF321P	-18	0.0544327	0
		9813	ZNF486	ZNF486	-17.15	4.96797e-10	0.0284719		10216	ZNF160	ZNF160	-18	0.015679	0
		9814	PLEKHA3	PLEKHA3	-17.15	0.346584	0.0284719		10217	VAMP8	VAMP8	-18	0.323134	0
		9815	HTRA1	HTRA1	-17.1	0.415663	0.0284719		10218	CRYGD	CRYGD	-18	5.65645e-10	0
		9816	C18orf56	C18orf56	-17.05	0.38648	0.0284719		10219	FN1	FN1	-18	0.108933	0
		9817	SLC39A6	SLC39A6	-16.9	0.65744	0.0284719		10220	WFDC2	WFDC2	-18	0.015416	0
		9818	SCARA3	SCARA3	-16.9	0.322639	0.0284719		10221	CTSZ	CTSZ	-18	1.30743e-10	0
		9819	AEBP2	AEBP2	-16.85	0.604221	0.0284719		10222	COL6A2	COL6A2	-18	0.145568	0
		9820	ZNF608	ZNF608	-16.85	0.530298	0.0284719		10223	LGALS1	LGALS1	-18	0.29544	0
		9821	r_tRNA-Leu-CTY	r_tRNA-Leu-CTY	-16.8	0.338322	0.0284719		10224	BHLHE40	BHLHE40	-18	0.382622	0
		9822	LOC100128252	LOC100128252	-16.75	0.0812017	0.0284719		10225	OCIAD2	OCIAD2	-18	0.400962	0
		9823	USP14	USP14	-16.65	0.715402	0.0284719		10226	ANKRD37	ANKRD37	-18	0.222809	0
		9824	SNORD33	SNORD33	-16.65	0.420806	0.0284719		10227	SPARC	SPARC	-18	0.290934	0
		9825	HERC2P2	HERC2P2	-16.6	0.321055	0.0284719		10228	HIST1H2AE	HIST1H2AE	-18	0.555535	0
		9826	MRPS6	MRPS6	-16.55	0.51525	0.0284719		10229	HLA-DQB1_loc1	HLA-DQB1	-18	0.271285	0
		9827	TDRD7	TDRD7	-16.55	0.548928	0.0284719		10230	HLA-DPB1_loc6	HLA-DPB1	-18	0.218611	0
		9828	UBE2NL	UBE2NL	-16.55	0.162455	0.0284719		10231	PTN	PTN	-18	0.0311246	0
		9829	MGST1	MGST1	-16.5	0.384243	0.0284719		10232	ANXA1	ANXA1	-18	0.126929	0
		9830	SNORD100	SNORD100	-16.5	2.49904e-09	0.0284719		10233	PTGR1	PTGR1	-18	0.223628	0
		9831	ZNF711	ZNF711	-16.5	0.588444	0.0284719		10234	PSMD5	PSMD5	-18	0.225588	0
		9832	RNY5	RNY5	-16.45	0.213686	0.0284719		10235	GOLGA2	GOLGA2	-18	0.456396	0
		9833	LOC401242_loc1	LOC401242	-16.45	0.365423	0.0284719		10236	CD99_loc2	CD99	-18	0.249298	0
		9834	TRIM7	TRIM7	-16.35	1.20808e-09	0.0284719		10237	PNPLA4	PNPLA4	-18	1.29553e-10	0
		9835	ZNF117	ZNF117	-16.3	0.58861	0.0284719		10238	TMSB4X	TMSB4X	-18	0.384737	0
		9836	SNORA37	SNORA37	-16.25	2.06533e-09	0.0284719		10239	PIR	PIR	-18	0.455008	0
		9837	PTPN13	PTPN13	-16.25	0.606681	0.0284719		10240	GK	GK	-18	0.35337	0
		9838	SHPK	SHPK	-16.2	0.597597	0.0284719		10241	TMSB15A	TMSB15A	-18	0.304467	0
		9839	BASP1	BASP1	-16.2	0.605531	0.0284719		10242	TCEAL7	TCEAL7	-18	0.0917113	0
		9840	VPS37A	VPS37A	-16.2	0.446815	0.0284719		10243	TMSB15B	TMSB15B	-18	0.0379437	0
		9841	CYFIP1	CYFIP1	-16.1	0.675622	0.0284719		10244	NUP62CL	NUP62CL	-18	0.3284	0
		9842	RCN2	RCN2	-16.1	0.638643	0.0284719		10245	CD99_loc1	CD99	-18	0.24694	0
		9843	TERF2	TERF2	-16.1	0.467489	0.0284719		10246	KRT19	KRT19	-17.95	0.174509	0
		9844	CARD6	CARD6	-16.1	0.128282	0.0284719		10247	ZNF700	ZNF700	-17.95	0.0865465	0
		9845	BAG4	BAG4	-16.1	0.493454	0.0284719		10248	PRSS3	PRSS3	-17.95	0.0402564	0
		9846	MIR1244-1_loc1	MIR1244-1	-16.05	0.510123	0.0284719		10249	HIST2H2AA4_loc2	HIST2H2AA4	-17.9	0.601811	0
		9847	KIAA0182	KIAA0182	-16.05	0.528443	0.0284719		10250	IRF6	IRF6	-17.9	0.115995	0
		9848	PCMTD2	PCMTD2	-16.05	0.696225	0.0284719		10251	HERC2P2	HERC2P2	-17.9	0.436668	0
		9849	ZNF295	ZNF295	-16.05	0.539514	0.0284719		10252	CCL2	CCL2	-17.9	0.1098	0
		9850	SLC1A1	SLC1A1	-16.05	0.096006	0.0284719		10253	ZNF486	ZNF486	-17.9	4.77429e-10	0
		9851	BAHCC1	BAHCC1	-16	0.452293	0.0284719		10254	EPB41L5	EPB41L5	-17.9	0.635372	0
		9852	ZNF667	ZNF667	-16	0.152732	0.0284719		10255	MEI1	MEI1	-17.9	5.58207e-10	0
		9853	PCDHA7	PCDHA7	-16	0.303775	0.0284719		10256	HCP5_loc4	HCP5	-17.9	2.76685e-10	0
		9854	GPR37	GPR37	-16	0.464989	0.0284719		10257	SDR16C5	SDR16C5	-17.9	6.40432e-10	0
		9855	CMTM4	CMTM4	-15.95	0.472515	0.0284719		10258	CTSL1	CTSL1	-17.9	0.568343	0
		9856	HPCAL1	HPCAL1	-15.95	0.0438458	0.0284719		10259	ARMCX4	ARMCX4	-17.9	0.118758	0
		9857	TMEM74B	TMEM74B	-15.95	0.0531485	0.0284719		10260	IRS4	IRS4	-17.9	0.60509	0
		9858	FBXO5	FBXO5	-15.95	0.547895	0.0284719		10261	S100A10	S100A10	-17.85	0.524265	0
		9859	MMAB	MMAB	-15.9	0.567463	0.0284719		10262	WBP2	WBP2	-17.85	0.668999	0
		9860	LOC644649	LOC644649	-15.9	4.81834e-10	0.0284719		10263	ZNF667	ZNF667	-17.85	0.103859	0
		9861	OSBPL1A	OSBPL1A	-15.9	0.602075	0.0284719		10264	NSDHL	NSDHL	-17.85	0.654997	0
		9862	DEK	DEK	-15.9	0.725164	0.0284719		10265	F11R	F11R	-17.8	0.588376	0
		9863	PKD1P1	PKD1P1	-15.85	0.435819	0.0284719		10266	ZNF91	ZNF91	-17.8	0.0866157	0
		9864	MIDN	MIDN	-15.85	0.792425	0.0284719		10267	DLG3	DLG3	-17.8	0.488485	0
		9865	ZNF83	ZNF83	-15.85	0.25739	0.0284719		10268	HTRA1	HTRA1	-17.75	0.268804	0
		9866	ID4	ID4	-15.85	0.610186	0.0284719		10269	ZNF525	ZNF525	-17.75	0.249534	0
		9867	MTRNR2L6	MTRNR2L6	-15.85	0.752647	0.0284719		10270	SYCE3	SYCE3	-17.75	0.146048	0
		9868	CDR2	CDR2	-15.8	0.578078	0.0284719		10271	SUMF2	SUMF2	-17.75	0.698107	0
		9869	SNORD35A	SNORD35A	-15.8	0.358594	0.0284719		10272	LRCH3	LRCH3	-17.7	0.282666	0
		9870	C20orf20	C20orf20	-15.8	0.527232	0.0284719		10273	NME5	NME5	-17.7	0.551157	0
		9871	AP1AR	AP1AR	-15.8	0.538007	0.0284719		10274	DOLPP1	DOLPP1	-17.65	0.622204	0
		9872	LOC389765	LOC389765	-15.8	0.0388845	0.0284719		10275	AMOT	AMOT	-17.65	0.456083	0
		9873	NPTX1	NPTX1	-15.75	0.556685	0.0284719		10276	FLJ27352	FLJ27352	-17.6	0.337453	0
		9874	RALBP1	RALBP1	-15.75	0.579286	0.0284719		10277	CNFN	CNFN	-17.6	0.690903	0
		9875	PQLC1	PQLC1	-15.75	0.187077	0.0284719		10278	KHDC1	KHDC1	-17.6	0.29947	0
		9876	ARHGAP12	ARHGAP12	-15.7	0.588806	0.0284719		10279	IFT88	IFT88	-17.55	0.673343	0
		9877	METTL9	METTL9	-15.7	0.623176	0.0284719		10280	ENPP5	ENPP5	-17.55	0.0753628	0
		9878	SYMPK	SYMPK	-15.7	0.565146	0.0284719		10281	GSN	GSN	-17.55	0.257192	0
		9879	FAM13A-AS1	FAM13A-AS1	-15.7	1.59694e-09	0.0284719		10282	C1orf172	C1orf172	-17.5	6.38824e-10	0
		9880	FBXO25	FBXO25	-15.7	0.561287	0.0284719		10283	HSPB11	HSPB11	-17.5	0.580046	0
		9881	SRSF2	SRSF2	-15.65	0.833376	0.0284719		10284	RLN2	RLN2	-17.5	0.388457	0
		9882	PRR5	PRR5	-15.65	0.198832	0.0284719		10285	FXYD5	FXYD5	-17.45	0.470256	0
		9883	SYCE3	SYCE3	-15.65	4.45514e-10	0.0284719		10286	SPINT1	SPINT1	-17.4	0.277028	0
		9884	GPM6A	GPM6A	-15.65	0.456741	0.0284719		10287	WBP5	WBP5	-17.4	0.363218	0
		9885	GPC3	GPC3	-15.65	0.487715	0.0284719		10288	TGFB1I1	TGFB1I1	-17.35	8.70532e-10	0
		9886	ARHGAP17	ARHGAP17	-15.6	0.477106	0.0284719		10289	RHBDL3	RHBDL3	-17.35	0.15627	0
		9887	r_Tigger6a	r_Tigger6a	-15.6	0.142415	0.0284719		10290	ERP44	ERP44	-17.35	0.49553	0
		9888	PAPL	PAPL	-15.55	0.0712146	0.0284719		10291	GNG10	GNG10	-17.35	0.644465	0
		9889	ZNF862	ZNF862	-15.55	0.207829	0.0284719		10292	HMSD	HMSD	-17.3	0.232825	0.0127746
		9890	TMEM8B	TMEM8B	-15.55	0.133219	0.0284719		10293	ZNF93	ZNF93	-17.3	0.30622	0.0127746
		9891	USP20	USP20	-15.55	0.382969	0.0284719		10294	LOC100128252	LOC100128252	-17.3	0.0414308	0.0127746
		9892	GREB1L	GREB1L	-15.5	0.113115	0.0284719		10295	PECR	PECR	-17.3	0.550551	0.0127746
		9893	B4GALT6	B4GALT6	-15.5	0.469065	0.0284719		10296	LPL	LPL	-17.3	0.0327946	0.0127746
		9894	r_SVA_F	r_SVA_F	-15.5	0.514916	0.0284719		10297	ZNF563	ZNF563	-17.25	0.111143	0.0127746
		9895	ABCB10	ABCB10	-15.45	0.571977	0.0284719		10298	ZNF253	ZNF253	-17.25	0.165117	0.0127746
		9896	FBXL20	FBXL20	-15.45	0.680049	0.0284719		10299	ZNF141	ZNF141	-17.25	0.103484	0.0127746
		9897	FMNL2	FMNL2	-15.45	0.633951	0.0284719		10300	ECM1	ECM1	-17.2	6.94933e-10	0.0127746
		9898	STAU1	STAU1	-15.45	0.618982	0.0284719		10301	CD109	CD109	-17.2	0.441544	0.0127746
		9899	RGMB	RGMB	-15.45	0.61015	0.0284719		10302	SMARCA1	SMARCA1	-17.2	0.422899	0.0127746
		9900	ANKRD26	ANKRD26	-15.4	0.554172	0.0284719		10303	SLC2A3	SLC2A3	-17.15	0.328081	0.0127746
		9901	TWSG1	TWSG1	-15.4	0.603332	0.0284719		10304	RNY5	RNY5	-17.15	0.184692	0.0127746
		9902	ZNF160	ZNF160	-15.4	0.323015	0.0284719		10305	ZNF625-ZNF20	ZNF625-ZNF20	-17.15	0.156707	0.0127746
		9903	AGAP1	AGAP1	-15.4	0.58322	0.0284719		10306	SLPI	SLPI	-17.15	0.132917	0.0127746
		9904	DPY19L3	DPY19L3	-15.35	0.7109	0.0284719		10307	KDM4A	KDM4A	-17.1	0.572512	0.0127746
		9905	FBXO17	FBXO17	-15.35	0.580418	0.0284719		10308	RRAS	RRAS	-17.1	0.379668	0.0127746
		9906	RTN4	RTN4	-15.35	0.752373	0.0284719		10309	C21orf58	C21orf58	-17.1	0.321459	0.0127746
		9907	COBLL1	COBLL1	-15.35	0.446932	0.0284719		10310	HIST1H2BO	HIST1H2BO	-17.05	0.423669	0.0127746
		9908	ALG2	ALG2	-15.35	0.586553	0.0284719		10311	DECR1	DECR1	-17.05	0.192354	0.0127746
		9909	ETNK1	ETNK1	-15.3	0.622402	0.0284719		10312	NAA35	NAA35	-17.05	0.547252	0.0127746
		9910	CMTM6	CMTM6	-15.3	0.611504	0.0284719		10313	TIMP1	TIMP1	-17.05	0.522679	0.0127746
		9911	MFF	MFF	-15.25	0.412685	0.0284719		10314	MYL6	MYL6	-17	0.60699	0.0127746
		9912	JMY	JMY	-15.25	0.543968	0.0284719		10315	CCDC130	CCDC130	-17	0.443748	0.0127746
		9913	DENND4C	DENND4C	-15.25	0.596036	0.0284719		10316	DNER	DNER	-17	1.00294e-09	0.0127746
		9914	ZNF165	ZNF165	-15.2	0.448885	0.0284719		10317	MSMO1	MSMO1	-17	0.564292	0.0127746
		9915	PRKACB	PRKACB	-15.15	0.627011	0.0284719		10318	SOX4	SOX4	-17	0.699497	0.0127746
		9916	DNAJC1	DNAJC1	-15.15	0.429829	0.0284719		10319	ACAT2	ACAT2	-17	0.702398	0.0127746
		9917	HOXB3	HOXB3	-15.15	0.452326	0.0284719		10320	SCARA3	SCARA3	-17	0.193025	0.0127746
		9918	GFI1	GFI1	-15.1	0.19824	0.0284719		10321	CKLF-CMTM1	CKLF-CMTM1	-16.95	0.688128	0.0127746
		9919	FAM210A	FAM210A	-15.1	0.392964	0.0284719		10322	KRT222	KRT222	-16.95	0.174062	0.0127746
		9920	CROCCP2	CROCCP2	-15.05	0.439298	0.0284719		10323	IGFBP7	IGFBP7	-16.95	2.11068e-10	0.0127746
		9921	PUM2	PUM2	-15.05	0.60109	0.0284719		10324	LOC440173	LOC440173	-16.95	0.453982	0.0127746
		9922	RAB22A	RAB22A	-15.05	0.61156	0.0284719		10325	OSCP1	OSCP1	-16.85	0.665496	0.0177377
		9923	NETO2	NETO2	-15	0.573324	0.0284719		10326	MYL12A	MYL12A	-16.85	0.571364	0.0177377
		9924	C17orf104	C17orf104	-15	0.550795	0.0284719		10327	OVOL2	OVOL2	-16.85	6.26168e-10	0.0177377
		9925	ZNF91	ZNF91	-15	0.444666	0.0284719		10328	PRR15	PRR15	-16.85	8.85923e-10	0.0177377
		9926	TMEM170B	TMEM170B	-15	0.64683	0.0284719		10329	IFI6	IFI6	-16.8	0.208235	0.0177377
		9927	XIST	XIST	-15	0.629546	0.0284719		10330	PRH1-PRR4	PRH1-PRR4	-16.8	0.49783	0.0177377
		9928	GPRASP1	GPRASP1	-15	0.403168	0.0284719		10331	TSPAN31	TSPAN31	-16.8	0.48661	0.0177377
		9929	GAS7	GAS7	-14.95	0.475133	0.0284719		10332	LIMD2	LIMD2	-16.8	0.406232	0.0177377
		9930	SYCP2	SYCP2	-14.95	0.0945751	0.0284719		10333	HLA-DRB5	HLA-DRB5	-16.8	0.426111	0.0177377
		9931	RHOBTB3	RHOBTB3	-14.95	0.651123	0.0284719		10334	FLJ39080	FLJ39080	-16.8	0.648173	0.0177377
		9932	KIF3A	KIF3A	-14.95	0.709505	0.0284719		10335	PLP2	PLP2	-16.8	0.564808	0.0177377
		9933	ANKRD20A1	ANKRD20A1	-14.95	0.102768	0.0284719		10336	SEPW1	SEPW1	-16.75	0.761277	0.0177377
		9934	HOXD3	HOXD3	-14.9	0.09674	0.0284719		10337	USP20	USP20	-16.75	0.285185	0.0177377
		9935	KLF15	KLF15	-14.9	1.58405e-09	0.0284719		10338	HIST2H2AA3_loc2	HIST2H2AA3	-16.7	0.535571	0.0177377
		9936	SLC25A36	SLC25A36	-14.9	0.586497	0.0284719		10339	NIPSNAP3A	NIPSNAP3A	-16.65	0.528461	0.0177377
		9937	FAM83B	FAM83B	-14.9	0.446339	0.0284719		10340	TNC	TNC	-16.65	0.276146	0.0177377
		9938	SLC25A24	SLC25A24	-14.85	0.656348	0.0284719		10341	r_GC_rich	r_GC_rich	-16.65	0.773724	0.0177377
		9939	SYDE1	SYDE1	-14.85	0.152214	0.0284719		10342	RASSF7	RASSF7	-16.6	0.370598	0.0177377
		9940	ZNF253	ZNF253	-14.85	0.404714	0.0284719		10343	GPX4	GPX4	-16.6	0.683139	0.0177377
		9941	PKDCC	PKDCC	-14.85	2.1172e-09	0.0284719		10344	ZNF793	ZNF793	-16.6	0.545795	0.0177377
		9942	NUP210	NUP210	-14.85	0.549266	0.0284719		10345	CXCR4	CXCR4	-16.6	0.349402	0.0177377
		9943	CCDC109B	CCDC109B	-14.85	0.411945	0.0284719		10346	C4orf49	C4orf49	-16.6	0.531178	0.0177377
		9944	TUSC3	TUSC3	-14.85	0.69628	0.0284719		10347	NPY	NPY	-16.6	0.178289	0.0177377
		9945	C12orf23	C12orf23	-14.8	0.508492	0.0284719		10348	UBE2L6	UBE2L6	-16.5	0.429557	0.0208348
		9946	CHTF18	CHTF18	-14.8	0.330207	0.0284719		10349	ECEL1	ECEL1	-16.5	1.20868e-09	0.0208348
		9947	AMFR	AMFR	-14.8	0.817149	0.0284719		10350	HILPDA	HILPDA	-16.5	0.661244	0.0208348
		9948	FAM211A	FAM211A	-14.8	0.0364934	0.0284719		10351	TMEM45B	TMEM45B	-16.45	0.150521	0.0208348
		9949	PHF2	PHF2	-14.8	0.493424	0.0284719		10352	HSPA2	HSPA2	-16.45	0.395146	0.0208348
		9950	ANKRD11	ANKRD11	-14.75	0.610073	0.0284719		10353	KIFC1_loc2	KIFC1	-16.45	0.617072	0.0208348
		9951	C16orf55	C16orf55	-14.75	0.229846	0.0284719		10354	C9orf30	C9orf30	-16.45	0.409792	0.0208348
		9952	CPD	CPD	-14.75	0.670652	0.0284719		10355	SLC31A1	SLC31A1	-16.45	0.65853	0.0208348
		9953	CAMKMT	CAMKMT	-14.75	0.244632	0.0284719		10356	MICA_loc5	MICA	-16.4	0.474307	0.0208348
		9954	PPP2CA	PPP2CA	-14.75	0.711139	0.0284719		10357	RABL5	RABL5	-16.4	0.629153	0.0208348
		9955	C8orf42	C8orf42	-14.75	0.621385	0.0284719		10358	TCEAL3	TCEAL3	-16.4	6.25994e-10	0.0208348
		9956	MTRNR2L1	MTRNR2L1	-14.7	0.764427	0.0284719		10359	ZNF862	ZNF862	-16.35	8.13603e-10	0.0208348
		9957	HIST2H2AA3_loc2	HIST2H2AA3	-14.65	0.675869	0.0284719		10360	ZNF506	ZNF506	-16.3	0.116793	0.0208348
		9958	SAP30L	SAP30L	-14.65	0.491694	0.0284719		10361	PIGP	PIGP	-16.3	0.692388	0.0208348
		9959	KRAS	KRAS	-14.6	0.623263	0.0284719		10362	DPM2	DPM2	-16.3	0.586965	0.0208348
		9960	PGAP1	PGAP1	-14.6	0.69411	0.0284719		10363	BEX2	BEX2	-16.3	0.434485	0.0208348
		9961	PI4K2B	PI4K2B	-14.6	0.334331	0.0284719		10364	TSTD1	TSTD1	-16.25	0.299327	0.024443
		9962	MYO5B	MYO5B	-14.55	0.710499	0.0284719		10365	AIM1	AIM1	-16.25	0.0485685	0.024443
		9963	CPOX	CPOX	-14.55	0.539583	0.0284719		10366	MAGED2	MAGED2	-16.25	0.506098	0.024443
		9964	SEC24B	SEC24B	-14.55	0.485295	0.0284719		10367	S100A11	S100A11	-16.2	0.677009	0.024443
		9965	IRS2	IRS2	-14.5	0.336488	0.0284719		10368	KRT8	KRT8	-16.2	0.601104	0.024443
		9966	ZNF677	ZNF677	-14.5	0.0626404	0.0284719		10369	ACOT8	ACOT8	-16.2	0.599795	0.024443
		9967	TEX264	TEX264	-14.5	0.63998	0.0284719		10370	TCTEX1D2	TCTEX1D2	-16.2	0.661004	0.024443
		9968	SNORD117_loc1	SNORD117	-14.5	0.126056	0.0284719		10371	WWC3	WWC3	-16.2	0.503962	0.024443
		9969	LOC100129250	LOC100129250	-14.5	0.823333	0.0284719		10372	S100PBP	S100PBP	-16.15	0.569386	0.024443
		9970	POLD1	POLD1	-14.45	0.474281	0.0284719		10373	SDC4	SDC4	-16.15	0.325708	0.024443
		9971	ARL5A	ARL5A	-14.45	0.590127	0.0284719		10374	SYCE2	SYCE2	-16.1	0.0930707	0.024443
		9972	SLC7A11	SLC7A11	-14.45	0.405433	0.0284719		10375	NDUFV3	NDUFV3	-16.1	0.609109	0.024443
		9973	PDGFC	PDGFC	-14.45	0.528028	0.0284719		10376	SERPINB6	SERPINB6	-16.1	0.540515	0.024443
		9974	BNIP3	BNIP3	-14.4	0.470451	0.0284719		10377	FAAH2	FAAH2	-16.1	2.91665e-10	0.024443
		9975	RAB1A	RAB1A	-14.4	0.760496	0.0284719		10378	ARMCX3	ARMCX3	-16.1	0.491621	0.024443
		9976	EMID1	EMID1	-14.4	1.85489e-09	0.0284719		10379	C11orf52	C11orf52	-16.05	0.26001	0.0247659
		9977	SRGAP3	SRGAP3	-14.4	4.37136e-10	0.0284719		10380	ADAMTS1	ADAMTS1	-16.05	0.33773	0.0247659
		9978	SNORD50A	SNORD50A	-14.4	0.3657	0.0284719		10381	SERPINB1	SERPINB1	-16.05	0.537543	0.0247659
		9979	PM20D2	PM20D2	-14.4	0.589611	0.0284719		10382	GATSL2	GATSL2	-16.05	0.0896166	0.0247659
		9980	CDK6	CDK6	-14.4	0.551961	0.0284719		10383	SAMD9	SAMD9	-16.05	0.178212	0.0247659
		9981	MGC12982	MGC12982	-14.35	0.2941	0.0284719		10384	MTMR11	MTMR11	-16	0.376117	0.0247659
		9982	CRYL1	CRYL1	-14.35	0.575677	0.0284719		10385	TMEM63A	TMEM63A	-16	0.407614	0.0247659
		9983	TBL1XR1	TBL1XR1	-14.35	0.726558	0.0284719		10386	C12orf57	C12orf57	-16	0.660493	0.0247659
		9984	TOR1A	TOR1A	-14.35	0.689729	0.0284719		10387	C1R	C1R	-16	0.237513	0.0247659
		9985	PTPLA	PTPLA	-14.3	0.222463	0.0284719		10388	GPRC5A	GPRC5A	-16	0.121885	0.0247659
		9986	RPL21P28	RPL21P28	-14.3	0.711076	0.0284719		10389	CCNDBP1	CCNDBP1	-16	0.703008	0.0247659
		9987	NR2C2	NR2C2	-14.3	0.530273	0.0284719		10390	SLFN5	SLFN5	-16	0.162659	0.0247659
		9988	HIBADH	HIBADH	-14.3	0.616988	0.0284719		10391	RNFT1	RNFT1	-16	0.584814	0.0247659
		9989	BRD3	BRD3	-14.3	0.774291	0.0284719		10392	TMBIM1	TMBIM1	-16	0.219304	0.0247659
		9990	SNORA42	SNORA42	-14.25	0.147888	0.0284719		10393	r_Tigger14a	r_Tigger14a	-16	8.01737e-10	0.0247659
		9991	CMAS	CMAS	-14.25	0.651304	0.0284719		10394	MED18	MED18	-15.95	0.574246	0.0247659
		9992	RBL2	RBL2	-14.25	0.559699	0.0284719		10395	C1orf133	C1orf133	-15.95	0.571729	0.0247659
		9993	SCN9A	SCN9A	-14.25	0.422001	0.0284719		10396	LOC100499489	LOC100499489	-15.95	0.0790723	0.0247659
		9994	CHD1	CHD1	-14.25	0.785266	0.0284719		10397	PHF2	PHF2	-15.95	0.399331	0.0247659
		9995	SP8	SP8	-14.25	0.0312197	0.0284719		10398	C9orf125	C9orf125	-15.95	0.350973	0.0247659
		9996	ARHGAP35	ARHGAP35	-14.2	0.620277	0.0284719		10399	URM1	URM1	-15.95	0.647298	0.0247659
		9997	ZNF395	ZNF395	-14.2	0.479656	0.0284719		10400	NTS	NTS	-15.9	0.208439	0.0282277
		9998	TRIM14	TRIM14	-14.2	0.626365	0.0284719		10401	IFI30	IFI30	-15.9	0.343559	0.0282277
		9999	MYEF2	MYEF2	-14.15	0.494193	0.0284719		10402	GPX3	GPX3	-15.9	0.244223	0.0282277
		10000	ZNF558	ZNF558	-14.15	0.388392	0.0284719		10403	NTRK2	NTRK2	-15.9	9.07338e-10	0.0282277
		10001	LOC284576	LOC284576	-14.1	1.41798e-09	0.0284719		10404	ODF2	ODF2	-15.9	0.354089	0.0282277
		10002	MIA3	MIA3	-14.1	0.647939	0.0284719		10405	PLA2G16	PLA2G16	-15.85	0.330938	0.0282277
		10003	KIF5C	KIF5C	-14.1	0.604926	0.0284719		10406	PIP5K1C	PIP5K1C	-15.85	0.356141	0.0282277
		10004	FAM69B	FAM69B	-14.1	0.518883	0.0284719		10407	TRIM56	TRIM56	-15.85	0.278184	0.0282277
		10005	TGFBR3	TGFBR3	-14.05	0.585322	0.0284719		10408	DMRT1	DMRT1	-15.85	1.51087e-09	0.0282277
		10006	LOC440354_loc2	LOC440354	-14.05	0.414973	0.0284719		10409	FLJ37453	FLJ37453	-15.8	0.638951	0.0282277
		10007	PAPD5	PAPD5	-14.05	0.653276	0.0284719		10410	NINL	NINL	-15.8	0.15834	0.0282277
		10008	MEIS3P1	MEIS3P1	-14.05	0.767876	0.0284719		10411	CCDC53	CCDC53	-15.75	0.699802	0.0290396
		10009	ZNF639	ZNF639	-14.05	0.510852	0.0284719		10412	CLEC11A	CLEC11A	-15.75	0.429557	0.0290396
		10010	SPHAR	SPHAR	-14	0.635771	0.0284719		10413	SAT1	SAT1	-15.75	0.539994	0.0290396
		10011	ABHD13	ABHD13	-14	0.587386	0.0284719		10414	PTPN6	PTPN6	-15.7	0.199391	0.0304369
		10012	ULK2	ULK2	-14	0.76078	0.0284719		10415	RASSF9	RASSF9	-15.7	0.103458	0.0304369
		10013	ABHD3	ABHD3	-14	0.68267	0.0284719		10416	SYDE1	SYDE1	-15.7	0.143942	0.0304369
		10014	AGFG2	AGFG2	-14	0.425704	0.0284719		10417	LOC100129250	LOC100129250	-15.7	0.563083	0.0304369
		10015	CHIC1	CHIC1	-14	0.338269	0.0284719		10418	OPTN	OPTN	-15.65	0.542851	0.0304369
		10016	KATNB1	KATNB1	-13.95	0.641234	0.0284719		10419	r_MLT1K	r_MLT1K	-15.65	0.403677	0.0304369
		10017	ACD	ACD	-13.95	0.44395	0.0284719		10420	TSPAN9	TSPAN9	-15.6	0.135636	0.0333709
		10018	BCL3	BCL3	-13.95	1.82781e-09	0.0284719		10421	HIST1H1C	HIST1H1C	-15.6	0.600014	0.0333709
		10019	PRSS12	PRSS12	-13.95	0.483734	0.0284719		10422	C7orf46	C7orf46	-15.6	0.512915	0.0333709
		10020	LOC729080	LOC729080	-13.95	0.373198	0.0284719		10423	NIPSNAP3B	NIPSNAP3B	-15.6	0.0841172	0.0333709
		10021	EPDR1	EPDR1	-13.95	0.505704	0.0284719		10424	MYLPF	MYLPF	-15.55	0.574413	0.0333709
		10022	FAM108C1	FAM108C1	-13.9	0.44622	0.0284719		10425	GNAI2	GNAI2	-15.55	0.505724	0.0333709
		10023	RAB27B	RAB27B	-13.9	0.385416	0.0284719		10426	FAM83B	FAM83B	-15.55	0.293285	0.0333709
		10024	CEBPG	CEBPG	-13.9	0.8188	0.0284719		10427	SYTL4	SYTL4	-15.55	0.312957	0.0333709
		10025	LOC100506421	LOC100506421	-13.9	7.52071e-10	0.0284719		10428	CABYR	CABYR	-15.5	0.389268	0.0333709
		10026	r_Tigger15a	r_Tigger15a	-13.9	2.21265e-09	0.0284719		10429	CHMP2A	CHMP2A	-15.5	0.672802	0.0333709
		10027	FOXD3	FOXD3	-13.85	8.3612e-10	0.0284719		10430	C3orf55	C3orf55	-15.5	0.0609937	0.0333709
		10028	GADD45A	GADD45A	-13.85	0.620425	0.0284719		10431	GATS	GATS	-15.5	0.166018	0.0333709
		10029	NR4A2	NR4A2	-13.85	0.183423	0.0284719		10432	TMOD1	TMOD1	-15.5	0.470666	0.0333709
		10030	DVL3	DVL3	-13.85	0.515844	0.0284719		10433	BMS1P1_loc2	BMS1P1	-15.45	0.605554	0.035143
		10031	RMRP	RMRP	-13.85	0.612584	0.0284719		10434	HAUS8	HAUS8	-15.45	0.732347	0.035143
		10032	SAMD8	SAMD8	-13.8	0.652912	0.0284719		10435	ZNF230	ZNF230	-15.45	0.60004	0.035143
		10033	HMG20B	HMG20B	-13.8	0.504276	0.0284719		10436	FAM188B	FAM188B	-15.45	0.471608	0.035143
		10034	ZNF737	ZNF737	-13.8	0.456967	0.0284719		10437	CDK10	CDK10	-15.4	0.43492	0.0383492
		10035	PDK1	PDK1	-13.8	0.410547	0.0284719		10438	CA5B	CA5B	-15.4	0.450034	0.0383492
		10036	LRCH3	LRCH3	-13.8	0.276996	0.0284719		10439	ZNF883	ZNF883	-15.35	0.489609	0.0383492
		10037	FLJ44635	FLJ44635	-13.8	0.547338	0.0284719		10440	MED27	MED27	-15.35	0.662921	0.0383492
		10038	ZFYVE27	ZFYVE27	-13.75	0.63631	0.0284719		10441	CRHR1_loc1	CRHR1	-15.3	0.474796	0.0408588
		10039	TAF4B	TAF4B	-13.75	0.61044	0.0284719		10442	ZNF546	ZNF546	-15.3	0.449485	0.0408588
		10040	FAM113A	FAM113A	-13.75	0.582094	0.0284719		10443	HIST1H2BK	HIST1H2BK	-15.3	0.646722	0.0408588
		10041	TXNRD3NB	TXNRD3NB	-13.75	1.03721e-09	0.0284719		10444	CLCN5	CLCN5	-15.3	0.439251	0.0408588
		10042	PPP3CA	PPP3CA	-13.75	0.491688	0.0284719		10445	C4orf22	C4orf22	-15.25	0.332124	0.0408588
		10043	DOPEY1	DOPEY1	-13.75	0.466124	0.0284719		10446	SYTL5	SYTL5	-15.25	0.408519	0.0408588
		10044	r_Kanga2_a	r_Kanga2_a	-13.75	0.11677	0.0284719		10447	TRMT2B	TRMT2B	-15.25	0.353362	0.0408588
		10045	RBM17	RBM17	-13.7	0.709832	0.0284719		10448	r_LTR6A	r_LTR6A	-15.25	0.390723	0.0408588
		10046	FAM190B	FAM190B	-13.7	0.494982	0.0284719		10449	IRF2	IRF2	-15.2	0.537154	0.043419
		10047	CMIP	CMIP	-13.7	0.117418	0.0284719		10450	ZMYM6NB	ZMYM6NB	-15.15	0.579489	0.0460558
		10048	SORBS3	SORBS3	-13.7	0.379649	0.0284719		10451	ZNF677	ZNF677	-15.15	0.130239	0.0460558
		10049	GPR89C_loc1	GPR89C	-13.65	0.613791	0.0284719		10452	SEC23B	SEC23B	-15.15	0.797815	0.0460558
		10050	NPEPPS	NPEPPS	-13.65	0.751771	0.0284719		10453	APOBEC3B	APOBEC3B	-15.15	0.234544	0.0460558
		10051	SMCHD1	SMCHD1	-13.65	0.651859	0.0284719		10454	EXOC7	EXOC7	-15.1	0.711315	0.0468206
		10052	SNORD92	SNORD92	-13.65	1.6546e-09	0.0284719		10455	ZNF43	ZNF43	-15.1	0.450812	0.0468206
		10053	SLC39A10	SLC39A10	-13.65	0.786746	0.0284719		10456	KIAA1644	KIAA1644	-15.1	1.33506e-09	0.0468206
		10054	C20orf96	C20orf96	-13.65	0.223361	0.0284719		10457	HIST1H2AC	HIST1H2AC	-15.1	0.699195	0.0468206
		10055	ANKHD1	ANKHD1	-13.65	0.290563	0.0284719		10458	BEX4	BEX4	-15.1	0.518134	0.0468206
		10056	ASTN2	ASTN2	-13.65	0.753212	0.0284719		10459	ZNF691	ZNF691	-15.05	0.617586	0.0468206
		10057	AMOT	AMOT	-13.65	0.669947	0.0284719		10460	FBN1	FBN1	-15.05	0.0365576	0.0468206
		10058	PER3	PER3	-13.6	5.42364e-10	0.0284719		10461	TMSB10	TMSB10	-15.05	0.705958	0.0468206
		10059	ADIPOR1	ADIPOR1	-13.6	0.709001	0.0284719		10462	HFM1	HFM1	-15	0.364845	0.0494734
		10060	ANKRD12	ANKRD12	-13.6	0.689399	0.0284719		10463	SEC61A2	SEC61A2	-15	0.613162	0.0494734
		10061	JAK2	JAK2	-13.6	0.298348	0.0284719		10464	RASSF4	RASSF4	-15	0.112397	0.0494734
		10062	STXBP1	STXBP1	-13.6	0.45873	0.0284719		10465	PVRL2	PVRL2	-15	0.672341	0.0494734
		10063	C16orf45	C16orf45	-13.55	2.01686e-09	0.0284719		10466	ZNF816-ZNF321P	ZNF816-ZNF321P	-15	3.15352e-10	0.0494734
		10064	GYS1	GYS1	-13.55	0.549454	0.0284719		10467	MYCNOS	MYCNOS	-15	8.76604e-10	0.0494734
		10065	PKP4	PKP4	-13.55	0.558043	0.0284719		10468	GCA	GCA	-15	0.670543	0.0494734
		10066	ZNF385B	ZNF385B	-13.55	0.137631	0.0284719		10469	CHAF1B	CHAF1B	-15	0.545093	0.0494734
		10067	MYO1B	MYO1B	-13.55	0.770888	0.0284719		10470	TDRD7	TDRD7	-15	0.442944	0.0494734
		10068	SIRT5	SIRT5	-13.55	0.501305	0.0284719		10471	SRGAP2P2	SRGAP2P2	-14.95	0.214179	0.0518328
		10069	BAIAP2L1	BAIAP2L1	-13.55	0.637512	0.0284719		10472	PPP1R18_loc3	PPP1R18	-14.95	0.445181	0.0518328
		10070	ATP2A3	ATP2A3	-13.5	0.0813715	0.0284719		10473	TMED4	TMED4	-14.95	0.74124	0.0518328
		10071	ZNF217	ZNF217	-13.5	0.551786	0.0284719		10474	ASB9	ASB9	-14.95	1.11776e-09	0.0518328
		10072	HIST1H2AH	HIST1H2AH	-13.5	0.730385	0.0284719		10475	CCDC23	CCDC23	-14.9	0.510236	0.0518328
		10073	RPS6KA1	RPS6KA1	-13.45	0.546521	0.0284719		10476	ZNF747	ZNF747	-14.9	0.606285	0.0518328
		10074	MIPEP	MIPEP	-13.45	0.445447	0.0284719		10477	SLFN12	SLFN12	-14.9	0.0469423	0.0518328
		10075	ZNF428	ZNF428	-13.45	0.7715	0.0284719		10478	PTTG1IP	PTTG1IP	-14.9	0.52675	0.0518328
		10076	ST7-AS1	ST7-AS1	-13.45	0.0737849	0.0284719		10479	CLDND1	CLDND1	-14.9	0.764191	0.0518328
		10077	DDX58	DDX58	-13.45	0.292062	0.0284719		10480	CALHM2	CALHM2	-14.85	0.319103	0.0530339
		10078	r_tRNA-Arg-CGY_	r_tRNA-Arg-CGY_	-13.45	0.193613	0.0284719		10481	FLJ37035	FLJ37035	-14.85	0.468262	0.0530339
		10079	MMD	MMD	-13.4	0.569135	0.0284719		10482	ABCA7	ABCA7	-14.85	2.31663e-09	0.0530339
		10080	PALM	PALM	-13.4	0.0721414	0.0284719		10483	ZNF280B	ZNF280B	-14.85	0.581588	0.0530339
		10081	MLLT1	MLLT1	-13.4	0.549048	0.0284719		10484	LNX1	LNX1	-14.85	0.225593	0.0530339
		10082	SLC10A4	SLC10A4	-13.4	0.182937	0.0284719		10485	CUEDC2	CUEDC2	-14.8	0.662291	0.0530339
		10083	r_L1MEc	r_L1MEc	-13.4	0.117789	0.0284719		10486	FAM64A	FAM64A	-14.8	0.39871	0.0530339
		10084	ASB13	ASB13	-13.35	0.422826	0.0284719		10487	TK1	TK1	-14.8	0.747702	0.0530339
		10085	UBN1	UBN1	-13.35	0.612178	0.0284719		10488	SLC2A10	SLC2A10	-14.8	9.67454e-10	0.0530339
		10086	MAMSTR	MAMSTR	-13.35	9.31926e-10	0.0284719		10489	LOC100506334	LOC100506334	-14.8	0.701111	0.0530339
		10087	LRP1B	LRP1B	-13.35	0.163073	0.0284719		10490	HLA-E_loc1	HLA-E	-14.8	0.683624	0.0530339
		10088	C2orf88	C2orf88	-13.35	0.0520434	0.0284719		10491	MAP7D2	MAP7D2	-14.8	1.48193e-09	0.0530339
		10089	MFSD1	MFSD1	-13.35	0.485667	0.0284719		10492	CTNNBIP1	CTNNBIP1	-14.75	0.48974	0.0530339
		10090	ZER1	ZER1	-13.35	0.652286	0.0284719		10493	FBXO6	FBXO6	-14.75	0.63147	0.0530339
		10091	r_MER58A	r_MER58A	-13.35	0.374042	0.0284719		10494	ZNF492	ZNF492	-14.75	0.495343	0.0530339
		10092	ZNF503	ZNF503	-13.3	0.653373	0.0284719		10495	HIST1H2BG	HIST1H2BG	-14.75	0.77122	0.0530339
		10093	LMAN1	LMAN1	-13.3	0.635969	0.0284719		10496	USP51	USP51	-14.75	1.82877e-09	0.0530339
		10094	ERBB4	ERBB4	-13.3	0.296737	0.0284719		10497	r_MER94	r_MER94	-14.75	1.58543e-09	0.0530339
		10095	CENPB	CENPB	-13.3	0.459117	0.0284719		10498	FAM69A	FAM69A	-14.7	0.60158	0.0548627
		10096	LPP	LPP	-13.3	0.760706	0.0284719		10499	NUCB2	NUCB2	-14.7	0.817843	0.0548627
		10097	PHIP	PHIP	-13.3	0.787049	0.0284719		10500	LOC100294362	LOC100294362	-14.7	1.22067e-09	0.0548627
		10098	GPR137B	GPR137B	-13.25	0.656171	0.0284719		10501	FAM113A	FAM113A	-14.7	0.64494	0.0548627
		10099	ACTA2	ACTA2	-13.25	0.325906	0.0284719		10502	SCAND1	SCAND1	-14.7	0.509874	0.0548627
		10100	C11orf63	C11orf63	-13.25	0.428113	0.0284719		10503	C9orf80	C9orf80	-14.7	0.673609	0.0548627
		10101	SNORA53	SNORA53	-13.25	0.646132	0.0284719		10504	PDCL	PDCL	-14.7	0.468862	0.0548627
		10102	GABRB3	GABRB3	-13.25	0.616332	0.0284719		10505	WDR34	WDR34	-14.7	0.405001	0.0548627
		10103	SNORD104	SNORD104	-13.25	0.599928	0.0284719		10506	RGAG4	RGAG4	-14.7	1.25305e-09	0.0548627
		10104	MBD2	MBD2	-13.25	0.551173	0.0284719		10507	TM7SF2	TM7SF2	-14.65	0.256723	0.0548627
		10105	KDSR	KDSR	-13.25	0.698589	0.0284719		10508	NUSAP1	NUSAP1	-14.65	0.687257	0.0548627
		10106	INPP4A	INPP4A	-13.25	0.689417	0.0284719		10509	ZNF681	ZNF681	-14.65	0.0325915	0.0548627
		10107	MIR4761	MIR4761	-13.25	2.1172e-09	0.0284719		10510	ZNF165	ZNF165	-14.65	0.401048	0.0548627
		10108	IKBKAP	IKBKAP	-13.25	0.706701	0.0284719		10511	EBP	EBP	-14.65	0.605052	0.0548627
		10109	CYP2R1	CYP2R1	-13.2	0.0585764	0.0284719		10512	LOC100506686	LOC100506686	-14.6	0.802173	0.0585147
		10110	PPP1CC	PPP1CC	-13.2	0.768203	0.0284719		10513	LOC728392	LOC728392	-14.6	0.382877	0.0585147
		10111	MKL2	MKL2	-13.2	0.494123	0.0284719		10514	ZNF841	ZNF841	-14.6	0.387613	0.0585147
		10112	TIPARP-AS1	TIPARP-AS1	-13.2	0.590352	0.0284719		10515	HNMT	HNMT	-14.6	0.275768	0.0585147
		10113	FSTL4	FSTL4	-13.15	0.0474787	0.0284719		10516	LXN	LXN	-14.6	0.523691	0.0585147
		10114	NAA35	NAA35	-13.15	0.631882	0.0284719		10517	SERINC2	SERINC2	-14.55	0.184586	0.0585147
		10115	MUS81	MUS81	-13.1	0.468791	0.0284719		10518	FAM22D	FAM22D	-14.55	1.60692e-09	0.0585147
		10116	MBTD1	MBTD1	-13.1	0.463094	0.0284719		10519	SPA17	SPA17	-14.55	0.613159	0.0585147
		10117	MAPK4	MAPK4	-13.1	0.493416	0.0284719		10520	CPPED1	CPPED1	-14.55	0.629588	0.0585147
		10118	UNC5CL	UNC5CL	-13.1	8.72188e-10	0.0284719		10521	ANXA3	ANXA3	-14.55	0.417377	0.0585147
		10119	RP9	RP9	-13.1	0.428915	0.0284719		10522	BMP3	BMP3	-14.55	0.0336185	0.0585147
		10120	IMPDH1	IMPDH1	-13.1	0.530946	0.0284719		10523	HIST1H4H	HIST1H4H	-14.55	0.467831	0.0585147
		10121	SDR16C5	SDR16C5	-13.1	0.201991	0.0284719		10524	C9orf89	C9orf89	-14.55	0.373672	0.0585147
		10122	r_5S	r_5S	-13.1	0.473706	0.0284719		10525	CD99L2	CD99L2	-14.55	0.639512	0.0585147
		10123	SSX2IP	SSX2IP	-13.05	0.743913	0.0284719		10526	SHISA4	SHISA4	-14.5	1.3037e-09	0.0590216
		10124	NOTCH2NL	NOTCH2NL	-13.05	0.47793	0.0284719		10527	MAP2	MAP2	-14.5	0.277689	0.0590216
		10125	HNRNPA1	HNRNPA1	-13.05	0.735767	0.0284719		10528	C4orf34	C4orf34	-14.5	0.581426	0.0590216
		10126	TBC1D30	TBC1D30	-13.05	0.0389095	0.0284719		10529	ISLR2	ISLR2	-14.45	1.88308e-09	0.0590216
		10127	CHPT1	CHPT1	-13.05	0.698259	0.0284719		10530	ADCY7	ADCY7	-14.45	0.223699	0.0590216
		10128	TEX22	TEX22	-13.05	2.05594e-09	0.0284719		10531	NMU	NMU	-14.45	0.395682	0.0590216
		10129	MCTP2	MCTP2	-13.05	0.442087	0.0284719		10532	GALT	GALT	-14.45	0.594905	0.0590216
		10130	ZNF434	ZNF434	-13.05	0.459063	0.0284719		10533	TCEAL8	TCEAL8	-14.45	0.619792	0.0590216
		10131	KIAA1530	KIAA1530	-13.05	4.99777e-10	0.0284719		10534	BLZF1	BLZF1	-14.4	0.712125	0.0590216
		10132	RBM24	RBM24	-13.05	0.436012	0.0284719		10535	ING4	ING4	-14.4	0.692293	0.0590216
		10133	REXO1L1_loc1	REXO1L1	-13.05	0.512517	0.0284719		10536	C1RL	C1RL	-14.4	0.270556	0.0590216
		10134	MTSS1	MTSS1	-13.05	0.0208912	0.0284719		10537	ZNF595	ZNF595	-14.4	0.0677365	0.0590216
		10135	SURF1	SURF1	-13.05	0.652708	0.0284719		10538	GNG11	GNG11	-14.4	0.454198	0.0590216
		10136	PDK3	PDK3	-13.05	0.545885	0.0284719		10539	CDK5	CDK5	-14.4	0.56266	0.0590216
		10137	DIXDC1	DIXDC1	-13	0.297787	0.0284719		10540	HDX	HDX	-14.4	0.43632	0.0590216
		10138	ATXN7L3B	ATXN7L3B	-13	0.787047	0.0284719		10541	PHYH	PHYH	-14.35	0.661015	0.0601003
		10139	ITM2B	ITM2B	-13	0.681649	0.0284719		10542	MGMT	MGMT	-14.35	0.452982	0.0601003
		10140	IREB2	IREB2	-13	0.782627	0.0284719		10543	ERVK13-1	ERVK13-1	-14.35	0.411042	0.0601003
		10141	C16orf74	C16orf74	-13	3.81372e-10	0.0284719		10544	HCFC1R1	HCFC1R1	-14.35	0.636778	0.0601003
		10142	CRLF3	CRLF3	-13	0.609775	0.0284719		10545	IAH1	IAH1	-14.35	0.719286	0.0601003
		10143	LOC100130522	LOC100130522	-13	0.0467978	0.0284719		10546	LOC100505876	LOC100505876	-14.35	0.704361	0.0601003
		10144	ZNF280B	ZNF280B	-13	0.73518	0.0284719		10547	PLAT	PLAT	-14.35	0.495647	0.0601003
		10145	RBM27	RBM27	-13	0.594602	0.0284719		10548	KIF24	KIF24	-14.35	0.298051	0.0601003
		10146	ADAMTSL2	ADAMTSL2	-13	0.30515	0.0284719		10549	KIF27	KIF27	-14.35	0.569219	0.0601003
		10147	PPP1R26	PPP1R26	-13	0.597667	0.0284719		10550	ASS1	ASS1	-14.35	0.568077	0.0601003
		10148	C12orf24	C12orf24	-12.95	0.501731	0.0284719		10551	FAM70A	FAM70A	-14.35	0.379888	0.0601003
		10149	STX2	STX2	-12.95	0.574289	0.0284719		10552	C10orf35	C10orf35	-14.3	0.431283	0.061325
		10150	ODC1	ODC1	-12.95	0.739243	0.0284719		10553	HSD17B14	HSD17B14	-14.3	8.88319e-10	0.061325
		10151	FSTL1	FSTL1	-12.95	0.648152	0.0284719		10554	HLCS	HLCS	-14.3	0.598182	0.061325
		10152	GUSB	GUSB	-12.95	0.785663	0.0284719		10555	CSTB	CSTB	-14.3	0.735699	0.061325
		10153	NRBP2	NRBP2	-12.95	1.38899e-09	0.0284719		10556	NSUN7	NSUN7	-14.3	1.511e-09	0.061325
		10154	DMD	DMD	-12.95	0.653647	0.0284719		10557	CCNE2	CCNE2	-14.3	0.590411	0.061325
		10155	MTRNR2L10	MTRNR2L10	-12.95	0.766452	0.0284719		10558	C8orf47	C8orf47	-14.3	0.619864	0.061325
		10156	SLC30A10	SLC30A10	-12.9	6.66976e-10	0.0284719		10559	DYNLRB2	DYNLRB2	-14.25	0.127524	0.0630043
		10157	PDPK1	PDPK1	-12.9	0.752057	0.0284719		10560	NAPA	NAPA	-14.25	0.631347	0.0630043
		10158	GSPT1	GSPT1	-12.9	0.816799	0.0284719		10561	ZFP28	ZFP28	-14.25	1.04665e-09	0.0630043
		10159	C16orf62	C16orf62	-12.9	0.705209	0.0284719		10562	RNF122	RNF122	-14.25	0.151198	0.0630043
		10160	SFT2D3	SFT2D3	-12.9	0.461233	0.0284719		10563	MKX	MKX	-14.2	0.202123	0.0644781
		10161	TUSC1	TUSC1	-12.9	0.683495	0.0284719		10564	PRMT2	PRMT2	-14.2	0.672583	0.0644781
		10162	NEK6	NEK6	-12.9	0.509727	0.0284719		10565	PILRB	PILRB	-14.2	0.712321	0.0644781
		10163	RSBN1	RSBN1	-12.85	0.59634	0.0284719		10566	NRK	NRK	-14.2	1.08702e-09	0.0644781
		10164	LINC00221	LINC00221	-12.85	0.123135	0.0284719		10567	r_Tigger6a	r_Tigger6a	-14.2	0.222583	0.0644781
		10165	DSC3	DSC3	-12.85	0.674759	0.0284719		10568	LINC00467	LINC00467	-14.15	0.687914	0.0644781
		10166	ALS2CR8	ALS2CR8	-12.85	0.439487	0.0284719		10569	TIRAP	TIRAP	-14.15	0.304571	0.0644781
		10167	NCAPG	NCAPG	-12.85	0.762409	0.0284719		10570	MIR10B	MIR10B	-14.15	0.41538	0.0644781
		10168	ATP10D	ATP10D	-12.85	0.633647	0.0284719		10571	TMEM50B	TMEM50B	-14.15	0.737355	0.0644781
		10169	DPY19L1	DPY19L1	-12.85	0.673386	0.0284719		10572	MELK	MELK	-14.15	0.72591	0.0644781
		10170	FUT8	FUT8	-12.8	0.589719	0.0284719		10573	ZDHHC12	ZDHHC12	-14.15	0.124094	0.0644781
		10171	HERC2P4	HERC2P4	-12.8	0.612019	0.0284719		10574	HMGCL	HMGCL	-14.1	0.509238	0.0671457
		10172	SS18L1	SS18L1	-12.8	0.386431	0.0284719		10575	AS3MT	AS3MT	-14.1	0.481341	0.0671457
		10173	C21orf91-OT1	C21orf91-OT1	-12.8	2.15674e-09	0.0284719		10576	ADAM10	ADAM10	-14.1	0.647359	0.0671457
		10174	FAM84B	FAM84B	-12.8	0.548723	0.0284719		10577	ZNF826P	ZNF826P	-14.1	3.11863e-10	0.0671457
		10175	HIST2H2AA4_loc2	HIST2H2AA4	-12.75	0.690475	0.0284719		10578	ZNF724P	ZNF724P	-14.1	0.454917	0.0671457
		10176	MAP3K12	MAP3K12	-12.75	0.0511786	0.0284719		10579	TRIM55	TRIM55	-14.1	5.60312e-10	0.0671457
		10177	UBE2O	UBE2O	-12.75	0.745544	0.0284719		10580	TUBB4B	TUBB4B	-14.1	0.708642	0.0671457
		10178	HSP90AA4P	HSP90AA4P	-12.75	0.592624	0.0284719		10581	PEX11B	PEX11B	-14.05	0.829339	0.0671457
		10179	FLJ33630	FLJ33630	-12.75	0.548029	0.0284719		10582	ACBD7	ACBD7	-14.05	0.601428	0.0671457
		10180	CCDC23	CCDC23	-12.7	0.795598	0.0284719		10583	AMPD3	AMPD3	-14.05	0.254867	0.0671457
		10181	CDKN1B	CDKN1B	-12.7	0.759887	0.0284719		10584	ORAI3	ORAI3	-14.05	0.146715	0.0671457
		10182	ADCY7	ADCY7	-12.7	0.348549	0.0284719		10585	C16orf74	C16orf74	-14.05	3.66505e-10	0.0671457
		10183	GALNS	GALNS	-12.7	0.334817	0.0284719		10586	ELSPBP1	ELSPBP1	-14.05	0.157417	0.0671457
		10184	PIPOX	PIPOX	-12.7	0.276459	0.0284719		10587	MAP1LC3A	MAP1LC3A	-14.05	0.198586	0.0671457
		10185	LOC642852	LOC642852	-12.7	0.793414	0.0284719		10588	ACSS2	ACSS2	-14.05	0.206775	0.0671457
		10186	HLA-DPB1_loc6	HLA-DPB1	-12.7	0.64566	0.0284719		10589	HLA-F_loc1	HLA-F	-14.05	0.395778	0.0671457
		10187	LRP6	LRP6	-12.65	0.609194	0.0284719		10590	TEX10	TEX10	-14.05	0.661354	0.0671457
		10188	ARHGDIG	ARHGDIG	-12.65	4.55764e-09	0.0284719		10591	DYNLT3	DYNLT3	-14.05	0.84104	0.0671457
		10189	THAP11	THAP11	-12.65	0.626598	0.0284719		10592	ZNF491	ZNF491	-14	0.367668	0.0671457
		10190	CDK12	CDK12	-12.65	0.767087	0.0284719		10593	PRDX2	PRDX2	-14	0.636436	0.0671457
		10191	ANKRD44	ANKRD44	-12.65	0.53177	0.0284719		10594	CREB1	CREB1	-14	0.656205	0.0671457
		10192	SCAP	SCAP	-12.65	0.785296	0.0284719		10595	UPP1	UPP1	-14	0.405448	0.0671457
		10193	ARHGEF35	ARHGEF35	-12.65	1.56367e-09	0.0284719		10596	ATP6V1G1	ATP6V1G1	-14	0.708876	0.0671457
		10194	MLL3	MLL3	-12.65	0.690726	0.0284719		10597	STMN1	STMN1	-13.95	0.659	0.0708382
		10195	LOC340544	LOC340544	-12.65	0.232774	0.0284719		10598	CCDC89	CCDC89	-13.95	0.272794	0.0708382
		10196	r_MER11A	r_MER11A	-12.65	0.223013	0.0284719		10599	KRT1	KRT1	-13.95	0.0532354	0.0708382
		10197	BRF1	BRF1	-12.6	0.103341	0.0284719		10600	TCTN2	TCTN2	-13.95	0.62433	0.0708382
		10198	ELAVL2	ELAVL2	-12.6	0.624788	0.0284719		10601	SRR	SRR	-13.95	0.668589	0.0708382
		10199	TMEM79	TMEM79	-12.55	0.209054	0.0284719		10602	ASF1B	ASF1B	-13.95	0.476275	0.0708382
		10200	ARHGAP21	ARHGAP21	-12.55	0.495825	0.0284719		10603	ZNF254	ZNF254	-13.95	0.692539	0.0708382
		10201	MCMBP	MCMBP	-12.55	0.618788	0.0284719		10604	CRELD1	CRELD1	-13.95	0.573221	0.0708382
		10202	ZBTB39	ZBTB39	-12.55	0.530205	0.0284719		10605	LZTFL1	LZTFL1	-13.95	0.75891	0.0708382
		10203	RMI2	RMI2	-12.55	0.596692	0.0284719		10606	PPM1M	PPM1M	-13.95	0.132835	0.0708382
		10204	FAM18B2	FAM18B2	-12.55	0.355689	0.0284719		10607	C9orf72	C9orf72	-13.95	0.444099	0.0708382
		10205	HOXB9	HOXB9	-12.55	0.630775	0.0284719		10608	CAPN1	CAPN1	-13.9	0.524989	0.0708382
		10206	ATP11B	ATP11B	-12.55	0.597149	0.0284719		10609	ARL6IP1	ARL6IP1	-13.9	0.685494	0.0708382
		10207	ZSWIM6	ZSWIM6	-12.55	0.647911	0.0284719		10610	PRDM7	PRDM7	-13.9	2.05155e-09	0.0708382
		10208	C7orf11	C7orf11	-12.55	0.697495	0.0284719		10611	RAD51D	RAD51D	-13.9	0.493755	0.0708382
		10209	DNAJB5	DNAJB5	-12.55	0.0913948	0.0284719		10612	ZNF85	ZNF85	-13.9	0.519296	0.0708382
		10210	SNORD15B	SNORD15B	-12.5	1.72502e-09	0.0284719		10613	C6orf141	C6orf141	-13.9	0.182442	0.0708382
		10211	NR4A1	NR4A1	-12.5	0.302733	0.0284719		10614	S1PR3	S1PR3	-13.9	0.407466	0.0708382
		10212	MVD	MVD	-12.5	0.570977	0.0284719		10615	IFITM3	IFITM3	-13.85	0.445222	0.0717589
		10213	ASXL3	ASXL3	-12.5	0.448492	0.0284719		10616	EPS8L2	EPS8L2	-13.85	1.19555e-09	0.0717589
		10214	ONECUT2	ONECUT2	-12.5	0.566191	0.0284719		10617	PLEKHB1	PLEKHB1	-13.85	0.298125	0.0717589
		10215	NCCRP1	NCCRP1	-12.5	1.79804e-09	0.0284719		10618	MAP6	MAP6	-13.85	1.25453e-09	0.0717589
		10216	STIM2	STIM2	-12.5	0.527807	0.0284719		10619	FXYD6-FXYD2	FXYD6-FXYD2	-13.85	0.257572	0.0717589
		10217	VTRNA1-2	VTRNA1-2	-12.5	0.472435	0.0284719		10620	C14orf45	C14orf45	-13.85	0.464796	0.0717589
		10218	C9orf102	C9orf102	-12.5	0.491341	0.0284719		10621	SERPINF1	SERPINF1	-13.85	0.195737	0.0717589
		10219	r_MER68	r_MER68	-12.5	1.60988e-09	0.0284719		10622	SLC16A13	SLC16A13	-13.85	0.0991291	0.0717589
		10220	FAM89A	FAM89A	-12.45	0.610597	0.0284719		10623	SP100	SP100	-13.85	0.303722	0.0717589
		10221	SLC16A9	SLC16A9	-12.45	0.235924	0.0284719		10624	CBR3	CBR3	-13.85	0.541516	0.0717589
		10222	CHMP6	CHMP6	-12.45	0.382943	0.0284719		10625	PARP14	PARP14	-13.85	0.0782381	0.0717589
		10223	MTRNR2L2	MTRNR2L2	-12.45	0.877819	0.0284719		10626	C9orf3	C9orf3	-13.85	0.549504	0.0717589
		10224	FAM162B	FAM162B	-12.45	2.86063e-09	0.0284719		10627	ZNF682	ZNF682	-13.8	0.412835	0.0717589
		10225	RGS20	RGS20	-12.45	0.142963	0.0284719		10628	LOC100507495	LOC100507495	-13.8	0.55789	0.0717589
		10226	ZNF658B_loc2	ZNF658B	-12.45	0.0566574	0.0284719		10629	C21orf49	C21orf49	-13.8	0.544379	0.0717589
		10227	C9orf21	C9orf21	-12.45	0.444908	0.0284719		10630	LEKR1	LEKR1	-13.8	0.306368	0.0717589
		10228	FAM156B_loc1	FAM156B	-12.45	0.50314	0.0284719		10631	TP53TG1	TP53TG1	-13.8	0.740025	0.0717589
		10229	DOCK11	DOCK11	-12.45	0.347678	0.0284719		10632	TSPAN6	TSPAN6	-13.8	0.641299	0.0717589
		10230	r_Tigger4a	r_Tigger4a	-12.45	0.124824	0.0284719		10633	HPS1	HPS1	-13.75	0.649046	0.0748407
		10231	ST6GALNAC3	ST6GALNAC3	-12.4	0.294431	0.0284719		10634	CCDC122	CCDC122	-13.75	0.615947	0.0748407
		10232	MAPK8IP3	MAPK8IP3	-12.4	0.145136	0.0284719		10635	RNASE4	RNASE4	-13.75	0.455024	0.0748407
		10233	CCP110	CCP110	-12.4	0.681764	0.0284719		10636	MYCN	MYCN	-13.75	5.08043e-10	0.0748407
		10234	TYMS	TYMS	-12.4	0.718926	0.0284719		10637	DSCR3	DSCR3	-13.75	0.720269	0.0748407
		10235	NCOA1	NCOA1	-12.4	0.551674	0.0284719		10638	IFT122	IFT122	-13.75	0.519236	0.0748407
		10236	FRAS1	FRAS1	-12.4	0.779511	0.0284719		10639	LIPH	LIPH	-13.75	0.243821	0.0748407
		10237	HLA-E_loc1	HLA-E	-12.4	0.815705	0.0284719		10640	RNF182	RNF182	-13.75	0.607863	0.0748407
		10238	QKI	QKI	-12.4	0.628367	0.0284719		10641	MICB_loc1	MICB	-13.75	0.273214	0.0748407
		10239	SEMA3D	SEMA3D	-12.4	0.379393	0.0284719		10642	TCEAL1	TCEAL1	-13.75	0.642021	0.0748407
		10240	PKIA	PKIA	-12.4	0.513789	0.0284719		10643	F8A3_loc1	F8A3	-13.75	0.15205	0.0748407
		10241	MTMR1	MTMR1	-12.4	0.220946	0.0284719		10644	ZFYVE27	ZFYVE27	-13.7	0.201059	0.0754362
		10242	THBS3	THBS3	-12.35	0.4612	0.0284719		10645	ZNF431	ZNF431	-13.7	0.591722	0.0754362
		10243	SCAPER	SCAPER	-12.35	0.706276	0.0284719		10646	ANXA5	ANXA5	-13.7	0.73031	0.0754362
		10244	PIEZO1	PIEZO1	-12.35	0.238966	0.0284719		10647	ELMO1	ELMO1	-13.7	0.485136	0.0754362
		10245	MIR4521	MIR4521	-12.35	0.11916	0.0284719		10648	XRCC2	XRCC2	-13.7	0.47674	0.0754362
		10246	SLC26A11	SLC26A11	-12.35	0.289202	0.0284719		10649	CTSL2	CTSL2	-13.7	0.536519	0.0754362
		10247	ZADH2	ZADH2	-12.35	0.587116	0.0284719		10650	STXBP1	STXBP1	-13.7	0.381825	0.0754362
		10248	DDX17	DDX17	-12.35	0.857913	0.0284719		10651	IER5L	IER5L	-13.7	0.26785	0.0754362
		10249	HIST1H4B	HIST1H4B	-12.35	0.528057	0.0284719		10652	CR1L	CR1L	-13.65	6.60844e-10	0.0760116
		10250	TMEM64	TMEM64	-12.35	0.693744	0.0284719		10653	SQRDL	SQRDL	-13.65	0.570803	0.0760116
		10251	TMEM183A	TMEM183A	-12.3	0.218597	0.0284719		10654	KIAA0664L3	KIAA0664L3	-13.65	0.419426	0.0760116
		10252	PGP	PGP	-12.3	0.571002	0.0284719		10655	PSKH1	PSKH1	-13.65	0.504156	0.0760116
		10253	SMAD4	SMAD4	-12.3	0.72426	0.0284719		10656	TMEM97	TMEM97	-13.65	0.75165	0.0760116
		10254	ZNF256	ZNF256	-12.3	0.373208	0.0284719		10657	HLA-F-AS1_loc1	HLA-F-AS1	-13.65	0.521245	0.0760116
		10255	PTTG1IP	PTTG1IP	-12.3	0.706665	0.0284719		10658	KCTD9	KCTD9	-13.65	0.439096	0.0760116
		10256	SNORA7B	SNORA7B	-12.3	0.0939991	0.0284719		10659	TRIM32	TRIM32	-13.65	0.536029	0.0760116
		10257	LOC100133311	LOC100133311	-12.3	0.104023	0.0284719		10660	SLC16A4	SLC16A4	-13.6	0.288275	0.0773182
		10258	TRAM1	TRAM1	-12.3	0.720531	0.0284719		10661	LOC100130093	LOC100130093	-13.6	0.135482	0.0773182
		10259	GCNT1	GCNT1	-12.3	0.722984	0.0284719		10662	AKR1C3	AKR1C3	-13.6	0.166202	0.0773182
		10260	PGRMC1	PGRMC1	-12.3	0.797791	0.0284719		10663	DYNLRB1	DYNLRB1	-13.6	0.670864	0.0773182
		10261	DYRK3	DYRK3	-12.25	0.111633	0.0284719		10664	C6orf115	C6orf115	-13.6	0.728002	0.0773182
		10262	MKX	MKX	-12.25	0.229748	0.0284719		10665	ULBP3	ULBP3	-13.6	0.472174	0.0773182
		10263	SCARNA6	SCARNA6	-12.25	0.18728	0.0284719		10666	SMC2	SMC2	-13.6	0.673073	0.0773182
		10264	ZNF501	ZNF501	-12.25	1.54416e-09	0.0284719		10667	ZER1	ZER1	-13.6	0.439926	0.0773182
		10265	PXK	PXK	-12.25	0.331815	0.0284719		10668	GBGT1	GBGT1	-13.6	0.135248	0.0773182
		10266	TMEM129	TMEM129	-12.25	0.297589	0.0284719		10669	FBLIM1	FBLIM1	-13.55	0.554306	0.0793869
		10267	ERVMER34-1	ERVMER34-1	-12.25	0.537949	0.0284719		10670	KIRREL	KIRREL	-13.55	0.249275	0.0793869
		10268	HIST1H2BE	HIST1H2BE	-12.25	0.343533	0.0284719		10671	DDIT3	DDIT3	-13.55	0.657045	0.0793869
		10269	LOC401320	LOC401320	-12.25	1.04997e-09	0.0284719		10672	C1GALT1C1	C1GALT1C1	-13.55	0.809246	0.0793869
		10270	C7orf43	C7orf43	-12.25	0.0476936	0.0284719		10673	STK36	STK36	-13.5	0.47534	0.0793869
		10271	LOC286189	LOC286189	-12.25	0.0488556	0.0284719		10674	MGST2	MGST2	-13.5	0.614003	0.0793869
		10272	ZNF518A	ZNF518A	-12.2	0.529423	0.0284719		10675	GMPR	GMPR	-13.5	0.372353	0.0793869
		10273	MIR1244-2_loc1	MIR1244-2	-12.2	0.712551	0.0284719		10676	TRIM38	TRIM38	-13.5	0.316235	0.0793869
		10274	IRX5	IRX5	-12.2	0.348741	0.0284719		10677	KGFLP1	KGFLP1	-13.5	0.704773	0.0793869
		10275	NOL4	NOL4	-12.2	0.210719	0.0284719		10678	NCSTN	NCSTN	-13.45	0.710076	0.0820369
		10276	ZNF296	ZNF296	-12.2	1.68837e-09	0.0284719		10679	SPAG5	SPAG5	-13.45	0.70883	0.0820369
		10277	FBXO41	FBXO41	-12.2	0.299626	0.0284719		10680	NPAS2	NPAS2	-13.45	0.458831	0.0820369
		10278	SNORD20	SNORD20	-12.2	2.54502e-09	0.0284719		10681	DNAJC28	DNAJC28	-13.45	0.365132	0.0820369
		10279	RAB43	RAB43	-12.2	0.0613842	0.0284719		10682	WDR5B	WDR5B	-13.45	0.669233	0.0820369
		10280	SLC22A23	SLC22A23	-12.2	0.448933	0.0284719		10683	LAMP2	LAMP2	-13.45	0.586151	0.0820369
		10281	FAM135A	FAM135A	-12.2	0.504549	0.0284719		10684	RDM1	RDM1	-13.4	0.729794	0.0838381
		10282	ANK1	ANK1	-12.2	2.02727e-09	0.0284719		10685	IFNAR2	IFNAR2	-13.4	0.588915	0.0838381
		10283	APBA1	APBA1	-12.2	1.42195e-09	0.0284719		10686	HLA-B_loc1	HLA-B	-13.4	0.573954	0.0838381
		10284	SCAI	SCAI	-12.2	0.524231	0.0284719		10687	SWI5	SWI5	-13.4	0.819725	0.0838381
		10285	r_LOR1-int	r_LOR1-int	-12.2	0.194594	0.0284719		10688	PCDH19	PCDH19	-13.4	1.18773e-09	0.0838381
		10286	TCF12	TCF12	-12.15	0.524452	0.0284719		10689	OR7E5P	OR7E5P	-13.35	0.655489	0.0868183
		10287	LOC440354_loc1	LOC440354	-12.15	0.471069	0.0284719		10690	COMMD6	COMMD6	-13.35	0.818439	0.0868183
		10288	SNORA67	SNORA67	-12.15	0.671725	0.0284719		10691	YBX2	YBX2	-13.35	2.18998e-09	0.0868183
		10289	SNORD105B	SNORD105B	-12.15	9.56183e-10	0.0284719		10692	CD70	CD70	-13.35	8.55055e-10	0.0868183
		10290	EBF4	EBF4	-12.15	0.144863	0.0284719		10693	RAB4B-EGLN2	RAB4B-EGLN2	-13.35	0.0459205	0.0868183
		10291	AMT	AMT	-12.15	2.65898e-09	0.0284719		10694	TLE4	TLE4	-13.35	0.573275	0.0868183
		10292	ZNF703	ZNF703	-12.15	0.293968	0.0284719		10695	LRRC8A	LRRC8A	-13.35	0.609463	0.0868183
		10293	SLC9A7	SLC9A7	-12.15	0.0835687	0.0284719		10696	PRAF2	PRAF2	-13.35	0.277959	0.0868183
		10294	r_Tigger14a	r_Tigger14a	-12.15	0.252688	0.0284719		10697	ITFG2	ITFG2	-13.3	0.446231	0.0885275
		10295	PRKCB	PRKCB	-12.1	0.105741	0.0284719		10698	KIAA0889	KIAA0889	-13.3	0.512634	0.0885275
		10296	ARL2BP	ARL2BP	-12.1	0.522596	0.0284719		10699	SEC14L2	SEC14L2	-13.3	0.415745	0.0885275
		10297	SCGB1B2P	SCGB1B2P	-12.1	2.05166e-09	0.0284719		10700	BIN3	BIN3	-13.3	0.508191	0.0885275
		10298	HRC	HRC	-12.1	5.09004e-09	0.0284719		10701	SPINK4	SPINK4	-13.3	0.361939	0.0885275
		10299	ZNF514	ZNF514	-12.1	0.328475	0.0284719		10702	NLRP3	NLRP3	-13.25	3.26319e-09	0.0903504
		10300	TCTEX1D2	TCTEX1D2	-12.1	0.613625	0.0284719		10703	KBTBD4	KBTBD4	-13.25	0.301102	0.0903504
		10301	PGK2	PGK2	-12.1	0.107286	0.0284719		10704	STAT6	STAT6	-13.25	0.107602	0.0903504
		10302	C1orf122	C1orf122	-12.05	0.818021	0.0284719		10705	OAS3	OAS3	-13.25	4.19815e-10	0.0903504
		10303	RAB3B	RAB3B	-12.05	0.600507	0.0284719		10706	EEF1A2	EEF1A2	-13.25	0.450415	0.0903504
		10304	CPT2	CPT2	-12.05	0.411813	0.0284719		10707	RAB36	RAB36	-13.25	0.432606	0.0903504
		10305	ATXN7L2	ATXN7L2	-12.05	7.0956e-10	0.0284719		10708	NIPAL1	NIPAL1	-13.25	0.133711	0.0903504
		10306	C10orf140	C10orf140	-12.05	0.497801	0.0284719		10709	LMBRD1	LMBRD1	-13.25	0.701343	0.0903504
		10307	ADD3	ADD3	-12.05	0.832294	0.0284719		10710	LINC00087	LINC00087	-13.25	1.36549e-09	0.0903504
		10308	PXDN	PXDN	-12.05	0.718387	0.0284719		10711	ZNF836	ZNF836	-13.2	0.226103	0.092634
		10309	LONRF2	LONRF2	-12.05	0.648471	0.0284719		10712	CYP2U1	CYP2U1	-13.2	0.401318	0.092634
		10310	NCKAP1	NCKAP1	-12.05	0.782909	0.0284719		10713	GK3P	GK3P	-13.2	0.0609694	0.092634
		10311	CENPI	CENPI	-12.05	0.259575	0.0284719		10714	HAS2-AS1	HAS2-AS1	-13.2	0.122017	0.092634
		10312	FMR1	FMR1	-12.05	0.726597	0.0284719		10715	DENND4C	DENND4C	-13.2	0.521531	0.092634
		10313	r_L1M1	r_L1M1	-12.05	0.57275	0.0284719		10716	TSC22D3	TSC22D3	-13.2	0.728312	0.092634
		10314	RIMS3	RIMS3	-12	0.496865	0.0284719		10717	MMP15	MMP15	-13.15	0.20638	0.0945789
		10315	LRRC8C	LRRC8C	-12	0.452494	0.0284719		10718	DKFZP686I15217	DKFZP686I15217	-13.15	0.588603	0.0945789
		10316	NFATC3	NFATC3	-12	0.606762	0.0284719		10719	TFPI2	TFPI2	-13.15	0.298709	0.0945789
		10317	DYNLRB2	DYNLRB2	-12	0.193041	0.0284719		10720	SLC30A10	SLC30A10	-13.1	0.169434	0.094974
		10318	ZNF681	ZNF681	-12	0.188142	0.0284719		10721	EXT2	EXT2	-13.1	0.633146	0.094974
		10319	ANKRD20A8P	ANKRD20A8P	-12	0.422358	0.0284719		10722	ADAP2	ADAP2	-13.1	0.338731	0.094974
		10320	APBB3	APBB3	-12	1.18922e-09	0.0284719		10723	VPS16	VPS16	-13.1	0.599566	0.094974
		10321	ELOVL4	ELOVL4	-12	0.615205	0.0284719		10724	LAMA5	LAMA5	-13.1	0.495923	0.094974
		10322	r_L1MD3	r_L1MD3	-12	0.14908	0.0284719		10725	PCP4	PCP4	-13.1	2.01322e-09	0.094974
		10323	GCLM	GCLM	-11.95	0.746979	0.0284719		10726	CASP6	CASP6	-13.1	0.582915	0.094974
		10324	KLHDC9	KLHDC9	-11.95	0.434882	0.0284719		10727	HSD17B7P2	HSD17B7P2	-13.05	0.567753	0.0966917
		10325	CYBA	CYBA	-11.95	0.739785	0.0284719		10728	LOC170425	LOC170425	-13.05	0.657185	0.0966917
		10326	UBA2	UBA2	-11.95	0.778623	0.0284719		10729	TBCB	TBCB	-13.05	0.82669	0.0966917
		10327	ZNF567	ZNF567	-11.95	0.629771	0.0284719		10730	EPB41L1	EPB41L1	-13.05	0.518477	0.0966917
		10328	RPS9	RPS9	-11.95	0.668765	0.0284719		10731	GRHL3	GRHL3	-13	1.51011e-09	0.0973168
		10329	LAMB2	LAMB2	-11.95	0.58712	0.0284719		10732	ADORA1	ADORA1	-13	3.14382e-09	0.0973168
		10330	CSNK1G3	CSNK1G3	-11.95	0.625602	0.0284719		10733	KANK2	KANK2	-13	0.551441	0.0973168
		10331	PRELID1	PRELID1	-11.95	0.731787	0.0284719		10734	CA11	CA11	-13	0.497133	0.0973168
		10332	RRM2B	RRM2B	-11.95	0.682481	0.0284719		10735	NGEF	NGEF	-13	1.16707e-09	0.0973168
		10333	r_MSTB1	r_MSTB1	-11.95	1.2307e-09	0.0284719		10736	MIR155HG	MIR155HG	-13	1.9255e-09	0.0973168
		10334	FAM208B	FAM208B	-11.9	0.637476	0.0284719		10737	C21orf119	C21orf119	-13	0.606784	0.0973168
		10335	FAM210B	FAM210B	-11.9	0.777205	0.0284719		10738	PCNT	PCNT	-13	0.56688	0.0973168
		10336	ZKSCAN4	ZKSCAN4	-11.9	0.390337	0.0284719		10739	CENPI	CENPI	-13	0.289313	0.0973168
		10337	ZNF292	ZNF292	-11.9	0.572037	0.0284719		10740	FAM127A	FAM127A	-13	0.455646	0.0973168
		10338	CCZ1	CCZ1	-11.9	0.806374	0.0284719		10741	TRAF5	TRAF5	-12.95	0.578261	0.0991218
		10339	r_L1MC	r_L1MC	-11.9	0.162435	0.0284719		10742	C10orf67	C10orf67	-12.95	8.7594e-10	0.0991218
		10340	LMO4	LMO4	-11.85	0.705947	0.0284719		10743	ARL3	ARL3	-12.95	0.687187	0.0991218
		10341	BTAF1	BTAF1	-11.85	0.779809	0.0284719		10744	LMO7	LMO7	-12.95	0.259348	0.0991218
		10342	SORBS1	SORBS1	-11.85	0.591033	0.0284719		10745	PPAP2C	PPAP2C	-12.95	9.38363e-10	0.0991218
		10343	FAM160A2	FAM160A2	-11.85	0.479802	0.0284719		10746	ZNF600	ZNF600	-12.95	6.29554e-10	0.0991218
		10344	USP31	USP31	-11.85	0.669379	0.0284719		10747	LAPTM4A	LAPTM4A	-12.95	0.780736	0.0991218
		10345	ABHD1	ABHD1	-11.85	0.045419	0.0284719		10748	CYBRD1	CYBRD1	-12.95	0.487272	0.0991218
		10346	KLHL23	KLHL23	-11.85	0.609732	0.0284719		10749	PPIC	PPIC	-12.95	0.798509	0.0991218
		10347	ADAMTS3	ADAMTS3	-11.85	0.182233	0.0284719		10750	STEAP1B	STEAP1B	-12.95	0.345298	0.0991218
		10348	LIFR	LIFR	-11.85	0.619669	0.0284719		10751	DDX58	DDX58	-12.95	0.437849	0.0991218
		10349	RGNEF	RGNEF	-11.85	0.515909	0.0284719		10752	LINC00476	LINC00476	-12.95	0.527205	0.0991218
		10350	RNF8	RNF8	-11.85	0.820084	0.0284719		10753	ECHDC2	ECHDC2	-12.9	0.346666	0.100617
		10351	REPS1	REPS1	-11.85	0.610189	0.0284719		10754	LOC100131234	LOC100131234	-12.9	0.426629	0.100617
		10352	ROR2	ROR2	-11.85	0.332168	0.0284719		10755	MIR2110	MIR2110	-12.9	0.625904	0.100617
		10353	FKBP15	FKBP15	-11.85	0.670567	0.0284719		10756	SLCO1A2	SLCO1A2	-12.9	0.478627	0.100617
		10354	ISG20L2	ISG20L2	-11.8	0.633196	0.0284719		10757	PARP9	PARP9	-12.9	0.290535	0.100617
		10355	EDEM3	EDEM3	-11.8	0.523572	0.0284719		10758	CAP2	CAP2	-12.9	0.665716	0.100617
		10356	PHLDB3	PHLDB3	-11.8	3.13713e-09	0.0284719		10759	ZSCAN16	ZSCAN16	-12.9	0.472239	0.100617
		10357	NGEF	NGEF	-11.8	1.21442e-09	0.0284719		10760	SLC25A40	SLC25A40	-12.9	0.510137	0.100617
		10358	CBX7	CBX7	-11.8	2.17561e-09	0.0284719		10761	TRO	TRO	-12.9	0.542933	0.100617
		10359	MFI2	MFI2	-11.8	0.357214	0.0284719		10762	HMCN1	HMCN1	-12.85	0.331085	0.101716
		10360	FOXQ1	FOXQ1	-11.8	0.15293	0.0284719		10763	AMN1	AMN1	-12.85	0.65962	0.101716
		10361	SYNJ2	SYNJ2	-11.8	0.624248	0.0284719		10764	NOL3	NOL3	-12.85	1.07619e-09	0.101716
		10362	RLN1	RLN1	-11.8	3.64634e-09	0.0284719		10765	ZNF232	ZNF232	-12.85	0.670151	0.101716
		10363	GKAP1	GKAP1	-11.8	0.476044	0.0284719		10766	MAPK4	MAPK4	-12.85	0.559155	0.101716
		10364	VAV3	VAV3	-11.75	0.412458	0.0284719		10767	NUCB1	NUCB1	-12.85	0.64009	0.101716
		10365	RASSF3	RASSF3	-11.75	0.615298	0.0284719		10768	NAGK	NAGK	-12.85	0.589229	0.101716
		10366	ZNF263	ZNF263	-11.75	0.513721	0.0284719		10769	ARFRP1	ARFRP1	-12.85	0.294191	0.101716
		10367	ZNF816	ZNF816	-11.75	1.37421e-09	0.0284719		10770	CCNO	CCNO	-12.85	8.4241e-10	0.101716
		10368	TMEM18	TMEM18	-11.75	0.784815	0.0284719		10771	ACTBL2	ACTBL2	-12.85	1.35036e-09	0.101716
		10369	CITED2	CITED2	-11.75	0.474513	0.0284719		10772	PAPPA	PAPPA	-12.85	9.04094e-10	0.101716
		10370	TPD52	TPD52	-11.75	0.743133	0.0284719		10773	RAB27B	RAB27B	-12.8	0.316265	0.105126
		10371	ZFAND5	ZFAND5	-11.75	0.708453	0.0284719		10774	ZNF426	ZNF426	-12.8	0.779853	0.105126
		10372	CLCN5	CLCN5	-11.75	0.660828	0.0284719		10775	C2orf43	C2orf43	-12.8	0.552924	0.105126
		10373	THOC2	THOC2	-11.75	0.900813	0.0284719		10776	PFKL	PFKL	-12.8	0.508554	0.105126
		10374	r_Tigger3b	r_Tigger3b	-11.75	0.424831	0.0284719		10777	PARVB	PARVB	-12.8	0.082997	0.105126
		10375	F5	F5	-11.7	0.585196	0.0284719		10778	ULBP2	ULBP2	-12.8	0.522236	0.105126
		10376	LACTB	LACTB	-11.7	0.253	0.0284719		10779	LOC729041	LOC729041	-12.75	0.486961	0.109199
		10377	CHD9	CHD9	-11.7	0.609026	0.0284719		10780	CARHSP1	CARHSP1	-12.75	0.619418	0.109199
		10378	ZNF439	ZNF439	-11.7	3.20091e-09	0.0284719		10781	MAP3K14	MAP3K14	-12.75	0.296121	0.109199
		10379	TTC3	TTC3	-11.7	0.641523	0.0284719		10782	ZNF135	ZNF135	-12.75	0.0328964	0.109199
		10380	AGGF1	AGGF1	-11.7	0.774409	0.0284719		10783	HMGCS1	HMGCS1	-12.75	0.691572	0.109199
		10381	VEGFA	VEGFA	-11.7	0.593129	0.0284719		10784	LOC100506190	LOC100506190	-12.75	0.215846	0.109199
		10382	NSUN5P2	NSUN5P2	-11.7	2.8631e-09	0.0284719		10785	MFAP2	MFAP2	-12.7	0.450337	0.110648
		10383	STC1	STC1	-11.7	0.361319	0.0284719		10786	MPZL3	MPZL3	-12.7	0.100836	0.110648
		10384	TNFRSF19	TNFRSF19	-11.65	0.443164	0.0284719		10787	LOC375190	LOC375190	-12.7	0.475416	0.110648
		10385	FBLN7	FBLN7	-11.65	1.79731e-09	0.0284719		10788	RBM43	RBM43	-12.7	0.41527	0.110648
		10386	HMGN1	HMGN1	-11.65	0.76864	0.0284719		10789	LAMB2	LAMB2	-12.7	0.498409	0.110648
		10387	GATA2	GATA2	-11.65	0.367091	0.0284719		10790	PTPLB	PTPLB	-12.7	0.400544	0.110648
		10388	RPL39L	RPL39L	-11.65	0.544258	0.0284719		10791	FAM153C	FAM153C	-12.7	0.397745	0.110648
		10389	CLINT1	CLINT1	-11.65	0.762017	0.0284719		10792	MAGED1	MAGED1	-12.7	0.591587	0.110648
		10390	HIST1H2BN	HIST1H2BN	-11.65	0.638061	0.0284719		10793	LOC645166	LOC645166	-12.65	0.535551	0.112224
		10391	WASF1	WASF1	-11.65	0.749612	0.0284719		10794	C14orf39	C14orf39	-12.65	0.188203	0.112224
		10392	RALA	RALA	-11.65	0.783948	0.0284719		10795	PLEK2	PLEK2	-12.65	1.00232e-09	0.112224
		10393	MMP16	MMP16	-11.65	0.33223	0.0284719		10796	IFI27L2	IFI27L2	-12.65	0.878069	0.112224
		10394	OSBPL8	OSBPL8	-11.6	0.656286	0.0284719		10797	ZNF441	ZNF441	-12.65	3.2876e-10	0.112224
		10395	TCF4	TCF4	-11.6	0.771744	0.0284719		10798	ZNF649	ZNF649	-12.65	0.551849	0.112224
		10396	UPK1A	UPK1A	-11.6	1.42375e-09	0.0284719		10799	SPC25	SPC25	-12.65	0.764234	0.112224
		10397	GET4	GET4	-11.6	0.779745	0.0284719		10800	RIBC2	RIBC2	-12.65	0.195728	0.112224
		10398	GRINA	GRINA	-11.6	0.338681	0.0284719		10801	C6orf226	C6orf226	-12.65	0.51129	0.112224
		10399	PHKA2	PHKA2	-11.6	0.601347	0.0284719		10802	ZNF736	ZNF736	-12.65	0.337018	0.112224
		10400	CELSR2	CELSR2	-11.55	0.548789	0.0284719		10803	FAM125B	FAM125B	-12.65	0.192039	0.112224
		10401	GPR89C_loc2	GPR89C	-11.55	0.740271	0.0284719		10804	USP54	USP54	-12.6	0.251241	0.116208
		10402	NUDT22	NUDT22	-11.55	0.322315	0.0284719		10805	CDK2AP2	CDK2AP2	-12.6	0.316417	0.116208
		10403	EXPH5	EXPH5	-11.55	0.536447	0.0284719		10806	C11orf70	C11orf70	-12.6	0.489903	0.116208
		10404	NTM	NTM	-11.55	2.48398e-09	0.0284719		10807	IFI35	IFI35	-12.6	0.431138	0.116208
		10405	ISCU	ISCU	-11.55	0.653217	0.0284719		10808	ZNF440	ZNF440	-12.6	0.481886	0.116208
		10406	MEFV	MEFV	-11.55	2.01686e-09	0.0284719		10809	ASNA1	ASNA1	-12.6	0.59999	0.116208
		10407	SLC16A13	SLC16A13	-11.55	0.356621	0.0284719		10810	CYTH2	CYTH2	-12.6	0.629618	0.116208
		10408	SH3RF3	SH3RF3	-11.55	0.236776	0.0284719		10811	DIP2A	DIP2A	-12.6	0.442996	0.116208
		10409	MRFAP1	MRFAP1	-11.55	0.75879	0.0284719		10812	CCDC80	CCDC80	-12.6	0.592853	0.116208
		10410	COL25A1	COL25A1	-11.55	0.124435	0.0284719		10813	RIT1	RIT1	-12.55	0.831852	0.124453
		10411	TSPYL1	TSPYL1	-11.55	0.805261	0.0284719		10814	CASP4	CASP4	-12.55	0.0464456	0.124453
		10412	LOC389705	LOC389705	-11.55	2.37217e-09	0.0284719		10815	BMF	BMF	-12.55	0.566343	0.124453
		10413	SYTL5	SYTL5	-11.55	0.588812	0.0284719		10816	ZNF500	ZNF500	-12.55	0.514859	0.124453
		10414	r_Charlie5	r_Charlie5	-11.55	0.200235	0.0284719		10817	WIPI1	WIPI1	-12.55	0.0523241	0.124453
		10415	r_L1MEe	r_L1MEe	-11.55	0.422918	0.0284719		10818	TRPC1	TRPC1	-12.55	0.556571	0.124453
		10416	C1orf213	C1orf213	-11.5	2.79975e-09	0.0284719		10819	LOC100129518	LOC100129518	-12.55	0.278194	0.124453
		10417	RIMKLA	RIMKLA	-11.5	0.369033	0.0284719		10820	EFCAB2	EFCAB2	-12.5	0.376592	0.12682
		10418	IGSF3	IGSF3	-11.5	0.445112	0.0284719		10821	PRTFDC1	PRTFDC1	-12.5	0.476501	0.12682
		10419	UBE2D1	UBE2D1	-11.5	0.575196	0.0284719		10822	IFITM2	IFITM2	-12.5	0.769889	0.12682
		10420	ARL2	ARL2	-11.5	0.459451	0.0284719		10823	CD59	CD59	-12.5	0.640248	0.12682
		10421	MLH3	MLH3	-11.5	0.483984	0.0284719		10824	H2AFJ	H2AFJ	-12.5	0.152123	0.12682
		10422	GOLGA8B	GOLGA8B	-11.5	0.532811	0.0284719		10825	ALKBH6	ALKBH6	-12.5	0.637128	0.12682
		10423	ZNF500	ZNF500	-11.5	0.613824	0.0284719		10826	TMEM169	TMEM169	-12.5	0.109255	0.12682
		10424	NOG	NOG	-11.5	0.335139	0.0284719		10827	FLRT3	FLRT3	-12.5	0.628231	0.12682
		10425	RAMP1	RAMP1	-11.5	1.49362e-09	0.0284719		10828	EFCAB6	EFCAB6	-12.5	0.0628954	0.12682
		10426	SNORA71D	SNORA71D	-11.5	0.319553	0.0284719		10829	STAG1	STAG1	-12.5	0.661698	0.12682
		10427	LRRFIP2	LRRFIP2	-11.5	0.541052	0.0284719		10830	FAM189A2	FAM189A2	-12.5	1.55145e-09	0.12682
		10428	XXYLT1	XXYLT1	-11.5	0.475184	0.0284719		10831	LOC253039	LOC253039	-12.5	0.279807	0.12682
		10429	LMBR1	LMBR1	-11.5	0.830969	0.0284719		10832	PTRH1	PTRH1	-12.5	0.480691	0.12682
		10430	RFK	RFK	-11.5	0.528336	0.0284719		10833	MAOA	MAOA	-12.5	0.550667	0.12682
		10431	USP47	USP47	-11.45	0.570023	0.0284719		10834	NOTCH2NL	NOTCH2NL	-12.45	0.300715	0.129087
		10432	LOC728392	LOC728392	-11.45	0.447673	0.0284719		10835	KCNN3	KCNN3	-12.45	0.386838	0.129087
		10433	PTPRM	PTPRM	-11.45	0.550924	0.0284719		10836	TNFRSF1A	TNFRSF1A	-12.45	0.549808	0.129087
		10434	ZAK	ZAK	-11.45	0.578608	0.0284719		10837	IFI27L1	IFI27L1	-12.45	0.719382	0.129087
		10435	C2orf69	C2orf69	-11.45	0.689996	0.0284719		10838	C15orf57	C15orf57	-12.45	0.528253	0.129087
		10436	POU3F2	POU3F2	-11.45	0.550939	0.0284719		10839	NQO1	NQO1	-12.45	0.608632	0.129087
		10437	SPTBN2	SPTBN2	-11.4	0.555743	0.0284719		10840	MYO18A	MYO18A	-12.45	0.539232	0.129087
		10438	ATP5EP2	ATP5EP2	-11.4	0.452353	0.0284719		10841	HOXB8	HOXB8	-12.45	0.292555	0.129087
		10439	PHKG2	PHKG2	-11.4	0.738128	0.0284719		10842	CEP89	CEP89	-12.45	0.729205	0.129087
		10440	EFNB3	EFNB3	-11.4	0.452263	0.0284719		10843	MAGED4_loc2	MAGED4	-12.45	0.401966	0.129087
		10441	CENPV	CENPV	-11.4	0.728007	0.0284719		10844	MGST3	MGST3	-12.4	0.772033	0.133876
		10442	SLC2A10	SLC2A10	-11.4	0.22332	0.0284719		10845	TULP3	TULP3	-12.4	0.527598	0.133876
		10443	SPINK2	SPINK2	-11.4	0.510591	0.0284719		10846	LCP1	LCP1	-12.4	0.356408	0.133876
		10444	GFPT2	GFPT2	-11.4	7.67364e-10	0.0284719		10847	GINS2	GINS2	-12.4	0.89318	0.133876
		10445	SLC44A1	SLC44A1	-11.4	0.706491	0.0284719		10848	ISYNA1	ISYNA1	-12.4	0.715614	0.133876
		10446	MST4	MST4	-11.4	0.790951	0.0284719		10849	ZNF224	ZNF224	-12.4	0.712873	0.133876
		10447	r_L1M5	r_L1M5	-11.4	0.695223	0.0284719		10850	PXDN	PXDN	-12.4	0.435728	0.133876
		10448	MAN1C1	MAN1C1	-11.35	4.75968e-10	0.0284719		10851	ANKRD23	ANKRD23	-12.4	1.35036e-09	0.133876
		10449	ZNF672	ZNF672	-11.35	0.514257	0.0284719		10852	FAM157A	FAM157A	-12.4	0.4008	0.133876
		10450	ZMYND11	ZMYND11	-11.35	0.793845	0.0284719		10853	SPINK2	SPINK2	-12.4	0.477623	0.133876
		10451	COMMD3	COMMD3	-11.35	0.392894	0.0284719		10854	ARHGEF5	ARHGEF5	-12.4	0.153055	0.133876
		10452	BACE1	BACE1	-11.35	0.682723	0.0284719		10855	KIF13B	KIF13B	-12.4	0.214839	0.133876
		10453	RPL13AP3	RPL13AP3	-11.35	0.73014	0.0284719		10856	GADD45G	GADD45G	-12.4	0.131618	0.133876
		10454	LOC100129387	LOC100129387	-11.35	0.622594	0.0284719		10857	SSH3	SSH3	-12.35	5.10857e-10	0.136841
		10455	ZNF747	ZNF747	-11.35	0.552009	0.0284719		10858	FXYD6	FXYD6	-12.35	0.230537	0.136841
		10456	SNORD71	SNORD71	-11.35	4.55764e-09	0.0284719		10859	LOC645638	LOC645638	-12.35	0.616035	0.136841
		10457	ADAP2	ADAP2	-11.35	0.529831	0.0284719		10860	RBKS	RBKS	-12.35	0.198054	0.136841
		10458	IGSF11	IGSF11	-11.35	0.270991	0.0284719		10861	DAPL1	DAPL1	-12.35	0.11043	0.136841
		10459	AFAP1	AFAP1	-11.35	0.135666	0.0284719		10862	PCSK1	PCSK1	-12.35	7.78932e-10	0.136841
		10460	WRNIP1	WRNIP1	-11.35	0.704796	0.0284719		10863	BCAP29	BCAP29	-12.35	0.650609	0.136841
		10461	AKD1	AKD1	-11.35	0.572848	0.0284719		10864	KCNMB4	KCNMB4	-12.3	0.705994	0.138729
		10462	UST	UST	-11.35	0.546982	0.0284719		10865	SUPT7L	SUPT7L	-12.3	0.758754	0.138729
		10463	NOS3	NOS3	-11.35	1.82332e-09	0.0284719		10866	SETD4	SETD4	-12.3	0.624701	0.138729
		10464	VIPR2	VIPR2	-11.35	0.0288752	0.0284719		10867	TIFA	TIFA	-12.3	0.566094	0.138729
		10465	AK4	AK4	-11.3	0.709017	0.0284719		10868	HIST1H2AM	HIST1H2AM	-12.3	0.57324	0.138729
		10466	PRDM4	PRDM4	-11.3	0.666021	0.0284719		10869	ZNF117	ZNF117	-12.3	0.392027	0.138729
		10467	CASC4	CASC4	-11.3	0.559972	0.0284719		10870	FAM66D	FAM66D	-12.3	3.00258e-09	0.138729
		10468	ARRDC4	ARRDC4	-11.3	0.620196	0.0284719		10871	C9orf16	C9orf16	-12.3	0.253634	0.138729
		10469	NTHL1	NTHL1	-11.3	0.541919	0.0284719		10872	ZNF33B	ZNF33B	-12.25	0.705642	0.140801
		10470	TAOK1	TAOK1	-11.3	0.769737	0.0284719		10873	LOC100288974	LOC100288974	-12.25	0.371277	0.140801
		10471	TXNL4A	TXNL4A	-11.3	0.853509	0.0284719		10874	SORBS1	SORBS1	-12.25	0.380554	0.140801
		10472	ID2	ID2	-11.3	0.767762	0.0284719		10875	KRT8P41	KRT8P41	-12.25	0.0445899	0.140801
		10473	BCL11A	BCL11A	-11.3	0.462014	0.0284719		10876	METTL20	METTL20	-12.25	0.208412	0.140801
		10474	CDV3	CDV3	-11.3	0.729459	0.0284719		10877	CCDC40	CCDC40	-12.25	0.076193	0.140801
		10475	C1orf172	C1orf172	-11.25	0.398831	0.0284719		10878	ZNF788	ZNF788	-12.25	0.0453295	0.140801
		10476	HIST3H2A	HIST3H2A	-11.25	0.731676	0.0284719		10879	TPM4	TPM4	-12.25	0.723656	0.140801
		10477	LOC100192204	LOC100192204	-11.25	0.722206	0.0284719		10880	ZNF100	ZNF100	-12.25	0.428046	0.140801
		10478	CNNM1	CNNM1	-11.25	0.707198	0.0284719		10881	ZNF221	ZNF221	-12.25	0.456684	0.140801
		10479	SLC37A4	SLC37A4	-11.25	0.527358	0.0284719		10882	ANXA4	ANXA4	-12.25	0.691982	0.140801
		10480	SMTNL2	SMTNL2	-11.25	0.0995784	0.0284719		10883	MSH5-SAPCD1_loc5	MSH5-SAPCD1	-12.25	0.330611	0.140801
		10481	SIX2	SIX2	-11.25	0.0439593	0.0284719		10884	TTC39B	TTC39B	-12.25	0.214216	0.140801
		10482	RAPGEF4	RAPGEF4	-11.25	0.321873	0.0284719		10885	OSTF1	OSTF1	-12.25	0.637774	0.140801
		10483	DNAH7	DNAH7	-11.25	0.0671503	0.0284719		10886	GPR89A	GPR89A	-12.2	0.549338	0.14204
		10484	GPC1	GPC1	-11.25	0.498273	0.0284719		10887	IGSF9	IGSF9	-12.2	1.06323e-09	0.14204
		10485	NAA15	NAA15	-11.25	0.762106	0.0284719		10888	ILDR2	ILDR2	-12.2	0.127768	0.14204
		10486	CCDC90A	CCDC90A	-11.25	0.672755	0.0284719		10889	CCDC15	CCDC15	-12.2	0.572125	0.14204
		10487	LOC100499489	LOC100499489	-11.2	0.21107	0.0284719		10890	C1QTNF9B-AS1	C1QTNF9B-AS1	-12.2	0.313386	0.14204
		10488	NUDT8	NUDT8	-11.2	2.02334e-09	0.0284719		10891	SUPT4H1	SUPT4H1	-12.2	0.810244	0.14204
		10489	SATB1	SATB1	-11.2	0.610484	0.0284719		10892	TP53INP2	TP53INP2	-12.2	0.22721	0.14204
		10490	CSPG5	CSPG5	-11.2	0.113311	0.0284719		10893	FAM210B	FAM210B	-12.2	0.733186	0.14204
		10491	LOC100507086	LOC100507086	-11.2	3.13713e-09	0.0284719		10894	ALAS1	ALAS1	-12.2	0.700022	0.14204
		10492	PWWP2A	PWWP2A	-11.2	0.587797	0.0284719		10895	LOC100507086	LOC100507086	-12.2	3.01483e-09	0.14204
		10493	IBTK	IBTK	-11.2	0.851145	0.0284719		10896	PDGFRL	PDGFRL	-12.2	0.765128	0.14204
		10494	ME1	ME1	-11.2	0.78962	0.0284719		10897	LOC442421	LOC442421	-12.2	0.386387	0.14204
		10495	STAG3L1	STAG3L1	-11.2	0.065912	0.0284719		10898	IKBKAP	IKBKAP	-12.2	0.634692	0.14204
		10496	LOC100216546	LOC100216546	-11.2	0.496127	0.0284719		10899	PPP1R26	PPP1R26	-12.2	0.523127	0.14204
		10497	MKRN1	MKRN1	-11.2	0.767307	0.0284719		10900	r_MER87	r_MER87	-12.2	0.115634	0.14204
		10498	SEC16A	SEC16A	-11.2	0.652472	0.0284719		10901	SCUBE2	SCUBE2	-12.15	3.70995e-09	0.143582
		10499	WDR85	WDR85	-11.2	0.553046	0.0284719		10902	ZNF701	ZNF701	-12.15	0.224498	0.143582
		10500	USP51	USP51	-11.2	1.90296e-09	0.0284719		10903	ID2	ID2	-12.15	0.733656	0.143582
		10501	ZMYM4	ZMYM4	-11.15	0.694339	0.0284719		10904	ACYP2	ACYP2	-12.15	0.703615	0.143582
		10502	KIAA1804	KIAA1804	-11.15	0.601279	0.0284719		10905	SNORD87	SNORD87	-12.15	0.436052	0.143582
		10503	CHRNA10	CHRNA10	-11.15	0.0989477	0.0284719		10906	CA2	CA2	-12.15	0.819746	0.143582
		10504	TMEM123	TMEM123	-11.15	0.66239	0.0284719		10907	NTF3	NTF3	-12.1	0.0371284	0.157833
		10505	FAM66C	FAM66C	-11.15	0.0650085	0.0284719		10908	GDPD3	GDPD3	-12.1	1.21814e-09	0.157833
		10506	ZNF554	ZNF554	-11.15	0.533749	0.0284719		10909	CDK5RAP3	CDK5RAP3	-12.1	0.605519	0.157833
		10507	ZNF321P	ZNF321P	-11.15	0.346214	0.0284719		10910	LOC284260	LOC284260	-12.1	6.36038e-09	0.157833
		10508	ELMOD3	ELMOD3	-11.15	0.41928	0.0284719		10911	UBE2C	UBE2C	-12.1	0.670901	0.157833
		10509	FAM116B	FAM116B	-11.15	2.99946e-09	0.0284719		10912	PMM1	PMM1	-12.1	0.884961	0.157833
		10510	FEM1C	FEM1C	-11.15	0.612855	0.0284719		10913	CLOCK	CLOCK	-12.1	0.403366	0.157833
		10511	PAK3	PAK3	-11.15	3.48493e-09	0.0284719		10914	GCNT1	GCNT1	-12.1	0.434351	0.157833
		10512	r_(CAA)n	r_(CAA)n	-11.15	2.30173e-09	0.0284719		10915	TTC18	TTC18	-12.05	5.21414e-10	0.161419
		10513	r_LTR5B	r_LTR5B	-11.15	0.289161	0.0284719		10916	TMEM8A	TMEM8A	-12.05	0.610502	0.161419
		10514	NENF	NENF	-11.1	0.781297	0.0284719		10917	TMEM107	TMEM107	-12.05	0.663746	0.161419
		10515	TTC18	TTC18	-11.1	5.42566e-10	0.0284719		10918	FAM71E1	FAM71E1	-12.05	0.295829	0.161419
		10516	UNC93B1	UNC93B1	-11.1	1.8291e-09	0.0284719		10919	TFPT	TFPT	-12.05	0.537901	0.161419
		10517	OTX2OS1	OTX2OS1	-11.1	3.07658e-09	0.0284719		10920	LOC100129961	LOC100129961	-12.05	0.497015	0.161419
		10518	PAQR5	PAQR5	-11.1	0.56586	0.0284719		10921	MYLK4	MYLK4	-12.05	4.04125e-09	0.161419
		10519	ZNF689	ZNF689	-11.1	0.685979	0.0284719		10922	ZNF189	ZNF189	-12.05	0.408854	0.161419
		10520	TOMM40	TOMM40	-11.1	0.720639	0.0284719		10923	BTBD10	BTBD10	-12	0.695585	0.161419
		10521	TRPM8	TRPM8	-11.1	3.70927e-09	0.0284719		10924	LOC100507401	LOC100507401	-12	0.398589	0.161419
		10522	NAAA	NAAA	-11.1	0.471476	0.0284719		10925	AGBL2	AGBL2	-12	2.05966e-09	0.161419
		10523	LRP11	LRP11	-11.1	0.574612	0.0284719		10926	PIAS1	PIAS1	-12	0.577723	0.161419
		10524	r_THE1B-int	r_THE1B-int	-11.1	0.504227	0.0284719		10927	TPPP3	TPPP3	-12	0.0124968	0.161419
		10525	SLAMF6	SLAMF6	-11.05	4.36144e-09	0.0284719		10928	SNORD41	SNORD41	-12	0.311094	0.161419
		10526	CEP55	CEP55	-11.05	0.658738	0.0284719		10929	ZNF577	ZNF577	-12	0.477485	0.161419
		10527	CNNM2	CNNM2	-11.05	0.357883	0.0284719		10930	SLC40A1	SLC40A1	-12	0.532542	0.161419
		10528	CUL5	CUL5	-11.05	0.684579	0.0284719		10931	PHPT1	PHPT1	-12	0.731939	0.161419
		10529	FGF23	FGF23	-11.05	0.343748	0.0284719		10932	ZNF75D	ZNF75D	-12	0.396628	0.161419
		10530	ZNF174	ZNF174	-11.05	0.319876	0.0284719		10933	TP73	TP73	-11.95	0.108615	0.161419
		10531	RPL13	RPL13	-11.05	0.834985	0.0284719		10934	CDK1	CDK1	-11.95	0.781381	0.161419
		10532	BIRC6	BIRC6	-11.05	0.691122	0.0284719		10935	ENTPD7	ENTPD7	-11.95	0.555082	0.161419
		10533	SLIT2	SLIT2	-11.05	0.568315	0.0284719		10936	LOC100507424	LOC100507424	-11.95	1.22844e-09	0.161419
		10534	CLOCK	CLOCK	-11.05	0.602307	0.0284719		10937	IFT43	IFT43	-11.95	0.797506	0.161419
		10535	CCNI	CCNI	-11.05	0.744069	0.0284719		10938	MMD	MMD	-11.95	0.599395	0.161419
		10536	HIATL1	HIATL1	-11.05	0.841406	0.0284719		10939	PRKD2	PRKD2	-11.95	0.603424	0.161419
		10537	ENDOG	ENDOG	-11.05	0.790359	0.0284719		10940	UBXN4	UBXN4	-11.95	0.706892	0.161419
		10538	r_L1MB7	r_L1MB7	-11.05	0.347393	0.0284719		10941	LOC100130691	LOC100130691	-11.95	0.697016	0.161419
		10539	IFI16	IFI16	-11	0.60873	0.0284719		10942	ATG4B	ATG4B	-11.95	0.78065	0.161419
		10540	IGSF8	IGSF8	-11	0.513559	0.0284719		10943	OSBPL2	OSBPL2	-11.95	0.610255	0.161419
		10541	LRP4	LRP4	-11	0.457451	0.0284719		10944	APOBEC3F	APOBEC3F	-11.95	0.552708	0.161419
		10542	TMEM109	TMEM109	-11	0.600743	0.0284719		10945	UGT3A2	UGT3A2	-11.95	0.449146	0.161419
		10543	NEAT1	NEAT1	-11	0.614379	0.0284719		10946	C9orf103	C9orf103	-11.95	6.56631e-10	0.161419
		10544	C14orf101	C14orf101	-11	0.535486	0.0284719		10947	r_LTR79	r_LTR79	-11.95	2.88732e-09	0.161419
		10545	C15orf52	C15orf52	-11	0.0652301	0.0284719		10948	r_HY3	r_HY3	-11.95	0.550037	0.161419
		10546	ABAT	ABAT	-11	0.380491	0.0284719		10949	YIPF1	YIPF1	-11.9	0.855947	0.161419
		10547	HSDL1	HSDL1	-11	0.601651	0.0284719		10950	ACD	ACD	-11.9	0.575789	0.161419
		10548	ADNP2	ADNP2	-11	0.659451	0.0284719		10951	CYB5B	CYB5B	-11.9	0.6681	0.161419
		10549	NACAP1	NACAP1	-11	0.688155	0.0284719		10952	MAVS	MAVS	-11.9	0.680545	0.161419
		10550	DAPK1	DAPK1	-11	0.585441	0.0284719		10953	GPANK1_loc1	GPANK1	-11.9	0.589761	0.161419
		10551	FGD4	FGD4	-10.95	0.51777	0.0284719		10954	C7orf73	C7orf73	-11.9	0.76359	0.161419
		10552	MIR17HG	MIR17HG	-10.95	0.416088	0.0284719		10955	SUSD1	SUSD1	-11.9	0.58285	0.161419
		10553	LOC100288615	LOC100288615	-10.95	0.402382	0.0284719		10956	GLE1	GLE1	-11.9	0.676598	0.161419
		10554	SLC27A2	SLC27A2	-10.95	0.487455	0.0284719		10957	SAT2	SAT2	-11.85	0.773837	0.161419
		10555	KIAA1024	KIAA1024	-10.95	3.62447e-09	0.0284719		10958	VRK3	VRK3	-11.85	0.667097	0.161419
		10556	CDH3	CDH3	-10.95	0.212448	0.0284719		10959	GINS1	GINS1	-11.85	0.740375	0.161419
		10557	RND2	RND2	-10.95	0.640297	0.0284719		10960	LAMP3	LAMP3	-11.85	0.205865	0.161419
		10558	SNORD58A	SNORD58A	-10.95	0.0736898	0.0284719		10961	EIF4A2	EIF4A2	-11.85	0.716122	0.161419
		10559	ZNF564	ZNF564	-10.95	0.3705	0.0284719		10962	ADAMTS2	ADAMTS2	-11.85	0.295642	0.161419
		10560	SNORD88A	SNORD88A	-10.95	5.20388e-09	0.0284719		10963	JUN	JUN	-11.8	0.743164	0.161419
		10561	MEI1	MEI1	-10.95	0.426002	0.0284719		10964	SPAG6	SPAG6	-11.8	0.191925	0.161419
		10562	CDC14B	CDC14B	-10.95	0.478071	0.0284719		10965	GPHA2	GPHA2	-11.8	1.67462e-09	0.161419
		10563	DDX26B	DDX26B	-10.95	0.586717	0.0284719		10966	DERA	DERA	-11.8	0.590224	0.161419
		10564	r_L1MA8	r_L1MA8	-10.95	0.652681	0.0284719		10967	SDR39U1	SDR39U1	-11.8	0.67348	0.161419
		10565	CASZ1	CASZ1	-10.9	0.167281	0.0284719		10968	STRADA	STRADA	-11.8	0.738602	0.161419
		10566	INA	INA	-10.9	0.558054	0.0284719		10969	ST6GALNAC1	ST6GALNAC1	-11.8	2.14315e-09	0.161419
		10567	MIR4485	MIR4485	-10.9	0.826381	0.0284719		10970	PPP1R15A	PPP1R15A	-11.8	0.6337	0.161419
		10568	TSPAN19	TSPAN19	-10.9	0.147715	0.0284719		10971	TMEM194B	TMEM194B	-11.8	0.511821	0.161419
		10569	RPPH1	RPPH1	-10.9	0.459264	0.0284719		10972	HIST1H4J	HIST1H4J	-11.8	0.8243	0.161419
		10570	TEPP	TEPP	-10.9	1.00686e-09	0.0284719		10973	STX1A	STX1A	-11.8	0.0193148	0.161419
		10571	PVRL2	PVRL2	-10.9	0.667075	0.0284719		10974	DCTN6	DCTN6	-11.8	0.670487	0.161419
		10572	MARK4	MARK4	-10.9	0.478817	0.0284719		10975	TMEM2	TMEM2	-11.8	0.559555	0.161419
		10573	CCDC88A	CCDC88A	-10.9	0.611316	0.0284719		10976	FKBP15	FKBP15	-11.8	0.584586	0.161419
		10574	ETAA1	ETAA1	-10.9	0.478336	0.0284719		10977	LRRK2	LRRK2	-11.75	0.127758	0.161419
		10575	NAB1	NAB1	-10.9	0.713513	0.0284719		10978	KIF22	KIF22	-11.75	0.709056	0.161419
		10576	SMARCAL1	SMARCAL1	-10.9	0.594112	0.0284719		10979	TADA2A	TADA2A	-11.75	0.656514	0.161419
		10577	ACSL3	ACSL3	-10.9	0.767379	0.0284719		10980	FAM104A	FAM104A	-11.75	0.846216	0.161419
		10578	FLRT3	FLRT3	-10.9	0.617643	0.0284719		10981	LOC284276	LOC284276	-11.75	0.198857	0.161419
		10579	PIK3CB	PIK3CB	-10.9	0.61512	0.0284719		10982	MFI2	MFI2	-11.75	0.218318	0.161419
		10580	MAGEF1	MAGEF1	-10.9	0.719106	0.0284719		10983	LOC153684	LOC153684	-11.75	9.08032e-10	0.161419
		10581	RNF180	RNF180	-10.9	2.7633e-09	0.0284719		10984	NDUFA8	NDUFA8	-11.75	0.795572	0.161419
		10582	COL21A1	COL21A1	-10.9	0.482443	0.0284719		10985	COL5A1	COL5A1	-11.75	1.94595e-09	0.161419
		10583	CREB5	CREB5	-10.9	0.647158	0.0284719		10986	r_LTR27	r_LTR27	-11.75	2.52482e-09	0.161419
		10584	INTS8	INTS8	-10.9	0.53565	0.0284719		10987	IFFO1	IFFO1	-11.7	0.479759	0.161419
		10585	NXNL2	NXNL2	-10.9	0.201559	0.0284719		10988	C2orf15	C2orf15	-11.7	0.673798	0.161419
		10586	MRPL37	MRPL37	-10.85	0.817919	0.0284719		10989	PKIG	PKIG	-11.7	0.540984	0.161419
		10587	ADAM15	ADAM15	-10.85	0.555314	0.0284719		10990	SGOL1	SGOL1	-11.7	0.609003	0.161419
		10588	CEP350	CEP350	-10.85	0.665207	0.0284719		10991	SLURP1	SLURP1	-11.7	0.0552585	0.161419
		10589	TSNAX	TSNAX	-10.85	0.773407	0.0284719		10992	WDR65	WDR65	-11.65	1.64908e-09	0.161419
		10590	MASTL	MASTL	-10.85	0.666944	0.0284719		10993	FAS	FAS	-11.65	0.59441	0.161419
		10591	HDGFRP3	HDGFRP3	-10.85	0.741947	0.0284719		10994	CCDC87	CCDC87	-11.65	7.87277e-10	0.161419
		10592	NME4	NME4	-10.85	0.560462	0.0284719		10995	PLBD1	PLBD1	-11.65	2.82124e-09	0.161419
		10593	LOC146336	LOC146336	-10.85	0.189653	0.0284719		10996	C12orf65	C12orf65	-11.65	0.815687	0.161419
		10594	EPB41L3	EPB41L3	-10.85	0.596154	0.0284719		10997	PSME1	PSME1	-11.65	0.721007	0.161419
		10595	GATA6	GATA6	-10.85	0.801979	0.0284719		10998	GABARAP	GABARAP	-11.65	0.738224	0.161419
		10596	ZBTB7C	ZBTB7C	-10.85	5.33085e-10	0.0284719		10999	MPND	MPND	-11.65	0.689563	0.161419
		10597	ZNF726	ZNF726	-10.85	0.46076	0.0284719		11000	SCGB1B2P	SCGB1B2P	-11.65	1.97167e-09	0.161419
		10598	CD8A	CD8A	-10.85	0.175145	0.0284719		11001	EFEMP1	EFEMP1	-11.65	0.234442	0.161419
		10599	NRIP1	NRIP1	-10.85	0.746006	0.0284719		11002	ZNF334	ZNF334	-11.65	0.399586	0.161419
		10600	TRAK1	TRAK1	-10.85	0.650373	0.0284719		11003	CYB561D2	CYB561D2	-11.65	0.715056	0.161419
		10601	DND1	DND1	-10.85	4.18143e-09	0.0284719		11004	SGCB	SGCB	-11.65	0.639778	0.161419
		10602	PCDH1	PCDH1	-10.85	0.124143	0.0284719		11005	IRF4	IRF4	-11.65	0.118665	0.161419
		10603	STX11	STX11	-10.85	0.260658	0.0284719		11006	ZNF187	ZNF187	-11.65	0.534784	0.161419
		10604	TAB2	TAB2	-10.85	0.72299	0.0284719		11007	H2BFXP_loc1	H2BFXP	-11.65	3.86982e-09	0.161419
		10605	PARK2	PARK2	-10.85	0.405798	0.0284719		11008	LRIF1	LRIF1	-11.6	0.741059	0.161419
		10606	IMMP2L	IMMP2L	-10.85	0.612951	0.0284719		11009	ZNF487P	ZNF487P	-11.6	0.325459	0.161419
		10607	PODXL	PODXL	-10.85	0.444857	0.0284719		11010	CFL1	CFL1	-11.6	0.774545	0.161419
		10608	RPL23AP53	RPL23AP53	-10.85	0.803056	0.0284719		11011	PARP11	PARP11	-11.6	0.601848	0.161419
		10609	EIF2S3	EIF2S3	-10.85	0.867944	0.0284719		11012	KLRAP1	KLRAP1	-11.6	0.0922103	0.161419
		10610	TSC22D3	TSC22D3	-10.85	0.779838	0.0284719		11013	SCN8A	SCN8A	-11.6	1.16434e-09	0.161419
		10611	NFIA	NFIA	-10.8	0.826248	0.0284719		11014	MLH3	MLH3	-11.6	0.280848	0.161419
		10612	PFKFB3	PFKFB3	-10.8	0.650763	0.0284719		11015	LOC554206	LOC554206	-11.6	2.6338e-09	0.161419
		10613	FADS1	FADS1	-10.8	0.870393	0.0284719		11016	ZNF720	ZNF720	-11.6	0.709029	0.161419
		10614	TTC19	TTC19	-10.8	0.692372	0.0284719		11017	C18orf56	C18orf56	-11.6	0.711227	0.161419
		10615	MYO1D	MYO1D	-10.8	0.688045	0.0284719		11018	PALM	PALM	-11.6	0.145212	0.161419
		10616	HOXB13-AS1	HOXB13-AS1	-10.8	5.18032e-09	0.0284719		11019	SUGP1	SUGP1	-11.6	0.596931	0.161419
		10617	ZNF844	ZNF844	-10.8	6.56406e-09	0.0284719		11020	MAMSTR	MAMSTR	-11.6	8.95595e-10	0.161419
		10618	ARL6IP6	ARL6IP6	-10.8	0.757817	0.0284719		11021	RNF32	RNF32	-11.6	0.243853	0.161419
		10619	PFKL	PFKL	-10.8	0.723618	0.0284719		11022	FAM18B2	FAM18B2	-11.55	0.286454	0.161419
		10620	SMAD5	SMAD5	-10.8	0.723358	0.0284719		11023	ROMO1	ROMO1	-11.55	0.753445	0.161419
		10621	HSPA1B_loc1	HSPA1B	-10.8	0.673803	0.0284719		11024	LOC642852	LOC642852	-11.55	0.59776	0.161419
		10622	SESN1	SESN1	-10.8	0.65682	0.0284719		11025	GTSE1	GTSE1	-11.55	0.846062	0.161419
		10623	r_U14	r_U14	-10.8	0.196234	0.0284719		11026	FAM13A-AS1	FAM13A-AS1	-11.55	1.53468e-09	0.161419
		10624	RNF207	RNF207	-10.75	3.00673e-09	0.0284719		11027	NAIP	NAIP	-11.55	0.455508	0.161419
		10625	C1orf212	C1orf212	-10.75	0.765069	0.0284719		11028	NRM_loc1	NRM	-11.55	0.491821	0.161419
		10626	RPS10P7	RPS10P7	-10.75	0.646142	0.0284719		11029	C6orf147	C6orf147	-11.55	0.645863	0.161419
		10627	C1orf96	C1orf96	-10.75	0.768731	0.0284719		11030	C8orf48	C8orf48	-11.55	0.425061	0.161419
		10628	OPN3	OPN3	-10.75	1.47498e-09	0.0284719		11031	RALGPS1	RALGPS1	-11.55	0.562143	0.161419
		10629	ZFAND4	ZFAND4	-10.75	0.434285	0.0284719		11032	ZBED1_loc1	ZBED1	-11.55	0.552268	0.161419
		10630	IFFO1	IFFO1	-10.75	0.427746	0.0284719		11033	GPRASP1	GPRASP1	-11.55	0.212092	0.161419
		10631	ING1	ING1	-10.75	0.618711	0.0284719		11034	CD24	CD24	-11.55	0.371202	0.161419
		10632	LGALS3	LGALS3	-10.75	0.625814	0.0284719		11035	r_Charlie16a	r_Charlie16a	-11.55	1.76915e-09	0.161419
		10633	CPEB1	CPEB1	-10.75	0.0306958	0.0284719		11036	TAGLN2	TAGLN2	-11.5	0.744478	0.161419
		10634	SNRNP25	SNRNP25	-10.75	0.806466	0.0284719		11037	NID1	NID1	-11.5	0.626685	0.161419
		10635	LPIN1	LPIN1	-10.75	0.718366	0.0284719		11038	C11orf71	C11orf71	-11.5	0.381621	0.161419
		10636	MRPS26	MRPS26	-10.75	0.686552	0.0284719		11039	DAZAP2	DAZAP2	-11.5	0.723392	0.161419
		10637	EPB41L1	EPB41L1	-10.75	0.509074	0.0284719		11040	ITFG3	ITFG3	-11.5	0.765578	0.161419
		10638	MAPK12	MAPK12	-10.75	0.626579	0.0284719		11041	IQCK	IQCK	-11.5	0.604073	0.161419
		10639	OPA1	OPA1	-10.75	0.839647	0.0284719		11042	SOX9	SOX9	-11.5	0.35647	0.161419
		10640	PRUNE2	PRUNE2	-10.75	0.364881	0.0284719		11043	SLC44A2	SLC44A2	-11.5	0.535666	0.161419
		10641	OSCP1	OSCP1	-10.7	0.811291	0.0284719		11044	ZNF714	ZNF714	-11.5	0.656207	0.161419
		10642	TTC39A	TTC39A	-10.7	0.574131	0.0284719		11045	TTC30B	TTC30B	-11.5	0.387707	0.161419
		10643	STXBP6	STXBP6	-10.7	0.401817	0.0284719		11046	NEK11	NEK11	-11.5	0.240968	0.161419
		10644	RBPMS2	RBPMS2	-10.7	0.702814	0.0284719		11047	LOC285456	LOC285456	-11.5	1.20611e-09	0.161419
		10645	UNKL	UNKL	-10.7	0.414107	0.0284719		11048	BMPER	BMPER	-11.5	0.04276	0.161419
		10646	DPH1	DPH1	-10.7	0.414421	0.0284719		11049	WDR31	WDR31	-11.5	0.349562	0.161419
		10647	COPS7B	COPS7B	-10.7	0.661702	0.0284719		11050	PAX7	PAX7	-11.45	4.70592e-10	0.161419
		10648	RBM6	RBM6	-10.7	0.687529	0.0284719		11051	C11orf49	C11orf49	-11.45	0.656734	0.161419
		10649	IQCJ-SCHIP1	IQCJ-SCHIP1	-10.7	0.490396	0.0284719		11052	FAM164C	FAM164C	-11.45	0.0606491	0.161419
		10650	1/2-SBSRNA4	1/2-SBSRNA4	-10.7	0.513365	0.0284719		11053	MEFV	MEFV	-11.45	0.12049	0.161419
		10651	IL6ST	IL6ST	-10.7	0.757615	0.0284719		11054	MIR4741	MIR4741	-11.45	0.385485	0.161419
		10652	NFIB	NFIB	-10.7	0.816534	0.0284719		11055	EBF4	EBF4	-11.45	0.634753	0.161419
		10653	MURC	MURC	-10.7	0.300677	0.0284719		11056	PDE9A	PDE9A	-11.45	0.580367	0.161419
		10654	FAM189B	FAM189B	-10.65	0.671842	0.0284719		11057	CLIC1_loc3	CLIC1	-11.45	0.814994	0.161419
		10655	SCD	SCD	-10.65	0.718216	0.0284719		11058	FGD1	FGD1	-11.45	0.318897	0.161419
		10656	DZIP1	DZIP1	-10.65	0.770612	0.0284719		11059	C1orf54	C1orf54	-11.4	0.655635	0.161419
		10657	MAP3K3	MAP3K3	-10.65	0.717779	0.0284719		11060	C12orf32	C12orf32	-11.4	0.577478	0.161419
		10658	PEX11G	PEX11G	-10.65	0.540444	0.0284719		11061	FICD	FICD	-11.4	0.427469	0.161419
		10659	SPATA18	SPATA18	-10.65	2.16348e-09	0.0284719		11062	LOC100616668	LOC100616668	-11.4	0.508458	0.161419
		10660	HERC5	HERC5	-10.65	0.66185	0.0284719		11063	MGC23270	MGC23270	-11.4	0.326534	0.161419
		10661	SDHAP3	SDHAP3	-10.65	0.735024	0.0284719		11064	ABCC6P2	ABCC6P2	-11.4	2.85938e-09	0.161419
		10662	THBS4	THBS4	-10.65	6.48087e-10	0.0284719		11065	C16orf48	C16orf48	-11.4	0.495846	0.161419
		10663	RB1CC1	RB1CC1	-10.65	0.808975	0.0284719		11066	SPIRE2	SPIRE2	-11.4	0.468159	0.161419
		10664	FAM122A	FAM122A	-10.65	0.646666	0.0284719		11067	APOC1P1	APOC1P1	-11.4	0.661362	0.161419
		10665	FAM199X	FAM199X	-10.65	0.716735	0.0284719		11068	LENG1	LENG1	-11.4	0.486559	0.161419
		10666	SMARCA1	SMARCA1	-10.65	0.464051	0.0284719		11069	FBLN7	FBLN7	-11.4	1.72724e-09	0.161419
		10667	r_Cheshire	r_Cheshire	-10.65	5.18032e-09	0.0284719		11070	ARPC4-TTLL3	ARPC4-TTLL3	-11.4	0.615578	0.161419
		10668	HMCN1	HMCN1	-10.6	0.549275	0.0284719		11071	LOC100507463_loc2	LOC100507463	-11.4	0.0344353	0.161419
		10669	SHISA4	SHISA4	-10.6	0.331646	0.0284719		11072	GPR115	GPR115	-11.4	0.170551	0.161419
		10670	SORCS1	SORCS1	-10.6	1.21872e-09	0.0284719		11073	CPA4	CPA4	-11.4	2.24608e-09	0.161419
		10671	ALKBH3	ALKBH3	-10.6	0.608689	0.0284719		11074	ZNF658B_loc2	ZNF658B	-11.4	0.213913	0.161419
		10672	WNK1	WNK1	-10.6	0.788333	0.0284719		11075	MIR221	MIR221	-11.4	0.224206	0.161419
		10673	MED13	MED13	-10.6	0.855576	0.0284719		11076	ARMCX6	ARMCX6	-11.4	0.763447	0.161419
		10674	AGFG1	AGFG1	-10.6	0.807727	0.0284719		11077	r_MLT1F1	r_MLT1F1	-11.4	2.13162e-09	0.161419
		10675	CCDC112	CCDC112	-10.6	0.743475	0.0284719		11078	H6PD	H6PD	-11.35	0.402251	0.161419
		10676	C5orf63	C5orf63	-10.6	0.262756	0.0284719		11079	CELSR2	CELSR2	-11.35	0.618068	0.161419
		10677	ICK	ICK	-10.6	0.65087	0.0284719		11080	SWT1	SWT1	-11.35	0.402888	0.161419
		10678	PDK4	PDK4	-10.6	0.0987549	0.0284719		11081	MAP3K11	MAP3K11	-11.35	0.425439	0.161419
		10679	AQP3	AQP3	-10.6	0.203382	0.0284719		11082	ZC3H12C	ZC3H12C	-11.35	0.465988	0.161419
		10680	r_L1MC5	r_L1MC5	-10.6	0.642607	0.0284719		11083	OS9	OS9	-11.35	0.681032	0.161419
		10681	r_tRNA-Met_	r_tRNA-Met_	-10.6	0.266358	0.0284719		11084	MED31	MED31	-11.35	0.855882	0.161419
		10682	ADC	ADC	-10.55	2.17379e-09	0.0284719		11085	PDK2	PDK2	-11.35	0.648781	0.161419
		10683	ZEB1-AS1	ZEB1-AS1	-10.55	0.560561	0.0284719		11086	LINC00483	LINC00483	-11.35	0.0903883	0.161419
		10684	LIPT2	LIPT2	-10.55	0.351554	0.0284719		11087	KIF16B	KIF16B	-11.35	0.669562	0.161419
		10685	MLL	MLL	-10.55	0.824917	0.0284719		11088	LRRFIP2	LRRFIP2	-11.35	0.409494	0.161419
		10686	PRDM10	PRDM10	-10.55	0.42743	0.0284719		11089	RBP1	RBP1	-11.35	0.252088	0.161419
		10687	ST20-MTHFS	ST20-MTHFS	-10.55	0.607163	0.0284719		11090	HAND2	HAND2	-11.35	0.161445	0.161419
		10688	POLR3E	POLR3E	-10.55	0.535192	0.0284719		11091	SHROOM2	SHROOM2	-11.35	6.66558e-10	0.161419
		10689	CCDC11	CCDC11	-10.55	0.0422767	0.0284719		11092	MAGED4_loc1	MAGED4	-11.35	0.614933	0.161419
		10690	DAPL1	DAPL1	-10.55	2.65898e-09	0.0284719		11093	LEPR	LEPR	-11.3	0.876651	0.161419
		10691	DLX2	DLX2	-10.55	0.406382	0.0284719		11094	HIST2H2BF_loc1	HIST2H2BF	-11.3	0.661019	0.161419
		10692	ILKAP	ILKAP	-10.55	0.483383	0.0284719		11095	IFIT5	IFIT5	-11.3	0.778747	0.161419
		10693	FKBP1A	FKBP1A	-10.55	0.837931	0.0284719		11096	C19orf42	C19orf42	-11.3	0.828401	0.161419
		10694	ZMYND8	ZMYND8	-10.55	0.776101	0.0284719		11097	FCGBP	FCGBP	-11.3	1.17351e-09	0.161419
		10695	TAF4	TAF4	-10.55	0.237274	0.0284719		11098	C3orf33	C3orf33	-11.3	0.506113	0.161419
		10696	IMPG2	IMPG2	-10.55	6.82362e-09	0.0284719		11099	CPVL	CPVL	-11.3	0.805078	0.161419
		10697	CAMK2N2	CAMK2N2	-10.55	1.89939e-09	0.0284719		11100	PLIN2	PLIN2	-11.3	0.256244	0.161419
		10698	SCD5	SCD5	-10.55	0.664649	0.0284719		11101	ADC	ADC	-11.25	2.08905e-09	0.161419
		10699	LRBA	LRBA	-10.55	0.662117	0.0284719		11102	TMEM9	TMEM9	-11.25	0.794978	0.161419
		10700	FAM110B	FAM110B	-10.55	0.243921	0.0284719		11103	LOC644656	LOC644656	-11.25	0.620447	0.161419
		10701	ENHO	ENHO	-10.55	8.77938e-10	0.0284719		11104	GNS	GNS	-11.25	0.554754	0.161419
		10702	SLC44A3	SLC44A3	-10.5	0.0178018	0.0284719		11105	VPS39	VPS39	-11.25	0.545025	0.161419
		10703	C1orf21	C1orf21	-10.5	0.770242	0.0284719		11106	FAM176A	FAM176A	-11.25	4.70801e-09	0.161419
		10704	UBTD1	UBTD1	-10.5	1.4543e-09	0.0284719		11107	NCOA3	NCOA3	-11.25	0.581936	0.161419
		10705	CREBZF	CREBZF	-10.5	0.557615	0.0284719		11108	TRIM36	TRIM36	-11.25	0.452501	0.161419
		10706	PAK6	PAK6	-10.5	0.394067	0.0284719		11109	TLN1	TLN1	-11.25	0.543499	0.161419
		10707	KIAA0664L3	KIAA0664L3	-10.5	0.461113	0.0284719		11110	C9orf156	C9orf156	-11.25	0.801734	0.161419
		10708	MAP1LC3B	MAP1LC3B	-10.5	0.712112	0.0284719		11111	SEC16A	SEC16A	-11.25	0.585212	0.161419
		10709	TCF25	TCF25	-10.5	0.633154	0.0284719		11112	BCYRN1	BCYRN1	-11.25	0.674354	0.161419
		10710	MAPRE3	MAPRE3	-10.5	0.328614	0.0284719		11113	TMEM134	TMEM134	-11.2	0.304827	0.161419
		10711	ARHGAP24	ARHGAP24	-10.5	5.96542e-09	0.0284719		11114	VWA5A	VWA5A	-11.2	0.546738	0.161419
		10712	TRIM27_loc1	TRIM27	-10.5	0.825004	0.0284719		11115	NDC80	NDC80	-11.2	0.739609	0.161419
		10713	RAD21	RAD21	-10.5	0.853797	0.0284719		11116	SHC2	SHC2	-11.2	0.160537	0.161419
		10714	RNF208	RNF208	-10.5	2.01686e-09	0.0284719		11117	IGFL2	IGFL2	-11.2	7.37245e-10	0.161419
		10715	r_MLT1A1-int	r_MLT1A1-int	-10.5	2.46644e-09	0.0284719		11118	SOWAHB	SOWAHB	-11.2	1.63509e-09	0.161419
		10716	KLF17	KLF17	-10.45	0.295181	0.0284719		11119	LOC100499484	LOC100499484	-11.2	0.358609	0.161419
		10717	MTRNR2L8	MTRNR2L8	-10.45	0.841999	0.0284719		11120	DPP7	DPP7	-11.2	9.29351e-10	0.161419
		10718	GMCL1	GMCL1	-10.45	0.56849	0.0284719		11121	C11orf67	C11orf67	-11.15	0.827257	0.161419
		10719	RBM43	RBM43	-10.45	0.549779	0.0284719		11122	LOC100128788	LOC100128788	-11.15	0.641473	0.161419
		10720	DNER	DNER	-10.45	1.04362e-09	0.0284719		11123	KIAA0355	KIAA0355	-11.15	0.71394	0.161419
		10721	ENOPH1	ENOPH1	-10.45	0.757432	0.0284719		11124	ZNF530	ZNF530	-11.15	0.716519	0.161419
		10722	UBE2B	UBE2B	-10.45	0.853504	0.0284719		11125	VAX2	VAX2	-11.15	0.0558888	0.161419
		10723	ANKRD20A3_loc2	ANKRD20A3	-10.45	0.309595	0.0284719		11126	PLCD1	PLCD1	-11.15	1.53151e-09	0.161419
		10724	r_MER75	r_MER75	-10.45	4.89899e-09	0.0284719		11127	MYD88	MYD88	-11.15	0.158829	0.161419
		10725	GLTPD1	GLTPD1	-10.4	0.446684	0.0284719		11128	SSBP2	SSBP2	-11.15	0.848589	0.161419
		10726	POU3F1	POU3F1	-10.4	3.19388e-09	0.0284719		11129	MIR4469	MIR4469	-11.15	1.48193e-09	0.161419
		10727	PTPRF	PTPRF	-10.4	0.688793	0.0284719		11130	MAGEH1	MAGEH1	-11.15	0.38977	0.161419
		10728	RBM26	RBM26	-10.4	0.776912	0.0284719		11131	ZCCHC18	ZCCHC18	-11.15	0.176823	0.161419
		10729	CCDC165	CCDC165	-10.4	0.589494	0.0284719		11132	r_tRNA-Ile-ATA	r_tRNA-Ile-ATA	-11.15	0.295004	0.161419
		10730	ZNF846	ZNF846	-10.4	0.0506397	0.0284719		11133	NEBL	NEBL	-11.1	0.55619	0.161419
		10731	YJEFN3	YJEFN3	-10.4	2.87048e-09	0.0284719		11134	AGAP9_loc2	AGAP9	-11.1	0.179035	0.161419
		10732	C19orf76	C19orf76	-10.4	2.59954e-09	0.0284719		11135	ATL3	ATL3	-11.1	0.475385	0.161419
		10733	SCN2A	SCN2A	-10.4	0.451648	0.0284719		11136	CYP1A2	CYP1A2	-11.1	2.22248e-09	0.161419
		10734	SLC25A1	SLC25A1	-10.4	0.753397	0.0284719		11137	C16orf45	C16orf45	-11.1	1.93823e-09	0.161419
		10735	RAB28	RAB28	-10.4	0.548863	0.0284719		11138	PRSS8	PRSS8	-11.1	4.41205e-09	0.161419
		10736	ATG5	ATG5	-10.4	0.794088	0.0284719		11139	CNN2	CNN2	-11.1	0.504609	0.161419
		10737	C6orf120	C6orf120	-10.4	0.734476	0.0284719		11140	CCK	CCK	-11.1	4.20401e-09	0.161419
		10738	KBTBD2	KBTBD2	-10.4	0.602958	0.0284719		11141	RAB43	RAB43	-11.1	0.288964	0.161419
		10739	ZXDB	ZXDB	-10.4	0.258253	0.0284719		11142	CSPP1	CSPP1	-11.1	0.673137	0.161419
		10740	r_BSR/Beta	r_BSR/Beta	-10.4	2.49904e-09	0.0284719		11143	ESRP1	ESRP1	-11.1	0.193562	0.161419
		10741	NBPF11_loc2	NBPF11	-10.35	0.316403	0.0284719		11144	IPPK	IPPK	-11.1	0.527442	0.161419
		10742	FZD8	FZD8	-10.35	0.673892	0.0284719		11145	TMEM187	TMEM187	-11.1	0.60605	0.161419
		10743	AGAP9_loc2	AGAP9	-10.35	1.90296e-09	0.0284719		11146	SYTL1	SYTL1	-11.05	1.11528e-09	0.161419
		10744	MARCH5	MARCH5	-10.35	0.710475	0.0284719		11147	PDE4B	PDE4B	-11.05	0.342309	0.161419
		10745	KIF21A	KIF21A	-10.35	0.657201	0.0284719		11148	AIFM2	AIFM2	-11.05	0.627632	0.161419
		10746	GJA3	GJA3	-10.35	0.0849244	0.0284719		11149	SRPR	SRPR	-11.05	0.744577	0.161419
		10747	STOML1	STOML1	-10.35	0.357991	0.0284719		11150	TCF25	TCF25	-11.05	0.747743	0.161419
		10748	PDPR	PDPR	-10.35	0.644538	0.0284719		11151	CCDC103	CCDC103	-11.05	0.474009	0.161419
		10749	TBX2	TBX2	-10.35	0.276247	0.0284719		11152	ZNF627	ZNF627	-11.05	0.675225	0.161419
		10750	SERTAD2	SERTAD2	-10.35	0.636701	0.0284719		11153	C19orf40	C19orf40	-11.05	0.696828	0.161419
		10751	REV1	REV1	-10.35	0.611319	0.0284719		11154	TTC21B	TTC21B	-11.05	0.734032	0.161419
		10752	GALNT3	GALNT3	-10.35	0.70732	0.0284719		11155	CIR1	CIR1	-11.05	0.879761	0.161419
		10753	EPHA4	EPHA4	-10.35	0.651804	0.0284719		11156	CLDN16	CLDN16	-11.05	0.323141	0.161419
		10754	PRICKLE4	PRICKLE4	-10.35	1.20426e-09	0.0284719		11157	RAB9B	RAB9B	-11.05	0.228765	0.161419
		10755	LRRC1	LRRC1	-10.35	0.679089	0.0284719		11158	MCART6	MCART6	-11.05	0.650899	0.161419
		10756	C9orf91	C9orf91	-10.35	0.494371	0.0284719		11159	LOC439990	LOC439990	-11	1.81906e-09	0.161419
		10757	YAP1	YAP1	-10.3	0.540469	0.0284719		11160	LINC00460	LINC00460	-11	0.228478	0.161419
		10758	ZC3H7A	ZC3H7A	-10.3	0.819273	0.0284719		11161	MYEF2	MYEF2	-11	0.618573	0.161419
		10759	CDH1	CDH1	-10.3	0.192146	0.0284719		11162	ZNF547	ZNF547	-11	0.829964	0.161419
		10760	CCL14-CCL15	CCL14-CCL15	-10.3	1.12048e-09	0.0284719		11163	IDH1	IDH1	-11	0.743933	0.161419
		10761	LOC388499	LOC388499	-10.3	0.753733	0.0284719		11164	CRSP8P	CRSP8P	-11	0.653405	0.161419
		10762	SIM2	SIM2	-10.3	0.523761	0.0284719		11165	GIN1	GIN1	-11	0.782916	0.161419
		10763	TBC1D5	TBC1D5	-10.3	0.66606	0.0284719		11166	ZNF192	ZNF192	-11	0.53264	0.161419
		10764	TTC21A	TTC21A	-10.3	1.03606e-08	0.0284719		11167	CCDC167	CCDC167	-11	0.848839	0.161419
		10765	SYNPO2	SYNPO2	-10.3	1.19308e-08	0.0284719		11168	ABCB4	ABCB4	-11	0.242314	0.161419
		10766	SNORD95	SNORD95	-10.3	0.676669	0.0284719		11169	FLNC	FLNC	-11	0.0986304	0.161419
		10767	RSPO3	RSPO3	-10.3	1.87036e-09	0.0284719		11170	C8orf34	C8orf34	-11	0.1637	0.161419
		10768	AKAP9	AKAP9	-10.3	0.74803	0.0284719		11171	SMARCA2	SMARCA2	-11	0.734989	0.161419
		10769	FOXP2	FOXP2	-10.3	0.719844	0.0284719		11172	PPP6C	PPP6C	-11	0.734702	0.161419
		10770	ERLIN2	ERLIN2	-10.3	0.843273	0.0284719		11173	TBC1D8B	TBC1D8B	-11	0.362519	0.161419
		10771	JPH1	JPH1	-10.3	0.300498	0.0284719		11174	BBIP1	BBIP1	-10.95	0.661811	0.161419
		10772	MAF1	MAF1	-10.3	0.753273	0.0284719		11175	LOC100133161	LOC100133161	-10.95	0.0454132	0.161419
		10773	GPM6B	GPM6B	-10.3	0.502292	0.0284719		11176	PRPH	PRPH	-10.95	0.0260183	0.161419
		10774	r_LTR10C	r_LTR10C	-10.3	0.245731	0.0284719		11177	LOC100506668	LOC100506668	-10.95	0.594981	0.161419
		10775	CAP1	CAP1	-10.25	0.85225	0.0284719		11178	35673	35673	-10.95	0.182429	0.161419
		10776	RC3H1	RC3H1	-10.25	0.515092	0.0284719		11179	ATCAY	ATCAY	-10.95	0.5165	0.161419
		10777	PHRF1	PHRF1	-10.25	0.471115	0.0284719		11180	ZNF223	ZNF223	-10.95	0.745178	0.161419
		10778	RHOT2	RHOT2	-10.25	0.551058	0.0284719		11181	ZNF284	ZNF284	-10.95	0.663864	0.161419
		10779	MYLPF	MYLPF	-10.25	0.55329	0.0284719		11182	ZNF337	ZNF337	-10.95	0.558826	0.161419
		10780	MBTPS1	MBTPS1	-10.25	0.714785	0.0284719		11183	STX16-NPEPL1	STX16-NPEPL1	-10.95	0.339726	0.161419
		10781	LLGL2	LLGL2	-10.25	0.651613	0.0284719		11184	GATSL1	GATSL1	-10.95	0.254848	0.161419
		10782	LOC147670	LOC147670	-10.25	2.05324e-09	0.0284719		11185	PARP12	PARP12	-10.95	0.349018	0.161419
		10783	NR3C2	NR3C2	-10.25	0.476189	0.0284719		11186	LOC286189	LOC286189	-10.95	8.32634e-10	0.161419
		10784	EEF1A1	EEF1A1	-10.25	0.909006	0.0284719		11187	GALE	GALE	-10.9	0.750603	0.161419
		10785	PLXNA4	PLXNA4	-10.25	0.351457	0.0284719		11188	IRAK4	IRAK4	-10.9	0.507026	0.161419
		10786	SAMD13	SAMD13	-10.2	0.339324	0.0284719		11189	BCL3	BCL3	-10.9	1.75655e-09	0.161419
		10787	CDK18	CDK18	-10.2	1.69668e-09	0.0284719		11190	GEN1	GEN1	-10.9	0.539091	0.161419
		10788	AP3B2	AP3B2	-10.2	0.470729	0.0284719		11191	ZDHHC8P1	ZDHHC8P1	-10.9	0.369632	0.161419
		10789	SRR	SRR	-10.2	0.821398	0.0284719		11192	HCG27_loc1	HCG27	-10.9	0.123446	0.161419
		10790	LRFN1	LRFN1	-10.2	0.548501	0.0284719		11193	ZNF680	ZNF680	-10.9	0.635472	0.161419
		10791	RAD50	RAD50	-10.2	0.768264	0.0284719		11194	OLFM1	OLFM1	-10.9	0.0788184	0.161419
		10792	GBAS	GBAS	-10.2	0.647988	0.0284719		11195	PKNOX1	PKNOX1	-10.85	0.652834	0.161419
		10793	OXR1	OXR1	-10.2	0.720778	0.0284719		11196	ZNF860	ZNF860	-10.85	1.85497e-09	0.161419
		10794	r_HERV17-int	r_HERV17-int	-10.2	7.5714e-09	0.0284719		11197	CNOT4	CNOT4	-10.85	0.725399	0.161419
		10795	PDCD4	PDCD4	-10.15	0.742863	0.0284719		11198	EPHB6	EPHB6	-10.85	0.175664	0.161419
		10796	BTG1	BTG1	-10.15	0.75324	0.0284719		11199	LOC401431	LOC401431	-10.85	1.50635e-09	0.161419
		10797	GCSH	GCSH	-10.15	0.618136	0.0284719		11200	KIAA1875	KIAA1875	-10.85	0.0475113	0.161419
		10798	PPP1R9B	PPP1R9B	-10.15	0.353065	0.0284719		11201	GFI1	GFI1	-10.8	4.91337e-10	0.161419
		10799	CYP4F35P	CYP4F35P	-10.15	8.94235e-10	0.0284719		11202	ATP1A1OS	ATP1A1OS	-10.8	0.538817	0.161419
		10800	DYM	DYM	-10.15	0.576777	0.0284719		11203	O3FAR1	O3FAR1	-10.8	0.394546	0.161419
		10801	PIP5K1C	PIP5K1C	-10.15	0.484997	0.0284719		11204	POLD4	POLD4	-10.8	0.804022	0.161419
		10802	RNPEPL1	RNPEPL1	-10.15	0.397309	0.0284719		11205	STYK1	STYK1	-10.8	1.07619e-09	0.161419
		10803	C4orf22	C4orf22	-10.15	0.418275	0.0284719		11206	CRYL1	CRYL1	-10.8	0.795104	0.161419
		10804	EIF3IP1	EIF3IP1	-10.15	0.535751	0.0284719		11207	STRA6	STRA6	-10.8	4.17387e-10	0.161419
		10805	MET	MET	-10.15	0.493404	0.0284719		11208	TECR	TECR	-10.8	0.696171	0.161419
		10806	LRRC61	LRRC61	-10.15	0.495757	0.0284719		11209	ZNF816	ZNF816	-10.8	1.32063e-09	0.161419
		10807	PPP2R3B_loc1	PPP2R3B	-10.15	0.20691	0.0284719		11210	ZNF542	ZNF542	-10.8	0.571331	0.161419
		10808	CUL4B	CUL4B	-10.15	0.790188	0.0284719		11211	C2orf74	C2orf74	-10.8	0.669761	0.161419
		10809	HIST2H3A_loc2	HIST2H3A	-10.1	0.690352	0.0284719		11212	OBSL1	OBSL1	-10.8	0.654887	0.161419
		10810	TLX1NB	TLX1NB	-10.1	2.96018e-09	0.0284719		11213	HDAC11	HDAC11	-10.8	0.571372	0.161419
		10811	PIK3C2A	PIK3C2A	-10.1	0.620405	0.0284719		11214	STAG3L4	STAG3L4	-10.8	0.85806	0.161419
		10812	EFHA1	EFHA1	-10.1	0.415695	0.0284719		11215	SEMA4D	SEMA4D	-10.8	0.724042	0.161419
		10813	FDXR	FDXR	-10.1	0.510508	0.0284719		11216	AK1	AK1	-10.8	0.367133	0.161419
		10814	SEMA4C	SEMA4C	-10.1	0.290764	0.0284719		11217	AP3B2	AP3B2	-10.75	0.103535	0.161419
		10815	FAM86DP	FAM86DP	-10.1	1.84841e-09	0.0284719		11218	MGC23284	MGC23284	-10.75	0.608417	0.161419
		10816	FANCE	FANCE	-10.1	0.69936	0.0284719		11219	RASSF2	RASSF2	-10.75	0.420474	0.161419
		10817	MESTIT1	MESTIT1	-10.1	0.447848	0.0284719		11220	HIST1H4E	HIST1H4E	-10.75	0.553066	0.161419
		10818	TOX	TOX	-10.1	1.39674e-09	0.0284719		11221	SSBP3	SSBP3	-10.7	0.513603	0.161419
		10819	F8A1_loc1	F8A1	-10.1	0.382248	0.0284719		11222	S100A13	S100A13	-10.7	0.65431	0.161419
		10820	r_MER4-int	r_MER4-int	-10.1	1.04362e-09	0.0284719		11223	IGSF8	IGSF8	-10.7	0.57392	0.161419
		10821	SSBP3	SSBP3	-10.05	0.718191	0.0284719		11224	BMS1P1_loc1	BMS1P1	-10.7	0.538955	0.161419
		10822	GPSM2	GPSM2	-10.05	0.661734	0.0284719		11225	KRT19P2	KRT19P2	-10.7	0.170329	0.161419
		10823	C10orf67	C10orf67	-10.05	0.276382	0.0284719		11226	HVCN1	HVCN1	-10.7	5.84472e-09	0.161419
		10824	SP1	SP1	-10.05	0.732509	0.0284719		11227	HPD	HPD	-10.7	5.347e-09	0.161419
		10825	FBXO21	FBXO21	-10.05	0.765001	0.0284719		11228	GAS7	GAS7	-10.7	0.561671	0.161419
		10826	NAA60	NAA60	-10.05	0.727474	0.0284719		11229	SMCR7	SMCR7	-10.7	0.468356	0.161419
		10827	PALB2	PALB2	-10.05	0.593769	0.0284719		11230	C17orf28	C17orf28	-10.7	0.498445	0.161419
		10828	CLUL1	CLUL1	-10.05	0.640005	0.0284719		11231	LOC339803	LOC339803	-10.7	0.738411	0.161419
		10829	GALNT1	GALNT1	-10.05	0.769409	0.0284719		11232	COL6A1	COL6A1	-10.7	0.407683	0.161419
		10830	FUT2	FUT2	-10.05	0.200386	0.0284719		11233	HGSNAT	HGSNAT	-10.7	0.42175	0.161419
		10831	LOC93622	LOC93622	-10.05	0.528812	0.0284719		11234	FAM214B	FAM214B	-10.7	0.452319	0.161419
		10832	C5orf42	C5orf42	-10.05	0.730246	0.0284719		11235	C1orf63	C1orf63	-10.65	0.712448	0.161419
		10833	PRDM13	PRDM13	-10.05	0.454231	0.0284719		11236	BMS1P5_loc2	BMS1P5	-10.65	0.537323	0.161419
		10834	EHMT1	EHMT1	-10.05	0.749585	0.0284719		11237	LOC399815	LOC399815	-10.65	0.379313	0.161419
		10835	FGF13	FGF13	-10.05	0.539991	0.0284719		11238	ZNF434	ZNF434	-10.65	0.718742	0.161419
		10836	r_LTR82A	r_LTR82A	-10.05	2.31627e-09	0.0284719		11239	CLUL1	CLUL1	-10.65	0.36525	0.161419
		10837	RFWD2	RFWD2	-10	0.791178	0.0284719		11240	DERL3	DERL3	-10.65	0.587508	0.161419
		10838	ZNF25	ZNF25	-10	0.125447	0.0284719		11241	EFHC1	EFHC1	-10.65	0.814888	0.161419
		10839	SUDS3	SUDS3	-10	0.773034	0.0284719		11242	LEP	LEP	-10.65	9.26651e-09	0.161419
		10840	FRY	FRY	-10	0.33326	0.0284719		11243	IRF5	IRF5	-10.65	0.345027	0.161419
		10841	TBC1D4	TBC1D4	-10	0.743985	0.0284719		11244	TRIM35	TRIM35	-10.65	0.694491	0.161419
		10842	BOLA2_loc1	BOLA2	-10	7.3164e-09	0.0284719		11245	FLJ45983	FLJ45983	-10.6	0.180045	0.161419
		10843	WWOX	WWOX	-10	0.515374	0.0284719		11246	LMBR1L	LMBR1L	-10.6	0.601945	0.161419
		10844	LAMA3	LAMA3	-10	0.643156	0.0284719		11247	ITGA7	ITGA7	-10.6	0.419723	0.161419
		10845	RNF125	RNF125	-10	0.520944	0.0284719		11248	ARNT2	ARNT2	-10.6	0.656796	0.161419
		10846	ZNF599	ZNF599	-10	0.728951	0.0284719		11249	TUBG1	TUBG1	-10.6	0.672885	0.161419
		10847	ZDHHC23	ZDHHC23	-10	0.493425	0.0284719		11250	AATK	AATK	-10.6	4.97837e-09	0.161419
		10848	FOXF2	FOXF2	-10	0.842313	0.0284719		11251	TMED1	TMED1	-10.6	0.61393	0.161419
		10849	HDAC2	HDAC2	-10	0.849038	0.0284719		11252	NCCRP1	NCCRP1	-10.6	0.107418	0.161419
		10850	HOXA5	HOXA5	-10	0.779401	0.0284719		11253	APOC1	APOC1	-10.6	0.772423	0.161419
		10851	ZNF189	ZNF189	-10	0.613354	0.0284719		11254	ANKRD5	ANKRD5	-10.6	0.435256	0.161419
		10852	MAP3K15	MAP3K15	-10	0.410797	0.0284719		11255	IL10RB	IL10RB	-10.6	0.700526	0.161419
		10853	MIR221	MIR221	-10	0.591929	0.0284719		11256	SLC35A5	SLC35A5	-10.6	0.717224	0.161419
		10854	BCYRN1	BCYRN1	-10	0.647339	0.0284719		11257	TAPBP_loc5	TAPBP	-10.6	0.860076	0.161419
		10855	r_MLT2A1	r_MLT2A1	-10	0.186914	0.0284719		11258	LOC100507462	LOC100507462	-10.6	0.724915	0.161419
		10856	PAFAH1B2	PAFAH1B2	-9.95	0.792525	0.0284719		11259	LOC100507557	LOC100507557	-10.6	0.104899	0.161419
		10857	E2F7	E2F7	-9.95	0.558653	0.0284719		11260	CYTH3	CYTH3	-10.6	0.563105	0.161419
		10858	ARHGEF7	ARHGEF7	-9.95	0.67719	0.0284719		11261	INVS	INVS	-10.6	0.48578	0.161419
		10859	SULT1A4_loc1	SULT1A4	-9.95	0.469443	0.0284719		11262	TMEM59	TMEM59	-10.55	0.851441	0.161419
		10860	PRPF40A	PRPF40A	-9.95	0.775438	0.0284719		11263	ZNF672	ZNF672	-10.55	0.686135	0.161419
		10861	ADAMTS5	ADAMTS5	-9.95	0.79418	0.0284719		11264	PTPRE	PTPRE	-10.55	0.298596	0.161419
		10862	ATP8A1	ATP8A1	-9.95	0.633125	0.0284719		11265	CCDC73	CCDC73	-10.55	4.44496e-09	0.161419
		10863	HIST1H2AG	HIST1H2AG	-9.95	0.454869	0.0284719		11266	SNORD67	SNORD67	-10.55	1.12639e-09	0.161419
		10864	C6orf147	C6orf147	-9.95	0.562624	0.0284719		11267	OASL	OASL	-10.55	1.19263e-09	0.161419
		10865	ZNF767	ZNF767	-9.95	0.529746	0.0284719		11268	FLJ42627	FLJ42627	-10.55	0.633595	0.161419
		10866	INSIG1	INSIG1	-9.95	0.772786	0.0284719		11269	PNMT	PNMT	-10.55	1.00477e-08	0.161419
		10867	EBF2	EBF2	-9.95	0.689487	0.0284719		11270	PIEZO2	PIEZO2	-10.55	0.204368	0.161419
		10868	MYC	MYC	-9.95	0.455148	0.0284719		11271	ANKRD36BP2	ANKRD36BP2	-10.55	0.382169	0.161419
		10869	ZMYND19	ZMYND19	-9.95	0.711107	0.0284719		11272	GGT1	GGT1	-10.55	0.687457	0.161419
		10870	PGAM4	PGAM4	-9.95	0.800883	0.0284719		11273	COL25A1	COL25A1	-10.55	0.301924	0.161419
		10871	F8A3_loc1	F8A3	-9.95	0.355819	0.0284719		11274	CYP39A1	CYP39A1	-10.55	0.605439	0.161419
		10872	RAVER2	RAVER2	-9.9	0.752896	0.0284719		11275	MIR3609	MIR3609	-10.55	0.430811	0.161419
		10873	RNF187	RNF187	-9.9	0.792685	0.0284719		11276	ZFP37	ZFP37	-10.55	0.319256	0.161419
		10874	DCLRE1A	DCLRE1A	-9.9	0.564585	0.0284719		11277	DOLK	DOLK	-10.55	0.513481	0.161419
		10875	CCDC88C	CCDC88C	-9.9	0.418026	0.0284719		11278	ZNF449	ZNF449	-10.55	0.526168	0.161419
		10876	SNORA78	SNORA78	-9.9	2.1172e-09	0.0284719		11279	FAM160A2	FAM160A2	-10.5	0.709769	0.161419
		10877	LOC100507577	LOC100507577	-9.9	0.587764	0.0284719		11280	PLEKHH1	PLEKHH1	-10.5	0.390569	0.161419
		10878	SPIRE2	SPIRE2	-9.9	0.56799	0.0284719		11281	LOC100507577	LOC100507577	-10.5	0.504973	0.161419
		10879	UNC119	UNC119	-9.9	0.691246	0.0284719		11282	TIMP2	TIMP2	-10.5	0.603195	0.161419
		10880	LOC644669	LOC644669	-9.9	6.6184e-09	0.0284719		11283	SLC26A11	SLC26A11	-10.5	0.342619	0.161419
		10881	SUMF1	SUMF1	-9.9	0.380171	0.0284719		11284	ZNF396	ZNF396	-10.5	0.333462	0.161419
		10882	PIGY	PIGY	-9.9	0.729005	0.0284719		11285	CYP20A1	CYP20A1	-10.5	0.832609	0.161419
		10883	PCDHA9	PCDHA9	-9.9	5.27587e-09	0.0284719		11286	SCARF2	SCARF2	-10.5	8.13863e-09	0.161419
		10884	SLC35E2B	SLC35E2B	-9.85	0.860589	0.0284719		11287	LOC100131551	LOC100131551	-10.5	0.100298	0.161419
		10885	MCU	MCU	-9.85	0.683465	0.0284719		11288	HIST1H2BJ	HIST1H2BJ	-10.5	0.683887	0.161419
		10886	ZFP91	ZFP91	-9.85	0.589098	0.0284719		11289	MAGI2-AS3	MAGI2-AS3	-10.5	0.724271	0.161419
		10887	BIVM-ERCC5	BIVM-ERCC5	-9.85	0.363686	0.0284719		11290	CAV1	CAV1	-10.5	0.642333	0.161419
		10888	STX1B	STX1B	-9.85	2.85372e-09	0.0284719		11291	SEZ6L2	SEZ6L2	-10.45	0.486566	0.161419
		10889	FUK	FUK	-9.85	0.288713	0.0284719		11292	PEX11G	PEX11G	-10.45	0.412389	0.161419
		10890	ZC3H18	ZC3H18	-9.85	0.734743	0.0284719		11293	ANKRD20A8P	ANKRD20A8P	-10.45	0.596828	0.161419
		10891	C17orf97	C17orf97	-9.85	2.43083e-09	0.0284719		11294	ZNF385B	ZNF385B	-10.45	0.421216	0.161419
		10892	PHF12	PHF12	-9.85	0.563129	0.0284719		11295	PPP1R3D	PPP1R3D	-10.45	0.488347	0.161419
		10893	CYB561	CYB561	-9.85	0.707997	0.0284719		11296	RBM6	RBM6	-10.45	0.822533	0.161419
		10894	HSBP1L1	HSBP1L1	-9.85	0.06351	0.0284719		11297	SNORD50A	SNORD50A	-10.45	0.402932	0.161419
		10895	ZNF788	ZNF788	-9.85	0.161598	0.0284719		11298	ANKRD20A4	ANKRD20A4	-10.45	0.339795	0.161419
		10896	ZNF512	ZNF512	-9.85	0.826618	0.0284719		11299	PPP2R4	PPP2R4	-10.45	0.749648	0.161419
		10897	GPR75-ASB3	GPR75-ASB3	-9.85	0.663315	0.0284719		11300	ACOT9	ACOT9	-10.45	0.753854	0.161419
		10898	TMBIM1	TMBIM1	-9.85	0.677904	0.0284719		11301	SV2A	SV2A	-10.4	0.679342	0.161419
		10899	HSPC072	HSPC072	-9.85	7.27083e-10	0.0284719		11302	AKR1C1	AKR1C1	-10.4	0.33736	0.161419
		10900	C20orf177	C20orf177	-9.85	0.833314	0.0284719		11303	ZDHHC13	ZDHHC13	-10.4	0.66707	0.161419
		10901	GGTLC2	GGTLC2	-9.85	1.24199e-09	0.0284719		11304	MDK	MDK	-10.4	0.607901	0.161419
		10902	RNF150	RNF150	-9.85	0.624624	0.0284719		11305	ENTPD5	ENTPD5	-10.4	0.444071	0.161419
		10903	PGBD1	PGBD1	-9.85	0.600777	0.0284719		11306	PRRT2	PRRT2	-10.4	0.23282	0.161419
		10904	ST7-OT3	ST7-OT3	-9.85	0.0606434	0.0284719		11307	ZNF878	ZNF878	-10.4	5.32904e-09	0.161419
		10905	REXO1L1_loc2	REXO1L1	-9.85	0.483362	0.0284719		11308	ZNF829	ZNF829	-10.4	0.654522	0.161419
		10906	DHRSX_loc1	DHRSX	-9.85	0.471467	0.0284719		11309	DDX60L	DDX60L	-10.4	0.0418274	0.161419
		10907	r_MSTB	r_MSTB	-9.85	0.621938	0.0284719		11310	C6orf57	C6orf57	-10.4	0.744832	0.161419
		10908	IARS2	IARS2	-9.8	0.824593	0.0284719		11311	WASH1	WASH1	-10.4	0.271526	0.161419
		10909	TUB	TUB	-9.8	0.379656	0.0284719		11312	SVEP1	SVEP1	-10.4	1.90131e-09	0.161419
		10910	SPG20	SPG20	-9.8	0.743918	0.0284719		11313	GOLGA1	GOLGA1	-10.4	0.64103	0.161419
		10911	HCFC1R1	HCFC1R1	-9.8	0.705558	0.0284719		11314	BMS1P4	BMS1P4	-10.35	0.576791	0.161419
		10912	USP32P2	USP32P2	-9.8	0.503532	0.0284719		11315	FLJ12825	FLJ12825	-10.35	0.160201	0.161419
		10913	DNAJC27-AS1	DNAJC27-AS1	-9.8	0.613058	0.0284719		11316	ABHD4	ABHD4	-10.35	0.679102	0.161419
		10914	STK25	STK25	-9.8	0.723752	0.0284719		11317	GNG7	GNG7	-10.35	0.53932	0.161419
		10915	SNORD12	SNORD12	-9.8	0.0587889	0.0284719		11318	TCEA2	TCEA2	-10.35	0.476202	0.161419
		10916	IQSEC1	IQSEC1	-9.8	0.765024	0.0284719		11319	IFNAR1	IFNAR1	-10.35	0.67886	0.161419
		10917	LRIG1	LRIG1	-9.8	0.648988	0.0284719		11320	ABCF3	ABCF3	-10.35	0.591783	0.161419
		10918	PDGFRA	PDGFRA	-9.8	3.97694e-09	0.0284719		11321	FAM200B	FAM200B	-10.35	0.731832	0.161419
		10919	HSD17B13	HSD17B13	-9.8	0.13212	0.0284719		11322	ZNF273	ZNF273	-10.35	0.608844	0.161419
		10920	IL15	IL15	-9.8	0.414794	0.0284719		11323	PTBP3	PTBP3	-10.35	0.705249	0.161419
		10921	TTC39B	TTC39B	-9.8	0.75555	0.0284719		11324	EMX2	EMX2	-10.3	0.611696	0.161419
		10922	EPS15	EPS15	-9.75	0.762882	0.0284719		11325	ZNF214	ZNF214	-10.3	0.185652	0.161419
		10923	XPR1	XPR1	-9.75	0.652229	0.0284719		11326	SOX6	SOX6	-10.3	0.235779	0.161419
		10924	FADD	FADD	-9.75	0.51418	0.0284719		11327	MC5R	MC5R	-10.3	6.36038e-09	0.161419
		10925	KDELC2	KDELC2	-9.75	0.643229	0.0284719		11328	ZNF439	ZNF439	-10.3	3.07612e-09	0.161419
		10926	UPF3A	UPF3A	-9.75	0.755615	0.0284719		11329	EMR2	EMR2	-10.3	0.4544	0.161419
		10927	SOLH	SOLH	-9.75	0.314242	0.0284719		11330	UGP2	UGP2	-10.3	0.745905	0.161419
		10928	DNASE1L2	DNASE1L2	-9.75	0.0323957	0.0284719		11331	C21orf67	C21orf67	-10.3	0.187412	0.161419
		10929	URI1	URI1	-9.75	0.790572	0.0284719		11332	NUP210	NUP210	-10.3	0.606257	0.161419
		10930	ZNF600	ZNF600	-9.75	6.55093e-10	0.0284719		11333	DCK	DCK	-10.3	0.659961	0.161419
		10931	TRIM28	TRIM28	-9.75	0.773707	0.0284719		11334	FLJ33630	FLJ33630	-10.3	0.846518	0.161419
		10932	CHAF1B	CHAF1B	-9.75	0.827677	0.0284719		11335	BSPRY	BSPRY	-10.3	0.439904	0.161419
		10933	PI4KAP2	PI4KAP2	-9.75	0.63542	0.0284719		11336	MID1	MID1	-10.3	0.788563	0.161419
		10934	LEPREL1	LEPREL1	-9.75	0.667638	0.0284719		11337	RIBC1	RIBC1	-10.3	0.248916	0.161419
		10935	LOC100505483	LOC100505483	-9.75	8.29027e-10	0.0284719		11338	TXNIP	TXNIP	-10.25	0.473251	0.161419
		10936	TCEAL2	TCEAL2	-9.75	0.348982	0.0284719		11339	IDI1	IDI1	-10.25	0.763317	0.161419
		10937	r_L1MC4	r_L1MC4	-9.75	0.563076	0.0284719		11340	BUD13	BUD13	-10.25	0.556749	0.161419
		10938	r_L1MA2	r_L1MA2	-9.75	0.388375	0.0284719		11341	LOC100129794	LOC100129794	-10.25	0.619459	0.161419
		10939	SYNC	SYNC	-9.7	0.289591	0.0284719		11342	DECR2	DECR2	-10.25	0.472146	0.161419
		10940	HS2ST1	HS2ST1	-9.7	0.700284	0.0284719		11343	CEP112	CEP112	-10.25	0.381119	0.161419
		10941	PPIAL4D_loc1	PPIAL4D	-9.7	0.260835	0.0284719		11344	ZNF850	ZNF850	-10.25	0.754047	0.161419
		10942	PLCE1	PLCE1	-9.7	0.655165	0.0284719		11345	SH3RF3	SH3RF3	-10.25	0.6316	0.161419
		10943	FOXN3	FOXN3	-9.7	0.736816	0.0284719		11346	HPS3	HPS3	-10.25	0.660413	0.161419
		10944	FAM82A2	FAM82A2	-9.7	0.736411	0.0284719		11347	EIF5A2	EIF5A2	-10.25	0.677423	0.161419
		10945	ERCC4	ERCC4	-9.7	0.727342	0.0284719		11348	C3orf70	C3orf70	-10.25	0.0471618	0.161419
		10946	CLDN7	CLDN7	-9.7	0.620036	0.0284719		11349	ZSCAN12	ZSCAN12	-10.25	0.639444	0.161419
		10947	DSG2	DSG2	-9.7	0.82129	0.0284719		11350	C9orf37	C9orf37	-10.25	0.266756	0.161419
		10948	ISYNA1	ISYNA1	-9.7	0.686514	0.0284719		11351	DDX26B	DDX26B	-10.25	0.614163	0.161419
		10949	ZNF682	ZNF682	-9.7	0.664383	0.0284719		11352	RENBP	RENBP	-10.25	2.10685e-09	0.161419
		10950	ZNF302	ZNF302	-9.7	0.716189	0.0284719		11353	LRRC40	LRRC40	-10.2	0.714781	0.161419
		10951	ZNF382	ZNF382	-9.7	0.564604	0.0284719		11354	KSR2	KSR2	-10.2	1.59645e-09	0.161419
		10952	KRTCAP3	KRTCAP3	-9.7	2.02334e-09	0.0284719		11355	ORMDL3	ORMDL3	-10.2	0.658988	0.161419
		10953	KANSL3	KANSL3	-9.7	0.691257	0.0284719		11356	PSMC3IP	PSMC3IP	-10.2	0.594363	0.161419
		10954	ARPC2	ARPC2	-9.7	0.851077	0.0284719		11357	FAM65B	FAM65B	-10.2	0.3778	0.161419
		10955	TNNC1	TNNC1	-9.7	4.18143e-09	0.0284719		11358	UNC5CL	UNC5CL	-10.2	8.38186e-10	0.161419
		10956	PDE6B	PDE6B	-9.7	3.75089e-09	0.0284719		11359	TPBG	TPBG	-10.2	0.623217	0.161419
		10957	ELOVL6	ELOVL6	-9.7	0.837687	0.0284719		11360	OAZ3	OAZ3	-10.15	0.340631	0.161419
		10958	ANKRD50	ANKRD50	-9.7	0.467914	0.0284719		11361	PMF1	PMF1	-10.15	0.766385	0.161419
		10959	TCERG1	TCERG1	-9.7	0.775164	0.0284719		11362	CASC5	CASC5	-10.15	0.820928	0.161419
		10960	PPP1R16A	PPP1R16A	-9.7	1.40514e-09	0.0284719		11363	RPTOR	RPTOR	-10.15	0.292202	0.161419
		10961	KIAA1958	KIAA1958	-9.7	2.3372e-09	0.0284719		11364	ZNF737	ZNF737	-10.15	0.349746	0.161419
		10962	OCRL	OCRL	-9.7	0.543062	0.0284719		11365	SNORD35A	SNORD35A	-10.15	0.65082	0.161419
		10963	r_T-rich	r_T-rich	-9.7	0.448107	0.0284719		11366	ZNF329	ZNF329	-10.15	0.417962	0.161419
		10964	ZFYVE9	ZFYVE9	-9.65	0.784694	0.0284719		11367	YPEL5	YPEL5	-10.15	0.596089	0.161419
		10965	GUK1	GUK1	-9.65	0.772707	0.0284719		11368	ZNFX1	ZNFX1	-10.15	0.580732	0.161419
		10966	DDX25	DDX25	-9.65	2.41412e-09	0.0284719		11369	FBXL2	FBXL2	-10.15	0.486989	0.161419
		10967	C12orf35	C12orf35	-9.65	0.759017	0.0284719		11370	SYNJ2	SYNJ2	-10.15	0.60239	0.161419
		10968	ANKRD10	ANKRD10	-9.65	0.61012	0.0284719		11371	WNT16	WNT16	-10.15	0.102743	0.161419
		10969	NRXN3	NRXN3	-9.65	0.577343	0.0284719		11372	RG9MTD3	RG9MTD3	-10.15	0.655422	0.161419
		10970	LOC283587	LOC283587	-9.65	4.77233e-09	0.0284719		11373	RNF20	RNF20	-10.15	0.744136	0.161419
		10971	GOT2	GOT2	-9.65	0.840887	0.0284719		11374	COQ4	COQ4	-10.15	0.609968	0.161419
		10972	LOC401022	LOC401022	-9.65	0.308853	0.0284719		11375	MAN1B1	MAN1B1	-10.15	0.490187	0.161419
		10973	ZDBF2	ZDBF2	-9.65	0.594578	0.0284719		11376	GBA	GBA	-10.1	0.529103	0.161419
		10974	SLC4A4	SLC4A4	-9.65	0.507621	0.0284719		11377	LOC643723	LOC643723	-10.1	2.88253e-09	0.161419
		10975	GFOD1_loc1	GFOD1	-9.65	0.642525	0.0284719		11378	ADAMTS15	ADAMTS15	-10.1	1.70435e-09	0.161419
		10976	SEC63	SEC63	-9.65	0.781255	0.0284719		11379	ADAT1	ADAT1	-10.1	0.732952	0.161419
		10977	FOXO3	FOXO3	-9.65	0.590667	0.0284719		11380	CDK3	CDK3	-10.1	0.545294	0.161419
		10978	CEP85L	CEP85L	-9.65	0.622599	0.0284719		11381	TFPI	TFPI	-10.1	0.713168	0.161419
		10979	GJA1	GJA1	-9.65	0.658043	0.0284719		11382	GPC1	GPC1	-10.1	0.341496	0.161419
		10980	GABBR2	GABBR2	-9.65	4.08469e-09	0.0284719		11383	APOL6	APOL6	-10.1	0.300257	0.161419
		10981	GBGT1	GBGT1	-9.65	0.322224	0.0284719		11384	ARSA	ARSA	-10.1	0.455486	0.161419
		10982	r_LTR43	r_LTR43	-9.65	1.05922e-09	0.0284719		11385	AASDH	AASDH	-10.1	0.81163	0.161419
		10983	ADCK3	ADCK3	-9.6	0.423283	0.0284719		11386	ADAMTS16	ADAMTS16	-10.1	9.04196e-10	0.161419
		10984	WDR72	WDR72	-9.6	5.91825e-09	0.0284719		11387	SLC35B2	SLC35B2	-10.1	0.567595	0.161419
		10985	CLUAP1	CLUAP1	-9.6	0.727954	0.0284719		11388	SPIN1	SPIN1	-10.1	0.581543	0.161419
		10986	ACSF3	ACSF3	-9.6	0.510853	0.0284719		11389	RCOR3	RCOR3	-10.05	0.639696	0.161419
		10987	TRAPPC8	TRAPPC8	-9.6	0.834475	0.0284719		11390	RECQL	RECQL	-10.05	0.769286	0.161419
		10988	ME2	ME2	-9.6	0.618231	0.0284719		11391	TUBA1B	TUBA1B	-10.05	0.811607	0.161419
		10989	CDC37	CDC37	-9.6	0.830047	0.0284719		11392	ACACB	ACACB	-10.05	0.149752	0.161419
		10990	C19orf12	C19orf12	-9.6	0.772899	0.0284719		11393	SPATA7	SPATA7	-10.05	0.505575	0.161419
		10991	COX6B2	COX6B2	-9.6	0.0502732	0.0284719		11394	CPNE1	CPNE1	-10.05	0.775362	0.161419
		10992	ZNF787	ZNF787	-9.6	0.73799	0.0284719		11395	SCOC	SCOC	-10.05	0.79959	0.161419
		10993	ZNF135	ZNF135	-9.6	0.0312499	0.0284719		11396	HLA-C_loc7	HLA-C	-10.05	0.703626	0.161419
		10994	NAA50	NAA50	-9.6	0.808638	0.0284719		11397	NAT1	NAT1	-10.05	0.621762	0.161419
		10995	KIF2A	KIF2A	-9.6	0.861035	0.0284719		11398	ACER2	ACER2	-10.05	2.97263e-09	0.161419
		10996	B3GALT4_loc1	B3GALT4	-9.6	4.42531e-09	0.0284719		11399	SPATA6	SPATA6	-10	0.3627	0.161419
		10997	FAM184A	FAM184A	-9.6	0.450463	0.0284719		11400	IQGAP3	IQGAP3	-10	0.674163	0.161419
		10998	INTS4L1	INTS4L1	-9.6	0.263338	0.0284719		11401	PLAU	PLAU	-10	2.96793e-09	0.161419
		10999	LOC100289187	LOC100289187	-9.6	1.13e-09	0.0284719		11402	IGFBP6	IGFBP6	-10	0.0383449	0.161419
		11000	TEX15	TEX15	-9.6	0.325364	0.0284719		11403	GIT2	GIT2	-10	0.558853	0.161419
		11001	CREG1	CREG1	-9.55	0.832219	0.0284719		11404	CCNA1	CCNA1	-10	0.155897	0.161419
		11002	SRGAP2	SRGAP2	-9.55	0.6044	0.0284719		11405	ZNF738	ZNF738	-10	0.594223	0.161419
		11003	VENTX	VENTX	-9.55	0.205562	0.0284719		11406	LOC100505715	LOC100505715	-10	0.704389	0.161419
		11004	FAT3	FAT3	-9.55	0.692741	0.0284719		11407	TP53I3	TP53I3	-10	0.351921	0.161419
		11005	GRIK4	GRIK4	-9.55	4.82824e-09	0.0284719		11408	PRDM5	PRDM5	-10	0.412339	0.161419
		11006	KLRG1	KLRG1	-9.55	3.00445e-09	0.0284719		11409	THBS4	THBS4	-10	6.22821e-10	0.161419
		11007	KBTBD6	KBTBD6	-9.55	0.777872	0.0284719		11410	ALKBH4	ALKBH4	-10	0.727545	0.161419
		11008	FAM195A	FAM195A	-9.55	1.72502e-09	0.0284719		11411	LOC340544	LOC340544	-10	0.270049	0.161419
		11009	SNORD37	SNORD37	-9.55	2.01916e-09	0.0284719		11412	PIGM	PIGM	-9.95	0.805779	0.161419
		11010	SSFA2	SSFA2	-9.55	0.662228	0.0284719		11413	MR1	MR1	-9.95	0.720365	0.161419
		11011	BOD1L	BOD1L	-9.55	0.711769	0.0284719		11414	VAX1	VAX1	-9.95	8.88992e-09	0.161419
		11012	MAST4	MAST4	-9.55	0.563637	0.0284719		11415	FGF23	FGF23	-9.95	0.477566	0.161419
		11013	ZNF354A	ZNF354A	-9.55	0.626761	0.0284719		11416	SPSB2	SPSB2	-9.95	0.16966	0.161419
		11014	TWIST1	TWIST1	-9.55	0.728964	0.0284719		11417	RAD9B	RAD9B	-9.95	7.40827e-10	0.161419
		11015	FAM3C	FAM3C	-9.55	0.588553	0.0284719		11418	SNORD37	SNORD37	-9.95	1.94045e-09	0.161419
		11016	TMEM187	TMEM187	-9.55	0.832702	0.0284719		11419	MBOAT7	MBOAT7	-9.95	0.667924	0.161419
		11017	LRRC8D	LRRC8D	-9.5	0.664884	0.0284719		11420	EN1	EN1	-9.95	0.541674	0.161419
		11018	EXTL2	EXTL2	-9.5	0.780816	0.0284719		11421	GPR1	GPR1	-9.95	0.182166	0.161419
		11019	CTBP2	CTBP2	-9.5	0.796164	0.0284719		11422	SPTLC3	SPTLC3	-9.95	6.78474e-09	0.161419
		11020	ARHGAP5	ARHGAP5	-9.5	0.746761	0.0284719		11423	DZANK1	DZANK1	-9.95	0.641742	0.161419
		11021	C14orf43	C14orf43	-9.5	0.512948	0.0284719		11424	AURKA	AURKA	-9.95	0.771872	0.161419
		11022	ITFG1	ITFG1	-9.5	0.636719	0.0284719		11425	DGCR5	DGCR5	-9.95	0.0827355	0.161419
		11023	DHRS13	DHRS13	-9.5	0.437634	0.0284719		11426	GAK	GAK	-9.95	0.497333	0.161419
		11024	FFAR2	FFAR2	-9.5	0.200179	0.0284719		11427	HIST1H4B	HIST1H4B	-9.95	0.692359	0.161419
		11025	IGFBP2	IGFBP2	-9.5	0.556637	0.0284719		11428	IRAK1BP1	IRAK1BP1	-9.95	0.725307	0.161419
		11026	PNKD_loc2	PNKD	-9.5	0.159761	0.0284719		11429	TMEM184A	TMEM184A	-9.95	0.173416	0.161419
		11027	SLC11A1	SLC11A1	-9.5	0.365991	0.0284719		11430	FAM122A	FAM122A	-9.95	0.43714	0.161419
		11028	UBE2F	UBE2F	-9.5	0.433118	0.0284719		11431	SYK	SYK	-9.95	0.799933	0.161419
		11029	PHF17	PHF17	-9.5	0.514033	0.0284719		11432	NGFRAP1	NGFRAP1	-9.95	0.778056	0.161419
		11030	CCNO	CCNO	-9.5	0.112229	0.0284719		11433	FHL3	FHL3	-9.9	0.528103	0.161419
		11031	KLHL3	KLHL3	-9.5	0.361867	0.0284719		11434	OBSCN	OBSCN	-9.9	0.638061	0.161419
		11032	HCG27_loc1	HCG27	-9.5	0.103427	0.0284719		11435	C10orf107	C10orf107	-9.9	3.41252e-09	0.161419
		11033	ATP8B5P	ATP8B5P	-9.5	0.322855	0.0284719		11436	C10orf95	C10orf95	-9.9	0.624782	0.161419
		11034	PRRG1	PRRG1	-9.5	0.635471	0.0284719		11437	CTNND1	CTNND1	-9.9	0.702126	0.161419
		11035	ACTN2	ACTN2	-9.45	0.131842	0.0284719		11438	POLA2	POLA2	-9.9	0.660713	0.161419
		11036	CTAGE7P	CTAGE7P	-9.45	5.77667e-09	0.0284719		11439	LOC641298	LOC641298	-9.9	0.496895	0.161419
		11037	HNRNPUL2-BSCL2	HNRNPUL2-BSCL2	-9.45	0.498589	0.0284719		11440	STX8	STX8	-9.9	0.786522	0.161419
		11038	SNORA32	SNORA32	-9.45	0.16266	0.0284719		11441	MIF4GD	MIF4GD	-9.9	0.708294	0.161419
		11039	KLRAP1	KLRAP1	-9.45	6.534e-10	0.0284719		11442	ANAPC11	ANAPC11	-9.9	0.811275	0.161419
		11040	FLJ27352	FLJ27352	-9.45	0.606485	0.0284719		11443	RAB8A	RAB8A	-9.9	0.910616	0.161419
		11041	SLC27A5	SLC27A5	-9.45	0.682971	0.0284719		11444	RTN2	RTN2	-9.9	0.329896	0.161419
		11042	AGBL5	AGBL5	-9.45	0.899591	0.0284719		11445	ZNF432	ZNF432	-9.9	0.484222	0.161419
		11043	CXADR	CXADR	-9.45	0.825666	0.0284719		11446	DDX60	DDX60	-9.9	0.0847093	0.161419
		11044	LIMD1	LIMD1	-9.45	0.725116	0.0284719		11447	LOC100130275	LOC100130275	-9.9	0.49715	0.161419
		11045	GOLGB1	GOLGB1	-9.45	0.771396	0.0284719		11448	GTPBP2	GTPBP2	-9.9	0.658026	0.161419
		11046	ACOX3	ACOX3	-9.45	0.598945	0.0284719		11449	CNPY4	CNPY4	-9.9	0.487227	0.161419
		11047	WDFY3	WDFY3	-9.45	0.636573	0.0284719		11450	ZNF703	ZNF703	-9.9	0.676926	0.161419
		11048	BOD1	BOD1	-9.45	0.701041	0.0284719		11451	TSTD2	TSTD2	-9.9	0.615185	0.161419
		11049	SLC35F1	SLC35F1	-9.45	0.574298	0.0284719		11452	PPOX	PPOX	-9.85	0.738022	0.161419
		11050	ECT2L	ECT2L	-9.45	0.199716	0.0284719		11453	RBP4	RBP4	-9.85	5.97255e-09	0.161419
		11051	HECA	HECA	-9.45	0.643404	0.0284719		11454	LDHC	LDHC	-9.85	0.637654	0.161419
		11052	CAHM	CAHM	-9.45	3.88464e-09	0.0284719		11455	HTR3A	HTR3A	-9.85	6.30816e-09	0.161419
		11053	ANKIB1	ANKIB1	-9.45	0.759881	0.0284719		11456	GOLGA2P5	GOLGA2P5	-9.85	0.335667	0.161419
		11054	C7orf53	C7orf53	-9.45	0.177064	0.0284719		11457	ATP8A2	ATP8A2	-9.85	2.10093e-09	0.161419
		11055	TP53INP1	TP53INP1	-9.45	0.67824	0.0284719		11458	TMOD2	TMOD2	-9.85	0.642871	0.161419
		11056	SYBU	SYBU	-9.45	0.273123	0.0284719		11459	LHX1	LHX1	-9.85	7.89639e-10	0.161419
		11057	DOLK	DOLK	-9.45	0.669744	0.0284719		11460	NSFP1_loc1	NSFP1	-9.85	0.740946	0.161419
		11058	EGFL7	EGFL7	-9.45	0.0849502	0.0284719		11461	PLD3	PLD3	-9.85	0.69734	0.161419
		11059	COBRA1	COBRA1	-9.45	0.61594	0.0284719		11462	LOC100129726	LOC100129726	-9.85	1.856e-08	0.161419
		11060	r_MER4A	r_MER4A	-9.45	9.99618e-09	0.0284719		11463	FBXO41	FBXO41	-9.85	0.402391	0.161419
		11061	r_Tigger13a	r_Tigger13a	-9.45	2.96018e-09	0.0284719		11464	PARP3	PARP3	-9.85	0.336864	0.161419
		11062	r_LTR21A	r_LTR21A	-9.45	0.188629	0.0284719		11465	FBXL5	FBXL5	-9.85	0.591452	0.161419
		11063	r_Charlie13a	r_Charlie13a	-9.45	7.95389e-09	0.0284719		11466	RSPO3	RSPO3	-9.85	1.79745e-09	0.161419
		11064	GSTO1	GSTO1	-9.4	0.867125	0.0284719		11467	STAG3L3	STAG3L3	-9.85	0.760045	0.161419
		11065	SWAP70	SWAP70	-9.4	0.682219	0.0284719		11468	SH3BGRL	SH3BGRL	-9.85	0.662492	0.161419
		11066	MACROD1	MACROD1	-9.4	0.429292	0.0284719		11469	NBPF1	NBPF1	-9.8	0.685168	0.161419
		11067	PPM1H	PPM1H	-9.4	0.807709	0.0284719		11470	FAM5B	FAM5B	-9.8	1.37616e-09	0.161419
		11068	EID1	EID1	-9.4	0.771238	0.0284719		11471	RHOBTB1	RHOBTB1	-9.8	0.624543	0.161419
		11069	ITGB1BP1	ITGB1BP1	-9.4	0.800832	0.0284719		11472	P2RX4	P2RX4	-9.8	0.334169	0.161419
		11070	38960	38960	-9.4	0.75958	0.0284719		11473	DDX19B	DDX19B	-9.8	0.513366	0.161419
		11071	ABI2	ABI2	-9.4	0.681522	0.0284719		11474	C17orf77	C17orf77	-9.8	0.422648	0.161419
		11072	OVOL2	OVOL2	-9.4	6.51569e-10	0.0284719		11475	MPPE1	MPPE1	-9.8	0.713888	0.161419
		11073	ING2	ING2	-9.4	0.109122	0.0284719		11476	NDUFA7	NDUFA7	-9.8	0.876677	0.161419
		11074	TUBB2B	TUBB2B	-9.4	0.802337	0.0284719		11477	RINL	RINL	-9.8	0.546918	0.161419
		11075	BRAT1	BRAT1	-9.4	0.442871	0.0284719		11478	TMEM91	TMEM91	-9.8	0.623559	0.161419
		11076	DKFZP434A062	DKFZP434A062	-9.4	5.27587e-09	0.0284719		11479	KRTCAP3	KRTCAP3	-9.8	1.94446e-09	0.161419
		11077	SPIN3	SPIN3	-9.4	0.311699	0.0284719		11480	PCDH1	PCDH1	-9.8	0.319712	0.161419
		11078	AMY2B	AMY2B	-9.35	2.11107e-09	0.0284719		11481	ZUFSP	ZUFSP	-9.8	0.585846	0.161419
		11079	ZNF238	ZNF238	-9.35	0.43812	0.0284719		11482	PLXNA4	PLXNA4	-9.8	0.19852	0.161419
		11080	CKAP4	CKAP4	-9.35	0.790118	0.0284719		11483	DMRT2	DMRT2	-9.8	6.30816e-09	0.161419
		11081	MED13L	MED13L	-9.35	0.86178	0.0284719		11484	RGS3_loc2	RGS3	-9.8	0.120778	0.161419
		11082	LOC100132724	LOC100132724	-9.35	0.353333	0.0284719		11485	TRAF2	TRAF2	-9.8	0.60734	0.161419
		11083	ARNT2	ARNT2	-9.35	0.513098	0.0284719		11486	TCEAL2	TCEAL2	-9.8	0.175615	0.161419
		11084	C16orf95	C16orf95	-9.35	0.363547	0.0284719		11487	r_LOR1-int	r_LOR1-int	-9.8	0.282379	0.161419
		11085	CCDC144A	CCDC144A	-9.35	0.644557	0.0284719		11488	ARHGAP32	ARHGAP32	-9.75	0.77651	0.161419
		11086	C17orf79	C17orf79	-9.35	0.548703	0.0284719		11489	NUDT7	NUDT7	-9.75	0.735381	0.161419
		11087	SPAG9	SPAG9	-9.35	0.791566	0.0284719		11490	ARHGAP23	ARHGAP23	-9.75	0.280771	0.161419
		11088	ZNF492	ZNF492	-9.35	0.742483	0.0284719		11491	L3MBTL4	L3MBTL4	-9.75	0.59917	0.161419
		11089	GEN1	GEN1	-9.35	0.762791	0.0284719		11492	FUT3	FUT3	-9.75	0.568231	0.161419
		11090	KCNE4	KCNE4	-9.35	0.22336	0.0284719		11493	ZNF571	ZNF571	-9.75	0.598933	0.161419
		11091	ZCCHC3	ZCCHC3	-9.35	0.812462	0.0284719		11494	FBXO46	FBXO46	-9.75	0.719302	0.161419
		11092	LETM1	LETM1	-9.35	0.788557	0.0284719		11495	ZIK1	ZIK1	-9.75	0.614483	0.161419
		11093	CCDC110	CCDC110	-9.35	0.204107	0.0284719		11496	ABHD1	ABHD1	-9.75	6.54028e-10	0.161419
		11094	LRRC16A	LRRC16A	-9.35	0.646764	0.0284719		11497	DSTN	DSTN	-9.75	0.83688	0.161419
		11095	CDK14	CDK14	-9.35	0.76255	0.0284719		11498	XRN2	XRN2	-9.75	0.800322	0.161419
		11096	LOC349196_loc3	LOC349196	-9.35	0.653743	0.0284719		11499	LPIN3	LPIN3	-9.75	0.405972	0.161419
		11097	SLC25A37	SLC25A37	-9.35	0.717476	0.0284719		11500	CHD6	CHD6	-9.75	0.880513	0.161419
		11098	FHL1	FHL1	-9.35	0.877744	0.0284719		11501	LINC00265	LINC00265	-9.75	0.549221	0.161419
		11099	NEBL	NEBL	-9.3	0.414512	0.0284719		11502	MLL5	MLL5	-9.75	0.643123	0.161419
		11100	HOXC9	HOXC9	-9.3	0.789007	0.0284719		11503	SGK196	SGK196	-9.75	0.571039	0.161419
		11101	HIF1A	HIF1A	-9.3	0.757422	0.0284719		11504	CYP7B1	CYP7B1	-9.75	1.29288e-09	0.161419
		11102	USP32P1	USP32P1	-9.3	0.602828	0.0284719		11505	FAM108B1	FAM108B1	-9.75	0.708803	0.161419
		11103	HGS	HGS	-9.3	0.715294	0.0284719		11506	HSD3BP4	HSD3BP4	-9.7	3.23038e-09	0.161419
		11104	PIK3C3	PIK3C3	-9.3	0.859222	0.0284719		11507	ZBED6	ZBED6	-9.7	0.402765	0.161419
		11105	PLCL2	PLCL2	-9.3	0.511984	0.0284719		11508	CCL14-CCL15	CCL14-CCL15	-9.7	0.158126	0.161419
		11106	LOC90246	LOC90246	-9.3	3.08833e-09	0.0284719		11509	NSFP1_loc2	NSFP1	-9.7	0.72254	0.161419
		11107	YEATS2	YEATS2	-9.3	0.674868	0.0284719		11510	CCDC11	CCDC11	-9.7	0.134845	0.161419
		11108	LOC645513	LOC645513	-9.3	0.200421	0.0284719		11511	U2AF1L4	U2AF1L4	-9.7	0.716211	0.161419
		11109	C6orf226	C6orf226	-9.3	0.789764	0.0284719		11512	TTC32	TTC32	-9.7	0.733042	0.161419
		11110	OSTM1	OSTM1	-9.3	0.700557	0.0284719		11513	LOC100506123_loc2	LOC100506123	-9.7	0.489652	0.161419
		11111	DLL1	DLL1	-9.3	0.101112	0.0284719		11514	MYL9	MYL9	-9.7	6.00676e-09	0.161419
		11112	PRKDC	PRKDC	-9.3	0.823652	0.0284719		11515	CEP170P1	CEP170P1	-9.7	0.118275	0.161419
		11113	MYBL1	MYBL1	-9.3	0.424335	0.0284719		11516	CNPY3	CNPY3	-9.7	0.688309	0.161419
		11114	SNORD24	SNORD24	-9.3	0.186849	0.0284719		11517	PARK2	PARK2	-9.7	0.305853	0.161419
		11115	r_L1PA7	r_L1PA7	-9.3	0.82679	0.0284719		11518	TAC1	TAC1	-9.7	0.599004	0.161419
		11116	r_L1MB2	r_L1MB2	-9.3	0.382243	0.0284719		11519	SLC35D2	SLC35D2	-9.7	0.230884	0.161419
		11117	AHCTF1	AHCTF1	-9.25	0.494734	0.0284719		11520	PHF19	PHF19	-9.7	0.761719	0.161419
		11118	SNORD67	SNORD67	-9.25	1.17208e-09	0.0284719		11521	CERCAM	CERCAM	-9.7	0.631671	0.161419
		11119	FOXN4	FOXN4	-9.25	9.99618e-09	0.0284719		11522	r_L1MC	r_L1MC	-9.7	0.266547	0.161419
		11120	HSPA2	HSPA2	-9.25	0.88866	0.0284719		11523	r_MER51A	r_MER51A	-9.7	0.436409	0.161419
		11121	EIF3J	EIF3J	-9.25	0.783131	0.0284719		11524	ECHDC3	ECHDC3	-9.65	3.31891e-09	0.161419
		11122	AP4E1	AP4E1	-9.25	0.709891	0.0284719		11525	LOC728978	LOC728978	-9.65	2.5036e-09	0.161419
		11123	ULK3	ULK3	-9.25	0.686401	0.0284719		11526	RIC8A	RIC8A	-9.65	0.541566	0.161419
		11124	ATP6V1C2	ATP6V1C2	-9.25	4.07928e-09	0.0284719		11527	AIP	AIP	-9.65	0.886949	0.161419
		11125	MGAT4A	MGAT4A	-9.25	0.77067	0.0284719		11528	KIAA0556	KIAA0556	-9.65	0.457531	0.161419
		11126	TLK1	TLK1	-9.25	0.490934	0.0284719		11529	SBK1	SBK1	-9.65	0.105473	0.161419
		11127	LRRFIP1	LRRFIP1	-9.25	0.689993	0.0284719		11530	ZFP1	ZFP1	-9.65	0.524226	0.161419
		11128	SLC25A46	SLC25A46	-9.25	0.73442	0.0284719		11531	CCBE1	CCBE1	-9.65	0.648749	0.161419
		11129	CDCA7L	CDCA7L	-9.25	0.875853	0.0284719		11532	C2orf28	C2orf28	-9.65	0.781386	0.161419
		11130	BMPER	BMPER	-9.25	0.422245	0.0284719		11533	HOXD3	HOXD3	-9.65	0.391877	0.161419
		11131	ABCB4	ABCB4	-9.25	0.391553	0.0284719		11534	LOC100506428	LOC100506428	-9.65	0.263852	0.161419
		11132	SRPK2	SRPK2	-9.25	0.850837	0.0284719		11535	AGXT2L1	AGXT2L1	-9.65	2.87453e-09	0.161419
		11133	DLC1	DLC1	-9.25	0.728194	0.0284719		11536	ANKRD33B	ANKRD33B	-9.65	0.821406	0.161419
		11134	HIST2H3C_loc1	HIST2H3C	-9.2	0.760638	0.0284719		11537	STX11	STX11	-9.65	0.279287	0.161419
		11135	RABGAP1L	RABGAP1L	-9.2	0.690575	0.0284719		11538	RRAGB	RRAGB	-9.65	0.539684	0.161419
		11136	PPIF	PPIF	-9.2	0.855105	0.0284719		11539	LOC100506343	LOC100506343	-9.6	8.0588e-10	0.161419
		11137	FLJ39051	FLJ39051	-9.2	2.63794e-09	0.0284719		11540	ATP2B4	ATP2B4	-9.6	0.690672	0.161419
		11138	KLHDC2	KLHDC2	-9.2	0.816407	0.0284719		11541	SRGAP2	SRGAP2	-9.6	0.716577	0.161419
		11139	GTF2A1	GTF2A1	-9.2	0.508319	0.0284719		11542	AFAP1L2	AFAP1L2	-9.6	0.116823	0.161419
		11140	BNC1	BNC1	-9.2	0.172199	0.0284719		11543	FAM86C1	FAM86C1	-9.6	0.473475	0.161419
		11141	BEAN1	BEAN1	-9.2	2.62562e-08	0.0284719		11544	NPC2	NPC2	-9.6	0.715286	0.161419
		11142	P2RX5-TAX1BP3	P2RX5-TAX1BP3	-9.2	0.611824	0.0284719		11545	NLGN2	NLGN2	-9.6	0.541374	0.161419
		11143	TMEM97	TMEM97	-9.2	0.899857	0.0284719		11546	BCAS3	BCAS3	-9.6	0.691505	0.161419
		11144	PPM1E	PPM1E	-9.2	0.731725	0.0284719		11547	LIG1	LIG1	-9.6	0.758464	0.161419
		11145	HOXD4	HOXD4	-9.2	0.356927	0.0284719		11548	NXPH2	NXPH2	-9.6	0.10585	0.161419
		11146	SNORA51	SNORA51	-9.2	0.554319	0.0284719		11549	IQCB1	IQCB1	-9.6	0.730519	0.161419
		11147	DZANK1	DZANK1	-9.2	0.691035	0.0284719		11550	AHRR	AHRR	-9.6	0.57487	0.161419
		11148	FBN2	FBN2	-9.2	0.513399	0.0284719		11551	ERAP2	ERAP2	-9.6	0.517435	0.161419
		11149	PPARGC1B	PPARGC1B	-9.2	0.39985	0.0284719		11552	GCNT2	GCNT2	-9.6	0.315531	0.161419
		11150	PTP4A1	PTP4A1	-9.2	0.886313	0.0284719		11553	TAF8	TAF8	-9.6	0.785705	0.161419
		11151	KIAA1797	KIAA1797	-9.2	0.742546	0.0284719		11554	FREM1	FREM1	-9.6	2.2702e-09	0.161419
		11152	ST6GALNAC5	ST6GALNAC5	-9.15	3.70927e-09	0.0284719		11555	MCART1	MCART1	-9.6	0.79194	0.161419
		11153	SMYD2	SMYD2	-9.15	0.812724	0.0284719		11556	LOC550643	LOC550643	-9.6	0.731026	0.161419
		11154	SBF2	SBF2	-9.15	0.696694	0.0284719		11557	CETN2	CETN2	-9.6	0.738137	0.161419
		11155	DIP2B	DIP2B	-9.15	0.733607	0.0284719		11558	ZNF275	ZNF275	-9.6	0.633839	0.161419
		11156	SPATA13	SPATA13	-9.15	0.674405	0.0284719		11559	SLC11A1	SLC11A1	-9.55	0.713627	0.161419
		11157	MEIS2	MEIS2	-9.15	0.792459	0.0284719		11560	DIRC2	DIRC2	-9.55	0.724973	0.161419
		11158	MRPS34	MRPS34	-9.15	0.719899	0.0284719		11561	CAMK2N2	CAMK2N2	-9.55	1.82534e-09	0.161419
		11159	AMH	AMH	-9.15	0.289017	0.0284719		11562	ZNF354C	ZNF354C	-9.55	4.0316e-09	0.161419
		11160	LOC100506054	LOC100506054	-9.15	0.565924	0.0284719		11563	TRAF1	TRAF1	-9.55	4.75993e-09	0.161419
		11161	GALNT14	GALNT14	-9.15	0.0583875	0.0284719		11564	NAA10	NAA10	-9.55	0.856771	0.161419
		11162	CCDC157	CCDC157	-9.15	0.180855	0.0284719		11565	LOC399753	LOC399753	-9.5	0.298573	0.161419
		11163	HSPA1A_loc2	HSPA1A	-9.15	0.566258	0.0284719		11566	COL2A1	COL2A1	-9.5	0.528872	0.161419
		11164	TFDP3	TFDP3	-9.15	6.58688e-09	0.0284719		11567	CSAD	CSAD	-9.5	0.831696	0.161419
		11165	LCE5A	LCE5A	-9.1	1.25009e-08	0.0284719		11568	MAN2B1	MAN2B1	-9.5	0.849419	0.161419
		11166	IGSF9	IGSF9	-9.1	1.10636e-09	0.0284719		11569	IL4I1	IL4I1	-9.5	0.766898	0.161419
		11167	MIR4671	MIR4671	-9.1	1.1199e-08	0.0284719		11570	C2orf18	C2orf18	-9.5	0.679147	0.161419
		11168	CUZD1	CUZD1	-9.1	0.198393	0.0284719		11571	WRB	WRB	-9.5	0.755272	0.161419
		11169	SYT9	SYT9	-9.1	0.769486	0.0284719		11572	GLB1	GLB1	-9.5	0.753677	0.161419
		11170	KCNE3	KCNE3	-9.1	0.0438064	0.0284719		11573	LRRC34	LRRC34	-9.5	0.337414	0.161419
		11171	SRGAP1	SRGAP1	-9.1	0.610649	0.0284719		11574	BCL6	BCL6	-9.5	0.673613	0.161419
		11172	ANKRD13A	ANKRD13A	-9.1	0.516945	0.0284719		11575	FBXO8	FBXO8	-9.5	0.63122	0.161419
		11173	DECR2	DECR2	-9.1	0.283713	0.0284719		11576	TMEM217	TMEM217	-9.5	0.212992	0.161419
		11174	SERPINF1	SERPINF1	-9.1	0.349918	0.0284719		11577	BRD7P3	BRD7P3	-9.5	0.17992	0.161419
		11175	SNORD91B	SNORD91B	-9.1	0.137082	0.0284719		11578	ARF5	ARF5	-9.5	0.797917	0.161419
		11176	SLC47A1	SLC47A1	-9.1	0.358372	0.0284719		11579	ESCO2	ESCO2	-9.5	0.651566	0.161419
		11177	SNORD42B	SNORD42B	-9.1	0.170461	0.0284719		11580	FAM95B1_loc1	FAM95B1	-9.5	2.64996e-09	0.161419
		11178	FLJ43681	FLJ43681	-9.1	0.190616	0.0284719		11581	CDC42SE1	CDC42SE1	-9.45	0.524825	0.161419
		11179	LOC100128675	LOC100128675	-9.1	4.49956e-09	0.0284719		11582	FLG	FLG	-9.45	0.23116	0.161419
		11180	FAM98C	FAM98C	-9.1	0.480442	0.0284719		11583	LMNA	LMNA	-9.45	0.742848	0.161419
		11181	RRAS	RRAS	-9.1	0.645697	0.0284719		11584	UBE2T	UBE2T	-9.45	0.848691	0.161419
		11182	LRPPRC	LRPPRC	-9.1	0.801911	0.0284719		11585	PPFIA4	PPFIA4	-9.45	4.58628e-09	0.161419
		11183	APBB2	APBB2	-9.1	0.547986	0.0284719		11586	CDK18	CDK18	-9.45	1.63053e-09	0.161419
		11184	AFF1	AFF1	-9.1	0.748259	0.0284719		11587	GRIK4	GRIK4	-9.45	4.64001e-09	0.161419
		11185	CAMK2D	CAMK2D	-9.1	0.671017	0.0284719		11588	FGD4	FGD4	-9.45	0.671428	0.161419
		11186	TMEM217	TMEM217	-9.1	0.301059	0.0284719		11589	LOC100506844	LOC100506844	-9.45	0.722065	0.161419
		11187	TMEM184A	TMEM184A	-9.1	0.190231	0.0284719		11590	TUBB6	TUBB6	-9.45	0.84303	0.161419
		11188	ZNF800	ZNF800	-9.1	0.691922	0.0284719		11591	NBEAL1	NBEAL1	-9.45	0.47733	0.161419
		11189	TBC1D13	TBC1D13	-9.1	0.702727	0.0284719		11592	C20orf24	C20orf24	-9.45	0.670253	0.161419
		11190	EDA	EDA	-9.1	0.48056	0.0284719		11593	LOC100506994	LOC100506994	-9.45	0.798669	0.161419
		11191	r_MER5B	r_MER5B	-9.1	0.603623	0.0284719		11594	CXCL1	CXCL1	-9.45	3.41252e-09	0.161419
		11192	GPC6	GPC6	-9.05	0.58379	0.0284719		11595	NAAA	NAAA	-9.45	0.289547	0.161419
		11193	TXNDC16	TXNDC16	-9.05	0.816611	0.0284719		11596	SCARB2	SCARB2	-9.45	0.677284	0.161419
		11194	PLCB2	PLCB2	-9.05	2.89957e-09	0.0284719		11597	PDE7B	PDE7B	-9.45	0.145464	0.161419
		11195	RAD51	RAD51	-9.05	0.747311	0.0284719		11598	FLJ45340	FLJ45340	-9.45	0.742286	0.161419
		11196	COX4NB	COX4NB	-9.05	0.505992	0.0284719		11599	ZNF658	ZNF658	-9.45	0.296586	0.161419
		11197	RNF144A	RNF144A	-9.05	0.505073	0.0284719		11600	ANKRD20A3_loc2	ANKRD20A3	-9.45	0.471637	0.161419
		11198	LTBP1	LTBP1	-9.05	0.768532	0.0284719		11601	TBC1D13	TBC1D13	-9.45	0.739591	0.161419
		11199	GBX2	GBX2	-9.05	1.25772e-09	0.0284719		11602	LAGE3	LAGE3	-9.45	0.838686	0.161419
		11200	PCIF1	PCIF1	-9.05	0.395739	0.0284719		11603	r_MLT1B	r_MLT1B	-9.45	0.573896	0.161419
		11201	ARFRP1	ARFRP1	-9.05	0.581464	0.0284719		11604	r_(CAGA)n	r_(CAGA)n	-9.45	8.5313e-09	0.161419
		11202	PDZRN3	PDZRN3	-9.05	0.274895	0.0284719		11605	ASCC1	ASCC1	-9.4	0.730399	0.161419
		11203	SEMA5B	SEMA5B	-9.05	1.40363e-09	0.0284719		11606	MICU1	MICU1	-9.4	0.795502	0.161419
		11204	AGPAT4-IT1	AGPAT4-IT1	-9.05	0.209494	0.0284719		11607	KCTD10	KCTD10	-9.4	0.804595	0.161419
		11205	MAL2	MAL2	-9.05	0.739942	0.0284719		11608	MEIS2	MEIS2	-9.4	0.656146	0.161419
		11206	C9orf89	C9orf89	-9.05	0.662826	0.0284719		11609	COMMD7	COMMD7	-9.4	0.691206	0.161419
		11207	RAB33A	RAB33A	-9.05	7.0345e-09	0.0284719		11610	SNORA7B	SNORA7B	-9.4	0.216249	0.161419
		11208	SNORD103B_loc1	SNORD103B	-9	0.366372	0.0284719		11611	NPFFR2	NPFFR2	-9.4	0.40937	0.161419
		11209	DDX59	DDX59	-9	0.626475	0.0284719		11612	SORBS3	SORBS3	-9.4	0.615838	0.161419
		11210	PPP2R5A	PPP2R5A	-9	0.713343	0.0284719		11613	CLU	CLU	-9.4	0.719371	0.161419
		11211	RBP4	RBP4	-9	6.21483e-09	0.0284719		11614	SEC61B	SEC61B	-9.4	0.858395	0.161419
		11212	BHLHE41	BHLHE41	-9	0.628715	0.0284719		11615	RNF167	RNF167	-9.35	0.886374	0.161419
		11213	DCLK1	DCLK1	-9	0.577111	0.0284719		11616	UNC119	UNC119	-9.35	0.654987	0.161419
		11214	MPP5	MPP5	-9	0.805996	0.0284719		11617	GRB7	GRB7	-9.35	9.36972e-10	0.161419
		11215	SULT1A1	SULT1A1	-9	0.405438	0.0284719		11618	ACSF2	ACSF2	-9.35	0.544751	0.161419
		11216	LPCAT2	LPCAT2	-9	0.588399	0.0284719		11619	TLE6	TLE6	-9.35	0.524078	0.161419
		11217	CENPT	CENPT	-9	0.754389	0.0284719		11620	BLVRB	BLVRB	-9.35	0.676993	0.161419
		11218	C16orf7	C16orf7	-9	0.524899	0.0284719		11621	LINC00116	LINC00116	-9.35	0.699549	0.161419
		11219	UBE2G1	UBE2G1	-9	0.737316	0.0284719		11622	PNKD_loc2	PNKD	-9.35	0.234171	0.161419
		11220	SNORD49A	SNORD49A	-9	9.22109e-10	0.0284719		11623	TMEM189-UBE2V1	TMEM189-UBE2V1	-9.35	0.381413	0.161419
		11221	TNS4	TNS4	-9	5.6337e-09	0.0284719		11624	TMEM40	TMEM40	-9.35	0.539478	0.161419
		11222	RPTOR	RPTOR	-9	0.636447	0.0284719		11625	ADAMTS6	ADAMTS6	-9.35	0.670365	0.161419
		11223	ABCA7	ABCA7	-9	0.186938	0.0284719		11626	HLA-DRA_loc5	HLA-DRA	-9.35	6.30816e-09	0.161419
		11224	DOT1L	DOT1L	-9	0.23041	0.0284719		11627	RWDD2A	RWDD2A	-9.35	0.736937	0.161419
		11225	BMPR2	BMPR2	-9	0.641327	0.0284719		11628	r_L1MA8	r_L1MA8	-9.35	0.23034	0.161419
		11226	ERC2	ERC2	-9	0.446888	0.0284719		11629	ANKRD22	ANKRD22	-9.3	0.440363	0.161419
		11227	CHSY3	CHSY3	-9	2.21809e-09	0.0284719		11630	PYROXD2	PYROXD2	-9.3	8.05098e-10	0.161419
		11228	EEF1E1	EEF1E1	-9	0.634511	0.0284719		11631	SFR1	SFR1	-9.3	0.847042	0.161419
		11229	HIST1H3D	HIST1H3D	-9	0.625601	0.0284719		11632	CTSF	CTSF	-9.3	0.107258	0.161419
		11230	MSH5-SAPCD1_loc5	MSH5-SAPCD1	-9	0.377099	0.0284719		11633	REM2	REM2	-9.3	0.479352	0.161419
		11231	KIAA1919	KIAA1919	-9	0.658373	0.0284719		11634	HEXA	HEXA	-9.3	0.773681	0.161419
		11232	CHST12	CHST12	-9	0.652802	0.0284719		11635	DNASE1L2	DNASE1L2	-9.3	6.96688e-10	0.161419
		11233	ZCWPW1	ZCWPW1	-9	6.94964e-10	0.0284719		11636	NOG	NOG	-9.3	0.509932	0.161419
		11234	CNTNAP2	CNTNAP2	-9	0.595692	0.0284719		11637	ZNF844	ZNF844	-9.3	6.30816e-09	0.161419
		11235	DNAJC25	DNAJC25	-9	0.509604	0.0284719		11638	LOC284412	LOC284412	-9.3	0.727318	0.161419
		11236	YY2	YY2	-9	0.381187	0.0284719		11639	JAG1	JAG1	-9.3	0.829572	0.161419
		11237	PPP2R3B_loc2	PPP2R3B	-9	5.22766e-09	0.0284719		11640	ITCH	ITCH	-9.3	0.682116	0.161419
		11238	r_L1PA13	r_L1PA13	-9	0.678158	0.0284719		11641	HPGD	HPGD	-9.3	0.809187	0.161419
		11239	TRMT1L	TRMT1L	-8.95	0.796834	0.0284719		11642	PPP1R11_loc1	PPP1R11	-9.3	0.64341	0.161419
		11240	LOC283070	LOC283070	-8.95	0.713494	0.0284719		11643	C4A_loc2	C4A	-9.3	1.75535e-09	0.161419
		11241	HOXC6	HOXC6	-8.95	0.409267	0.0284719		11644	LOC349196_loc1	LOC349196	-9.3	0.217521	0.161419
		11242	IFT81	IFT81	-8.95	0.74339	0.0284719		11645	C9orf64	C9orf64	-9.3	0.761937	0.161419
		11243	LOC400084	LOC400084	-8.95	4.03833e-09	0.0284719		11646	C1orf88	C1orf88	-9.25	0.0352552	0.161419
		11244	PDCD7	PDCD7	-8.95	0.874521	0.0284719		11647	PRR5L	PRR5L	-9.25	1.34379e-09	0.161419
		11245	FAM96B	FAM96B	-8.95	0.817697	0.0284719		11648	ANKRD13D	ANKRD13D	-9.25	0.140585	0.161419
		11246	C17orf61	C17orf61	-8.95	0.648326	0.0284719		11649	WDR72	WDR72	-9.25	5.68753e-09	0.161419
		11247	HS3ST3A1	HS3ST3A1	-8.95	0.487234	0.0284719		11650	MNS1	MNS1	-9.25	0.715344	0.161419
		11248	STAT5B	STAT5B	-8.95	0.827861	0.0284719		11651	CACNB1	CACNB1	-9.25	0.0440595	0.161419
		11249	FSD1	FSD1	-8.95	0.535985	0.0284719		11652	SPATA20	SPATA20	-9.25	0.544531	0.161419
		11250	AKT2	AKT2	-8.95	0.844665	0.0284719		11653	GPRC5C	GPRC5C	-9.25	0.510951	0.161419
		11251	KIF3C	KIF3C	-8.95	0.616093	0.0284719		11654	ZNF792	ZNF792	-9.25	0.540717	0.161419
		11252	HNRPLL	HNRPLL	-8.95	0.801077	0.0284719		11655	ARHGAP35	ARHGAP35	-9.25	0.579308	0.161419
		11253	CERS6	CERS6	-8.95	0.837798	0.0284719		11656	KIF5C	KIF5C	-9.25	0.459272	0.161419
		11254	LOC100506241	LOC100506241	-8.95	0.432995	0.0284719		11657	PIGU	PIGU	-9.25	0.605945	0.161419
		11255	TOP2B	TOP2B	-8.95	0.832689	0.0284719		11658	WFDC8	WFDC8	-9.25	0.173903	0.161419
		11256	HAND2	HAND2	-8.95	0.341505	0.0284719		11659	FAM165B	FAM165B	-9.25	0.650667	0.161419
		11257	PTK2B	PTK2B	-8.95	0.329347	0.0284719		11660	B3GALNT1	B3GALNT1	-9.25	0.572114	0.161419
		11258	ATRX	ATRX	-8.95	0.792543	0.0284719		11661	FAM149A	FAM149A	-9.25	1.13129e-09	0.161419
		11259	FAM58A	FAM58A	-8.95	0.846209	0.0284719		11662	REEP2	REEP2	-9.25	0.491128	0.161419
		11260	r_tRNA-Lys-AAA	r_tRNA-Lys-AAA	-8.95	0.885932	0.0284719		11663	PGM3	PGM3	-9.25	0.701013	0.161419
		11261	BEND7	BEND7	-8.9	0.442885	0.0284719		11664	RNF146	RNF146	-9.25	0.739645	0.161419
		11262	FAM22D	FAM22D	-8.9	1.67211e-09	0.0284719		11665	IL20RA	IL20RA	-9.25	0.5671	0.161419
		11263	PIGQ	PIGQ	-8.9	0.601039	0.0284719		11666	ANGPT2	ANGPT2	-9.25	0.529124	0.161419
		11264	CSNK2A2	CSNK2A2	-8.9	0.511266	0.0284719		11667	r_MER68-int	r_MER68-int	-9.25	8.41088e-09	0.161419
		11265	PCTP	PCTP	-8.9	0.762008	0.0284719		11668	SNORD103B_loc1	SNORD103B	-9.2	0.260426	0.161419
		11266	IMPA2	IMPA2	-8.9	0.456359	0.0284719		11669	LOC401980	LOC401980	-9.2	1.77981e-09	0.161419
		11267	ZNF320	ZNF320	-8.9	0.487341	0.0284719		11670	LOC100133308	LOC100133308	-9.2	7.72322e-09	0.161419
		11268	OR7E91P	OR7E91P	-8.9	1.15813e-08	0.0284719		11671	IFIT2	IFIT2	-9.2	0.109629	0.161419
		11269	TTC30B	TTC30B	-8.9	0.597528	0.0284719		11672	ZNF605	ZNF605	-9.2	0.851666	0.161419
		11270	SLC16A14	SLC16A14	-8.9	0.543822	0.0284719		11673	SPN	SPN	-9.2	0.702221	0.161419
		11271	CYP2D6	CYP2D6	-8.9	3.29949e-09	0.0284719		11674	LOC100131347	LOC100131347	-9.2	0.757004	0.161419
		11272	DHX36	DHX36	-8.9	0.746214	0.0284719		11675	36769	36769	-9.2	0.0841544	0.161419
		11273	KCNH2	KCNH2	-8.9	6.74319e-09	0.0284719		11676	CNN1	CNN1	-9.2	2.21261e-09	0.161419
		11274	PI4KB	PI4KB	-8.85	0.812453	0.0284719		11677	ZNF564	ZNF564	-9.2	0.527703	0.161419
		11275	DIP2C	DIP2C	-8.85	0.67348	0.0284719		11678	MEF2BNB-MEF2B	MEF2BNB-MEF2B	-9.2	0.78181	0.161419
		11276	CHKA	CHKA	-8.85	0.730058	0.0284719		11679	LOC728819	LOC728819	-9.2	0.494962	0.161419
		11277	TSPAN11	TSPAN11	-8.85	9.65648e-09	0.0284719		11680	CASP8	CASP8	-9.2	0.536958	0.161419
		11278	MRS2P2	MRS2P2	-8.85	0.327362	0.0284719		11681	RAMP1	RAMP1	-9.2	1.43539e-09	0.161419
		11279	FBXO34	FBXO34	-8.85	0.566851	0.0284719		11682	PIP5K1B	PIP5K1B	-9.2	0.109771	0.161419
		11280	EIF2AK4	EIF2AK4	-8.85	0.819805	0.0284719		11683	APBA1	APBA1	-9.2	0.0668901	0.161419
		11281	ZNF287	ZNF287	-8.85	0.589628	0.0284719		11684	GAB3	GAB3	-9.2	3.60466e-09	0.161419
		11282	MSX2P1	MSX2P1	-8.85	1.37202e-09	0.0284719		11685	NUF2	NUF2	-9.15	0.750362	0.161419
		11283	PPAP2C	PPAP2C	-8.85	0.394332	0.0284719		11686	PLXDC2	PLXDC2	-9.15	0.581236	0.161419
		11284	DUS3L	DUS3L	-8.85	0.855454	0.0284719		11687	RBM7	RBM7	-9.15	0.798676	0.161419
		11285	ZNF468	ZNF468	-8.85	0.636675	0.0284719		11688	C11orf63	C11orf63	-9.15	0.671672	0.161419
		11286	ZNF586	ZNF586	-8.85	0.597061	0.0284719		11689	ORMDL2	ORMDL2	-9.15	0.671305	0.161419
		11287	ATXN10	ATXN10	-8.85	0.934017	0.0284719		11690	MLKL	MLKL	-9.15	0.391174	0.161419
		11288	D4S234E	D4S234E	-8.85	0.603292	0.0284719		11691	FAM101B	FAM101B	-9.15	0.650883	0.161419
		11289	DKFZP686I15217	DKFZP686I15217	-8.85	0.478486	0.0284719		11692	MTRNR2L1	MTRNR2L1	-9.15	0.849794	0.161419
		11290	LOC441204	LOC441204	-8.85	6.15316e-09	0.0284719		11693	MLX	MLX	-9.15	0.809544	0.161419
		11291	LOC649395	LOC649395	-8.85	0.763952	0.0284719		11694	LOC100507567	LOC100507567	-9.15	0.273479	0.161419
		11292	GNB2	GNB2	-8.85	0.767784	0.0284719		11695	LOC728537	LOC728537	-9.15	1.20135e-08	0.161419
		11293	TMEM74	TMEM74	-8.85	0.332279	0.0284719		11696	PHOSPHO2-KLHL23	PHOSPHO2-KLHL23	-9.15	0.275632	0.161419
		11294	ZNF449	ZNF449	-8.85	0.65687	0.0284719		11697	SMARCAL1	SMARCAL1	-9.15	0.735738	0.161419
		11295	r_HY3	r_HY3	-8.85	0.51302	0.0284719		11698	RBBP9	RBBP9	-9.15	0.658141	0.161419
		11296	PAK1	PAK1	-8.8	0.756666	0.0284719		11699	GGTLC2	GGTLC2	-9.15	1.19357e-09	0.161419
		11297	JAG2	JAG2	-8.8	0.206843	0.0284719		11700	NPHP3-ACAD11	NPHP3-ACAD11	-9.15	0.452844	0.161419
		11298	WDR90	WDR90	-8.8	0.597635	0.0284719		11701	KLHL24	KLHL24	-9.15	0.518539	0.161419
		11299	PRDM7	PRDM7	-8.8	2.13477e-09	0.0284719		11702	MANBA	MANBA	-9.15	0.693724	0.161419
		11300	RAI1	RAI1	-8.8	0.741984	0.0284719		11703	HIST1H2BD	HIST1H2BD	-9.15	0.630208	0.161419
		11301	EPG5	EPG5	-8.8	0.708378	0.0284719		11704	DYNC1I1	DYNC1I1	-9.15	0.686197	0.161419
		11302	PIAS2	PIAS2	-8.8	0.646453	0.0284719		11705	NOS3	NOS3	-9.15	1.75224e-09	0.161419
		11303	ZNF781	ZNF781	-8.8	1.7103e-09	0.0284719		11706	LY6D	LY6D	-9.15	2.72281e-09	0.161419
		11304	FAM110C	FAM110C	-8.8	0.166104	0.0284719		11707	ADAMTS13	ADAMTS13	-9.15	0.0441666	0.161419
		11305	TMEM194B	TMEM194B	-8.8	0.58464	0.0284719		11708	MAOB	MAOB	-9.15	2.15248e-09	0.161419
		11306	PPM1L	PPM1L	-8.8	1.42168e-09	0.0284719		11709	LYST	LYST	-9.1	0.824086	0.161419
		11307	SRD5A1	SRD5A1	-8.8	0.624654	0.0284719		11710	PTPN20B_loc2	PTPN20B	-9.1	0.167348	0.161419
		11308	RANBP3L	RANBP3L	-8.8	2.62562e-09	0.0284719		11711	ACTR1A	ACTR1A	-9.1	0.707106	0.161419
		11309	ADRA1B	ADRA1B	-8.8	2.38617e-08	0.0284719		11712	UCP2	UCP2	-9.1	0.636779	0.161419
		11310	KCNK5	KCNK5	-8.8	2.51543e-09	0.0284719		11713	ATP7B	ATP7B	-9.1	0.488955	0.161419
		11311	AZGP1	AZGP1	-8.8	6.6184e-09	0.0284719		11714	CLK3	CLK3	-9.1	0.760769	0.161419
		11312	VPS13A	VPS13A	-8.8	0.745082	0.0284719		11715	SLX1A_loc2	SLX1A	-9.1	0.550244	0.161419
		11313	GALNT12	GALNT12	-8.8	0.410427	0.0284719		11716	SNORD71	SNORD71	-9.1	4.37996e-09	0.161419
		11314	SNORD103B_loc2	SNORD103B	-8.75	0.314978	0.0284719		11717	ZNF90	ZNF90	-9.1	1.85049e-09	0.161419
		11315	CYP4X1	CYP4X1	-8.75	0.637534	0.0284719		11718	GMCL1	GMCL1	-9.1	0.687576	0.161419
		11316	QSER1	QSER1	-8.75	0.68547	0.0284719		11719	USP40	USP40	-9.1	0.746332	0.161419
		11317	GDPD5	GDPD5	-8.75	0.284333	0.0284719		11720	ZMYND8	ZMYND8	-9.1	0.863809	0.161419
		11318	LAYN	LAYN	-8.75	0.330024	0.0284719		11721	RIMBP3B_loc1	RIMBP3B	-9.1	0.0864152	0.161419
		11319	ALDH2	ALDH2	-8.75	0.525087	0.0284719		11722	KBTBD12	KBTBD12	-9.1	0.213994	0.161419
		11320	CCDC122	CCDC122	-8.75	0.752994	0.0284719		11723	TIPARP-AS1	TIPARP-AS1	-9.1	0.589855	0.161419
		11321	MAP2K1	MAP2K1	-8.75	0.858147	0.0284719		11724	1/2-SBSRNA4	1/2-SBSRNA4	-9.1	0.569868	0.161419
		11322	MESP1	MESP1	-8.75	0.19278	0.0284719		11725	MANEA	MANEA	-9.1	0.6501	0.161419
		11323	ZNF583	ZNF583	-8.75	0.48286	0.0284719		11726	FAM66B	FAM66B	-9.1	0.150376	0.161419
		11324	EN1	EN1	-8.75	0.715419	0.0284719		11727	NOV	NOV	-9.1	0.420494	0.161419
		11325	IQCB1	IQCB1	-8.75	0.833745	0.0284719		11728	HAS2	HAS2	-9.1	0.61463	0.161419
		11326	WHSC2	WHSC2	-8.75	0.6909	0.0284719		11729	COL4A6	COL4A6	-9.1	0.780668	0.161419
		11327	POLN	POLN	-8.75	0.122712	0.0284719		11730	CAMK2N1	CAMK2N1	-9.05	0.62657	0.161419
		11328	ANKRD33B	ANKRD33B	-8.75	0.711675	0.0284719		11731	MTRNR2L7	MTRNR2L7	-9.05	1.02577e-08	0.161419
		11329	PAM	PAM	-8.75	0.797715	0.0284719		11732	PRCP	PRCP	-9.05	0.819494	0.161419
		11330	FNDC1	FNDC1	-8.75	2.5238e-09	0.0284719		11733	ZNF229	ZNF229	-9.05	0.48808	0.161419
		11331	WTAP	WTAP	-8.75	0.829971	0.0284719		11734	ALS2	ALS2	-9.05	0.875427	0.161419
		11332	DOCK4	DOCK4	-8.75	0.636073	0.0284719		11735	SOX18	SOX18	-9.05	1.26163e-08	0.161419
		11333	CSGALNACT1	CSGALNACT1	-8.75	1.05517e-08	0.0284719		11736	FAM127B	FAM127B	-9.05	0.401324	0.161419
		11334	C8orf51	C8orf51	-8.75	1.25009e-08	0.0284719		11737	r_MER34B-int	r_MER34B-int	-9.05	1.80534e-09	0.161419
		11335	r_MER126	r_MER126	-8.75	3.51725e-09	0.0284719		11738	TRNAU1AP	TRNAU1AP	-9	0.778851	0.161419
		11336	LEPROT	LEPROT	-8.7	0.68894	0.0284719		11739	RIMS3	RIMS3	-9	0.602592	0.161419
		11337	MPP7	MPP7	-8.7	0.422653	0.0284719		11740	HYI	HYI	-9	0.384694	0.161419
		11338	CERS5	CERS5	-8.7	0.869839	0.0284719		11741	SLC44A3	SLC44A3	-9	0.162627	0.161419
		11339	OCEL1	OCEL1	-8.7	0.461043	0.0284719		11742	LOC440600	LOC440600	-9	0.653463	0.161419
		11340	SOCS5	SOCS5	-8.7	0.646595	0.0284719		11743	SVIP	SVIP	-9	0.815603	0.161419
		11341	RNF215	RNF215	-8.7	0.0388599	0.0284719		11744	PTS	PTS	-9	0.819645	0.161419
		11342	PPP1R2	PPP1R2	-8.7	0.68875	0.0284719		11745	DSTNP2	DSTNP2	-9	0.522169	0.161419
		11343	PCDH7	PCDH7	-8.7	0.809498	0.0284719		11746	SPG20OS	SPG20OS	-9	5.08963e-09	0.161419
		11344	YTHDC1_loc1	YTHDC1	-8.7	0.700514	0.0284719		11747	NHLRC3	NHLRC3	-9	0.744516	0.161419
		11345	CYP2U1	CYP2U1	-8.7	0.637973	0.0284719		11748	RCBTB1	RCBTB1	-9	0.714953	0.161419
		11346	MSX2	MSX2	-8.7	0.616122	0.0284719		11749	ZNF688	ZNF688	-9	0.0730179	0.161419
		11347	ATPAF1	ATPAF1	-8.65	0.79944	0.0284719		11750	MT1F	MT1F	-9	0.576804	0.161419
		11348	KIAA0494	KIAA0494	-8.65	0.901139	0.0284719		11751	SPAG7	SPAG7	-9	0.77453	0.161419
		11349	ADRB1	ADRB1	-8.65	4.37604e-09	0.0284719		11752	FAM18B2-CDRT4	FAM18B2-CDRT4	-9	0.432644	0.161419
		11350	PRMT3	PRMT3	-8.65	0.833876	0.0284719		11753	CHMP1B	CHMP1B	-9	0.812851	0.161419
		11351	C11orf9	C11orf9	-8.65	3.89992e-09	0.0284719		11754	PLEKHF1	PLEKHF1	-9	0.22681	0.161419
		11352	LOC400043	LOC400043	-8.65	0.731842	0.0284719		11755	LOC400958	LOC400958	-9	0.735297	0.161419
		11353	GIT2	GIT2	-8.65	0.705874	0.0284719		11756	CAPG	CAPG	-9	0.517545	0.161419
		11354	TMOD2	TMOD2	-8.65	0.829888	0.0284719		11757	C2orf77	C2orf77	-9	0.642474	0.161419
		11355	ZKSCAN2	ZKSCAN2	-8.65	0.543831	0.0284719		11758	ERGIC3	ERGIC3	-9	0.892802	0.161419
		11356	SLC9A5	SLC9A5	-8.65	1.03317e-09	0.0284719		11759	SEC24B	SEC24B	-9	0.587734	0.161419
		11357	NFAT5	NFAT5	-8.65	0.780157	0.0284719		11760	TEAD3	TEAD3	-9	0.536569	0.161419
		11358	SCARNA17	SCARNA17	-8.65	0.173925	0.0284719		11761	CGA	CGA	-9	0.640682	0.161419
		11359	PRADC1	PRADC1	-8.65	0.59585	0.0284719		11762	GPR126	GPR126	-9	0.415404	0.161419
		11360	ANKRD36BP2	ANKRD36BP2	-8.65	0.458028	0.0284719		11763	EXOC4	EXOC4	-9	0.688482	0.161419
		11361	ANKRD23	ANKRD23	-8.65	1.40514e-09	0.0284719		11764	CHMP5	CHMP5	-9	0.748987	0.161419
		11362	SLC23A2	SLC23A2	-8.65	0.682934	0.0284719		11765	FGD3	FGD3	-9	4.05615e-09	0.161419
		11363	H1FX	H1FX	-8.65	0.799769	0.0284719		11766	C9orf102	C9orf102	-9	0.341621	0.161419
		11364	TRIM23	TRIM23	-8.65	0.719327	0.0284719		11767	RBM18	RBM18	-9	0.859019	0.161419
		11365	PNRC1	PNRC1	-8.65	0.890893	0.0284719		11768	GABRE	GABRE	-9	0.138782	0.161419
		11366	ACER2	ACER2	-8.65	3.09321e-09	0.0284719		11769	DENND2C	DENND2C	-8.95	0.464874	0.161419
		11367	PTPN14	PTPN14	-8.6	0.750086	0.0284719		11770	S100A16	S100A16	-8.95	0.500757	0.161419
		11368	NUP133	NUP133	-8.6	0.826464	0.0284719		11771	SNORA57	SNORA57	-8.95	2.10093e-09	0.161419
		11369	CHML	CHML	-8.6	0.76043	0.0284719		11772	GPR137C	GPR137C	-8.95	0.474893	0.161419
		11370	SOCS2	SOCS2	-8.6	0.427582	0.0284719		11773	CLUAP1	CLUAP1	-8.95	0.841483	0.161419
		11371	ZNF770	ZNF770	-8.6	0.850618	0.0284719		11774	ABCC6P1	ABCC6P1	-8.95	0.156448	0.161419
		11372	DNM1P41	DNM1P41	-8.6	5.96542e-09	0.0284719		11775	CDH1	CDH1	-8.95	0.395384	0.161419
		11373	NOMO1	NOMO1	-8.6	0.806886	0.0284719		11776	DLG4	DLG4	-8.95	5.62183e-09	0.161419
		11374	SMG1	SMG1	-8.6	0.728398	0.0284719		11777	LBX2	LBX2	-8.95	9.28002e-09	0.161419
		11375	CMTM3	CMTM3	-8.6	0.738309	0.0284719		11778	LOC254128	LOC254128	-8.95	0.722149	0.161419
		11376	PRKAR1A	PRKAR1A	-8.6	0.89666	0.0284719		11779	NMI	NMI	-8.95	0.71504	0.161419
		11377	ATP6V1B1	ATP6V1B1	-8.6	5.96542e-09	0.0284719		11780	CRNKL1	CRNKL1	-8.95	0.793882	0.161419
		11378	ZNF197	ZNF197	-8.6	0.619289	0.0284719		11781	LINC00314	LINC00314	-8.95	2.40578e-09	0.161419
		11379	NPNT	NPNT	-8.6	0.739881	0.0284719		11782	FBXW4P1	FBXW4P1	-8.95	0.312011	0.161419
		11380	ISL1	ISL1	-8.6	0.845585	0.0284719		11783	NICN1	NICN1	-8.95	0.631751	0.161419
		11381	SERPINB9	SERPINB9	-8.6	0.575278	0.0284719		11784	SYT14L	SYT14L	-8.95	1.44366e-09	0.161419
		11382	AUH	AUH	-8.6	0.469737	0.0284719		11785	IL8	IL8	-8.95	3.47217e-09	0.161419
		11383	IPPK	IPPK	-8.6	0.625197	0.0284719		11786	PSMB9_loc4	PSMB9	-8.95	0.0595788	0.161419
		11384	NOXA1	NOXA1	-8.6	5.96542e-09	0.0284719		11787	STAU2	STAU2	-8.95	0.744052	0.161419
		11385	RNF128	RNF128	-8.6	0.51329	0.0284719		11788	ERAS	ERAS	-8.95	2.52326e-08	0.161419
		11386	r_L1MA6	r_L1MA6	-8.6	6.25468e-09	0.0284719		11789	r_Plat_L3	r_Plat_L3	-8.95	0.357723	0.161419
		11387	FAM76A	FAM76A	-8.55	0.692099	0.0284719		11790	r_HERVIP10F-int	r_HERVIP10F-int	-8.95	3.74043e-09	0.161419
		11388	PPIAL4F_loc2	PPIAL4F	-8.55	0.186053	0.0284719		11791	RALGPS2	RALGPS2	-8.9	0.67	0.161419
		11389	MEIG1	MEIG1	-8.55	1.41382e-09	0.0284719		11792	IRF7	IRF7	-8.9	0.183995	0.161419
		11390	FAM53B	FAM53B	-8.55	0.542024	0.0284719		11793	LEPREL2	LEPREL2	-8.9	0.55453	0.161419
		11391	TMEM117	TMEM117	-8.55	0.67158	0.0284719		11794	WDR24	WDR24	-8.9	0.337937	0.161419
		11392	CORO1A	CORO1A	-8.55	0.52141	0.0284719		11795	ERBB2	ERBB2	-8.9	0.61837	0.161419
		11393	WDR59	WDR59	-8.55	0.459209	0.0284719		11796	STON1	STON1	-8.9	0.758065	0.161419
		11394	C17orf100	C17orf100	-8.55	0.666013	0.0284719		11797	PCYOX1	PCYOX1	-8.9	0.747496	0.161419
		11395	RAB31	RAB31	-8.55	0.867622	0.0284719		11798	ACTR1B	ACTR1B	-8.9	0.641797	0.161419
		11396	LOC375190	LOC375190	-8.55	0.542753	0.0284719		11799	RAPGEF4	RAPGEF4	-8.9	0.494526	0.161419
		11397	FEZ2	FEZ2	-8.55	0.669898	0.0284719		11800	EYA2	EYA2	-8.9	0.582747	0.161419
		11398	TMEM178	TMEM178	-8.55	2.4583e-09	0.0284719		11801	TXNRD3NB	TXNRD3NB	-8.9	0.497151	0.161419
		11399	FER1L5	FER1L5	-8.55	1.29999e-09	0.0284719		11802	LOC100505678	LOC100505678	-8.9	1.61013e-09	0.161419
		11400	SCARNA5	SCARNA5	-8.55	0.40349	0.0284719		11803	HIST1H4A	HIST1H4A	-8.9	0.480893	0.161419
		11401	DALRD3	DALRD3	-8.55	0.61397	0.0284719		11804	RAB19	RAB19	-8.9	4.20544e-09	0.161419
		11402	CAMKV	CAMKV	-8.55	2.26426e-09	0.0284719		11805	BAALC	BAALC	-8.9	1.18423e-09	0.161419
		11403	SLBP	SLBP	-8.55	0.759861	0.0284719		11806	HDHD1	HDHD1	-8.9	1.00368e-09	0.161419
		11404	GEMIN5	GEMIN5	-8.55	0.789444	0.0284719		11807	CROCCP2	CROCCP2	-8.85	0.654115	0.161419
		11405	RNF130	RNF130	-8.55	0.660577	0.0284719		11808	BSDC1	BSDC1	-8.85	0.692667	0.161419
		11406	TCTE3	TCTE3	-8.55	0.228129	0.0284719		11809	KIF2C	KIF2C	-8.85	0.829139	0.161419
		11407	KLHL7	KLHL7	-8.55	0.731006	0.0284719		11810	ZSWIM5	ZSWIM5	-8.85	0.278041	0.161419
		11408	EZH2	EZH2	-8.55	0.755543	0.0284719		11811	LCE2C	LCE2C	-8.85	8.41088e-09	0.161419
		11409	C9orf40	C9orf40	-8.55	0.708031	0.0284719		11812	PHYHIPL	PHYHIPL	-8.85	7.03117e-09	0.161419
		11410	SPACA5_loc1	SPACA5	-8.55	2.07213e-08	0.0284719		11813	RNF121	RNF121	-8.85	0.863799	0.161419
		11411	AR	AR	-8.55	0.220516	0.0284719		11814	WDR66	WDR66	-8.85	3.56975e-09	0.161419
		11412	PLCXD1_loc2	PLCXD1	-8.55	0.607083	0.0284719		11815	PLCB2	PLCB2	-8.85	2.78653e-09	0.161419
		11413	r_LTR15	r_LTR15	-8.55	0.508702	0.0284719		11816	ZNF225	ZNF225	-8.85	0.646303	0.161419
		11414	SMAP2	SMAP2	-8.5	0.600258	0.0284719		11817	NR1H2	NR1H2	-8.85	0.657981	0.161419
		11415	RRAS2	RRAS2	-8.5	0.728143	0.0284719		11818	PCBP1-AS1	PCBP1-AS1	-8.85	0.509852	0.161419
		11416	SOX6	SOX6	-8.5	0.404523	0.0284719		11819	C20orf26	C20orf26	-8.85	1.60108e-09	0.161419
		11417	LOC400027	LOC400027	-8.5	0.605741	0.0284719		11820	DIDO1	DIDO1	-8.85	0.860626	0.161419
		11418	TSPAN3	TSPAN3	-8.5	0.799463	0.0284719		11821	JAM2	JAM2	-8.85	2.07607e-09	0.161419
		11419	ZNF710	ZNF710	-8.5	0.252324	0.0284719		11822	MFI2-AS1	MFI2-AS1	-8.85	1.90448e-09	0.161419
		11420	IDH2	IDH2	-8.5	0.510893	0.0284719		11823	C5orf54	C5orf54	-8.85	0.643902	0.161419
		11421	ZNF688	ZNF688	-8.5	0.0650766	0.0284719		11824	TJAP1	TJAP1	-8.85	0.659977	0.161419
		11422	ZFP90	ZFP90	-8.5	0.483552	0.0284719		11825	NT5E	NT5E	-8.85	0.117913	0.161419
		11423	DNMT3A	DNMT3A	-8.5	0.309439	0.0284719		11826	HSDL2	HSDL2	-8.85	0.75099	0.161419
		11424	ZFP42	ZFP42	-8.5	0.441372	0.0284719		11827	FAM129B	FAM129B	-8.85	0.541818	0.161419
		11425	CANX	CANX	-8.5	0.855296	0.0284719		11828	r_(CGTG)n	r_(CGTG)n	-8.85	3.60466e-09	0.161419
		11426	FOXC1	FOXC1	-8.5	0.760874	0.0284719		11829	PPAP2B	PPAP2B	-8.8	0.674923	0.161419
		11427	AKIRIN2	AKIRIN2	-8.5	0.715255	0.0284719		11830	CSF1	CSF1	-8.8	0.37305	0.161419
		11428	MAN1A1	MAN1A1	-8.5	0.82143	0.0284719		11831	ARL8A	ARL8A	-8.8	0.682338	0.161419
		11429	MTRF1L	MTRF1L	-8.5	0.674472	0.0284719		11832	NEK2	NEK2	-8.8	0.75101	0.161419
		11430	MNX1	MNX1	-8.5	0.374456	0.0284719		11833	CDC42BPG	CDC42BPG	-8.8	1.36327e-09	0.161419
		11431	ANKRD18A	ANKRD18A	-8.5	0.70141	0.0284719		11834	GPR12	GPR12	-8.8	0.403612	0.161419
		11432	FAM108B1	FAM108B1	-8.5	0.76287	0.0284719		11835	TNFAIP2	TNFAIP2	-8.8	4.97837e-09	0.161419
		11433	FAM129B	FAM129B	-8.5	0.530798	0.0284719		11836	FRMD5	FRMD5	-8.8	0.453415	0.161419
		11434	ZCCHC18	ZCCHC18	-8.5	0.430072	0.0284719		11837	MMP2	MMP2	-8.8	3.08884e-09	0.161419
		11435	PLEKHA1	PLEKHA1	-8.45	0.70927	0.0284719		11838	DNAJC27-AS1	DNAJC27-AS1	-8.8	0.590109	0.161419
		11436	HIF1A-AS2	HIF1A-AS2	-8.45	1.9313e-08	0.0284719		11839	SLC25A1	SLC25A1	-8.8	0.57328	0.161419
		11437	VPS33B	VPS33B	-8.45	0.742462	0.0284719		11840	CFI	CFI	-8.8	2.31663e-09	0.161419
		11438	ZNF821	ZNF821	-8.45	0.328936	0.0284719		11841	NEURL1B	NEURL1B	-8.8	0.361833	0.161419
		11439	NT5C3L	NT5C3L	-8.45	0.869497	0.0284719		11842	EPHA7	EPHA7	-8.8	0.810431	0.161419
		11440	C19orf25	C19orf25	-8.45	0.456566	0.0284719		11843	ABCB8	ABCB8	-8.8	0.715736	0.161419
		11441	ZNF20	ZNF20	-8.45	0.6258	0.0284719		11844	C9orf69	C9orf69	-8.8	0.551967	0.161419
		11442	ZC3H6	ZC3H6	-8.45	0.440412	0.0284719		11845	PLEKHG5	PLEKHG5	-8.75	2.47767e-09	0.161419
		11443	ZNF860	ZNF860	-8.45	0.364071	0.0284719		11846	NAV1	NAV1	-8.75	0.600608	0.161419
		11444	STX18	STX18	-8.45	0.37922	0.0284719		11847	CXCL12	CXCL12	-8.75	0.0647423	0.161419
		11445	MBLAC2	MBLAC2	-8.45	0.811243	0.0284719		11848	CCDC153	CCDC153	-8.75	0.224094	0.161419
		11446	PTK7	PTK7	-8.45	0.545537	0.0284719		11849	SLC2A14	SLC2A14	-8.75	0.150732	0.161419
		11447	CAMK2B	CAMK2B	-8.45	0.123441	0.0284719		11850	CACNB3	CACNB3	-8.75	0.669761	0.161419
		11448	PLEKHF2	PLEKHF2	-8.45	0.674659	0.0284719		11851	LYZ	LYZ	-8.75	0.620952	0.161419
		11449	ANKRD20A4	ANKRD20A4	-8.45	0.434568	0.0284719		11852	HERC2P7	HERC2P7	-8.75	0.255279	0.161419
		11450	KLHL15	KLHL15	-8.45	0.819742	0.0284719		11853	C15orf42	C15orf42	-8.75	0.821113	0.161419
		11451	r_MER21C	r_MER21C	-8.45	0.379589	0.0284719		11854	CWC25	CWC25	-8.75	0.798416	0.161419
		11452	r_L1MC1	r_L1MC1	-8.45	0.547665	0.0284719		11855	CCDC56	CCDC56	-8.75	0.827855	0.161419
		11453	CLIC4	CLIC4	-8.4	0.734918	0.0284719		11856	APCDD1	APCDD1	-8.75	0.407734	0.161419
		11454	EIF4EBP2	EIF4EBP2	-8.4	0.896911	0.0284719		11857	UBL5	UBL5	-8.75	0.876659	0.161419
		11455	TIAL1	TIAL1	-8.4	0.731422	0.0284719		11858	ZNF136	ZNF136	-8.75	0.670903	0.161419
		11456	NSMCE4A	NSMCE4A	-8.4	0.699929	0.0284719		11859	ZNF260	ZNF260	-8.75	0.751187	0.161419
		11457	SLC29A2	SLC29A2	-8.4	0.468008	0.0284719		11860	ZNF527	ZNF527	-8.75	0.575171	0.161419
		11458	TMEM5	TMEM5	-8.4	0.558028	0.0284719		11861	PIH1D1	PIH1D1	-8.75	0.803326	0.161419
		11459	SRSF9	SRSF9	-8.4	0.924369	0.0284719		11862	COL4A4	COL4A4	-8.75	0.598227	0.161419
		11460	DYNC1LI2	DYNC1LI2	-8.4	0.755216	0.0284719		11863	PLK1S1	PLK1S1	-8.75	0.558843	0.161419
		11461	ZFPM1	ZFPM1	-8.4	3.36143e-09	0.0284719		11864	IFT52	IFT52	-8.75	0.697061	0.161419
		11462	CPNE7	CPNE7	-8.4	1.15813e-08	0.0284719		11865	IL17RA	IL17RA	-8.75	0.780369	0.161419
		11463	SLC9A4	SLC9A4	-8.4	0.194048	0.0284719		11866	ABCA11P	ABCA11P	-8.75	0.772475	0.161419
		11464	GPD1L	GPD1L	-8.4	0.87014	0.0284719		11867	HIST1H3A	HIST1H3A	-8.75	0.698024	0.161419
		11465	BRPF3	BRPF3	-8.4	0.784581	0.0284719		11868	CTSB	CTSB	-8.75	0.78815	0.161419
		11466	C6orf97	C6orf97	-8.4	0.212786	0.0284719		11869	SLC31A2	SLC31A2	-8.75	0.521665	0.161419
		11467	NOD1	NOD1	-8.4	0.218369	0.0284719		11870	SSNA1	SSNA1	-8.75	0.715469	0.161419
		11468	SEMA3A	SEMA3A	-8.4	0.57977	0.0284719		11871	LOC100287765	LOC100287765	-8.75	0.566974	0.161419
		11469	TP53TG1	TP53TG1	-8.4	0.651644	0.0284719		11872	TMCO4	TMCO4	-8.7	0.141717	0.161419
		11470	TNKS	TNKS	-8.4	0.703286	0.0284719		11873	PTPN20A_loc1	PTPN20A	-8.7	0.109724	0.161419
		11471	WASH1	WASH1	-8.4	0.401468	0.0284719		11874	APPL2	APPL2	-8.7	0.620371	0.161419
		11472	FREM1	FREM1	-8.4	2.36229e-09	0.0284719		11875	PHF11	PHF11	-8.7	0.380198	0.161419
		11473	UBE2R2	UBE2R2	-8.4	0.766594	0.0284719		11876	PYGO1	PYGO1	-8.7	2.38714e-09	0.161419
		11474	PIP5K1B	PIP5K1B	-8.4	0.167549	0.0284719		11877	ABCA5	ABCA5	-8.7	0.704247	0.161419
		11475	POMT1	POMT1	-8.4	0.681636	0.0284719		11878	TMEM105	TMEM105	-8.7	0.308619	0.161419
		11476	r_MER58C	r_MER58C	-8.4	0.149733	0.0284719		11879	HMG20B	HMG20B	-8.7	0.633784	0.161419
		11477	ZC3H11A	ZC3H11A	-8.35	0.824325	0.0284719		11880	SNORD110	SNORD110	-8.7	1.49211e-09	0.161419
		11478	CAMK2G	CAMK2G	-8.35	0.778021	0.0284719		11881	PLXND1	PLXND1	-8.7	0.0937212	0.161419
		11479	RDH16	RDH16	-8.35	2.62562e-08	0.0284719		11882	FSTL4	FSTL4	-8.7	0.0568323	0.161419
		11480	FICD	FICD	-8.35	0.492956	0.0284719		11883	C5orf4	C5orf4	-8.7	0.296691	0.161419
		11481	HAUS5	HAUS5	-8.35	0.805984	0.0284719		11884	TBC1D22B	TBC1D22B	-8.7	0.622545	0.161419
		11482	GCC2	GCC2	-8.35	0.801638	0.0284719		11885	STL	STL	-8.7	0.040002	0.161419
		11483	PKIG	PKIG	-8.35	0.735202	0.0284719		11886	POLR2J3	POLR2J3	-8.7	0.741384	0.161419
		11484	PRDM8	PRDM8	-8.35	0.319421	0.0284719		11887	PGM5	PGM5	-8.7	1.35454e-09	0.161419
		11485	PSMB9_loc4	PSMB9	-8.35	0.168218	0.0284719		11888	CNTRL	CNTRL	-8.7	0.584291	0.161419
		11486	TSPAN13	TSPAN13	-8.35	0.718114	0.0284719		11889	DNASE1L1	DNASE1L1	-8.7	0.631472	0.161419
		11487	r_SVA_A	r_SVA_A	-8.35	0.175343	0.0284719		11890	r_(GAGTG)n	r_(GAGTG)n	-8.7	4.58628e-09	0.161419
		11488	SPAG6	SPAG6	-8.3	0.570579	0.0284719		11891	SLC26A10	SLC26A10	-8.65	0.0804935	0.161419
		11489	RASSF4	RASSF4	-8.3	0.771229	0.0284719		11892	CTAGE11P	CTAGE11P	-8.65	5.73286e-09	0.161419
		11490	RPS6KB2	RPS6KB2	-8.3	0.632126	0.0284719		11893	MIER2	MIER2	-8.65	0.682176	0.161419
		11491	ZC3H12C	ZC3H12C	-8.3	0.685522	0.0284719		11894	PLEKHG2	PLEKHG2	-8.65	0.702191	0.161419
		11492	RHOF	RHOF	-8.3	0.262887	0.0284719		11895	MAPRE3	MAPRE3	-8.65	0.50743	0.161419
		11493	PRKCH	PRKCH	-8.3	0.539864	0.0284719		11896	CD302	CD302	-8.65	0.591356	0.161419
		11494	CRYM	CRYM	-8.3	4.37604e-09	0.0284719		11897	APOL2	APOL2	-8.65	0.570992	0.161419
		11495	HMSD	HMSD	-8.3	0.759769	0.0284719		11898	POC1A	POC1A	-8.65	0.796639	0.161419
		11496	GTPBP3	GTPBP3	-8.3	0.616196	0.0284719		11899	FAM172BP	FAM172BP	-8.65	1.12437e-08	0.161419
		11497	CA11	CA11	-8.3	0.617388	0.0284719		11900	SPTSSB	SPTSSB	-8.65	3.04875e-09	0.161419
		11498	ARAP2	ARAP2	-8.3	0.34472	0.0284719		11901	TPRG1	TPRG1	-8.65	2.52326e-08	0.161419
		11499	FBXL17	FBXL17	-8.3	0.629246	0.0284719		11902	KIAA1530	KIAA1530	-8.65	0.787397	0.161419
		11500	WIPF3	WIPF3	-8.3	0.663067	0.0284719		11903	BTN2A1	BTN2A1	-8.65	0.682205	0.161419
		11501	SLC12A9	SLC12A9	-8.3	0.174427	0.0284719		11904	FOXP4	FOXP4	-8.65	0.373159	0.161419
		11502	AGAP3	AGAP3	-8.3	0.819568	0.0284719		11905	CD164	CD164	-8.65	0.794306	0.161419
		11503	ERI1	ERI1	-8.3	0.824441	0.0284719		11906	LOC100216546	LOC100216546	-8.65	0.598063	0.161419
		11504	FAM167A	FAM167A	-8.3	6.9071e-09	0.0284719		11907	DNAJC25-GNG10	DNAJC25-GNG10	-8.65	0.0836758	0.161419
		11505	ASPN	ASPN	-8.3	0.720336	0.0284719		11908	SPACA5_loc1	SPACA5	-8.65	1.99135e-08	0.161419
		11506	LANCL3	LANCL3	-8.3	1	0.0284719		11909	PLS3	PLS3	-8.65	0.822321	0.161419
		11507	MAOB	MAOB	-8.3	2.2398e-09	0.0284719		11910	RAB33A	RAB33A	-8.65	6.76026e-09	0.161419
		11508	r_MLT1F	r_MLT1F	-8.3	3.3092e-09	0.0284719		11911	RAB3B	RAB3B	-8.6	0.675359	0.161419
		11509	r_LTR2	r_LTR2	-8.3	0.233566	0.0284719		11912	CD1D	CD1D	-8.6	0.183584	0.161419
		11510	MPL	MPL	-8.25	0.188566	0.0284719		11913	ACOT4	ACOT4	-8.6	1.99135e-08	0.161419
		11511	TEDDM1	TEDDM1	-8.25	6.94905e-09	0.0284719		11914	LOC81691	LOC81691	-8.6	0.806642	0.161419
		11512	DHTKD1	DHTKD1	-8.25	0.693116	0.0284719		11915	ELMOD3	ELMOD3	-8.6	0.74869	0.161419
		11513	WAC	WAC	-8.25	0.817413	0.0284719		11916	HOXD8	HOXD8	-8.6	0.775153	0.161419
		11514	NRG3	NRG3	-8.25	0.565651	0.0284719		11917	ENTPD3-AS1	ENTPD3-AS1	-8.6	0.654614	0.161419
		11515	C11orf75	C11orf75	-8.25	0.186637	0.0284719		11918	C8orf45	C8orf45	-8.6	0.170178	0.161419
		11516	CDX2	CDX2	-8.25	0.087507	0.0284719		11919	TRPM6	TRPM6	-8.6	0.113737	0.161419
		11517	PCDH9	PCDH9	-8.25	0.762651	0.0284719		11920	LOC441461	LOC441461	-8.6	0.236032	0.161419
		11518	GAN	GAN	-8.25	0.329759	0.0284719		11921	SPAG17	SPAG17	-8.55	3.12732e-09	0.161419
		11519	PGAP3	PGAP3	-8.25	0.58747	0.0284719		11922	HIST2H2BC	HIST2H2BC	-8.55	0.0907569	0.161419
		11520	SPPL2B	SPPL2B	-8.25	0.611543	0.0284719		11923	PTPRVP	PTPRVP	-8.55	9.28002e-09	0.161419
		11521	C19orf29	C19orf29	-8.25	0.455456	0.0284719		11924	EXPH5	EXPH5	-8.55	0.636256	0.161419
		11522	CRB3	CRB3	-8.25	1.03606e-08	0.0284719		11925	NFATC1	NFATC1	-8.55	0.454691	0.161419
		11523	FIZ1	FIZ1	-8.25	0.410052	0.0284719		11926	ZNF791	ZNF791	-8.55	0.767149	0.161419
		11524	GCFC2	GCFC2	-8.25	0.728421	0.0284719		11927	ZNF175	ZNF175	-8.55	0.686277	0.161419
		11525	ANKRD36B	ANKRD36B	-8.25	0.885673	0.0284719		11928	CCDC104	CCDC104	-8.55	0.81237	0.161419
		11526	KLHL6	KLHL6	-8.25	4.04668e-09	0.0284719		11929	EXOC6B	EXOC6B	-8.55	0.654735	0.161419
		11527	ADIPOQ	ADIPOQ	-8.25	0.274395	0.0284719		11930	SCN3A	SCN3A	-8.55	7.72322e-09	0.161419
		11528	ODZ3	ODZ3	-8.25	0.74198	0.0284719		11931	NCOA5	NCOA5	-8.55	0.650488	0.161419
		11529	RRAGD	RRAGD	-8.25	0.764038	0.0284719		11932	LOC100132273	LOC100132273	-8.55	0.452106	0.161419
		11530	PTPRZ1	PTPRZ1	-8.25	1	0.0284719		11933	LOC100506207	LOC100506207	-8.55	0.0919495	0.161419
		11531	C8orf34	C8orf34	-8.25	1.12983e-09	0.0284719		11934	NEDD9	NEDD9	-8.55	0.698621	0.161419
		11532	CEP78	CEP78	-8.25	0.690599	0.0284719		11935	C4B_loc9	C4B	-8.55	0.144146	0.161419
		11533	KIRREL	KIRREL	-8.2	1.0213e-09	0.0284719		11936	TMEM60	TMEM60	-8.55	0.787075	0.161419
		11534	STX6	STX6	-8.2	0.667255	0.0284719		11937	C7orf55	C7orf55	-8.55	0.861518	0.161419
		11535	RNPEP	RNPEP	-8.2	0.84247	0.0284719		11938	C9orf135	C9orf135	-8.55	2.2351e-09	0.161419
		11536	NLRP3	NLRP3	-8.2	0.113306	0.0284719		11939	TGFBR1	TGFBR1	-8.55	0.774922	0.161419
		11537	POLL	POLL	-8.2	0.794203	0.0284719		11940	ZNF630	ZNF630	-8.55	1	0.161419
		11538	LINC00167	LINC00167	-8.2	0.281617	0.0284719		11941	GRIPAP1	GRIPAP1	-8.55	0.881858	0.161419
		11539	ERI2	ERI2	-8.2	0.655385	0.0284719		11942	r_L1ME5	r_L1ME5	-8.55	2.29388e-09	0.161419
		11540	SNORD1A	SNORD1A	-8.2	5.33692e-09	0.0284719		11943	RNF207	RNF207	-8.5	0.179627	0.161419
		11541	APCDD1	APCDD1	-8.2	0.49077	0.0284719		11944	ANKRD1	ANKRD1	-8.5	0.325363	0.161419
		11542	CABYR	CABYR	-8.2	0.625536	0.0284719		11945	DCDC1	DCDC1	-8.5	0.232763	0.161419
		11543	LENG8	LENG8	-8.2	0.668758	0.0284719		11946	ARHGEF40	ARHGEF40	-8.5	0.557716	0.161419
		11544	SOWAHC	SOWAHC	-8.2	0.725796	0.0284719		11947	RAB11FIP3	RAB11FIP3	-8.5	0.474348	0.161419
		11545	MBD5	MBD5	-8.2	0.116913	0.0284719		11948	LOC440356	LOC440356	-8.5	0.0591403	0.161419
		11546	GCFC1	GCFC1	-8.2	0.74026	0.0284719		11949	MCART2	MCART2	-8.5	4.05615e-09	0.161419
		11547	FGF12	FGF12	-8.2	0.239857	0.0284719		11950	DKKL1	DKKL1	-8.5	3.45602e-09	0.161419
		11548	PPP2R2C	PPP2R2C	-8.2	0.217332	0.0284719		11951	ASB3	ASB3	-8.5	0.74073	0.161419
		11549	EGFR	EGFR	-8.2	0.308944	0.0284719		11952	IGSF11	IGSF11	-8.5	0.202129	0.161419
		11550	ZNF704	ZNF704	-8.2	0.820992	0.0284719		11953	DENND2A	DENND2A	-8.5	4.70801e-09	0.161419
		11551	ZNF367	ZNF367	-8.2	0.731393	0.0284719		11954	TLE1	TLE1	-8.5	0.618478	0.161419
		11552	GPR112	GPR112	-8.2	0.0653483	0.0284719		11955	TMEM38B	TMEM38B	-8.5	0.733085	0.161419
		11553	r_(CACG)n	r_(CACG)n	-8.2	2.07213e-08	0.0284719		11956	SOX3	SOX3	-8.5	0.291702	0.161419
		11554	RFX5	RFX5	-8.15	0.833801	0.0284719		11957	CAP1	CAP1	-8.45	0.84645	0.161419
		11555	DISC2	DISC2	-8.15	0.418342	0.0284719		11958	MUTYH	MUTYH	-8.45	0.688654	0.161419
		11556	HSD17B12	HSD17B12	-8.15	0.822062	0.0284719		11959	FUT11	FUT11	-8.45	0.497343	0.161419
		11557	FEZ1	FEZ1	-8.15	0.507644	0.0284719		11960	CPT1A	CPT1A	-8.45	0.428199	0.161419
		11558	TMTC4	TMTC4	-8.15	0.771769	0.0284719		11961	SRP14	SRP14	-8.45	0.891939	0.161419
		11559	SMAD6	SMAD6	-8.15	0.305614	0.0284719		11962	IFT140	IFT140	-8.45	0.505417	0.161419
		11560	SELS	SELS	-8.15	0.793303	0.0284719		11963	KRBA2	KRBA2	-8.45	0.0544623	0.161419
		11561	MT1E	MT1E	-8.15	0.460325	0.0284719		11964	CDRT4	CDRT4	-8.45	0.565008	0.161419
		11562	DDX19A	DDX19A	-8.15	0.746578	0.0284719		11965	PSENEN	PSENEN	-8.45	0.779674	0.161419
		11563	ZNF594	ZNF594	-8.15	0.550062	0.0284719		11966	NLRP12	NLRP12	-8.45	0.347631	0.161419
		11564	LAMA1	LAMA1	-8.15	0.230699	0.0284719		11967	WIPF1	WIPF1	-8.45	0.667293	0.161419
		11565	JUND	JUND	-8.15	0.727545	0.0284719		11968	DNAH7	DNAH7	-8.45	0.327612	0.161419
		11566	MZF1	MZF1	-8.15	0.65823	0.0284719		11969	SP110	SP110	-8.45	0.625843	0.161419
		11567	LYPD6	LYPD6	-8.15	0.702682	0.0284719		11970	C5orf46	C5orf46	-8.45	8.13863e-09	0.161419
		11568	ITGAV	ITGAV	-8.15	0.772668	0.0284719		11971	RCAN2	RCAN2	-8.45	0.370107	0.161419
		11569	RBM39	RBM39	-8.15	0.866955	0.0284719		11972	KIAA1919	KIAA1919	-8.45	0.646909	0.161419
		11570	C3orf55	C3orf55	-8.15	0.356533	0.0284719		11973	C7orf43	C7orf43	-8.45	0.798086	0.161419
		11571	TTC14	TTC14	-8.15	0.614246	0.0284719		11974	HIPK2	HIPK2	-8.45	0.728668	0.161419
		11572	ZBTB49	ZBTB49	-8.15	0.198742	0.0284719		11975	SH2D4A	SH2D4A	-8.45	0.558822	0.161419
		11573	39325	39325	-8.15	0.775505	0.0284719		11976	STC1	STC1	-8.45	0.511368	0.161419
		11574	KLHL2	KLHL2	-8.15	0.49446	0.0284719		11977	EDF1	EDF1	-8.45	0.862802	0.161419
		11575	CTNND2	CTNND2	-8.15	1.20706e-09	0.0284719		11978	ZC4H2	ZC4H2	-8.45	0.553842	0.161419
		11576	CD109	CD109	-8.15	0.797437	0.0284719		11979	VAMP3	VAMP3	-8.4	0.748229	0.161419
		11577	TPST1	TPST1	-8.15	0.618246	0.0284719		11980	ATHL1	ATHL1	-8.4	0.327957	0.161419
		11578	LPL	LPL	-8.15	0.658706	0.0284719		11981	PRDM10	PRDM10	-8.4	0.53302	0.161419
		11579	PDLIM2	PDLIM2	-8.15	0.546904	0.0284719		11982	SNX19	SNX19	-8.4	0.866055	0.161419
		11580	ESRP1	ESRP1	-8.15	0.428816	0.0284719		11983	RNF34	RNF34	-8.4	0.760238	0.161419
		11581	PGCP	PGCP	-8.15	0.630472	0.0284719		11984	MYO5C	MYO5C	-8.4	0.593745	0.161419
		11582	MAPK15	MAPK15	-8.15	2.11035e-08	0.0284719		11985	CKLF	CKLF	-8.4	0.395401	0.161419
		11583	PLEC	PLEC	-8.15	0.0490155	0.0284719		11986	ACADVL	ACADVL	-8.4	0.827477	0.161419
		11584	CTNNAL1	CTNNAL1	-8.15	0.750954	0.0284719		11987	C19orf81	C19orf81	-8.4	7.1395e-09	0.161419
		11585	RAB14	RAB14	-8.15	0.811279	0.0284719		11988	QPCT	QPCT	-8.4	0.736292	0.161419
		11586	r_LTR10E	r_LTR10E	-8.15	6.43765e-09	0.0284719		11989	ZBTB38	ZBTB38	-8.4	0.55072	0.161419
		11587	CLDN19	CLDN19	-8.1	0.598862	0.0284719		11990	IL1RAP	IL1RAP	-8.4	0.412243	0.161419
		11588	B4GALT2	B4GALT2	-8.1	0.664606	0.0284719		11991	GLRB	GLRB	-8.4	0.602479	0.161419
		11589	MCOLN2	MCOLN2	-8.1	0.640496	0.0284719		11992	r_Charlie13a	r_Charlie13a	-8.4	7.64381e-09	0.161419
		11590	AIDA	AIDA	-8.1	0.768801	0.0284719		11993	WNT4	WNT4	-8.35	2.02808e-09	0.161419
		11591	COMTD1	COMTD1	-8.1	0.619505	0.0284719		11994	CYP4X1	CYP4X1	-8.35	0.64295	0.161419
		11592	C10orf76	C10orf76	-8.1	0.497196	0.0284719		11995	PAOX	PAOX	-8.35	2.02278e-09	0.161419
		11593	SMC3	SMC3	-8.1	0.875777	0.0284719		11996	PPME1	PPME1	-8.35	0.824849	0.161419
		11594	RASSF7	RASSF7	-8.1	0.394839	0.0284719		11997	KCNE3	KCNE3	-8.35	0.213916	0.161419
		11595	LOC646813	LOC646813	-8.1	0.155079	0.0284719		11998	GPR19	GPR19	-8.35	0.266256	0.161419
		11596	PRIMA1	PRIMA1	-8.1	2.98334e-09	0.0284719		11999	ULK4P3_loc1	ULK4P3	-8.35	0.343331	0.161419
		11597	FRMD5	FRMD5	-8.1	0.472537	0.0284719		12000	MVD	MVD	-8.35	0.681513	0.161419
		11598	GOLGA6L9_loc2	GOLGA6L9	-8.1	0.453251	0.0284719		12001	CC2D1A	CC2D1A	-8.35	0.668577	0.161419
		11599	ELMO3	ELMO3	-8.1	1.66783e-09	0.0284719		12002	OCEL1	OCEL1	-8.35	0.593099	0.161419
		11600	SPIRE1	SPIRE1	-8.1	0.66731	0.0284719		12003	RASGRP3	RASGRP3	-8.35	0.566285	0.161419
		11601	SH3GL1	SH3GL1	-8.1	0.602591	0.0284719		12004	RSPO4	RSPO4	-8.35	1	0.161419
		11602	LOC90784	LOC90784	-8.1	0.476431	0.0284719		12005	ZSWIM1	ZSWIM1	-8.35	0.792649	0.161419
		11603	ACVR2A	ACVR2A	-8.1	0.66115	0.0284719		12006	MGC16703	MGC16703	-8.35	0.366453	0.161419
		11604	PPEF2	PPEF2	-8.1	7.0345e-09	0.0284719		12007	MLH1	MLH1	-8.35	0.808004	0.161419
		11605	PIK3R1	PIK3R1	-8.1	0.611477	0.0284719		12008	CEP97	CEP97	-8.35	0.686663	0.161419
		11606	ELL2	ELL2	-8.1	0.852967	0.0284719		12009	KIAA1109	KIAA1109	-8.35	0.658826	0.161419
		11607	SEMA6A	SEMA6A	-8.1	0.74452	0.0284719		12010	RNF138P1	RNF138P1	-8.35	0.597742	0.161419
		11608	LOX	LOX	-8.1	0.57301	0.0284719		12011	TMEM173	TMEM173	-8.35	0.779708	0.161419
		11609	CPEB4	CPEB4	-8.1	0.769783	0.0284719		12012	SYNE1	SYNE1	-8.35	0.58071	0.161419
		11610	GFRAL	GFRAL	-8.1	6.25044e-09	0.0284719		12013	MCPH1	MCPH1	-8.35	0.759396	0.161419
		11611	ZDHHC2	ZDHHC2	-8.1	0.665741	0.0284719		12014	TMEM8B	TMEM8B	-8.35	0.263275	0.161419
		11612	ARC	ARC	-8.1	2.07213e-08	0.0284719		12015	MOSPD2	MOSPD2	-8.35	0.699163	0.161419
		11613	PRSS3	PRSS3	-8.1	0.415334	0.0284719		12016	r_(GAAA)n	r_(GAAA)n	-8.35	0.335681	0.161419
		11614	PTCH1	PTCH1	-8.1	0.74638	0.0284719		12017	C10orf26	C10orf26	-8.3	0.571934	0.161419
		11615	RBBP7	RBBP7	-8.1	0.850243	0.0284719		12018	IFT81	IFT81	-8.3	0.462567	0.161419
		11616	UBQLN2	UBQLN2	-8.1	0.547148	0.0284719		12019	MT1IP	MT1IP	-8.3	1.01404e-08	0.161419
		11617	ZNF75D	ZNF75D	-8.1	0.728474	0.0284719		12020	ARMC7	ARMC7	-8.3	0.730837	0.161419
		11618	r_L1PBa	r_L1PBa	-8.1	2.97087e-09	0.0284719		12021	C18orf1	C18orf1	-8.3	0.615117	0.161419
		11619	PTPRVP	PTPRVP	-8.05	9.65648e-09	0.0284719		12022	AES	AES	-8.3	0.632586	0.161419
		11620	CCDC87	CCDC87	-8.05	0.0461942	0.0284719		12023	SHD	SHD	-8.3	3.27592e-09	0.161419
		11621	PVRL1	PVRL1	-8.05	2.59604e-09	0.0284719		12024	HECW2	HECW2	-8.3	0.578907	0.161419
		11622	LRCH1	LRCH1	-8.05	0.423923	0.0284719		12025	NDRG3	NDRG3	-8.3	0.861924	0.161419
		11623	CTAGE11P	CTAGE11P	-8.05	5.96542e-09	0.0284719		12026	RBM24	RBM24	-8.3	0.251113	0.161419
		11624	KIAA0895L	KIAA0895L	-8.05	0.727967	0.0284719		12027	PLEKHG1	PLEKHG1	-8.3	0.657179	0.161419
		11625	ROCK1	ROCK1	-8.05	0.66759	0.0284719		12028	DPY19L1P1	DPY19L1P1	-8.3	0.336624	0.161419
		11626	CD70	CD70	-8.05	8.89742e-10	0.0284719		12029	IGFBP3	IGFBP3	-8.3	1.48778e-09	0.161419
		11627	DHPS	DHPS	-8.05	0.886272	0.0284719		12030	GJC3	GJC3	-8.3	1.14657e-08	0.161419
		11628	ZNF584	ZNF584	-8.05	0.452219	0.0284719		12031	TMEM141	TMEM141	-8.3	0.793874	0.161419
		11629	AOX2P	AOX2P	-8.05	6.99151e-09	0.0284719		12032	FNBP1L	FNBP1L	-8.25	0.735832	0.161419
		11630	MOB1B	MOB1B	-8.05	0.572874	0.0284719		12033	KCNK1	KCNK1	-8.25	0.779909	0.161419
		11631	NUDT3	NUDT3	-8.05	0.678047	0.0284719		12034	ARMC3	ARMC3	-8.25	0.204248	0.161419
		11632	TULP4	TULP4	-8.05	0.481757	0.0284719		12035	FAM213A	FAM213A	-8.25	0.579967	0.161419
		11633	HGSNAT	HGSNAT	-8.05	0.712849	0.0284719		12036	CRTAC1	CRTAC1	-8.25	2.93331e-09	0.161419
		11634	TGFBR1	TGFBR1	-8.05	0.762054	0.0284719		12037	MTL5	MTL5	-8.25	0.220008	0.161419
		11635	ST6GALNAC6	ST6GALNAC6	-8.05	0.689114	0.0284719		12038	CTSC	CTSC	-8.25	0.824486	0.161419
		11636	r_L1M4c	r_L1M4c	-8.05	0.297357	0.0284719		12039	ZNF84_loc1	ZNF84	-8.25	0.779447	0.161419
		11637	DFFB	DFFB	-8	0.707677	0.0284719		12040	VPS33B	VPS33B	-8.25	0.678273	0.161419
		11638	ROM1	ROM1	-8	5.91825e-09	0.0284719		12041	SYCE1L	SYCE1L	-8.25	0.639588	0.161419
		11639	HTR3A	HTR3A	-8	6.56406e-09	0.0284719		12042	ARL16	ARL16	-8.25	0.869436	0.161419
		11640	NUP37	NUP37	-8	0.882141	0.0284719		12043	ZNF833P	ZNF833P	-8.25	0.325142	0.161419
		11641	SCARB1	SCARB1	-8	0.58224	0.0284719		12044	CLIP3	CLIP3	-8.25	9.62327e-10	0.161419
		11642	SCAMP5	SCAMP5	-8	0.595225	0.0284719		12045	ACADL	ACADL	-8.25	0.405286	0.161419
		11643	FBRS	FBRS	-8	0.399867	0.0284719		12046	IRS1	IRS1	-8.25	0.771661	0.161419
		11644	KCTD19	KCTD19	-8	1.11278e-08	0.0284719		12047	C20orf96	C20orf96	-8.25	0.692386	0.161419
		11645	ALKBH5	ALKBH5	-8	0.864975	0.0284719		12048	PDCD6IP_loc2	PDCD6IP	-8.25	0.667251	0.161419
		11646	TSEN54	TSEN54	-8	0.556824	0.0284719		12049	CELSR3	CELSR3	-8.25	1.24589e-09	0.161419
		11647	SPINT2	SPINT2	-8	0.792127	0.0284719		12050	HLA-DQA1	HLA-DQA1	-8.25	1.07624e-09	0.161419
		11648	MYCNOS	MYCNOS	-8	0.183161	0.0284719		12051	DEFB1	DEFB1	-8.25	7.64381e-09	0.161419
		11649	CST4	CST4	-8	1	0.0284719		12052	ASAH1	ASAH1	-8.25	0.884017	0.161419
		11650	ACSS1	ACSS1	-8	0.484084	0.0284719		12053	BMP1	BMP1	-8.25	0.353387	0.161419
		11651	DIDO1	DIDO1	-8	0.757673	0.0284719		12054	TRPM3	TRPM3	-8.25	1.26163e-08	0.161419
		11652	IFNGR2	IFNGR2	-8	0.819781	0.0284719		12055	PRUNE2	PRUNE2	-8.25	0.709124	0.161419
		11653	LSS	LSS	-8	0.626804	0.0284719		12056	RNA_SPIKE_1	RNA_SPIKE_1	-8.2	0.951669	0.161419
		11654	MGC16703	MGC16703	-8	0.58405	0.0284719		12057	SFRP5	SFRP5	-8.2	8.41088e-09	0.161419
		11655	LOC284889	LOC284889	-8	0.425191	0.0284719		12058	PIH1D2	PIH1D2	-8.2	0.518518	0.161419
		11656	RABL2B	RABL2B	-8	0.522543	0.0284719		12059	BRCA2	BRCA2	-8.2	0.689049	0.161419
		11657	ARHGEF26	ARHGEF26	-8	0.545499	0.0284719		12060	MIR4707	MIR4707	-8.2	0.580549	0.161419
		11658	IGF2BP2	IGF2BP2	-8	0.785558	0.0284719		12061	SNX33	SNX33	-8.2	3.41252e-09	0.161419
		11659	AMACR	AMACR	-8	0.359625	0.0284719		12062	STXBP2	STXBP2	-8.2	0.740459	0.161419
		11660	FCHSD1	FCHSD1	-8	0.645121	0.0284719		12063	BUB1	BUB1	-8.2	0.73679	0.161419
		11661	MSH5_loc1	MSH5	-8	6.56406e-09	0.0284719		12064	RPN2	RPN2	-8.2	0.801867	0.161419
		11662	RGL2_loc2	RGL2	-8	0.743494	0.0284719		12065	C21orf33	C21orf33	-8.2	0.605481	0.161419
		11663	LOC100507557	LOC100507557	-8	0.156929	0.0284719		12066	BTD	BTD	-8.2	0.834744	0.161419
		11664	BIN3	BIN3	-8	0.604171	0.0284719		12067	SERPINB9	SERPINB9	-8.2	0.421865	0.161419
		11665	CHMP4C	CHMP4C	-8	0.689628	0.0284719		12068	CD83	CD83	-8.2	0.506814	0.161419
		11666	GTPBP6_loc1	GTPBP6	-8	0.638527	0.0284719		12069	ATF6B_loc1	ATF6B	-8.2	0.731261	0.161419
		11667	WDR13	WDR13	-8	0.716006	0.0284719		12070	GPR85	GPR85	-8.2	0.242748	0.161419
		11668	RLIM	RLIM	-8	0.721823	0.0284719		12071	ADHFE1	ADHFE1	-8.2	2.02808e-08	0.161419
		11669	PCDH11X	PCDH11X	-8	0.387896	0.0284719		12072	r_LTR82A	r_LTR82A	-8.2	0.0961966	0.161419
		11670	UTY	UTY	-8	5.09004e-09	0.0284719		12073	r_SST1	r_SST1	-8.2	0.410187	0.161419
		11671	r_Charlie16a	r_Charlie16a	-8	1.84092e-09	0.0284719		12074	MOB3C	MOB3C	-8.15	0.0733171	0.161419
		11672	r_HERVK3-int	r_HERVK3-int	-8	4.9117e-09	0.0284719		12075	RGS5_loc1	RGS5	-8.15	0.691486	0.161419
		11673	r_tRNA-Gly-GGY	r_tRNA-Gly-GGY	-8	0.77112	0.0284719		12076	LZTS2	LZTS2	-8.15	0.590327	0.161419
		11674	TMEM51	TMEM51	-7.95	0.382332	0.0284719		12077	ATG13	ATG13	-8.15	0.751863	0.161419
		11675	GJB5	GJB5	-7.95	5.84989e-09	0.0284719		12078	BIRC2	BIRC2	-8.15	0.820402	0.161419
		11676	SNORA55	SNORA55	-7.95	0.359187	0.0284719		12079	IQCD	IQCD	-8.15	0.586266	0.161419
		11677	PPIAL4C_loc1	PPIAL4C	-7.95	0.436139	0.0284719		12080	AP4E1	AP4E1	-8.15	0.607739	0.161419
		11678	PPIAL4A_loc3	PPIAL4A	-7.95	0.674422	0.0284719		12081	RHBDF1	RHBDF1	-8.15	0.255645	0.161419
		11679	RD3	RD3	-7.95	4.18143e-09	0.0284719		12082	TRAPPC6A	TRAPPC6A	-8.15	0.740026	0.161419
		11680	ERO1LB	ERO1LB	-7.95	0.818633	0.0284719		12083	ZNF470	ZNF470	-8.15	0.276437	0.161419
		11681	ANXA11	ANXA11	-7.95	0.899384	0.0284719		12084	FAM110C	FAM110C	-8.15	0.154659	0.161419
		11682	UROS	UROS	-7.95	0.313925	0.0284719		12085	KIAA1841	KIAA1841	-8.15	0.861778	0.161419
		11683	C15orf38	C15orf38	-7.95	0.554217	0.0284719		12086	ITGAV	ITGAV	-8.15	0.577028	0.161419
		11684	MTRNR2L4	MTRNR2L4	-7.95	0.55208	0.0284719		12087	TMEM237	TMEM237	-8.15	0.796524	0.161419
		11685	B3GNT9	B3GNT9	-7.95	1.68615e-09	0.0284719		12088	TASP1	TASP1	-8.15	0.764328	0.161419
		11686	C17orf50	C17orf50	-7.95	2.38617e-08	0.0284719		12089	SUMF1	SUMF1	-8.15	0.513346	0.161419
		11687	PNMT	PNMT	-7.95	1.04553e-08	0.0284719		12090	RARS2	RARS2	-8.15	0.829014	0.161419
		11688	ANKMY1	ANKMY1	-7.95	0.234088	0.0284719		12091	AGFG2	AGFG2	-8.15	0.227374	0.161419
		11689	ROBO2	ROBO2	-7.95	1.02035e-09	0.0284719		12092	PBK	PBK	-8.15	0.707772	0.161419
		11690	PVRL3	PVRL3	-7.95	0.828265	0.0284719		12093	SDCBP	SDCBP	-8.15	0.757707	0.161419
		11691	PA2G4P4	PA2G4P4	-7.95	0.744161	0.0284719		12094	CREB3	CREB3	-8.15	0.754077	0.161419
		11692	RAB24	RAB24	-7.95	0.763397	0.0284719		12095	FAM156B_loc2	FAM156B	-8.15	0.545351	0.161419
		11693	PSMB8_loc8	PSMB8	-7.95	1.0323e-09	0.0284719		12096	r_Charlie9	r_Charlie9	-8.15	6.18668e-09	0.161419
		11694	BCKDHB	BCKDHB	-7.95	0.789299	0.0284719		12097	USF1	USF1	-8.1	0.69855	0.161419
		11695	LOC100128822	LOC100128822	-7.95	0.416022	0.0284719		12098	ANXA7	ANXA7	-8.1	0.838389	0.161419
		11696	PROSC	PROSC	-7.95	0.691867	0.0284719		12099	DCUN1D3	DCUN1D3	-8.1	0.172566	0.161419
		11697	C8orf44-SGK3	C8orf44-SGK3	-7.95	0.649842	0.0284719		12100	FAM211A	FAM211A	-8.1	0.479131	0.161419
		11698	IL11RA	IL11RA	-7.95	0.357389	0.0284719		12101	ST6GALNAC2	ST6GALNAC2	-8.1	6.76026e-09	0.161419
		11699	EXOSC3	EXOSC3	-7.95	0.858547	0.0284719		12102	RTKN	RTKN	-8.1	0.536811	0.161419
		11700	TEX10	TEX10	-7.95	0.764632	0.0284719		12103	FER1L5	FER1L5	-8.1	1.24931e-09	0.161419
		11701	RALGPS1	RALGPS1	-7.95	0.624939	0.0284719		12104	ERVMER34-1	ERVMER34-1	-8.1	0.634916	0.161419
		11702	LOC284632	LOC284632	-7.9	2.07213e-08	0.0284719		12105	STX7	STX7	-8.1	0.890728	0.161419
		11703	AIM1L	AIM1L	-7.9	0.305015	0.0284719		12106	TMEM242	TMEM242	-8.1	0.831789	0.161419
		11704	LOC100286793	LOC100286793	-7.9	1.31281e-08	0.0284719		12107	BRD3	BRD3	-8.1	0.755012	0.161419
		11705	HIST2H2BC	HIST2H2BC	-7.9	0.115678	0.0284719		12108	r_AluYa8	r_AluYa8	-8.1	0.765213	0.161419
		11706	GBAP1	GBAP1	-7.9	0.81124	0.0284719		12109	TTF2	TTF2	-8.05	0.877047	0.161419
		11707	ITGA8	ITGA8	-7.9	0.434026	0.0284719		12110	PRKAG1	PRKAG1	-8.05	0.812282	0.161419
		11708	COL2A1	COL2A1	-7.9	0.552427	0.0284719		12111	ATP2A3	ATP2A3	-8.05	0.0758263	0.161419
		11709	SPRY2	SPRY2	-7.9	0.749028	0.0284719		12112	TPGS2	TPGS2	-8.05	0.771174	0.161419
		11710	THOC6	THOC6	-7.9	0.772315	0.0284719		12113	MAP4K1	MAP4K1	-8.05	0.393436	0.161419
		11711	XPO6	XPO6	-7.9	0.686905	0.0284719		12114	IFT172	IFT172	-8.05	0.461712	0.161419
		11712	FAM106A	FAM106A	-7.9	0.359897	0.0284719		12115	CKAP2L	CKAP2L	-8.05	0.847539	0.161419
		11713	PAK4	PAK4	-7.9	0.814235	0.0284719		12116	CCDC66	CCDC66	-8.05	0.666833	0.161419
		11714	WDFY1	WDFY1	-7.9	0.646544	0.0284719		12117	LY6G6C_loc1	LY6G6C	-8.05	1.14657e-08	0.161419
		11715	WFDC3	WFDC3	-7.9	0.552482	0.0284719		12118	DLK2	DLK2	-8.05	2.04283e-09	0.161419
		11716	LOC284865	LOC284865	-7.9	0.372346	0.0284719		12119	PRIM2	PRIM2	-8.05	0.792386	0.161419
		11717	GRAMD1C	GRAMD1C	-7.9	0.270353	0.0284719		12120	SERINC1	SERINC1	-8.05	0.792566	0.161419
		11718	RAB7A	RAB7A	-7.9	0.809974	0.0284719		12121	TCTE3	TCTE3	-8.05	0.663022	0.161419
		11719	NIPAL1	NIPAL1	-7.9	0.401795	0.0284719		12122	ATXN7L1_loc1	ATXN7L1	-8.05	0.630909	0.161419
		11720	LOC100131257	LOC100131257	-7.9	0.747917	0.0284719		12123	VIPR2	VIPR2	-8.05	0.227555	0.161419
		11721	NDRG1	NDRG1	-7.9	0.635605	0.0284719		12124	LY6K	LY6K	-8.05	2.29314e-08	0.161419
		11722	FAM120A	FAM120A	-7.9	0.759217	0.0284719		12125	LOC100132352	LOC100132352	-8.05	0.848973	0.161419
		11723	CCDC120	CCDC120	-7.9	0.300687	0.0284719		12126	RNA_SPIKE_5	RNA_SPIKE_5	-8	0.84411	0.161419
		11724	r_MER11B	r_MER11B	-7.9	8.75208e-09	0.0284719		12127	CCBL2	CCBL2	-8	0.807095	0.161419
		11725	r_MLT1F1	r_MLT1F1	-7.9	2.21809e-09	0.0284719		12128	BMS1P5_loc1	BMS1P5	-8	0.720922	0.161419
		11726	SRSF4	SRSF4	-7.85	0.831548	0.0284719		12129	MAPK8	MAPK8	-8	0.0438364	0.161419
		11727	HEYL	HEYL	-7.85	0.142951	0.0284719		12130	GANAB	GANAB	-8	0.847744	0.161419
		11728	DNAJA1P5	DNAJA1P5	-7.85	1.05922e-08	0.0284719		12131	CCDC90B	CCDC90B	-8	0.820838	0.161419
		11729	MARVELD1	MARVELD1	-7.85	0.805377	0.0284719		12132	LINC00485	LINC00485	-8	0.739906	0.161419
		11730	RAP1B	RAP1B	-7.85	0.767122	0.0284719		12133	JMJD5	JMJD5	-8	0.565271	0.161419
		11731	RASSF9	RASSF9	-7.85	0.609234	0.0284719		12134	ZDHHC1	ZDHHC1	-8	0.325171	0.161419
		11732	PPTC7	PPTC7	-7.85	0.888466	0.0284719		12135	ARHGEF15	ARHGEF15	-8	7.27623e-09	0.161419
		11733	KDM2B	KDM2B	-7.85	0.670033	0.0284719		12136	EFCAB5	EFCAB5	-8	0.175841	0.161419
		11734	DDX51	DDX51	-7.85	0.753134	0.0284719		12137	CALCOCO2	CALCOCO2	-8	0.862234	0.161419
		11735	DIAPH3	DIAPH3	-7.85	0.811043	0.0284719		12138	TMEM104	TMEM104	-8	0.413292	0.161419
		11736	ATP11A	ATP11A	-7.85	0.636339	0.0284719		12139	SLMO1	SLMO1	-8	0.581057	0.161419
		11737	FBLN5	FBLN5	-7.85	0.377632	0.0284719		12140	PIK3C3	PIK3C3	-8	0.814835	0.161419
		11738	TUBGCP5	TUBGCP5	-7.85	0.566079	0.0284719		12141	NDUFA13	NDUFA13	-8	0.866355	0.161419
		11739	CHST14	CHST14	-7.85	0.828209	0.0284719		12142	LOC100128682	LOC100128682	-8	0.502708	0.161419
		11740	WIPF2	WIPF2	-7.85	0.786039	0.0284719		12143	ZNF461	ZNF461	-8	0.770858	0.161419
		11741	FOXA3	FOXA3	-7.85	1	0.0284719		12144	PMEPA1	PMEPA1	-8	0.599381	0.161419
		11742	SOS1	SOS1	-7.85	0.584878	0.0284719		12145	BAGE5	BAGE5	-8	4.58628e-09	0.161419
		11743	STK36	STK36	-7.85	0.861049	0.0284719		12146	NFAM1	NFAM1	-8	0.505279	0.161419
		11744	LOC100130899	LOC100130899	-7.85	0.458437	0.0284719		12147	MLF1	MLF1	-8	0.83419	0.161419
		11745	PACSIN2	PACSIN2	-7.85	0.72299	0.0284719		12148	IQCG	IQCG	-8	0.704221	0.161419
		11746	KIAA1257	KIAA1257	-7.85	1	0.0284719		12149	HOPX	HOPX	-8	0.35577	0.161419
		11747	SLC9B1	SLC9B1	-7.85	0.10233	0.0284719		12150	PMCHL2	PMCHL2	-8	6.48031e-09	0.161419
		11748	HSPA4L	HSPA4L	-7.85	0.701156	0.0284719		12151	STARD4	STARD4	-8	0.732327	0.161419
		11749	MIR548H3_loc2	MIR548H3	-7.85	2.5243e-09	0.0284719		12152	LOC100132707	LOC100132707	-8	0.449607	0.161419
		11750	LOC286367	LOC286367	-7.85	2.98271e-09	0.0284719		12153	TP53INP1	TP53INP1	-8	0.424223	0.161419
		11751	CDK5RAP2	CDK5RAP2	-7.85	0.657782	0.0284719		12154	NIPAL2	NIPAL2	-8	8.5313e-09	0.161419
		11752	C9orf37	C9orf37	-7.85	0.509367	0.0284719		12155	RFX3	RFX3	-8	0.62783	0.161419
		11753	PLEKHB1	PLEKHB1	-7.8	0.57166	0.0284719		12156	JAK2	JAK2	-8	0.430547	0.161419
		11754	LNX2	LNX2	-7.8	0.624159	0.0284719		12157	GRIA3	GRIA3	-8	0.388854	0.161419
		11755	UTP14C	UTP14C	-7.8	0.776361	0.0284719		12158	UTY	UTY	-8	4.8916e-09	0.161419
		11756	NIN	NIN	-7.8	0.812692	0.0284719		12159	PEX14	PEX14	-7.95	0.87165	0.161419
		11757	MGC23270	MGC23270	-7.8	0.520208	0.0284719		12160	IFIT3	IFIT3	-7.95	0.505219	0.161419
		11758	ZNF205	ZNF205	-7.8	0.115656	0.0284719		12161	DOCK1	DOCK1	-7.95	0.83625	0.161419
		11759	ADCY9	ADCY9	-7.8	0.545999	0.0284719		12162	LOC729013	LOC729013	-7.95	0.74325	0.161419
		11760	NTAN1	NTAN1	-7.8	0.625559	0.0284719		12163	PARVA	PARVA	-7.95	0.608123	0.161419
		11761	RBBP6	RBBP6	-7.8	0.785194	0.0284719		12164	SLC25A15	SLC25A15	-7.95	0.668608	0.161419
		11762	CYB5D1	CYB5D1	-7.8	0.91713	0.0284719		12165	C15orf48	C15orf48	-7.95	0.216499	0.161419
		11763	CEP192	CEP192	-7.8	0.812517	0.0284719		12166	LOC440335	LOC440335	-7.95	0.616469	0.161419
		11764	SEMA4F	SEMA4F	-7.8	0.803221	0.0284719		12167	LITAF	LITAF	-7.95	0.791834	0.161419
		11765	AFF3	AFF3	-7.8	0.651825	0.0284719		12168	HSD11B2	HSD11B2	-7.95	4.77876e-09	0.161419
		11766	HNRNPA3	HNRNPA3	-7.8	0.887216	0.0284719		12169	PHF12	PHF12	-7.95	0.66328	0.161419
		11767	GULP1	GULP1	-7.8	0.893653	0.0284719		12170	TMUB2	TMUB2	-7.95	0.822103	0.161419
		11768	BAGE5	BAGE5	-7.8	4.77233e-09	0.0284719		12171	FBXO15	FBXO15	-7.95	3.63811e-09	0.161419
		11769	GABPA	GABPA	-7.8	0.814528	0.0284719		12172	PCSK4	PCSK4	-7.95	2.52326e-08	0.161419
		11770	SENP5	SENP5	-7.8	0.688955	0.0284719		12173	POU2F2	POU2F2	-7.95	0.208407	0.161419
		11771	DNAJC21	DNAJC21	-7.8	0.877643	0.0284719		12174	ETHE1	ETHE1	-7.95	0.683366	0.161419
		11772	VCAN	VCAN	-7.8	0.819008	0.0284719		12175	ZC3H6	ZC3H6	-7.95	0.373206	0.161419
		11773	GDF9	GDF9	-7.8	7.95389e-09	0.0284719		12176	RALGAPB	RALGAPB	-7.95	0.704305	0.161419
		11774	NT5E	NT5E	-7.8	0.121666	0.0284719		12177	B4GALT5	B4GALT5	-7.95	0.772875	0.161419
		11775	C6orf168	C6orf168	-7.8	0.753771	0.0284719		12178	DPM1	DPM1	-7.95	0.755953	0.161419
		11776	PKIB	PKIB	-7.8	0.645714	0.0284719		12179	LARGE	LARGE	-7.95	0.58199	0.161419
[truncated: 16,745 more rows]

## Sheet: comb_Iso1 up
Table S5. Isoform specific gene enrichment analyses based on re-extracted DEGs of the CCHCR1 cell lines. Combined Iso1 UP
																DAVID ANNOTATION CLUSTER ANALYSIS
Upregulated DEGs FC>1.5			WebGestaltR DEGs FDR<0.15					WebGestalt 2013, DEGs<0.2
FDR<0.2	FDR<0.14		ID	Name	#Gene	FDR		PathwayName	#Gene	Statistics						Annotation Cluster 1	Enrichment Score: 2.828460794397582
ETV4	FLJ25363		hsa04913	Ovarian steroidogenesis	12	0.00998		Metabolic pathways	130	C=1130;O=130;E=67.65;R=1.92;rawP=7.72e-13;adjP=1.12e-10						Category	Term	Count	%	PValue	Genes	List Total	Pop Hits	Pop Total	Fold Enrichment	Bonferroni	Benjamini	FDR
PSG4	SND1-IT1		hsa05323	Rheumatoid arthritis	17	0.00998		MAPK signaling pathway	40	C=268;O=40;E=16.05;R=2.49;rawP=9.85e-08;adjP=7.14e-06						INTERPRO	IPR001751:S100/Calbindin-D9k, conserved site	12	0.505263	2.06856e-05	S100A4, TCHH, S100A3, S100A6, S100A16, S100A8, S100A7, S100A9, S100A11, S100A7A, CABP7, S100A10	1975	25	18559	4.51054	0.0498891	0.0498891	0.0364418
FIBIN	SMCR5		hsa03050	Proteasome	11	0.00998		Rheumatoid arthritis	18	C=91;O=18;E=5.45;R=3.30;rawP=6.49e-06;adjP=0.0003						SMART	SM01394:SM01394	12	0.505263	6.97233e-05	S100A4, TCHH, S100A3, S100A6, S100A16, S100A8, S100A7, S100A9, S100A11, S100A7A, S100A10, S100A14	1066	28	10057	4.04329	0.0300782	0.0300782	0.098489
ZNF630	LRGUK		hsa00564	Glycerophospholipid metabolism	17	0.0104		Regulation of actin cytoskeleton	30	C=213;O=30;E=12.75;R=2.35;rawP=1.20e-05;adjP=0.0004						INTERPRO	IPR013787:S100/CaBP-9k-type, calcium binding, subdomain	12	0.505263	0.000107306	S100A4, TCHH, S100A3, S100A6, S100A16, S100A8, S100A7, S100A9, S100A11, S100A7A, S100A10, S100A14	1975	29	18559	3.8884	0.233168	0.124311	0.188904
ITIH4	DNM1P35		hsa00590	Arachidonic acid metabolism	13	0.0104		Phagosome	22	C=153;O=22;E=9.16;R=2.40;rawP=0.0001;adjP=0.0016						UP_SEQ_FEATURE	calcium-binding region:2; high affinity	10	0.421053	0.00019948	S100A4, TCHH, S100A3, S100A16, S100A8, S100A7, S100A9, S100A11, S100A7A, S100A14	2091	22	20063	4.36133	0.587114	0.357438	0.374157
GFRA3	NGFR		hsa04512	ECM-receptor interaction	15	0.0144		Glycerolipid metabolism	11	C=50;O=11;E=2.99;R=3.67;rawP=0.0001;adjP=0.0016						UP_SEQ_FEATURE	calcium-binding region:1; low affinity	8	0.336842	0.00214203	S100A4, TCHH, S100A3, S100A16, S100A8, S100A9, S100A11, S100A14	2091	19	20063	4.03997	0.999926	0.90717	3.94908
ZNF442	FLJ41941		hsa00020	Citrate cycle (TCA cycle)	8	0.022		Viral myocarditis	14	C=70;O=14;E=4.19;R=3.34;rawP=5.92e-05;adjP=0.0016
ZBTB12	ARTN		hsa00620	Pyruvate metabolism	9	0.0283		Wnt signaling pathway	22	C=150;O=22;E=8.98;R=2.45;rawP=9.04e-05;adjP=0.0016						Annotation Cluster 2	Enrichment Score: 2.2530048326855416
REEP6	SAMD3		hsa00010	Glycolysis / Gluconeogenesis	12	0.0356		Cytokine-cytokine receptor interaction	32	C=265;O=32;E=15.87;R=2.02;rawP=0.0001;adjP=0.0016						Category	Term	Count	%	PValue	Genes	List Total	Pop Hits	Pop Total	Fold Enrichment	Bonferroni	Benjamini	FDR
KCTD16	C16orf89		hsa04966	Collecting duct acid secretion	7	0.0356		Vascular smooth muscle contraction	18	C=116;O=18;E=6.94;R=2.59;rawP=0.0002;adjP=0.0029						GOTERM_BP_DIRECT	GO:0008544~epidermis development	24	1.01053	2.67488e-05	S100A7, CRABP2, SPRR2G, KRT31, HOXB13, LCE2B, SPRR2F, SPRR2E, CDSN, SCEL, PTHLH, COL7A1, KRT17, SPRR2D, KRT16, CASP14, CTGF, SPRR1B, KRT15, SPRR2B, KRT2, LAMC2, AGPAT2, EMP1	1831	85	16792	2.58944	0.116226	0.0599076	0.0504676
BEX5	GLIPR1		hsa00561	Glycerolipid metabolism	11	0.0356		Glycerophospholipid metabolism	14	C=80;O=14;E=4.79;R=2.92;rawP=0.0003;adjP=0.0040						GOTERM_BP_DIRECT	GO:0031424~keratinization	15	0.631579	0.000425292	TCHH, SPRR2G, LCE2B, SPRR2F, SFN, SPRR2E, KRT17, CASP14, KRT16, SPRR2D, SPRR1B, PPL, SPRR2B, CNFN, KRT2	1831	48	16792	2.86592	0.859822	0.32495	0.79956
SNORA56	NEFM		hsa05416	Viral myocarditis	11	0.0356		ECM-receptor interaction	14	C=85;O=14;E=5.09;R=2.75;rawP=0.0005;adjP=0.0060						GOTERM_BP_DIRECT	GO:0030216~keratinocyte differentiation	17	0.715789	0.00706055	S100A7, ANXA1, SPRR2G, LCE2B, SPRR2F, PIP5K1A, SPRR2E, CDSN, SCEL, AKR1C3, EREG, KRT16, SPRR2D, SPRR1B, SPRR2B, CSTA, INTU	1831	76	16792	2.0514	1	0.973655	12.5163
C11orf96	GADD45B		hsa04115	p53 signaling pathway	12	0.0387		p53 signaling pathway	12	C=68;O=12;E=4.07;R=2.95;rawP=0.0007;adjP=0.0078						GOTERM_CC_DIRECT	GO:0001533~cornified envelope	12	0.505263	0.00788613	SPRR2D, SPRR1B, SPRR2B, CNFN, ANXA1, SPRR2G, LCE2B, SPRR2F, SPRR2E, CSTA, CDSN, SCEL	1949	46	18224	2.43924	0.997054	0.621371	11.3257
SERHL2	r_LTR1		hsa00514	Other types of O-glycan biosynthesis	6	0.0436		Collecting duct acid secretion	7	C=27;O=7;E=1.62;R=4.33;rawP=0.0008;adjP=0.0083						UP_KEYWORDS	Keratinization	10	0.421053	0.0158889	TCHH, SPRR2D, SPRR1B, PPL, SPRR2B, CNFN, SPRR2G, LCE2B, SPRR2F, SPRR2E	2126	39	20581	2.48221	0.999784	0.535752	20.7331
C19orf57	MIR7-1		hsa00565	Ether lipid metabolism	9	0.0436		Lysosome	17	C=121;O=17;E=7.24;R=2.35;rawP=0.0009;adjP=0.0087
TXK	TUBA4A		hsa00410	beta-Alanine metabolism	7	0.0553		Chemokine signaling pathway	23	C=189;O=23;E=11.32;R=2.03;rawP=0.0010;adjP=0.0091						Annotation Cluster 3	Enrichment Score: 2.030695834648977
NMUR2	PRAME		hsa05321	Inflammatory bowel disease (IBD)	11	0.0553		Arginine and proline metabolism	10	C=54;O=10;E=3.23;R=3.09;rawP=0.0012;adjP=0.0102						Category	Term	Count	%	PValue	Genes	List Total	Pop Hits	Pop Total	Fold Enrichment	Bonferroni	Benjamini	FDR
HIST1H2AJ	LOC645638		hsa05132	Salmonella infection	13	0.0649		Spliceosome	17	C=127;O=17;E=7.60;R=2.24;rawP=0.0015;adjP=0.0121						UP_SEQ_FEATURE	domain:CH	12	0.505263	0.00308268	MICALL2, GAS2L3, SMTN, TAGLN, MICAL2, IQGAP3, LMO7, SPEF2, CNN2, LRCH4, TAGLN2, VAV1	2091	42	20063	2.74141	0.999999	0.935296	5.63619
NLRP11	MC1R		hsa04612	Antigen processing and presentation	12	0.0649		Protein processing in endoplasmic reticulum	20	C=165;O=20;E=9.88;R=2.02;rawP=0.0021;adjP=0.0128						SMART	SM00033:CH	15	0.631579	0.00821407	GAS2L3, MICALL2, SMTN, TAGLN, CLMN, MICAL2, IQGAP3, ACTN1, LMO7, CNN2, LRCH4, TAGLN2, FLNB, VAV1, PLS3	1066	66	10057	2.14417	0.973019	0.70007	11.0025
MGC16121	RAET1G		hsa04640	Hematopoietic cell lineage	14	0.0649		VEGF signaling pathway	12	C=76;O=12;E=4.55;R=2.64;rawP=0.0018;adjP=0.0128						INTERPRO	IPR001715:Calponin homology domain	16	0.673684	0.0130535	GAS2L3, MICALL2, SMTN, TAGLN, CLMN, MICAL2, IQGAP3, SPEF2, ACTN1, LMO7, CNN2, LRCH4, TAGLN2, FLNB, VAV1, PLS3	1975	76	18559	1.97831	1	0.947931	20.6672
DAGLA	ARPC3		hsa00330	Arginine and proline metabolism	9	0.0649		Apoptosis	13	C=87;O=13;E=5.21;R=2.50;rawP=0.0020;adjP=0.0128						INTERPRO	IPR003096:Smooth muscle protein/calponin	5	0.210526	0.0228036	TAGLN, LMO7, CNN2, TAGLN2, VAV1	1975	11	18559	4.27135	1	0.983031	33.3991
SPP1	RFXANK		hsa05414	Dilated cardiomyopathy	13	0.0798		Intestinal immune network for IgA production	9	C=48;O=9;E=2.87;R=3.13;rawP=0.0019;adjP=0.0128
CCDC65	LOC646903		hsa00601	Glycosphingolipid biosynthesis - lacto and neolacto series	6	0.0817		Endocytosis	23	C=201;O=23;E=12.03;R=1.91;rawP=0.0022;adjP=0.0128						Annotation Cluster 4	Enrichment Score: 1.8109550320388181
SNORA1	LOC100127983							Pyruvate metabolism	8	C=40;O=8;E=2.39;R=3.34;rawP=0.0022;adjP=0.0128						Category	Term	Count	%	PValue	Genes	List Total	Pop Hits	Pop Total	Fold Enrichment	Bonferroni	Benjamini	FDR
ZNF664-FAM101A	PLIN5		WebGestaltR, DEGs<0.2					Antigen processing and presentation	12	C=76;O=12;E=4.55;R=2.64;rawP=0.0018;adjP=0.0128						INTERPRO	IPR018039:Intermediate filament protein, conserved site	17	0.715789	0.000859055	KRT6C, NES, KRT6A, VIM, KRT13, KRT31, KRT75, KRT18, TTBK2, KRT17, KRT16, KRT15, KRT8, KRT1, KRT2, KRT222, NEFM	1975	64	18559	2.49607	0.880712	0.412309	1.5029
CNTN1	TAX1BP3		KEGG pathway					Arachidonic acid metabolism	10	C=59;O=10;E=3.53;R=2.83;rawP=0.0025;adjP=0.0139						UP_KEYWORDS	Intermediate filament	18	0.757895	0.00189973	KRT6C, NES, KRT6A, VIM, KRT13, KRT31, KRT75, KRT80, KRT18, TTBK2, KRT17, KRT16, KRT15, KRT8, KRT1, KRT2, KRT222, NEFM	2126	77	20581	2.263	0.632897	0.181615	2.72084
PVRL4	PPL		ID	Name	#Gene	FDR		Dilated cardiomyopathy	13	C=90;O=13;E=5.39;R=2.41;rawP=0.0027;adjP=0.0145						INTERPRO	IPR001664:Intermediate filament protein	18	0.757895	0.00300457	KRT6C, NES, KRT6A, VIM, KRT13, KRT31, KRT75, KRT80, KRT18, TTBK2, KRT17, KRT16, KRT15, KRT8, KRT1, KRT2, KRT222, NEFM	1975	78	18559	2.16853	0.999415	0.77438	5.16394
CD99P1	TAF13		hsa05323	Rheumatoid arthritis	17	0.00575		Valine, leucine and isoleucine biosynthesis	4	C=11;O=4;E=0.66;R=6.07;rawP=0.0030;adjP=0.0155						UP_SEQ_FEATURE	region of interest:Linker 12	16	0.673684	0.00375586	KRT6C, NES, KRT6A, VIM, KRT13, KRT31, KRT75, KRT80, KRT18, KRT17, KRT16, KRT15, KRT8, KRT1, KRT2, NEFM	2091	68	20063	2.25763	1	0.938011	6.82633
BDKRB2	ULK4P3		hsa04913	Ovarian steroidogenesis	12	0.00575		Chagas disease (American trypanosomiasis)	14	C=104;O=14;E=6.23;R=2.25;rawP=0.0036;adjP=0.0180						SMART	SM01391:SM01391	17	0.715789	0.00462575	KRT6C, NES, KRT6A, VIM, KRT13, KRT31, KRT75, KRT80, KRT18, TTBK2, KRT17, KRT16, KRT15, KRT8, KRT1, KRT2, NEFM	1066	75	10057	2.13845	0.868767	0.637739	6.3423
PTPRB	RGPD6		hsa00590	Arachidonic acid metabolism	13	0.00847		Purine metabolism	19	C=162;O=19;E=9.70;R=1.96;rawP=0.0039;adjP=0.0188						UP_SEQ_FEATURE	region of interest:Linker 1	16	0.673684	0.00853524	KRT6C, NES, KRT6A, VIM, KRT13, KRT31, KRT75, KRT80, KRT18, KRT17, KRT16, KRT15, KRT8, KRT1, KRT2, NEFM	2091	74	20063	2.07458	1	0.985347	14.8763
TM6SF1	ZCCHC12		hsa04512	ECM-receptor interaction	15	0.00994		RNA transport	18	C=151;O=18;E=9.04;R=1.99;rawP=0.0041;adjP=0.0190						UP_SEQ_FEATURE	region of interest:Coil 1A	16	0.673684	0.00853524	KRT6C, NES, KRT6A, VIM, KRT13, KRT31, KRT75, KRT80, KRT18, KRT17, KRT16, KRT15, KRT8, KRT1, KRT2, NEFM	2091	74	20063	2.07458	1	0.985347	14.8763
WBSCR27	TCHH		hsa00564	Glycerophospholipid metabolism	16	0.0132		Proteasome	8	C=44;O=8;E=2.63;R=3.04;rawP=0.0042;adjP=0.0190						UP_SEQ_FEATURE	region of interest:Coil 1B	16	0.673684	0.00853524	KRT6C, NES, KRT6A, VIM, KRT13, KRT31, KRT75, KRT80, KRT18, KRT17, KRT16, KRT15, KRT8, KRT1, KRT2, NEFM	2091	74	20063	2.07458	1	0.985347	14.8763
NUAK2	LDHC		hsa04966	Collecting duct acid secretion	7	0.0392		Focal adhesion	22	C=200;O=22;E=11.97;R=1.84;rawP=0.0044;adjP=0.0192						UP_SEQ_FEATURE	region of interest:Rod	16	0.673684	0.00966806	KRT6C, NES, KRT6A, VIM, KRT13, KRT31, KRT75, KRT80, KRT18, KRT17, KRT16, KRT15, KRT8, KRT1, KRT2, NEFM	2091	75	20063	2.04692	1	0.972394	16.6853
IGSF1	ZNF282		hsa04115	p53 signaling pathway	12	0.0392		Vibrio cholerae infection	9	C=54;O=9;E=3.23;R=2.78;rawP=0.0045;adjP=0.0192						UP_SEQ_FEATURE	region of interest:Head	16	0.673684	0.0122875	KRT6C, NES, KRT6A, VIM, KRT13, KRT31, KRT75, KRT80, KRT18, KRT17, KRT16, KRT15, KRT8, KRT1, KRT2, NEFM	2091	77	20063	1.99375	1	0.974131	20.7301
ZNF414	PCDH10		hsa00514	Other types of O-glycan biosynthesis	6	0.0552		Ether lipid metabolism	7	C=36;O=7;E=2.16;R=3.25;rawP=0.0049;adjP=0.0203						UP_SEQ_FEATURE	region of interest:Tail	16	0.673684	0.0154299	KRT6C, NES, KRT6A, VIM, KRT13, KRT31, KRT75, KRT80, KRT18, KRT17, KRT16, KRT15, KRT8, KRT1, KRT2, NEFM	2091	79	20063	1.94328	1	0.973455	25.3371
ZSCAN5A	MAPKAPK3		hsa05321	Inflammatory bowel disease (IBD)	11	0.0602		Toxoplasmosis	16	C=132;O=16;E=7.90;R=2.02;rawP=0.0056;adjP=0.0214						UP_SEQ_FEATURE	region of interest:Coil 2	14	0.589474	0.021944	KRT6C, KRT6A, VIM, KRT31, KRT13, KRT75, KRT80, KRT18, KRT17, KRT16, KRT15, KRT8, KRT1, KRT2	2091	68	20063	1.97543	1	0.986123	34.0924
WASH2P	ZNF551		hsa04640	Hematopoietic cell lineage	14	0.0638		Tight junction	16	C=132;O=16;E=7.90;R=2.02;rawP=0.0056;adjP=0.0214						GOTERM_CC_DIRECT	GO:0005882~intermediate filament	20	0.842105	0.0305695	KRTAP21-2, KRT6C, NES, KRT6A, ADORA2A, VIM, KRT13, KRT31, KRT75, KRT80, KRT18, KRT17, NME1-NME2, KRT16, KRT15, KRT8, KRT2, KRT222, NCKIPSD, KRTAP19-1	1949	113	18224	1.65494	1	0.874731	37.5836
GNN	CCDC134							Fat digestion and absorption	8	C=46;O=8;E=2.75;R=2.90;rawP=0.0055;adjP=0.0214						GOTERM_MF_DIRECT	GO:0005198~structural molecule activity	37	1.55789	0.0486896	KRT6C, KRT6A, CROCC, VIM, SPRR2G, SPRR2F, CLDN11, SPRR2E, KRT80, TTBK2, SPRR2D, FGB, KRT8, SPRR2B, UPK1B, SNTB1, KRT1, KRT222, NEFM, CRYBB2, COL4A3, NES, BGLAP, LAD1, MAP1A, ANXA1, KRT13, LCE2B, KRT75, KRT18, KRT17, KRT16, SPRR1B, KRT15, MAP4, CSTA, MAP7D2	1860	247	16881	1.35953	1	0.996786	56.3523
C8orf4	C11orf82							Epithelial cell signaling in Helicobacter pylori infection	10	C=68;O=10;E=4.07;R=2.46;rawP=0.0070;adjP=0.0254						INTERPRO	IPR002957:Keratin, type I	8	0.336842	0.0550788	KRT18, KRT17, KRT16, KRT15, KRT13, KRT31, KRT222, NEFM	1975	33	18559	2.27805	1	0.992039	63.1474
RAC2	SNORA65		ID:hsa04913 &nbspName:Ovarian steroidogenesis					Adipocytokine signaling pathway	10	C=68;O=10;E=4.07;R=2.46;rawP=0.0070;adjP=0.0254
SLC14A1	RRM2		C=50; O=12; E=5.07; R=2.37; PValue=3.51e-03; FDR=4.77e-01					GnRH signaling pathway	13	C=101;O=13;E=6.05;R=2.15;rawP=0.0073;adjP=0.0258						Annotation Cluster 5	Enrichment Score: 1.77456083062903
DEF6	C17orf109		Gene Symbol	Gene Name	Entrez Gene			Citrate cycle (TCA cycle)	6	C=30;O=6;E=1.80;R=3.34;rawP=0.0078;adjP=0.0263						Category	Term	Count	%	PValue	Genes	List Total	Pop Hits	Pop Total	Fold Enrichment	Bonferroni	Benjamini	FDR
LFNG	SYNJ2BP-COX16		ADCY2	adenylate cyclase 2	108			Butanoate metabolism	6	C=30;O=6;E=1.80;R=3.34;rawP=0.0078;adjP=0.0263						INTERPRO	IPR011162:MHC classes I/II-like antigen recognition protein	14	0.589474	0.000594088	HLA-DQB2, RAET1E, HLA-DRB1, PROCR, RAET1G, ULBP3, ULBP2, HLA-A, HFE, HLA-DRB5, RAET1L, HLA-DMB, HLA-DMA, HLA-DQA1	1975	45	18559	2.9235	0.770123	0.387417	1.04164
KRT13	SPTSSA		ACOT2	acyl-CoA thioesterase 2	10965			Ribosome biogenesis in eukaryotes	11	C=80;O=11;E=4.79;R=2.30;rawP=0.0080;adjP=0.0264						UP_SEQ_FEATURE	region of interest:MHC class I alpha-2 like	5	0.210526	0.00148142	RAET1E, RAET1G, ULBP3, ULBP2, RAET1L	2091	6	20063	7.99578	0.998603	0.888213	2.74719
ABCB9	40421		ADCY5	adenylate cyclase 5	111			Sphingolipid metabolism	7	C=40;O=7;E=2.39;R=2.92;rawP=0.0089;adjP=0.0287						UP_SEQ_FEATURE	region of interest:MHC class I alpha-1 like	5	0.210526	0.00148142	RAET1E, RAET1G, ULBP3, ULBP2, RAET1L	2091	6	20063	7.99578	0.998603	0.888213	2.74719
LRRK1	GSTT2B		CYP1A1	cytochrome P450 family 1 subfamily A member 1	1543			Graft-versus-host disease	7	C=41;O=7;E=2.45;R=2.85;rawP=0.0102;adjP=0.0311						INTERPRO	IPR011161:MHC class I-like antigen recognition	9	0.378947	0.00714286	RAET1E, HLA-DRB1, PROCR, RAET1G, ULBP3, ULBP2, HLA-A, HFE, RAET1L	1975	28	18559	3.02045	1	0.920623	11.8658
C10orf111	LOC645212		CYP2J2	cytochrome P450 family 2 subfamily J member 2	1573			Hypertrophic cardiomyopathy (HCM)	11	C=83;O=11;E=4.97;R=2.21;rawP=0.0105;adjP=0.0311						GOTERM_MF_DIRECT	GO:0046703~natural killer cell lectin-like receptor binding	5	0.210526	0.011708	RAET1E, RAET1G, ULBP3, ULBP2, RAET1L	1860	9	16881	5.04211	1	0.97044	17.766
GPC2	ZRANB3		HSD17B1	hydroxysteroid 17-beta dehydrogenase 1	3292			Leishmaniasis	10	C=72;O=10;E=4.31;R=2.32;rawP=0.0104;adjP=0.0311						GOTERM_BP_DIRECT	GO:0019882~antigen processing and presentation	12	0.505263	0.0329796	RAET1E, HLA-DRB1, RAET1G, ULBP3, RELB, ULBP2, HLA-A, HFE, HLA-DRB5, RAET1L, HLA-DMB, HLA-DQA1	1831	55	16792	2.00093	1	0.993241	46.8939
LOC283481	GBA		LDLR	low density lipoprotein receptor	3949			Fc gamma R-mediated phagocytosis	12	C=94;O=12;E=5.63;R=2.13;rawP=0.0103;adjP=0.0311
ZNF670	DHRS7		PLA2G4A	phospholipase A2 group IVA	5321			Amoebiasis	13	C=106;O=13;E=6.35;R=2.05;rawP=0.0108;adjP=0.0313						Annotation Cluster 6	Enrichment Score: 1.4729337511151495
SLC22A17	RHOA		PTGS2	prostaglandin-endoperoxide synthase 2	5743			TGF-beta signaling pathway	11	C=84;O=11;E=5.03;R=2.19;rawP=0.0114;adjP=0.0324						Category	Term	Count	%	PValue	Genes	List Total	Pop Hits	Pop Total	Fold Enrichment	Bonferroni	Benjamini	FDR
KCNMA1	MIR3610		STAR	steroidogenic acute regulatory protein	6770			Type I diabetes mellitus	7	C=43;O=7;E=2.57;R=2.72;rawP=0.0132;adjP=0.0361						UP_SEQ_FEATURE	domain:BTB	25	1.05263	0.0138051	ZBTB48, ZBTB46, ZBTB8B, ABTB2, ZBTB12, ZBTB40, TRIM13, ZBTB16, ZBTB17, KLHL4, ZBTB26, KCNRG, ZBTB37, GZF1, KCTD6, KLHL29, KBTBD3, KLHL28, KLHL14, KLHL11, KCTD16, ZBTB3, KBTBD11, TNFAIP1, KLHL20	2091	144	20063	1.66579	1	0.973372	22.9875
FLJ43663	ZNF684		PLA2G4C	phospholipase A2 group IVC	8605			Pantothenate and CoA biosynthesis	4	C=16;O=4;E=0.96;R=4.18;rawP=0.0131;adjP=0.0361
LRRC48	KRT18		AKR1C3	aldo-keto reductase family 1 member C3	8644			Cell adhesion molecules (CAMs)	15	C=133;O=15;E=7.96;R=1.88;rawP=0.0136;adjP=0.0365						Annotation Cluster 7	Enrichment Score: 1.3546467141850704
ADAM8	LOC144486							Glycolysis / Gluconeogenesis	9	C=65;O=9;E=3.89;R=2.31;rawP=0.0150;adjP=0.0395						Category	Term	Count	%	PValue	Genes	List Total	Pop Hits	Pop Total	Fold Enrichment	Bonferroni	Benjamini	FDR
DGKQ	SCNM1		ID:hsa05323 &nbspName:Rheumatoid arthritis					Hematopoietic cell lineage	11	C=88;O=11;E=5.27;R=2.09;rawP=0.0159;adjP=0.0410						INTERPRO	IPR004001:Actin, conserved site	7	0.294737	0.00862798	ACTBL2, ACTG1, ACTG2, POTEKP, ACTC1, ACTA1, POTEE	1975	18	18559	3.65437	1	0.931422	14.16
FLJ25363	CRABP2		C=90; O=17; E=9.13; R=1.86; PValue=8.23e-03; FDR=4.77e-01					Staphylococcus aureus infection	8	C=55;O=8;E=3.29;R=2.43;rawP=0.0161;adjP=0.0410						INTERPRO	IPR020902:Actin/actin-like conserved site	7	0.294737	0.0191168	ACTBL2, ACTG1, ACTG2, POTEKP, ACTC1, ACTA1, POTEE	1975	21	18559	3.13232	1	0.974607	28.8301
NMUR1	ZFP36		Gene Symbol	Gene Name	Entrez Gene			Cell cycle	14	C=124;O=14;E=7.42;R=1.89;rawP=0.0166;adjP=0.0415						SMART	SM00268:ACTIN	8	0.336842	0.0538635	ACTBL2, ACTG1, ACTG2, POTEKP, ACTC1, ACTA1, ACTR3C, POTEE	1066	33	10057	2.28711	1	0.93243	54.2727
ZNF663	TAGLN2		FOS	Fos proto-oncogene AP-1 transcription factor subunit	2353			Glycosphingolipid biosynthesis - lacto and neolacto series	5	C=26;O=5;E=1.56;R=3.21;rawP=0.0175;adjP=0.0425
PLEKHA6	BLOC1S2		ATP6V0A2	ATPase H+ transporting V0 subunit a2	23545			Pancreatic secretion	12	C=101;O=12;E=6.05;R=1.98;rawP=0.0176;adjP=0.0425						Annotation Cluster 8	Enrichment Score: 1.2347416635870363
r_(CGGAG)n	VPS33A		ATP6V0D2	ATPase H+ transporting V0 subunit d2	245972			Other types of O-glycan biosynthesis	7	C=46;O=7;E=2.75;R=2.54;rawP=0.0188;adjP=0.0440						Category	Term	Count	%	PValue	Genes	List Total	Pop Hits	Pop Total	Fold Enrichment	Bonferroni	Benjamini	FDR
r_L1M3a	EDEM2		HLA-DMA	major histocompatibility complex class II DM alpha	3108			Gap junction	11	C=90;O=11;E=5.39;R=2.04;rawP=0.0185;adjP=0.0440						INTERPRO	IPR001751:S100/Calbindin-D9k, conserved site	12	0.505263	2.06856e-05	S100A4, TCHH, S100A3, S100A6, S100A16, S100A8, S100A7, S100A9, S100A11, S100A7A, CABP7, S100A10	1975	25	18559	4.51054	0.0498891	0.0498891	0.0364418
MGLL	PLA2G16		HLA-DMB	major histocompatibility complex class II DM beta	3109											INTERPRO	IPR018247:EF-Hand 1, calcium-binding site	28	1.17895	0.0370675	S100A4, S100A6, REPS2, NKD1, S100A8, S100A7, S100A9, CABP7, CABP4, NECAB3, MYL9, NECAB1, DGKA, DGKB, PVALB, PLCH1, EHD2, PLS3, TCHH, S100A16, CHP2, S100A11, ACTN1, NUCB1, VSNL1, S100A7A, RCN3, PPP2R3C	1975	178	18559	1.47817	1	0.992688	48.6006
TEX19	PES1		HLA-DQA1	major histocompatibility complex class II DQ alpha 1	3117
C19orf45	ASRGL1		HLA-DRB1	major histocompatibility complex class II DR beta 1	3123											Annotation Cluster 9	Enrichment Score: 1.216605102421115
WASH3P	IDH3G		HLA-DRB5	major histocompatibility complex class II DR beta 5	3127											Category	Term	Count	%	PValue	Genes	List Total	Pop Hits	Pop Total	Fold Enrichment	Bonferroni	Benjamini	FDR
CSDC2	SH3BGRL3		IL1A	interleukin 1 alpha	3552											UP_KEYWORDS	Kinase	97	4.08421	0.00928279	CKMT1B, PSTK, NUAK2, PRKAG2, NELL2, PPIP5K1, ITPKB, CLK1, PIP5K1A, FES, ITPKA, PRKX, CAMKK1, PRKY, MAP3K6, ADCK1, PIP5KL1, PACSIN3, CDKN2B, CDKN2C, WNK4, CLK4, ILK, SIK1, ANKK1, SIK3, MAP2K5, SGK1, MYO3A, SGK3, BRAF, CSNK1G2, MYO3B, MINK1, NEK10, PRKCD, DAPK3, NME7, CDKL5, NME6, MARK2, PLAUR, MAST3, WDR83, HUNK, PANK3, HIPK3, TESK1, NEK8, ERN1, TESK2, CDK2AP2, ERN2, MVK, NRK, TXK, MAPK7, MAP3K14,…	2126	735	20581	1.27758	0.992663	0.459013	12.654
TMEM171	SKIV2L		ITGAL	integrin subunit alpha L	3683											GOTERM_MF_DIRECT	GO:0004674~protein serine/threonine kinase activity	57	2,4,2018	0.0117224	NUAK2, CLK1, PRKX, CAMKK1, PRKY, MAP3K6, ADCK1, WNK4, CLK4, ILK, ANKK1, SIK1, SIK3, MAP2K5, IRAK2, SGK1, SGK3, BRAF, MYO3A, CSNK1G2, MYO3B, NEK10, MINK1, DAPK3, PRKCD, CDKL5, MARK2, MAST3, HUNK, HIPK3, NEK8, ERN1, TESK1, ERN2, TESK2, NRK, MAPK7, MAP3K14, LRRK1, ACVR1, SNX15, NEK3, STK10, MAPKAPK5, FPGT-TNNI3K, MAPKAPK3, MKNK1, BRSK1, RIOK2, VRK2, TTBK2, STK19, CSNK1A1L, CSNK2B, RPS6KA4, NME1-NME2…	1860	376	16881	1.37585	1	0.947033	17.7859
PLXNC1	IFITM2		ATP6V1D	ATPase H+ transporting V1 subunit D	51382											GOTERM_BP_DIRECT	GO:0006468~protein phosphorylation	64	2.69474	0.0280723	FASTKD3, NUAK2, PDGFB, PRKAG2, EIF2A, FES, ITPKA, CAMKK1, TGFB1, PRKY, MAP3K6, ADCK1, WNK4, ILK, RARA, ANKK1, SIK1, SIK3, IRAK2, SGK1, SGK3, BRAF, CSNK1G2, CCNH, MYO3B, MINK1, NEK10, SCYL3, DAPK3, PRKCD, CDKL5, MARK2, HUNK, HIPK3, NEK8, ERN1, TESK2, ERN2, TXK, LRRK1, FASTKD5, ACVR1, CCL2, SNX15, NEK3, STK10, FPGT-TNNI3K, MKNK1, BRSK1, RIOK2, VRK2, PTK6, STK19, TEC, LTK, CSNK2B, GMFB, MNAT1, P2RX7…	1831	456	16792	1.28715	1	0.994809	41.5706
FAM18A	EIF4E2		ATP6V1H	ATPase H+ transporting V1 subunit H	51606											UP_KEYWORDS	Serine/threonine-protein kinase	53	2.23158	0.037252	NUAK2, CLK1, PRKX, CAMKK1, PRKY, MAP3K6, ADCK1, WNK4, CLK4, ILK, ANKK1, SIK1, SIK3, MAP2K5, SGK1, SGK3, BRAF, MYO3A, CSNK1G2, MYO3B, NEK10, MINK1, DAPK3, PRKCD, CDKL5, MARK2, MAST3, HUNK, HIPK3, NEK8, ERN1, TESK1, ERN2, TESK2, NRK, MAPK7, MAP3K14, LRRK1, ACVR1, NEK3, MAPKAPK5, STK10, FPGT-TNNI3K, MAPKAPK3, MKNK1, BRSK1, RIOK2, VRK2, TTBK2, STK19, CSNK1A1L, RPS6KA4, CDC42BPB	2126	393	20581	1.30553	1	0.670932	42.3473
r_REP522	CD36		ATP6V1C1	ATPase H+ transporting V1 subunit C1	528											UP_SEQ_FEATURE	binding site:ATP	72	3.03158	0.0436159	CKMT1B, NUAK2, ITPKB, CLK1, FES, ITPKA, PRKX, CAMKK1, MAP3K6, ADCK1, WNK4, CLK4, ILK, ANKK1, SIK1, SIK3, MAP2K5, SGK1, MYO3A, SGK3, BRAF, CSNK1G2, MYO3B, MINK1, NEK10, DAPK3, PRKCD, CDKL5, NME7, NME6, MARK2, MAST3, HUNK, HIPK3, TESK1, NEK8, ERN1, TESK2, ERN2, NRK, TXK, MVK, MAPK7, MAP3K14, LRRK1, ACVR1, NEK3, STK10, MAPKAPK5, MAPKAPK3, MKNK1, BRSK1, RIOK2, EPHB1, SGK223, MTHFS, VRK2, TTBK2, PTK6,…	2091	558	20063	1.23806	1	0.996481	56.7402
ATP2A1	RNASEK-C17ORF49		CCL2	C-C motif chemokine ligand 2	6347
SLC9A9	C10orf2		TGFB1	transforming growth factor beta 1	7040											Annotation Cluster 10	Enrichment Score: 1.2120042414016132
PRRX2	GPR89A		ATP6V1E2	ATPase H+ transporting V1 subunit E2	90423											Category	Term	Count	%	PValue	Genes	List Total	Pop Hits	Pop Total	Fold Enrichment	Bonferroni	Benjamini	FDR
LOC100505478	DMKN		ATP6V0D1	ATPase H+ transporting V0 subunit d1	9114											BIOCARTA	h_eicosanoidPathway:Eicosanoid Metabolism	8	0.336842	0.00775642	PLA2G4A, PTGER3, CYP2J2, PTGIS, TBXAS1, PTGS2, PTGES, EPHX1	183	22	1625	3.22901	0.827918	0.827918	9.4754
CRYBB2	TNFAIP8															GOTERM_BP_DIRECT	GO:0019371~cyclooxygenase pathway	5	0.210526	0.0172039	AKR1C3, PTGIS, TBXAS1, PTGS2, PTGES	1831	10	16792	4.58547	1	0.993328	27.9272
ARMCX1	NELL2															UP_KEYWORDS	Prostaglandin biosynthesis	4	0.168421	0.0758519	PTGIS, TBXAS1, PTGS2, PTGES	2126	10	20581	3.87225	1	0.695094	68.1568
ERN1	ECHS1
MIR3614	F2RL3
LINC00473	S100A11
PPAPDC1A	C12orf53
LINC00525	TROAP
PSG5	RAE1
PTGER3	ARG2
C16orf3	PRDX6
MYH3	SMYD3
LOC100128361	TMEM222
GREM1	ISY1
SNORA11	KRTCAP2
FGF20	TIMP1
MYH11	GPX8
SLC13A4	RAB13
SNORD38A	GEMIN2
TRIM6-TRIM34	PRPF31
SOWAHD	CCBP2
ATP6V1E2	TUBGCP2
PION	PSME1
ZNF550	CENPM
MIXL1	CNIH
LOC285626	CHMP4A
FAM168A	DKFZP586I1420
SNORD97	SSR3
LOC100507584	LOC170425
PF4	TECPR1
FOSL1	C6orf211
FLJ45513	GNRH1
ABCC2	NHP2L1
LOC646626	EXOC6
KCNQ2	RPS28
IGFBPL1	FAM173B
LRFN4	CTSA
KIF21B	r_Tigger4b
BIN1	LGALS1
SELL	EIF2S1
ACTR3BP2	ATP6V1C1
MST1	MRPL2
NKAIN1	GNG11
PPM1J	MRPS9
CHRNB4	RAD1
RSPH1	SCPEP1
SAA2-SAA4	FIG4
PFN4	ADORA1
LOC643802	CXorf26
LOC727982	LOC286186
LGALS4	OAZ2
IL33	LOC728855
A4GALT	OSGEP
PAK7	IRAK2
ATP4A	POLR2L
HPDL	C9orf85
LOC100271836	PRR23A
SERPING1	CFL2
PANX2	SLMO2-ATP5E
r_MER113	SOX7
SYNPO	NECAP1
LOC441601	LOC728855
THPO	ERP29
COL24A1	ATP6V0D1
r_MSTD	PSME2
FBXO43	METTL2B
PAQR6	TMX1
EFCAB10	HYAL4
SRCRB4D	RDH11
UTS2D	UBLCP1
G0S2	SELT
LOC91948	GTF2B
SNORD16	MT2A
ST8SIA2	CUTA
SNORA79	CCHCR1
SCGB1D2	OXCT1
r_tRNA-Ile-ATT	SBDSP1
BRSK1	BCAS2
FAM171A2	TXNDC9
C1QL4	TMEM56
TMED8	PSMC4
PDIA2	CSRP1
TTC40	RPL28
GPR37L1	ZNF317
ROPN1B	ARF4
IL17D	REEP5
SULT4A1	C2orf15
PAMR1	PSMB5
RORB	DDTL
GIP	MTCH2
C1orf116	NOL12
TLL1	TM2D1
LOC100270679	ACTG1
LAD1	ARV1
C6orf126	AKR1B1
LRRC29	C19orf40
TTPA	NGDN
PPP1R14D	RAB9A
RAET1L	FTL
PCSK2	STK19
ZMAT4	PSMC6
PDGFB	PLS3
r_LTR19A	NDUFAF3
ACCN3	TMEM186
SHISA8	CDCA8
SOCS3	SF3A3
MMP13	SCAMP2
OSBPL5	C19orf48
BEGAIN	TRMT61B
DKK1	HEATR6
r_MamRep434	PDHA1
KCNB2	SAP30BP
SNORD54	CNTNAP3B
C15orf5	CDC123
GYG2P1	ACTN1
MMP14	LSM2
C4orf36	ST13
r_MER57A-int	LOC96610
TACSTD2	SPATA24
LZTS1	HLA-A
r_MSTC	SEC13
CCDC164	MESDC2
LOC339524	PAFAH1B3
MIR7-3HG	HSD17B11
XKR5	CNFN
MIR363	LYPLAL1
LOC100134368	C14orf166
CCDC64	ALG5
S100A3	EIF1
ZC3HAV1L	MCM5
LOC729678	CCDC127
r_(CGAGG)n	PSMB6
EPN3	DSTN
LOC100505666	RPA2
BSN	SYPL1
SCARF1	PSMC5
SERPINB7	RCC1
r_MLT1B-int	DMRT1
TEX14	HNRNPA1P10
SERPINA10	CCT5
SNORD29	EAPP
LOC285965	EMR4P
CD274	TMEM242
FAM153B	C17orf49
LOC650226	NEDD8-MDP1
GUSBP2	RPS10
r_MamGypLTR1b	VAX1
LOC100134713	SLC25A6
GPR143	DYNLT3
DIRAS2	PDHB
LOXL4	GEMIN7
TTC23L	LEPROTL1
LOC100506068	PPP2R1A
GPR176	DPY19L2P1
FAM25A	CSNK2B
LHX9	CLNS1A
r_LTR30	JKAMP
ACTG2	AGAP9
SERPINB2	WSCD1
RIN2	TUBG1
SP6	POLR2J3
LOC144571	ADSL
ESRG	RPLP2
LOC339926	ASB3
ITPKA	UTP11L
JAZF1-AS1	SCP2
LOC100130705	CBWD1
KRT6C	FAM158A
ZNF454	UFC1
KCNQ4	LOC550643
GNMT	NME6
PROK2	CLMN
TTLL13	CHORDC1
SPATA12	DENND2A
r_MER20B	CASP6
TRPC5	ESD
LOC100130357	CHAC2
ADAP1	UFD1L
PROM2	STAG3L3
SPDYE6	SELK
LOC144742	ZC3H3
KCNJ10	NOL11
PACRG	RNF41
FRMPD1	ELP4
CITED4	WRAP53
SNORA27	SBDS
ZBBX	DCAF13
r_ERVL-B4-int	MNAT1
PLGLB1	TECR
GNAO1	NSUN6
r_LTR3B	STXBP4
LHX6	BRP44L
MVP	DDOST
SNORA2A	SAMM50
PDX1	SUGT1
LDHAL6A	SPCS2
SP9	BRI3BP
LOC100507003	ADH5
IFI44	C12orf29
PADI3	TIMM9
LINC00271	PSMA6
LGALS7B	DLD
C3orf51	C9orf163
LOC100499405	MAT1A
TNR	CNPY2
SND1-IT1	UCHL3
GJD4	DERL2
SH3RF2	LSM1
CLEC4C	LOC100130987
HTR2A	PCID2
r_SUBTEL_sa	PMM1
BGLAP	CSDE1
LOC100131366	ERCC8
LOC100132356	WBSCR22
LOC113230	MOCS2
DKK2	CHCHD7
NCKAP1L	C2orf49
RASGEF1C	MIR3655
r_(CGCGG)n	MRPL44
LOC100129196	TCP1
CCL7	BRK1
UTS2	YIPF5
ILDR1	CRIPT
MIR558	PSMA3
ARSF	QARS
LOC643650	CKAP2L
S100A7A	FAM82B
FLJ45079	DDX47
TRIM29	ITPA
SPRR2D	COX8A
SMCR5	ALDH7A1
AXDND1	TAF11
PCDH8	HADHB
r_LTR33	ATP5G1
VSTM2B	CSTB
HAVCR2	CDC6
LOC399715	ZNF169
ANGPTL2	OPTN
DEFB122	PCBD1
RASIP1	WDR92
SPAG8	PIGT
IL18BP	LRR1
PENK	DAD1
DCAF8L1	SLC25A6
LRGUK	GNG5
GRAMD1B	MRTO4
EEF1DP3	UQCR10
SPINK7	TAC1
CABP7	RBM3
CLEC4E	HLA-DRB1
ARHGAP39	CMPK1
r_MER2B	GTF2F1
HOMER3	NCBP2
DNM1P35	DDX24
LHFPL5	HADHA
NCRNA00185	MIR4444-1
LOC286059	NDUFS8
PER1	TPMT
CKMT2	LOC729013
CAPNS2	ZNF420
CCDC17	ELOF1
LOC392364	NXF1
C12orf39	IQGAP3
OSBP2	IGBP1
KLF2	RAB11A
OR11A1	SUPT16H
r_(GGCTG)n	SNCG
SERPINB13	HEXA
r_Tigger11a	SPDYE7P
BTNL8	FCGBP
NME1-NME2	MYH9
LOC100128023	ALG8
KPRP	PLRG1
KLK1	CBWD6
LRFN3	ZNHIT1
MIR636	ARL4A
GLIS1	ADCK1
r_(TTG)n	CHID1
FAM184B	KIF23
ESYT3	GNB2L1
r_MamRep1161	ANXA5
LDB2	DPF2
LOC154761	LRRC49
PIP5KL1	BRIX1
CCDC62	ATAD3C
r_Tigger3	LRRC57
MIR622	AFMID
SLC12A3	TMEM167A
GBP2	HHLA3
IGFL1	C12orf49
PTPRR	FKBP2
ADAM33	TPM1
ITGB4	HLA-DRB5
LOC100288846	BRMS1
LOC100505659	C12orf45
QRICH2	C15orf24
IDI2-AS1	RNASEH1
SVOP	COPS5
LIPE	TMED7-TICAM2
LINC00086	U2AF1L4
GPR132	RRBP1
HCG9	OMA1
PNPLA7	LOC100131067
MIR1184-2	WDR46
KRT75	HMGN2
FAM123C	BCAT2
ADCY5	LIPT1
LOC100128071	KBTBD3
TNFRSF11B	UFSP2
NGFR	RPP40
CTSL3	MRPL40
ITLN1	PTTG3P
LOC285033	EDIL3
FABP3	CXorf56
G6PC	TMEM69
SNORD60	PSMC1
TNFSF9	FAM92A1
RHPN1	SLC25A17
BDH1	ZNF695
EHF	ANXA3
MGC3771	MRPS7
r_HERVK22-int	WDR83OS
RNASE7	DNAJB6
RELB	CEPT1
C20orf203	MIR4444-1
KIAA1045	KIN
FAM22A	ETV4
MIR4516	TUBB4B
SPRR2F	CINP
r_LTR13_	HMGB3
ABCA13	USE1
CYP21A1P	ULBP3
FLJ41941	COQ10B
RPSAP52	ANXA2
r_MER63B	C4orf29
ST3GAL4	GSTTP2
C2orf50	RBM19
TSNAXIP1	CD44
LOC100507404	CRABP1
NMNAT2	RRP15
TMEM88	KLHL4
HSFX2	SCN2B
MIR3685	SLC50A1
r_MER31A	LOC643837
FLJ31485	COMMD9
TM4SF1	MRPL1
LOC339975	RCHY1
C7orf57	LIN37
LINC00242	C15orf23
LIME1	FAM149B1
RGS4	MKNK1
SPRR2B	PHLDA2
LOC152024	LOC100379224
SLC12A8	C14orf102
ABHD16B	CD99
LOC729156	DDIT3
SH2D2A	MRFAP1L1
LOC100507423	PNPT1
NECAB1	LIN52
NLGN3	OXA1L
CYP4F12	ATP6V1H
SLC16A6	EIF3I
TP53AIP1	C8orf44
LINC00482	ATP6V1D
MORN1	WDR73
MIR3129	TRAPPC4
KHDC1L	TMEM87A
ROPN1L	ZSCAN21
TENC1	SNX33
SNURF	ANKRD1
FUT9	HLA-DQA1
DEFB4B	LOC439949
SECTM1	ZNF543
ZNF643	CCDC71
LOC401324	LOC388796
CASS4	TRAPPC6B
SAP25	SPAG1
CDH24	MAP4
CARD16	CD99
PLGLB1	PIP5K1A
OTUD7A	CCNB1
r_MER102a	VRK2
UCA1	GUSBP4
MFNG	S100A10
P2RY6	KPNA2
ARTN	CDCA3
SAMD3	ANXA2P2
C16orf89	MDH2
LINC00092	CASP7
GPD1	LAMTOR1
MIR192	KATNA1
FAM138D	ZNF80
RUNX1-IT1	DLEU1
SULT2B1	PDIA3
IGSF9B	CENPL
C3orf27	GTF2A2
CDH13	NR2C2AP
KRT31	TMSB10
SLC35D3	EIF3M
r_(CG)n	FABP6
TBC1D3	TAGLN
GOLGA8DP	r_(TGG)n
LINC00477	GGT8P
GFRA2	HSCB
r_(TTATG)n	LOC100009676
CCL16	MINK1
IL5RA	MEF2BNB-MEF2B
LOC100132078	ZBED1
WNT6	FLNB
LOC389247	SLC28A2
SNORD1B	NUDT15
TREM2	RGS3
KRT18P55	PPP2R3C
SMN1	MPV17
ENPP3	ZNF81
CTAGE10P	PRUNE
SPANXA2-OT1	SERTAD3
r_LTR22A	FASTKD3
MICALL2	FANCL
FABP6	SNHG15
MUM1L1	KRT8
GHR	SRP54
ADCY2	HACL1
TGFBI	TBCE
C5orf46	BUD31
OR7E37P	ELMOD2
PLLP	GTF3C6
VSNL1	PMPCA
SNORD73A	SLC39A1
LOC401074	KLHL28
APOD	TMEM179B
VEPH1	BUB3
C21orf88	TMED10
SNCG	EIF3H
KRT17	ABHD2
ZP3	METTL6
FOS	RPP14
ST8SIA4	ZNF630
PLCL1	C1orf190
ANKK1	ELSPBP1
PROCA1	LOC100506083
PALMD	CDR2L
GPR50	PLP2
r_MER41-int	THSD4
TRIM62	TUBD1
TMEM191C	LAPTM4A
MYOF	UTP3
PPAN	BTD
MMP24	UMPS
GLIPR1	ZNF18
NPAS3	RANBP3
GLB1L3	RIT1
PVALB	LOC388692
C1orf190	FBXO3
INHBE	FASTKD5
LMOD1	ZC3HC1
KAAG1	C1orf201
LOC650623	DGKA
LOC284344	HSPA8
RCN3	ATP5J2
SERP2	TRNT1
r_L1MC2	SIVA1
PRDM14	TSGA10
C10orf131	CRYZ
ZNF777	STXBP3
CD44	PLCXD2
CTSO	RHEBL1
CG030	LOC648691
ATP6V1G2-DDX39B	SNORD57
TRPA1	NEK8
SFTA1P	MFN1
ARHGEF19	NPC2
DOHH	CHURC1-FNTB
SPDYE7P	C9orf78
C11orf68	FAM108A1
FRS3	TRAIP
PF4V1	CHM
SPDYE5	UBE2W
ANKS1B	PPIC
SPSB4	DHX8
CACNA2D2	FIBIN
r_HSMAR2	LOC727982
TAGLN	r_TAR1
LOC100507377	PUS7
SNORD76	ZMPSTE24
LTK	BEX5
CN5H6.4	LMOD1
TMEM59L	HIST2H2BA
KRTAP19-1	HTT
CXADRP3	EXOSC9
HCAR1	CR1L
DTX4	TNFAIP8L3
PCOLCE	FXYD5
GGT3P	TGDS
HIGD2B	MRPL45P2
HLA-DPB2	ZEB1
NEU3	SPRYD7
r_AluYh9	TEKT4P2
ANKRD62P1-PARP4P3	FNTA
SNX33	STX12
SYPL2	LFNG
HLA-DQB2	RPUSD4
CYP1A1	LINC00514
PRORSD1P	KCTD6
MIR4647	COPG
C15orf37	MCART1
C1orf106	MAGOH
TBC1D3	ZP3
NEFM	NUPR1
ANKDD1A	SLC38A6
B3GNT4	LOC401588
CHGB	POP1
LOC641367	TRIAP1
HSPB8	RPL18
NEK10	C14orf118
ANKRD1	CCNH
ADORA2A	AATF
LAT	RAD51B
EPS8L1	TANK
LOXL1	PHF19
LOC441666	PMS2L2
RPL13P5	PSMF1
LOC148709	TOP3A
LINC00410	LOC100499177
C2orf65	ORAOV1
SNORA26	MTERFD2
LOC100289495	LOC650623
EDNRA	PRDM14
SAMD15	EML2
TMEM92	HNRNPH2
DENND3	YLPM1
LOC100507564	NDRG2
PRR23C	SNHG3
ACTBL2	REEP6
COL27A1	LOC441601
RAB30	OVGP1
CECR6	ZBTB17
SOSTDC1	PAR-SN
EMP1	POM121L8P
SUGT1P1	PPID
LOC340515	MED6
CRISPLD2	HDAC1
C1orf53	TUBGCP4
ZNF671	AZIN1
C15orf2	EXOSC1
GLI4	SPRR2E
COL7A1	RETSAT
HOXB13	EIF3D
RAP1GAP	TTC9C
LOC387723	COPS8
EDN1	GTSE1
IL12RB2	UTP6
TBX1	EIF2D
PLA2G4C	SNORD98
GADD45B	APOBEC3B
LRRC45	ZNF668
TLR10	BZW2
CTXN1	C19orf10
DDX11L2	AAAS
SNORD56	APOPT1
BDNF	PPP1R18
IL17RC	GPATCH4
r_MLT1D	C11orf68
HTR3B	CDC42BPB
FITM2	TMEM144
NAGS	FKBPL
SSR4P1	SF3A1
NUPR1	DYNC1LI1
ITGA9	PSG5
SPRR2E	FGF20
LOC100133957	SLC13A4
PLCB3	SYDE2
RGS9	TMEM156
KIF26A	DNAJC30
GMIP	ZNF69
SNORA6	r_AluYa5
CUX2	SERPINH1
ZFR2	ZNF557
SNORD119	EAF2
BAIAP3	PYY2
OLIG2	IMPDH2
SNORA25	RAB30
LOC730091	KRT222
r_MER50	SDHAP2
ZNF484	MAN2B2
KCNH6	GSTZ1
TIGD2	SYS1-DBNDD2
DSG1	LOC100499467
FLJ33065	ZNF625
LOC100133991	ZNF222
r_Charlie4a	HSPB1
PIR-FIGF	EIF1B
LGALS7	LRRC45
TNFAIP2	PPP1R37
ETV3	IFITM1
RSAD2	SNORA40
CASP14	PSMD5
FOLR1	IRF3
r_TAR1	C15orf29
DHRS9	ARHGEF40
EPPK1	ASMTL
LOC282980	CNN2
P2RX7	ANP32E
EPSTI1	DARS2
PLCXD2	XPNPEP3
SLC4A11	NSUN3
LOC100499467	COMMD4
SPTLC3	PVRL4
FAS-AS1	ARSJ
OLFM2	NFKB1
HIST1H2BM	NUDT9
KLLN	CDKN2C
FLJ34690	PRPF18
r_MARNA	LOC100506660
SLC25A34	BAIAP2
TPPP	ARFGAP2
IL8	PAF1
ARHGEF15	GPR89B
HCN3	PEX2
SLC26A4	ORC5
MAGIX	C15orf37
LPPR2	CRTAM
GPR173	r_AluSq4
BOD1P	MIR671
PI3	EMP3
LOC646576	RAVER1
MIR3620	AK7
NRTN	S100A4
r_(TGG)n	NIP7
BNIPL	P2RX7
DPH3P1	PVT1
PCK1	NLRX1
MAP1A	CAMKK1
PTGS2	FAH
LDB3	TMEM17
COL1A1	C22orf29
r_(CCA)n	MOCS1
SNORD43	ITGB5
SNORA66	NUDCD1
r_LTR1	ACOT2
ZC3H12B	RND3
RHEBL1	C2orf44
TRIM6	C3orf38
IQCH	ZC3H8
LOC100125556	IPO4
SCG3	LOC100130954
LOC100505817	DFFA
LOC285847	NUCB1
S100A9	MED27
GPR56	NRBF2
PLCXD3	HNMT
HIST2H2BA	BTN3A1
FCGBP	CLK4
LOC100289178	LMO7
INHBB	MREG
TMCO4	NME7
MN1	DDX12P
SLC2A4	BAG2
NOX4	CDO1
SV2B	C17orf65
LOC100144603	MKRN2
F2RL2	PCSK7
KRT16	HDAC8
LOC727849	RBM7
LOC729020	LIAS
PCDH11Y	LOC100289178
S100A7	DUS2L
UNC79	DPYD
CCDC85B	METTL1
LCE2B	LHFP
SH3PXD2B	CASP8
IL1A	RNF43
C1QTNF1	RIOK2
r_MER65-int	DUSP14
EPB41L4A	DDX49
r_(TAAAA)n	SMYD4
PCDHGB5	SLC30A6
TCN2	C12orf10
LOC221442	NUMB
ST6GAL2	CSDC2
CLCA2	MIR3170
AMBRA1	MTHFS
GLB1L	RCL1
r_LTR13A	C1orf74
ABCG1	MYO1E
PRKY	SP2
CERS1	PXMP2
MMP2	LOC440600
FAM19A5	VSNL1
MIR205HG	CYB561D1
MIR7-1	NUP35
ABHD8	LINC00152
KLF16	GPN3
CRABP1	WARS2
UFSP1	SNN
KRT15	PARS2
SLC45A3	JMJD6
TMEM154	CALD1
ADH4	CLGN
CHODL	SLC35B1
ZNF774	NEK2
MED25	SNORA1
LINC00466	ZBTB48
SNORA52	HDGFRP2
OVGP1	SNAR-D
CTF1	AP4S1
r_LTR50	HMOX1
NAGPA	TM6SF1
TUBA4A	DGKQ
CTGF	NMUR1
ELK3	TFPI2
PRAME	ZBED1
LOC731275	PMS2L2
ZNF865	TOX4
r_MER4B	PDCD11
IL2RA	MYH11
RAPGEFL1	ZNF408
CCL27	AKT1S1
DNALI1	SNORA56
STK10	IGSF1
CDC14C	SHROOM4
PPP1R37	IGFBP3
NES	CRYBB2P1
LOC100134229	EPHX1
ENPP6	IKZF5
SCML4	WDR53
ARAP3	ZFYVE19
PELI3	LGALS4
SHROOM4	LOC400548
LOC645638	LOC653566
MIR98	CABP4
DGKA	LOC286370
TRAF1	SGCB
KANK4	NES
PDE7B	PUSL1
MC1R	PANK3
TNFRSF25	SLC25A44
MIR3170	GMFB
SLC24A4	LOC100505989
DKFZp686K1684	ZBTB12
LILRB1	BDKRB2
ADARB2	SLC22A17
THEM5	SMTN
ASMTL	SPC24
FAM26E	IAPP
SGK223	CLU
ZNF185	G3BP2
MGC45800	SUCLG2
ZBTB3	ZDHHC4
ITPK1-AS1	FLJ35776
LOC440896	ZNF44
PHLDA2	ZNF483
CHAC1	IFRD2
CYB561D1	IMP4
PLEK2	EIF3L
TRPC4	LACE1
IGFBP3	SERHL2
SPRR1B	KCNH6
BTF3P11	CERS1
SFRP5	SCARNA16
RAET1G	DHRS2
SPINLW1	TSLP
WT1	MTM1
SNORD21	PREB
APLF	CDCA5
ZNF169	SF3B4
IFI27	PPAPDC1B
ACTC1	FBXL12
MRC2	r_tRNA-Phe-TTY
r_L1MD1	ZNF250
ALS2CL	MRPL23
FAM100A	r_MER9a3
LINC00176	ZNF326
LOC100505648	SUV420H2
CDH6	PLEKHO1
AGMO	LRRC27
ACRC	IYD
FAM108A1	r_MER90
HLA-DQA1	ZNF233
PPP2R5B	C14orf126
MAGEA10	DBNDD2
S1PR5	HIST1H3A
ATP6V0D2	LRRC40
SNORD69	CYR61
LOC283335	SLC44A4
FST	NAP1L2
A2ML1	ZNF133
ANKLE1	ZNF670-ZNF695
H2BFXP	NRM
ISG20	CTDSP2
IDAS	PRPF38A
CR1L	AGPHD1
ARPC3
S100A8
FLJ35390
CD52
LOXL2
SH2D5
GPR110
SEC14L5
SEMA6C
LRRC46
MYL9
RFXANK
ABTB2
USP9Y
PTGIS
SHE
HNMT
AFAP1L2
KRT80
KIAA1107
ACOT2
SLC25A45
HAAO
DDI2
FILIP1L
FAM109A
LOC646903
MACROD2
C15orf33
LOC100127983
C6orf132
AGSK1
CPNE9
MIR1282
PGBD3
MYO3B
ANKAR
ELSPBP1
TIGD3
PPP1R1A
FAM156A
ICAM3
LOC648691
SNORD58C
TWIST2
ZNF662
MAST3
PLOD3
RARA
SCARNA16
C8orf80
MAP1S
LRCH4
CDSN
TLR5
CCDC71L
ZBTB17
LOC439949
MATL2963
SLC15A2
LRRC37A3
PLIN5
CARD10
TLR6
TAX1BP3
GJB7
PTAFR
ZNF543
KRT6A
LOC284023
ADCK1
ACOXL
TTL
C9orf116
UBE2Q2P3
SMTN
HHLA3
MIR320E
ZNF18
LMF1
SCARNA27
IGFL3
CXXC5
NBPF9
r_HERVK9-int
CYR61
VWDE
LOC643770
PTN
MMP19
SIK1
GLIS3
PTGES
COG8
DHRS4L2
TICAM1
TNFRSF12A
FRMD3
WNK4
ANKRD30BP2
CCDC71
CSNK1G2
CACNA2D1
LOC100506083
LOC440910
LRRC2
DHRS2
NRG4
CTAGE1
FAM131B
KLHL4
SNORA45
PPL
TIAF1
ZNF341
MYOZ3
KLHL29
MT1IP
LOC728431
PRKCD
BEND5
DGKB
IFITM1
FGL2
SNORD49B
RUNX1
ZFHX2
UBE2QL1
KCNK3
ALDH3B1
SNTB1
RHBDF1
MAMLD1
XRCC6BP1
C11orf52
FOXD2
AIPL1
PRICKLE2
SNAR-G1
DKFZP434L187
CD99P1
MAP2K5
EHD2
r_Charlie18a
TAF13
CRY2
C1QTNF2
ULK4P3
PCP4
MAP3K6
RASA3
CRTAM
MIR181A2HG
ZBTB48
LOC100130950
LRRC23
SNORA3
KIAA0319
DNM1P46
TINAGL1
SPINK5
TDRD6
TEC
DNAH6
ATG4D
EIF2C3
BCL9L
LOC100507053
RGPD6
SH3BP1
CALML4
ZNF827
DOCK6
HFE
SNORD57
CCM2
NLRC3
SNORA13
PTK6
SNORD98
SUV420H2
RNA_SPIKE_7
MALL
IL1R1
SYDE2
FZR1
LOC100288069
ATRIP
EGF
LOC641364
C9orf135
SNORA17
PPIP5K1
NCKAP5L
LOC100130581
MSRA
DDX60L
TNFAIP8L3
FAM86B2
PTPN23
ZCCHC12
ADARB1
TSGA10
RAB42
MTHFS
ANXA2P3
KRTAP21-2
VASH1
PANX1
MMAA
LOC254100
ZNF559
LOC154092
LYPD3
TCHH
CNN2
GGT8P
LOC100129662
EPHA5
TMEM156
LDHC
ZNF408
PML
TEF
VN1R2
ARHGEF11
ZNF282
KCNJ14
SPC24
APOBEC3B
PLEKHA7
SMOX
AHDC1
LOC100506660
PLA2G10
SIGLEC16
PET117
TMCC2
ZNF560
r_AluSq4
LRAT
TTBK2
BCAR3
PAR-SN
S100A6
MTCP1
r_MLT1A
TRMT61A
ASAH2B
INCA1
PCDH10
SLC44A4
MAPKAPK3
LOC254896
STARD3
TMEM229B
CHP2
THSD1
SNN
KCNRG
AFAP1L1
ZSCAN20
CLSTN2
GPAA1
TCP11L2
ZNF551
NAP1L2
RASGRF2
SNORA43
PALM2
RCL1
LOC440028
r_MER124
CCDC134
SAMD7
NBPF14
ALX4
ST8SIA1
r_L1M2
HSCB
LOC100289341
LOC400548
LOC100130331
CHRM3
ZBTB16
HTR7P1
LOC100507373
RNF166
ZNF625
ZCCHC4
FAM151B
C1orf74
TRIM55
ENPEP
CITED1
C11orf82
DUSP10
SLC1A2
RHOJ
LOC100507299
LOC100505633
LOC553103
SEC14L4
KLB
PVT1
MARCH8
C3orf72
POC1B-GALNT4
GATM
RGMA
ZDHHC11
PTPN20B
RAET1E
CDR2L
SNORD46
F3
KLK10
PBX4
ASPRV1
PALM2-AKAP2
POM121L8P
PCDH18
CXCR4
PAPPA
SNORA65
MGC16142
ZNF133
AGER
SLC10A3
r_(TATATG)n
PRKAG2
DLX1
RRM2
MS4A7
CSNK1A1L
C17orf109
ARHGAP27
PACRGL
FRG2B
SYNJ2BP-COX16
L1TD1
r_L1ME3A
ZNF460
LOC440700
LOC100287015
TBXAS1
DNMBP
GYLTL1B
ATG14
LOC643723
SULT1A2
DSG3
NLRX1
MIR671
ZNF444
SPTSSA
FAM110A
LOC100130557
SNX15
MED15
CD163L1
SNORD30
ARSJ
SPHK2
SIAE
ZBTB26
SPDYE1
LOC728752
NBPF24
40421
GSTT2B
r_tRNA-Phe-TTY
PACSIN3
LOC100132526
ZNF668
NAT8L
LOC100288637
VMAC
r_LTR7C
PLEKHO1
SLC25A35
FLJ30403
LONRF3
STARD13
TMEM40
LOC645212
SOX13
LOC283688
MYO1E
ZBTB46
LOC729013
SLC39A1
ITGAL
LOC100288842
MDH1B
SMAGP
LOC284454
GPRASP2
PLAUR
SLC6A20
LOC388588
AHNAK2
XKR9
CAMKK1
SHISA2
FMO4
BLOC1S1-RDH5
GOLT1A
SUGT1P3
FXYD3
RFX1
ZRANB3
HVCN1
LOC388796
PEMT
TIGD6
KIAA0825
SNORA68
RPUSD4
NEXN
HOXD9
HCN1
DYNLL2
SCN11A
PTCH2
SNORA40
r_MSR1
RANBP3
TMEM106A
LINC00327
r_LTR13
DUS2L
CORO7-PAM16
MIR1182
GBA
r_tRNA-Leu-TTA(m)
TPM2
C12orf60
CDC42BPB
GPR124
RIMS4
PCSK1
LINC00470
SLC29A3
PTPN20A
ABCA9
LOXL3
SLC2A12
SMARCB1
AVL9
DHRS7
NFKB1
LOC284551
DUSP18
FAM26F
KCNN3
BARX2
CALCB
RIT1
C22orf23
CYB5R1
COL12A1
SEC14L2
LRP1
SGK1
RHOA
LOC100009676
RCHY1
LRRC27
NCKAP5
MLST8
LRP5
FLJ37201
MIR3610
CD300LG
CD68
TMEM150A
ZNF416
WNT3
TMED7-TICAM2
KLHL28
ZNF684
DSCAM-AS1
EMILIN2
FSD1L
RTKN
PARD6A
PLA2G2D
ZNF695
SNORA11D
r_(TTTC)n
SIRT4
KRT18
LOC100505679
LOC728218
r_HAL1-3A_ME
LOC100506085
APOL2
C15orf38-AP3S2
RETSAT
FGB
PLCH1
SNAR-F
LOC144486
RAD52
SCNM1
TGFBRAP1
MVK
LOC653566
SCARNA10
ERF
HCG22
TNFRSF10A
SNORD77
NEURL1B
DPYD
NFKBIZ
ACPP
CRABP2
TBC1D25
IGBP1P1
TAC1
SNORD63
NTRK3
ACAD10
ZFP36
TAGLN2
SLC48A1
BLOC1S2
AMPH
PTHLH
TFPI2
HECTD3
LOC648809
TRAPPC6B
VPS33A
EDEM2
VSIG1
LOC728819
LRP2BP
PLA2G16
EGR1
FAM124A
ALKBH7
MTHFD2L
HNRNPKP3
ZNF385A
BCL9
E2F8
SLPI
r_LTR12D
ZNF502
ARRDC3
RBAK-LOC389458
RNU4ATAC
NEK8
CIDECP
GAS2L3
TNIP3
MINK1
MEF2BNB-MEF2B
ACTR3C
LIN37
PES1
ZNF623
ASRGL1
IDH3G
P2RY11
BTN3A1
CABP4
SLC7A14
SH3BGRL3
TRERF1
KIAA0247
DAK
ZBTB37
MAGEB10
SYTL2
RHBDL2
GATSL3
ABHD14A
GINS4
LTB4R
DPF2
CCDC159
NFKBIE
FUT3
MRAP2
SKIV2L
PUS7
CYP2W1
ATXN7
SCN3A
C19orf51
IFITM2
SH3PXD2A
SCYL3
EIF4E2
TCEAL3
MYH9
ProSAPiP1
INTS4
TSPAN2
NIPSNAP3B
PYROXD2
ISLR2
SNAR-C5
CD36
B3GNT7
U2AF1L4
RNASEK-C17ORF49
ASMTL-AS1
GPSM3
MGAT3
FLJ42102
ZSWIM4
POU5F1
RRBP1
IAPP
DNAJC30
LOC100505696
C10orf2
GPR89A
SPNS1
MFSD10
S100A16
APOBEC3G
AKR1C3
DMKN
FLJ35776
ZBED1
LHX1
PPID
TNFAIP8
IYD
FAH
ZFYVE26
ERAP1
PISD
NUMBL
NELL2
ECHS1
TUBBP5
ASB9
F2RL3
ZBED1
PDSS2
S100A11
C12orf53
AKR1D1
SLC36A1
SELM
GLT8D2
PUSL1
USE1
RBM26-AS1
GABPB2
DIS3L2
FAM120C
FLNB
GPR39
MFAP2
DGAT2
CASP10
C15orf27
PLP2
TMEM17
SLC39A9
VDR
AMOTL2
SLC7A3
TROAP
HEATR8-TTC4
CDC42EP4
STAR
TPTE2P6
RAE1
EREG
EP400NL
ARHGAP5-AS1
DPF1
NDST1
PCK2
RNF24
ARG2
FMNL3
ANP32C
LOC100130691
ALOX12P2
C2orf67
HMGN2P46
PRDX6
ABCC13
CRYBB2P1
POTEKP
SMYD3
FAT4
VTRNA2-1
METTL1
TMEM222
ISY1
SNORA58
MCAT
LOC100129138
NPAS2
ANXA3
LRRC37A2
LOC100130451
LOC100128531
LPCAT3
SYT17
ALG8
COQ2
RAD51B
THSD4
KRTCAP2
RND3
LINC00514
C15orf23
SH3BP5L
POTEE
EGFLAM
TIMP1
GPR89B
UBA6
ARRDC2
BZW2
ZNF670-ZNF695
ZNF319
LOC643201
RASSF6
C14orf133
GPR1
PAPLN
FAM160B2
SPAG1
SYNPO2L
AMIGO2
GPX8
SLC28A2
SOX5
MIR4444-1
RAB13
TNFSF15
TESK2
GEMIN2
LOC388692
SIDT1
INPP1
KIAA0415
FBXO3
LOC100335030
r_AluYc
DLGAP4
OLFML2A
KBTBD11
CATSPER2P1
r_MER90
PRPF31
GALNTL1
SCN2B
TRAIP
TRPM1
CCBP2
LOC285758
LEPREL2
MYPOP
LRRC49
LOC100288911
SNORD59A
FAM59B
TBC1D14
HSD3B7
PRTFDC1
KRT222
LOC100506343
TUBGCP2
SNORD84
PSME1
PART1
LDLR
ZNF69
LMO1
r_AluYf4
UTP15
SGK3
C12orf49
C4orf10
r_(CCCCG)n
EMP3
MBIP
GSDMD
CLK4
CENPM
SCYL1
TRIM72
NRIP3
NKD1
PTGR2
LMO7
SLC31A2
RBM3
LHFP
UCP2
r_L1P4
RRP8
r_AluYa5
LOC286370
r_MLT1A1
SLC50A1
SPRR2G
LOC100287177
MAPK7
C22orf29
CDKN2B-AS1
MIAT
APOC4-APOC2
FPGT-TNNI3K
EML2
TUBGCP4
r_MER20
CASP8
ST20
OMA1
RFPL4A
SIK3
CNIH
LINC00339
CHMP4A
COL19A1
DKFZP586I1420
TOB2P1
CCL2
MAP4
ZNF233
RGS3
SNORD26
FUT11
NUDT18
LOC283693
SSR3
USP6NL
ULBP3
LOC170425
LOH12CR2
SYT14
MFN1
TMC1
ARID5A
ZNF79
MREG
TECPR1
FXYD5
C6orf211
GNRH1
MFSD2A
LOC728723
IFITM3
CD99
GNB1L
PANK3
CCDC148
NUDT15
NFATC4
MIR155HG
LOC643401
ASMTL
C6orf165
MIR4461
NHP2L1
FAM21A
BBS12
RAB2B
MOCS1
CCDC7
EXOC6
TGFB1
RPS28
MIIP
SLC22A15
R3HCC1
FAM173B
ZEB1
HMGN5
TYW5
RGS12
SPRY4
COQ10B
MLLT6
SERPINH1
LOC400891
BET1L
EPHX1
TMPPE
C2orf83
MAMDC4
GCFC1-AS1
INTU
PRRG2
CTSA
ITPKB
TLR7
BMI1
CDH11
KRT2
HLA-DMB
DNAJB13
FLJ38109
CCDC125
PPAP2A
PLD2
HSPA1L
CYS1
ZNF250
SLC38A6
NCEH1
RGS3
FKBP2
INO80
NDOR1
SDHAP2
FLJ39739
LOC729799
LOC728739
RAET1K
LOC100130000
TMEM144
SMPD2
r_(CTGGGG)n
TSLP
CHID1
PHF23
VAMP1
r_Tigger4b
PNPT1
FGGY
CYP2J2
ZNF708
MYH14
CHM
LGALS1
RABGGTA
MUC20
EIF2S1
INE2
LOC100129269
LINC00460
ATP6V1C1
C2orf44
EED
PIP5K1A
CCDC106
TMPRSS11B
MRPL2
RTN4IP1
SP2
GNG11
MTM1
LOC653501
RAVER1
DLG4
ASL
ARL4D
TBC1D3C
FERMT1
ZNF347
NDUFS8
TSSC4
KCP
MRPS9
SPAG17
ZNF420
LOC100131067
HN1
IKZF5
MTRF1
FAM149B1
LOC100133612
SCEL
C11orf45
RAD1
CELSR1
CCNB1
TMEM179B
VAV1
SCPEP1
DUSP7
VRK2
MAP3K14
GUSBP4
AK7
TGDS
SMPD1
FIG4
ADORA1
NDE1
UBE2W
IKZF2
TTLL5
BRIX1
S100A10
CXorf26
SCAND2
LOC286186
RNU5D-1
OAZ2
LOC728855
MOSPD3
ZNF134
C12orf26
OSGEP
IRAK2
MRGPRX3
ZNF669
POLR2L
IL4R
GREM2
KCTD6
C9orf85
ZNF44
CRIP3
RPL18
SH2D3A
PRR23A
CLCN4
CFL2
DPP7
SLMO2-ATP5E
PCGF2
FAM46C
SOX7
APOBEC3F
SBNO2
PIWIL2
RHOBTB2
ZBTB8B
COPG
LOC283663
RHBDF2
GPRIN3
NECAP1
KCNJ5
r_(TC)n
GP6
LOC728855
HTRA4
ERP29
r_MER4A1
MARK2
WDR46
MXD3
PLA2G15
LOC100506305
TYW1
INCENP
HMGN2
ANP32E
OPTN
BAIAP2
ATP6V0D1
BCAT2
GAP43
GZF1
NAT1
LOC100505783
ZNF784
PSME2
FKBPL
LARS2
SLC39A3
C14orf21
ZNF879
ANXA2
METTL7B
DAB2IP
PCBD1
PPP2R3C
METTL2B
LIPG
LOC100379224
ADAMTS15
LIN52
RPS6KA4
USPL1
TUT1
TMX1
HYAL4
LAMC2
GCC1
GFER
RDH11
UBLCP1
SELT
OGFR
PNPLA3
PREB
HSD17B1
WDPCP
WHSC1L1
GTF2B
FILIP1
MT2A
FOXJ2
MED26
MPV17
USP49
CUTA
AKT1S1
BAHD1
CCHCR1
LOC401588
PXN
ELF1
OXCT1
HNRNPH2
FUT10
SBDSP1
MGC12916
NME7
37499
BCAS2
TXNDC9
INPP5B
CUL9
PARS2
KPNA2
NRM
LOC643837
C19orf10
DOCK8
[truncated: 774 more rows]

## Sheet: comb_Iso1 DW
Table S5. Isoform specific gene enrichment analyses based on re-extracted DEGs of the CCHCR1 cell lines. Combined Iso1 DOWN
FC<0.6				KEGG pathway DEGs FDR<0.2					DEGs FDR<0.06					KEGG pathway DEGs FDR<0.2																							DAVID KEGG pathway
FDR<0.2			WebgestaltR (Min, Max IDsper category: 5, 2000)						WebGestaltR (min, max: 5, 500)					WebGestalt 2013									DAVID ANNOTATION CLUSTER ANALYSIS
GeneName			ID	Name	#Gene	FDR		ID	Name	#Gene	FDR			PathwayName	#Gene	Statistics							Annotation Cluster 1	Enrichment Score: 6.681802867473439													Category	Term	Count	%	PValue	Genes	List Total	Pop Hits	Pop Total	Fold Enrichment	Bonferroni	Benjamini	FDR
ZNF826P			hsa04360	Axon guidance	43	1.36e-05		hsa04360	Axon guidance	43	7.69e-06			Focal adhesion	44	C=200;O=44;E=12.49;R=3.52;rawP=1.85e-13;adjP=2.57e-11							Category	Term	Count	%	PValue	Genes	List Total	Pop Hits	Pop Total	Fold Enrichment	Bonferroni	Benjamini	FDR		KEGG_PATHWAY	hsa04360:Axon guidance	32	1.28928	3.30782e-06	ABLIM2, EFNA3, EPHB3, PAK6, SEMA5B, EPHB6, KRAS, UNC5B, RAC3, PAK3, SEMA3D, ROBO2, ROBO3, SEMA3A, PPP3CA, NFATC3, LRRC4, NGEF, EFNB3, MET, NTN4, SLIT1, SLIT2, SLIT3, SEMA6B, EPHA6, MAPK3, SEMA4C, SRGAP3, ABL1, SRGAP1, SRGAP2	714	127	6910	2.43852	0.000938982	0.000938982	0.0043832
C16orf74			hsa04510	Focal adhesion	44	0.000153		hsa04510	Focal adhesion	43	0.000231			MAPK signaling pathway	49	C=268;O=49;E=16.74;R=2.93;rawP=1.18e-11;adjP=8.20e-10							INTERPRO	IPR013087:Zinc finger C2H2-type/integrase DNA-binding domain	146	5.88235	9.1607e-14	ZNF584, ZNF583, ZNF821, ZNF639, ZNF781, ZXDB, ZNF253, ZFP91, ZFP90, ZNF578, ZNF579, ZNF180, FIZ1, ZNF391, ZNF641, ZNF594, ZNF441, YY2, ZNF501, ZNF814, ZNF189, ZNF792, ZNF816, ZNF500, ZNF788, ZNF236, ZNF439, ZNF197, PRDM6, ZNF785, ZNF384, PRDM2, ZIM3, ZNF382, ZNF586, ZNF41, ZNF436, ZNF844, ZNF516, ZNF514, ZNF846, PLAGL1, OVOL2, ZNF423, ZBTB49, KLF5, AEBP2, IKZF4, KLF7, ZBTB47, IKZF3, KLF17, KLF14,…	2047	712	18559	1.85913	2.11672e-10	2.11672e-10	1.60139e-10		KEGG_PATHWAY	hsa04510:Focal adhesion	44	1.77276	4.08331e-06	TLN2, PDGFA, PGF, ITGA11, ARHGAP35, MYL10, COL2A1, SRC, PAK6, LAMB2, RAC3, PAK3, SOS1, PIK3CA, COL6A1, PDGFC, SHC3, PIK3R1, THBS3, THBS4, EGFR, VAV3, PIK3CB, MYLK3, MET, MYLK4, MYLPF, ACTN2, VAV2, BIRC3, COL5A2, KDR, PRKCB, LAMA1, VEGFC, LAMA3, LAMA5, ITGA8, MAPK3, VEGFA, PDGFRA, MAPK8, PARVB, MYLK	714	206	6910	2.06712	0.00115899	0.000579664	0.00541078
SRGAP3			hsa04015	Rap1 signaling pathway	43	0.000715		hsa04015	Rap1 signaling pathway	43	0.000509			Axon guidance	31	C=129;O=31;E=8.06;R=3.85;rawP=6.04e-11;adjP=2.80e-09							INTERPRO	IPR007087:Zinc finger, C2H2	158	6.36583	1.90856e-13	ZNF584, ZNF583, ZNF821, ZNF639, ZNF781, ZXDB, ZNF253, ZFP91, ZFP90, ZNF578, ZNF579, ZNF395, ZNF180, FIZ1, ZNF391, ZNF594, ZNF641, ZNF441, YY2, ZNF501, ZNF814, ZNF189, ZNF792, ZNF816, ZNF500, PRDM8, ZNF788, ZNF236, ZNF439, ZNF197, PRDM6, ZNF785, ZNF384, PRDM2, ZIM3, ZNF382, ZNF586, ZNF41, ZNF436, ZNF844, ZNF516, ZNF514, ZNF846, PLAGL1, OVOL2, CASZ1, ZNF423, ZBTB49, KLF5, AEBP2, IKZF4, KLF7, ZBTB47…	2047	799	18559	1.79286	4.41048e-10	2.20524e-10	3.33666e-10		KEGG_PATHWAY	hsa04010:MAPK signaling pathway	50	2.0145	1.01332e-05	FGF5, ZAK, PDGFA, FGF9, CACNB1, MAP4K2, FGF11, TGFB3, HSPA1A, CACNB3, FGF13, FGF12, KRAS, RAC3, RASGRP1, SOS1, RRAS, IL1B, PPP3CA, PRKACB, TRAF6, NFATC3, MYC, MAP2K6, EGFR, TGFBR2, FGF23, NR4A1, MAPK11, CACNA2D3, PRKCB, DUSP2, MAPK12, RPS6KA1, ARRB1, MAPK3, NTRK2, GADD45G, PDGFRA, CACNA1H, MAPK8IP3, MAPK8, MAPK8IP1, IKBKB, DUSP9, GADD45A, PLA2G4B, CACNA1A, MAP3K12, PLA2G4E	714	255	6910	1.89762	0.00287371	0.000958821	0.013427
SYCE3			hsa04010	MAPK signaling pathway	49	0.000715		hsa04010	MAPK signaling pathway	48	0.000933			Pathways in cancer	53	C=326;O=53;E=20.36;R=2.60;rawP=1.71e-10;adjP=5.94e-09							INTERPRO	IPR015880:Zinc finger, C2H2-like	152	6.12409	2.79903e-13	ZNF584, ZNF583, ZNF821, ZNF639, ZNF781, ZXDB, ZNF253, ZFP91, ZFP90, ZNF578, ZNF579, ZNF180, FIZ1, ZNF391, ZNF641, ZNF594, ZNF441, YY2, ZNF501, ZNF814, ZNF189, ZNF792, ZNF816, ZNF500, PRDM8, ZNF788, ZNF236, ZNF439, ZNF197, PRDM6, ZNF785, ZNF384, PRDM2, ZIM3, ZNF382, ZNF586, ZNF41, ZNF436, ZNF844, ZNF516, ZNF514, ZNF846, PLAGL1, OVOL2, CASZ1, ZNF423, ZBTB49, KLF5, AEBP2, IKZF4, KLF7, ZBTB47, IKZF3,…	2047	762	18559	1.80853	6.46819e-10	2.15606e-10	4.89331e-10		KEGG_PATHWAY	hsa04015:Rap1 signaling pathway	42	1.69218	3.67776e-05	FGF5, ADCY7, TLN2, PDGFA, PGF, FGF9, CSF1, EFNA3, LPAR4, FGF11, LPAR2, FGF13, CDH1, FGF12, SRC, KRAS, RAC3, RRAS, PIK3CA, PDGFC, RAPGEF4, PLCB2, PIK3R1, MAP2K6, EGFR, MAGI2, PIK3CB, MET, FGF23, MAPK11, RGS14, KDR, PRKCB, DOCK4, FARP2, VEGFC, ADCY9, MAPK12, ID1, MAPK3, VEGFA, PDGFRA	714	210	6910	1.93557	0.0103907	0.00260785	0.0487241
MAN1C1			hsa04668	TNF signaling pathway	26	0.00168		hsa01522	Endocrine resistance	24	0.00128			Metabolic pathways	122	C=1130;O=122;E=70.59;R=1.73;rawP=2.96e-09;adjP=8.23e-08							UP_SEQ_FEATURE	zinc finger region:C2H2-type 3	130	5.23771	5.02947e-13	ZNF584, ZNF583, ZNF639, ZNF781, ZXDB, ZNF253, ZFP91, ZFP90, ZNF578, ZNF579, ZNF180, FIZ1, ZNF391, ZNF641, ZNF594, YY2, ZNF501, ZNF189, ZNF816, ZNF792, ZNF500, PRDM8, ZNF788, ZNF439, ZNF236, ZNF197, PRDM6, ZNF785, ZNF384, PRDM2, ZIM3, ZNF382, ZNF41, ZNF436, ZNF844, ZNF516, ZNF514, ZNF846, PLAGL1, OVOL2, CASZ1, ZNF423, ZBTB49, KLF5, AEBP2, IKZF4, KLF7, IKZF3, ZBTB47, KLF17, KLF14, ZSCAN4, KLF15, ZN…	2155	636	20063	1.90298	2.44022e-09	2.44022e-09	9.54081e-10		KEGG_PATHWAY	hsa04014:Ras signaling pathway	43	1.73247	9.75309e-05	FGF5, PDGFA, PGF, FGF9, CSF1, EFNA3, FGF11, FGF13, FGF12, PAK6, RASAL1, KRAS, GAB2, RAC3, PAK3, RASGRP1, SOS1, RRAS, PIK3CA, PDGFC, PRKACB, SHC3, PIK3R1, GNG7, EGFR, PLD1, RALBP1, PIK3CB, MET, FGF23, KDR, PRKCB, VEGFC, MAPK3, VEGFA, PDGFRA, MAPK8, GNB3, SYNGAP1, ABL1, IKBKB, PLA2G4B, PLA2G4E	714	226	6910	1.84136	0.02732	0.00552471	0.129164
LOC644649			hsa01522	Endocrine resistance	24	0.00168		hsa04072	Phospholipase D signaling pathway	31	0.00128			ErbB signaling pathway	22	C=87;O=22;E=5.43;R=4.05;rawP=1.28e-08;adjP=2.97e-07							UP_KEYWORDS	Metal-binding	507	20.4271	7.13911e-12	GBGT1, CYP2D6, ZNF639, ZNF781, FSTL4, RP9, ZNF253, USP51, PGP, CH25H, ZNF395, ZNF391, ZNF641, CRYAB, F8, ZNF501, COLEC12, ZNF792, LPCAT2, PCLO, ZNF500, NME4, ZNF788, PITPNM1, ZNF236, ADAMTS8, F5, ZNF785, ZGLP1, ZNF384, ZNHIT2, FDX1L, ABAT, ROR2, ADAMTS1, ADAMTS3, ZNF382, UNC13A, ZNF41, ZNF516, PPP2R3B, MGAT5B, MOB2, ZNF514, TMEM129, CASZ1, NTHL1, MGAT4B, ASXL3, DNMT3A, TGFBR2, ATP11B, ATP11A, KLF…	2194	3640	20581	1.30658	3.68376e-09	3.68376e-09	1.03261e-08		KEGG_PATHWAY	hsa04012:ErbB signaling pathway	22	0.886382	0.000149098	EGFR, NRG3, ERBB4, PIK3CB, RPS6KB2, SRC, PRKCB, PAK6, KRAS, PAK3, SOS1, MAPK3, TGFA, HBEGF, PIK3CA, CAMK2B, MAPK8, AREG, ABL1, SHC3, MYC, PIK3R1	714	87	6910	2.44728	0.041463	0.007033	0.197394
ZNF486			hsa04072	Phospholipase D signaling pathway	31	0.00168		hsa01521	EGFR tyrosine kinase inhibitor resistance	21	0.00128			Pancreatic cancer	19	C=70;O=19;E=4.37;R=4.35;rawP=3.58e-08;adjP=7.11e-07							UP_KEYWORDS	Zinc-finger	279	11.2409	1.06204e-11	ZNF781, ZNF639, RP9, RNF215, ZNF253, USP51, ZFP91, ZFP90, ZNF395, RARB, SAP30L, FIZ1, ZNF391, ZNF641, YY2, ZNF501, UBR3, ZNF792, PCLO, ZNF500, ZNF788, PRDM8, ZNF236, PRDM6, ZNF785, ZGLP1, ZNHIT2, ZNF384, PRDM2, PIAS2, ZIM3, ZNF382, UNC13A, ZNF41, ZNF516, ZNF514, PLAGL1, TMEM129, CASZ1, FBXO5, KLF5, ZBTB49, DNMT3A, ASXL3, AEBP2, IKZF4, KLF7, IKZF3, ZBTB47, ANKMY1, KLF17, RNF207, KLF14, KLF15, ZSCA…	2194	1781	20581	1.4695	5.48012e-09	2.74006e-09	1.53615e-08		KEGG_PATHWAY	hsa04668:TNF signaling pathway	25	1.00725	0.000151087	CXCL1, CSF1, IL15, LIF, BAG4, TNFRSF1B, PIK3CA, IL1B, BCL3, MLKL, PIK3R1, MAP2K6, ICAM1, IL18R1, CEBPB, PIK3CB, FADD, CREB5, MAPK11, BIRC3, JUNB, MAPK12, MAPK3, MAPK8, IKBKB	714	106	6910	2.28252	0.0420042	0.00611152	0.200025
KIAA1530			hsa01521	EGFR tyrosine kinase inhibitor resistance	21	0.00168		hsa04014	Ras signaling pathway	43	0.00128			Regulation of actin cytoskeleton	36	C=213;O=36;E=13.31;R=2.71;rawP=4.94e-08;adjP=8.58e-07							UP_SEQ_FEATURE	zinc finger region:C2H2-type 2	122	4.91539	2.19057e-11	ZNF584, ZNF583, ZNF821, ZNF639, ZNF781, ZXDB, ZNF253, ZFP91, ZFP90, ZNF579, ZNF180, FIZ1, ZNF391, ZNF641, ZNF594, YY2, ZNF501, ZNF189, ZNF816, ZNF500, ZNF788, PRDM8, ZNF439, ZNF236, ZNF197, PRDM6, ZNF785, ZNF384, PRDM2, ZIM3, ZNF382, ZNF436, ZNF516, ZNF514, PLAGL1, OVOL2, CASZ1, ZNF423, ZBTB49, KLF5, IKZF4, KLF7, IKZF3, KLF17, KLF14, ZSCAN4, KLF15, ZNF320, ZNF497, ZNF524, ZNF835, ZBTB42, ZNF217, …	2155	615	20063	1.84686	1.06286e-07	3.54288e-08	4.15559e-08		KEGG_PATHWAY	hsa04151:PI3K-Akt signaling pathway	57	2.29654	0.00033319	FGF5, PGF, PDGFA, FGF9, EFNA3, LPAR4, FGF11, RPS6KB2, LPAR2, FGF13, FOXO3, FGF12, PIK3CA, PDGFC, NOS3, MYB, MYC, GNG7, EGFR, RBL2, PIK3CB, FGF23, CDK6, C8ORF44-SGK3, RPTOR, VEGFC, LPAR6, MAPK3, VEGFA, PDGFRA, GNB3, PPP2R3B, CSF1, ITGA11, COL2A1, G6PC2, KRAS, LAMB2, SOS1, GYS1, COL6A1, PPP2R2C, THBS3, PIK3R1, THBS4, MET, NR4A1, CREB5, COL5A2, KDR, LAMA1, LAMA3, LAMA5, ITGA8, JAK2, EPOR, IKBKB	714	345	6910	1.59895	0.0903012	0.0117605	0.44062
ZBTB7C			hsa04012	ErbB signaling pathway	22	0.00168		hsa05224	Breast cancer	31	0.00128			Toxoplasmosis	26	C=132;O=26;E=8.25;R=3.15;rawP=1.60e-07;adjP=2.47e-06							UP_SEQ_FEATURE	zinc finger region:C2H2-type 1	113	4.55278	2.1998e-11	ZNF584, ZNF583, ZNF821, ZNF639, ZNF781, ZXDB, ZNF253, ZFP91, ZFP90, ZNF579, ZNF180, FIZ1, ZNF391, ZNF641, ZNF594, YY2, ZNF501, ZNF189, ZNF816, ZNF792, ZNF500, ZNF788, ZNF439, ZNF236, ZNF197, ZNF785, ZNF384, PRDM2, ZIM3, ZNF436, ZNF41, ZNF516, ZNF514, PLAGL1, OVOL2, CASZ1, ZBTB49, KLF5, IKZF4, AEBP2, KLF7, IKZF3, ZBTB47, KLF17, KLF14, ZSCAN4, KLF15, ZNF320, ZNF497, ZNF524, ZNF835, ZBTB42, ZNF217, …	2155	554	20063	1.89897	1.06734e-07	2.66835e-08	4.1731e-08		KEGG_PATHWAY	hsa05200:Pathways in cancer	63	2.53828	0.000357136	FGF5, ADCY7, FGF9, PGF, PDGFA, PPARG, ARNT2, TGFB3, LPAR4, FGF11, LPAR2, FGF13, FGF12, GLI2, EDNRB, WNT4, TGFA, PIK3CA, RARB, PRKACB, HHIP, MYC, PLCB2, GNG7, EGFR, AR, WNT10B, PIK3CB, RALBP1, FGF23, FADD, CDK6, DAPK1, PRKCB, VEGFC, LPAR6, MAPK3, VEGFA, PDGFRA, MAPK8, PIAS2, WNT11, GNB3, CDH1, KRAS, LAMB2, RAC3, SOS1, RASGRP1, TRAF6, PIK3R1, DVL3, EPAS1, MET, TGFBR2, BIRC3, FZD4, LAMA1, LAMA3, ADC…	714	393	6910	1.55141	0.0964689	0.0112084	0.472217
PER3			hsa04014	Ras signaling pathway	43	0.00168		hsa04012	ErbB signaling pathway	22	0.00128			Calcium signaling pathway	31	C=177;O=31;E=11.06;R=2.80;rawP=1.80e-07;adjP=2.50e-06							UP_SEQ_FEATURE	zinc finger region:C2H2-type 4	118	4.75423	2.26708e-11	ZNF584, ZNF583, ZNF639, ZXDB, ZNF253, ZFP91, ZFP90, ZNF578, ZNF579, ZNF180, FIZ1, ZNF391, ZNF641, ZNF594, YY2, ZNF501, ZNF189, ZNF816, ZNF792, ZNF500, ZNF788, ZNF439, ZNF236, ZNF197, ZNF785, ZNF384, PRDM2, ZIM3, ZNF382, ZNF586, ZNF436, ZNF41, ZNF844, ZNF516, ZNF514, ZNF846, PLAGL1, OVOL2, CASZ1, ZNF423, ZBTB49, IKZF4, ZBTB47, ZSCAN4, ZNF320, ZNF497, ZNF524, ZNF835, ZBTB42, ZNF217, ZNF213, ZNF658B…	2155	588	20063	1.86833	1.09999e-07	2.19998e-08	4.30075e-08		KEGG_PATHWAY	hsa05231:Choline metabolism in cancer	23	0.926672	0.000500875	EGFR, PLD1, SLC44A3, PDGFA, PIK3CB, PIP5K1B, PIP5K1C, RPS6KB2, DGKH, PRKCB, KRAS, RAC3, SOS1, MAPK3, SLC22A4, PDGFRA, DGKZ, PIK3CA, PDGFC, MAPK8, PLA2G4B, PLA2G4E, PIK3R1	714	101	6910	2.20387	0.132625	0.0141277	0.661692
TTC18			hsa05224	Breast cancer	31	0.00168		hsa05231	Choline metabolism in cancer	23	0.0034			Melanoma	18	C=71;O=18;E=4.44;R=4.06;rawP=2.52e-07;adjP=3.18e-06							UP_KEYWORDS	DNA-binding	310	12.4899	4.37836e-11	RAD51D, CDX2, ZNF781, ZNF639, ZNF253, HIST1H2BN, ZFP90, ZNF395, TIGD4, SAP30L, RARB, ZNF391, ZNF641, YY2, TAF4B, BARHL2, ZNF501, HMG20B, ZNF792, ZNF500, ZNF788, PRDM8, ZNF236, HES4, ZNF785, ZGLP1, ZNF384, SHOX, PRDM2, PIAS2, ZIM3, ZNF382, ZNF41, ZNF516, AHCTF1, MYEF2, VENTX, MYBL1, ZNF514, PLAGL1, T, ACD, LHX2, CASZ1, NKX2-1, POLN, TCF25, NKX2-2, TCF24, NKX2-3, ZBTB49, KLF5, IKZF4, DNMT3A, AEBP2,…	2194	2050	20581	1.41853	2.25924e-08	7.53079e-09	6.33295e-08		KEGG_PATHWAY	hsa05218:Melanoma	18	0.725222	0.000689463	EGFR, FGF5, FGF9, PDGFA, PIK3CB, MET, FGF11, FGF23, CDH1, CDK6, FGF13, FGF12, KRAS, MAPK3, PDGFRA, PIK3CA, PDGFC, PIK3R1	714	71	6910	2.45354	0.177885	0.0176492	0.909778
THBS4			hsa05200	Pathways in cancer	64	0.00358		hsa04151	PI3K-Akt signaling pathway	56	0.0034			Endocytosis	32	C=201;O=32;E=12.56;R=2.55;rawP=1.05e-06;adjP=1.22e-05							UP_KEYWORDS	Zinc	342	13.7792	3.36736e-10	PNKD, ZNF781, ZNF639, RP9, PDLIM2, RNF215, ZNF253, USP51, ZFP91, ZFP90, ZNF395, SAP30L, RARB, FIZ1, ZNF391, ZNF641, CRYAB, YY2, ZNF501, UBR3, ZNF792, PCLO, ZNF500, ZNF788, PRDM8, ZNF236, ADAMTS8, PRDM6, ZNF785, ZGLP1, ZNHIT2, ZNF384, PRDM2, ADAMTS1, PIAS2, ADAMTS3, SLC30A10, ZIM3, ZNF382, UNC13A, ZNF41, ZNF516, MOB2, MME, ZNF514, PLAGL1, TMEM129, ACE, LHX2, CASZ1, FBXO5, KLF5, ZBTB49, AGBL2, IKZF…	2194	2348	20581	1.36634	1.73756e-07	2.89593e-08	4.87062e-07		KEGG_PATHWAY	hsa04810:Regulation of actin cytoskeleton	38	1.53102	0.000804091	FGF5, PDGFA, FGF9, SSH3, ITGA11, FGF11, PIP5K1B, PIP5K1C, ARHGAP35, FGF13, MYL10, FGF12, SRC, PAK6, KRAS, ITGAX, RAC3, PAK3, SOS1, RRAS, PIK3CA, PDGFC, FGD3, PIK3R1, EGFR, VAV3, PIK3CB, ARHGEF6, MYLK3, MYLK4, MYLPF, FGF23, ACTN2, VAV2, ITGA8, MAPK3, PDGFRA, MYLK	714	211	6910	1.74293	0.204237	0.0188577	1.06029
PRPH			hsa05231	Choline metabolism in cancer	23	0.00421		hsa05200	Pathways in cancer	63	0.0034			Fc epsilon RI signaling pathway	18	C=79;O=18;E=4.93;R=3.65;rawP=1.38e-06;adjP=1.48e-05																					KEGG_PATHWAY	hsa04750:Inflammatory mediator regulation of TRP channels	22	0.886382	0.000837103	TRPM8, ADCY7, TRPV1, PIK3CB, PRKCH, MAPK11, SRC, PRKCB, PRKCQ, HRH1, ADCY9, MAPK12, IL1B, PIK3CA, CAMK2B, MAPK8, PRKACB, PLCB2, PLA2G4B, MAP2K6, PIK3R1, PLA2G4E	714	98	6910	2.17258	0.211669	0.0181288	1.1036
OVOL2			hsa05218	Melanoma	18	0.00461		hsa05218	Melanoma	18	0.0037			Cytokine-cytokine receptor interaction	38	C=265;O=38;E=16.55;R=2.30;rawP=1.58e-06;adjP=1.57e-05							Annotation Cluster 2	Enrichment Score: 4.767767230539398													KEGG_PATHWAY	hsa04370:VEGF signaling pathway	16	0.644641	0.00104611	PIK3CB, MAPK11, SRC, KDR, PRKCB, KRAS, MAPK12, RAC3, VEGFA, MAPK3, PIK3CA, NOS3, PPP3CA, PLA2G4B, PIK3R1, PLA2G4E	714	61	6910	2.53846	0.257142	0.0210084	1.37738
KLRAP1			hsa04151	PI3K-Akt signaling pathway	56	0.00461		hsa04668	TNF signaling pathway	24	0.00397			Tight junction	24	C=132;O=24;E=8.25;R=2.91;rawP=2.13e-06;adjP=1.97e-05							Category	Term	Count	%	PValue	Genes	List Total	Pop Hits	Pop Total	Fold Enrichment	Bonferroni	Benjamini	FDR		KEGG_PATHWAY	hsa04320:Dorso-ventral axis formation	10	0.402901	0.00106506	NOTCH3, EGFR, NOTCH1, KRAS, CPEB2, SOS1, NOTCH4, MAPK3, CPEB1, SPIRE2	714	27	6910	3.5844	0.261133	0.0199737	1.40217
ZNF600			hsa05212	Pancreatic cancer	17	0.00501		hsa05212	Pancreatic cancer	17	0.00397			VEGF signaling pathway	17	C=76;O=17;E=4.75;R=3.58;rawP=3.53e-06;adjP=3.07e-05							INTERPRO	IPR011993:Pleckstrin homology-like domain	84	3.38437	1.69226e-07	TLN2, PREX1, PLEKHG4B, ARHGAP12, ARHGAP21, ARHGAP22, AGAP6, FRMD5, PLEKHB1, ARHGAP20, GAB2, AGAP9, GAB3, FAM129B, AGAP1, SHC3, DOCK11, PLCB2, IRS4, IRS2, PLD1, NOS1AP, ARHGEF6, STAP2, PLEKHH1, ARHGAP24, ARHGAP23, ELMO3, FARP2, TNS4, EPB41L3, DOK3, EPB41L1, LYST, FRMD4B, CMIP, SNTG2, RALGPS1, ARHGEF26, PLCL2, MCF2L2, RASAL1, MTMR1, DAPP1, PTK2B, PLEKHG6, SOS1, OSBPL1A, APBA3, MTMR8, PLCD1, AFAP1, …	2047	427	18559	1.78356	0.000391006	9.77658e-05	0.000295863		KEGG_PATHWAY	hsa04664:Fc epsilon RI signaling pathway	17	0.684932	0.00120085	VAV3, PIK3CB, MAPK11, VAV2, PRKCB, KRAS, GAB2, MAPK12, RAC3, SOS1, MAPK3, PIK3CA, MAPK8, PLA2G4B, MAP2K6, PIK3R1, PLA2G4E	714	68	6910	2.41947	0.289116	0.0211021	1.57963
SLC30A10			hsa04320	Dorso-ventral axis formation	10	0.00519		hsa04320	Dorso-ventral axis formation	10	0.00429			GnRH signaling pathway	20	C=101;O=20;E=6.31;R=3.17;rawP=3.80e-06;adjP=3.11e-05							INTERPRO	IPR001849:Pleckstrin homology domain	54	2.17566	2.30751e-05	PREX1, PLEKHG4B, ARHGAP12, ARHGAP21, AGAP6, ARHGAP22, ARHGAP20, PLEKHB1, AGAP9, GAB2, GAB3, FAM129B, AGAP1, DOCK11, IRS4, IRS2, PLD1, ARHGEF6, PLEKHH1, ARHGAP24, ARHGAP23, ELMO3, FARP2, DOK3, RALGPS1, ARHGEF26, MCF2L2, PLCL2, RASAL1, DAPP1, PLEKHG6, OSBPL1A, SOS1, PLCD1, AFAP1, FGD3, FGD4, NGEF, DNM3, VAV3, SPTBN4, DGKH, VAV2, PLEKHF1, PLEKHA3, CDC42BPG, ADAP2, SPTBN2, PHLDB3, SYNGAP1, ARAP2, DNM…	2047	271	18559	1.8066	0.0519302	0.00443407	0.0403352		KEGG_PATHWAY	hsa04020:Calcium signaling pathway	33	1.32957	0.00127895	PHKA2, ADCY7, ERBB4, TNNC1, EDNRB, HRH1, PDE1B, PTK2B, PLCD1, CAMK2B, NOS3, PRKACB, PPP3CA, PLCB2, EGFR, NOS1, MYLK3, MYLK4, STIM2, PRKCB, P2RX5, ADRB2, ADRB1, ADCY9, ATP2A3, PDGFRA, RYR1, ADRA1B, CACNA1H, RYR2, ADRA1A, CACNA1A, MYLK	714	179	6910	1.78419	0.304729	0.0211527	1.68155
ZCWPW1			hsa04370	VEGF signaling pathway	16	0.00537		hsa04370	VEGF signaling pathway	16	0.00429			Phosphatidylinositol signaling system	17	C=78;O=17;E=4.87;R=3.49;rawP=5.15e-06;adjP=3.77e-05							UP_SEQ_FEATURE	domain:PH	49	1.97421	2.70204e-05	RALGPS1, ARHGEF26, PREX1, PLEKHG4B, SLC26A10, ARHGAP12, ARHGAP21, MCF2L2, PLCL2, RASAL1, AGAP6, ARHGAP22, PLEKHB1, ARHGAP20, DAPP1, AGAP9, GAB2, GAB3, PLEKHG6, OSBPL1A, SOS1, PLCD1, FAM129B, AGAP1, DOCK11, IRS4, NGEF, DNM3, PLD1, IRS2, VAV3, ARHGEF6, STAP2, SPTBN4, DGKH, ARHGAP24, VAV2, ARHGAP23, ELMO3, PLEKHF1, PLEKHA3, CDC42BPG, DOK3, SPTBN2, CMIP, SYNGAP1, DNM1, SNTG2, ARHGAP10	2155	245	20063	1.862	0.122874	0.00870224	0.0512463		KEGG_PATHWAY	hsa04917:Prolactin signaling pathway	17	0.684932	0.00194998	SOCS2, PIK3CB, MAPK11, SOCS5, FOXO3, CISH, SRC, TNFRSF11A, KRAS, MAPK12, SOS1, MAPK3, PIK3CA, JAK2, MAPK8, SHC3, PIK3R1	714	71	6910	2.31724	0.425545	0.0303269	2.55333
ATXN7L2			hsa04750	Inflammatory mediator regulation of TRP channels	22	0.00571		hsa04810	Regulation of actin cytoskeleton	38	0.00666			Renal cell carcinoma	16	C=70;O=16;E=4.37;R=3.66;rawP=5.04e-06;adjP=3.77e-05							SMART	SM00233:PH	52	2.09508	0.000804688	PREX1, PLEKHG4B, ARHGAP12, ARHGAP21, AGAP6, ARHGAP22, ARHGAP20, PLEKHB1, AGAP9, GAB2, GAB3, AGAP1, DOCK11, IRS4, IRS2, PLD1, ARHGEF6, PLEKHH1, ARHGAP24, ARHGAP23, FARP2, DOK3, RALGPS1, ARHGEF26, MCF2L2, PLCL2, RASAL1, DAPP1, PLEKHG6, OSBPL1A, SOS1, PLCD1, AFAP1, FGD3, FGD4, NGEF, DNM3, VAV3, SPTBN4, DGKH, VAV2, PLEKHF1, PLEKHA3, CDC42BPG, ADAP2, SPTBN2, PHLDB3, SYNGAP1, ARAP2, DNM1, PLEKHA2, ARHG…	1252	264	10057	1.58221	0.301088	0.0579576	1.13377		KEGG_PATHWAY	hsa04912:GnRH signaling pathway	20	0.805802	0.00200702	EGFR, PLD1, ADCY7, MAPK11, SRC, PRKCB, KRAS, ADCY9, MAPK12, PTK2B, SOS1, MAPK3, HBEGF, CAMK2B, MAPK8, PRKACB, PLCB2, PLA2G4B, MAP2K6, PLA2G4E	714	91	6910	2.127	0.434794	0.0295834	2.6271
HSPC072			hsa04933	AGE-RAGE signaling pathway in diabetic complications	22	0.00729		hsa04917	Prolactin signaling pathway	17	0.00959			Dorso-ventral axis formation	9	C=24;O=9;E=1.50;R=6.00;rawP=7.90e-06;adjP=5.49e-05																					KEGG_PATHWAY	hsa05212:Pancreatic cancer	16	0.644641	0.00208095	EGFR, PIK3CB, RALBP1, ARHGEF6, TGFBR2, TGFB3, CDK6, KRAS, RAC3, VEGFA, MAPK3, TGFA, PIK3CA, MAPK8, IKBKB, PIK3R1	714	65	6910	2.38225	0.446562	0.0291471	2.72265
LOC100506421			hsa04810	Regulation of actin cytoskeleton	38	0.0088		hsa04912	GnRH signaling pathway	20	0.0099			Gap junction	18	C=90;O=18;E=5.62;R=3.20;rawP=9.87e-06;adjP=6.27e-05							Annotation Cluster 3	Enrichment Score: 4.385036453067217													KEGG_PATHWAY	hsa05145:Toxoplasmosis	23	0.926672	0.00415276	CIITA, LY96, PIK3CB, TGFB3, MAPK11, HSPA1A, BIRC3, LAMA1, LAMA3, LAMB2, MAPK12, LAMA5, MAPK3, IL12A, PIK3CA, JAK2, MAPK8, HLA-DPB1, IKBKB, TRAF6, MAP2K6, PIK3R1, HLA-DRA	714	118	6910	1.88636	0.693286	0.0547237	5.36511
GFPT2			hsa04917	Prolactin signaling pathway	17	0.0105		hsa04750	Inflammatory mediator regulation of TRP channels	21	0.0099			NOD-like receptor signaling pathway	14	C=58;O=14;E=3.62;R=3.86;rawP=9.92e-06;adjP=6.27e-05							Category	Term	Count	%	PValue	Genes	List Total	Pop Hits	Pop Total	Fold Enrichment	Bonferroni	Benjamini	FDR		KEGG_PATHWAY	hsa04068:FoxO signaling pathway	25	1.00725	0.0048254	TGFB3, BNIP3, FOXO3, G6PC2, KRAS, S1PR1, SOS1, FBXO25, PIK3CA, PIK3R1, IRS4, EGFR, IRS2, RBL2, PIK3CB, TGFBR2, MAPK11, C8ORF44-SGK3, PLK3, MAPK12, GADD45G, MAPK3, MAPK8, IKBKB, GADD45A	714	134	6910	1.80557	0.746839	0.0605327	6.20865
MYB			hsa04020	Calcium signaling pathway	33	0.0105		hsa04933	AGE-RAGE signaling pathway in diabetic complications	21	0.0125			Neurotrophin signaling pathway	22	C=127;O=22;E=7.93;R=2.77;rawP=1.24e-05;adjP=7.18e-05							UP_KEYWORDS	EGF-like domain	55	2.21595	5.62923e-08	NRG3, LTBP2, JAG2, DLK2, CSPG5, HMCN1, GP2, TGFA, CNTNAP2, CNTNAP1, HHIP, MATN2, MATN3, HYAL1, ADAM11, HYAL2, HYAL3, EGFL7, SCUBE3, NRXN3, SCUBE2, LRP1B, DLL1, SLIT1, SLIT2, SLIT3, THBD, ADAM15, C1S, SCARF2, DNER, IMPG2, FBN2, THBS3, THBS4, SVEP1, NOTCH2NL, CELSR3, CELSR2, NID2, GAS6, NOTCH3, NOTCH1, SNED1, TMEM8B, FBLN5, NOTCH4, LRP6, FBLN7, HBEGF, WIF1, AREG, LRP2, LRP4, PLAU	2194	238	20581	2.16778	2.90464e-05	3.22742e-06	8.14222e-05		KEGG_PATHWAY	hsa04921:Oxytocin signaling pathway	28	1.12812	0.00563384	ADCY7, CACNB1, CACNB3, SRC, KRAS, PIK3CA, CAMK2B, NOS3, PRKACB, PPP3CA, PLCB2, NFATC3, PIK3R1, EGFR, PIK3CB, MYLK3, MYLK4, NPR2, CACNA2D3, PRKCB, ADCY9, MAPK3, RYR1, CAMK1, RYR2, PLA2G4B, PLA2G4E, MYLK	714	158	6910	1.71507	0.799017	0.0673846	7.21329
LOC100505483			hsa04912	GnRH signaling pathway	20	0.0111		hsa04020	Calcium signaling pathway	32	0.0148			Jak-STAT signaling pathway	25	C=155;O=25;E=9.68;R=2.58;rawP=1.20e-05;adjP=7.18e-05							UP_SEQ_FEATURE	domain:EGF-like 4	23	0.926672	7.4361e-08	MATN2, MATN3, LTBP2, SCUBE3, SCUBE2, LRP1B, JAG2, NOTCH2NL, DLK2, NID2, SLIT1, SLIT2, SCARF2, SLIT3, NOTCH1, THBD, DNER, NOTCH4, LRP6, WIF1, LRP2, THBS3, THBS4	2155	59	20063	3.62931	0.000360735	4.00881e-05	0.000141066		KEGG_PATHWAY	hsa04060:Cytokine-cytokine receptor interaction	37	1.49073	0.00680771	IL22RA1, PDGFA, CSF1, IL21R, BMPR2, TGFB3, CD70, CNTFR, IL15, LIF, TNFRSF1B, TNFRSF11A, TNFRSF19, IL1B, IL15RA, PDGFC, EGFR, IL18R1, IL23R, TGFBR2, MET, LIFR, IL11RA, KDR, LEP, AMH, VEGFC, CCR6, TNFSF13B, IL20RB, RELT, VEGFA, IL12A, PDGFRA, EPOR, MPL, EDA	714	230	6910	1.55687	0.856296	0.0776526	8.65434
FOXD3			hsa04664	Fc epsilon RI signaling pathway	16	0.0196		hsa04664	Fc epsilon RI signaling pathway	16	0.0159			Wnt signaling pathway	24	C=150;O=24;E=9.37;R=2.56;rawP=2.04e-05;adjP=0.0001							INTERPRO	IPR009030:Insulin-like growth factor binding protein, N-terminal	38	1.53102	2.34731e-07	LTBP2, ERBB4, JAG2, SCARF2, EPHB6, HMCN1, HTRA1, RSPO3, DNER, FBN2, PCSK4, THBS3, EGFR, MATN2, MATN3, SVEP1, SCUBE3, EGFL7, SCUBE2, LRP1B, DLL1, CELSR2, NID2, SLIT1, GAS6, SLIT3, NOTCH3, NOTCH1, EPHA6, THBD, SNED1, FBLN5, NOTCH4, FBLN7, LRP2, IGFBP2, LRP4, IGFBP4	2047	139	18559	2.47859	0.000542316	0.000108487	0.000410386		KEGG_PATHWAY	hsa04261:Adrenergic signaling in cardiomyocytes	26	1.04754	0.00736124	PPP2R3B, ADCY7, PIK3CB, TNNC1, ATP1B4, CACNB1, CREB5, CACNB3, MAPK11, CACNA2D3, ADRB2, ADRB1, ADCY9, MAPK12, MAPK3, ADRA1B, ADRA1A, RYR2, PIK3CA, RAPGEF4, CAMK2B, PRKACB, PLCB2, PPP2R2C, SCN5A, PIK3R1	714	146	6910	1.72346	0.877338	0.0805071	9.32665
UNC5CL			hsa04213	Longevity regulating pathway - multiple species	15	0.02		hsa04068	FoxO signaling pathway	25	0.0198			Insulin signaling pathway	22	C=138;O=22;E=8.62;R=2.55;rawP=4.69e-05;adjP=0.0002							INTERPRO	IPR013032:EGF-like, conserved site	47	1.89363	7.75594e-07	NRG3, LTBP2, JAG2, DLK2, SCARF2, LAMB2, HMCN1, DNER, IMPG2, TGFA, HHIP, FBN2, THBS3, THBS4, MATN2, MATN3, ADAM11, SVEP1, SCUBE3, EGFL7, SCUBE2, LRP1B, NOTCH2NL, CELSR3, DLL1, CELSR2, NID2, SLIT1, SLIT2, GAS6, SLIT3, NOTCH3, NOTCH1, LAMA3, THBD, SNED1, TMEM8B, FBLN5, NOTCH4, FBLN7, HBEGF, WIF1, AREG, LRP2, PLAU, LRP4, ADAM15	2047	199	18559	2.14132	0.00179079	0.000298688	0.00135599		KEGG_PATHWAY	hsa04540:Gap junction	18	0.725222	0.00770769	EGFR, ADCY7, PDGFA, PRKG1, SRC, PRKCB, TUBA8, KRAS, ADRB1, ADCY9, SOS1, MAPK3, PDGFRA, PDGFC, PRKACB, PLCB2, TUBB3, TUBB4A	714	88	6910	1.97956	0.888915	0.0810447	9.74512
ENHO			hsa05145	Toxoplasmosis	23	0.0204		hsa04921	Oxytocin signaling pathway	28	0.0244			T cell receptor signaling pathway	19	C=108;O=19;E=6.75;R=2.82;rawP=3.80e-05;adjP=0.0002							INTERPRO	IPR000742:Epidermal growth factor-like domain	52	2.09508	8.87119e-07	NRG3, LTBP2, JAG2, DLK2, HMCN1, TGFA, CNTNAP2, CNTNAP1, HHIP, MATN2, MATN3, ADAM11, EGFL7, SCUBE3, NRXN3, SCUBE2, LRP1B, DLL1, SLIT1, SLIT2, SLIT3, THBD, ADAM15, SCARF2, LAMB2, DNER, IMPG2, FBN2, THBS3, THBS4, SVEP1, NOTCH2NL, CELSR3, CELSR2, NID2, GAS6, NOTCH3, LAMA1, NOTCH1, LAMA3, SNED1, LAMA5, FBLN5, NOTCH4, LRP6, FBLN7, HBEGF, WIF1, AREG, LRP2, LRP4, PLAU	2047	231	18559	2.04093	0.00204803	0.000292833	0.00155097		KEGG_PATHWAY	hsa04930:Type II diabetes mellitus	12	0.483481	0.00834855	IRS4, IRS2, SOCS2, PIK3CB, MAPK3, HK2, PIK3CA, MAPK8, IKBKB, ADIPOQ, PIK3R1, CACNA1A	714	48	6910	2.41947	0.907536	0.0844067	10.5145
CD70			hsa04068	FoxO signaling pathway	25	0.024		hsa04930	Type II diabetes mellitus	12	0.0244			Fc gamma R-mediated phagocytosis	17	C=94;O=17;E=5.87;R=2.90;rawP=6.67e-05;adjP=0.0002							INTERPRO	IPR018097:EGF-like calcium-binding, conserved site	30	1.2087	1.06329e-06	LTBP2, JAG2, DLK2, C1S, HMCN1, DNER, FBN2, THBS3, THBS4, SVEP1, EGFL7, SCUBE3, SCUBE2, LRP1B, NOTCH2NL, DLL1, NID2, SLIT1, GAS6, SLIT2, SLIT3, NOTCH3, NOTCH1, THBD, SNED1, FBLN5, NOTCH4, FBLN7, LRP2, LRP4	2047	102	18559	2.6666	0.00245426	0.000307112	0.00185897		KEGG_PATHWAY	hsa04621:NOD-like receptor signaling pathway	13	0.523771	0.00900955	CARD9, MAPK11, CARD6, NLRP3, BIRC3, NOD1, MEFV, MAPK12, MAPK3, IL1B, MAPK8, IKBKB, TRAF6	714	55	6910	2.2875	0.923488	0.0877094	11.3017
CYP4F35P			hsa04930	Type II diabetes mellitus	12	0.0285		hsa05205	Proteoglycans in cancer	34	0.0244			Aldosterone-regulated sodium reabsorption	11	C=42;O=11;E=2.62;R=4.19;rawP=3.89e-05;adjP=0.0002							UP_SEQ_FEATURE	domain:EGF-like 2	27	1.08783	1.31732e-06	LTBP2, JAG2, DLK2, SCARF2, DNER, IMPG2, CNTNAP2, CNTNAP1, HHIP, FBN2, MATN2, MATN3, NRXN3, NOTCH2NL, DLL1, NID2, SLIT1, SLIT2, SLIT3, NOTCH3, NOTCH1, THBD, SNED1, NOTCH4, LRP6, WIF1, LRP2	2155	89	20063	2.82437	0.00637124	0.000638958	0.00249897		KEGG_PATHWAY	hsa04071:Sphingolipid signaling pathway	22	0.886382	0.0105005	PPP2R3B, PLD1, PIK3CB, ACER2, SGPP2, ACER1, MAPK11, CERS4, PRKCB, S1PR2, S1PR1, KRAS, GAB2, MAPK12, RAC3, MAPK3, PIK3CA, NOS3, MAPK8, PLCB2, PPP2R2C, PIK3R1	714	120	6910	1.77428	0.950109	0.0982126	13.0539
SLC25A5-AS1			hsa04921	Oxytocin signaling pathway	28	0.0299		hsa04931	Insulin resistance	21	0.0252			Osteoclast differentiation	21	C=128;O=21;E=8.00;R=2.63;rawP=4.48e-05;adjP=0.0002							INTERPRO	IPR001881:EGF-like calcium-binding	34	1.36986	1.85529e-06	LTBP2, JAG2, DLK2, C1S, HMCN1, DNER, FBN2, THBS3, THBS4, MATN2, MATN3, SVEP1, EGFL7, SCUBE3, SCUBE2, LRP1B, NOTCH2NL, CELSR3, DLL1, CELSR2, NID2, SLIT1, GAS6, SLIT2, SLIT3, NOTCH3, NOTCH1, THBD, SNED1, FBLN5, NOTCH4, FBLN7, LRP2, LRP4	2047	127	18559	2.42724	0.00427839	0.000428665	0.0032436		KEGG_PATHWAY	hsa04070:Phosphatidylinositol signaling system	19	0.765512	0.01054	IMPA2, PIK3C2A, PIK3CB, PIP5K1B, PIP5K1C, DGKH, PI4K2B, OCRL, PRKCB, MTMR1, DGKZ, PIK3CA, SYNJ2, MTMR8, PLCD1, INPP5E, IPPK, PLCB2, PIK3R1	714	98	6910	1.87632	0.950671	0.0954414	13.0998
SNORD49A			hsa04540	Gap junction	18	0.0299		hsa04540	Gap junction	18	0.0252			Type II diabetes mellitus	12	C=48;O=12;E=3.00;R=4.00;rawP=2.90e-05;adjP=0.0002							INTERPRO	IPR000152:EGF-type aspartate/asparagine hydroxylation site	30	1.2087	2.03782e-06	LTBP2, JAG2, DLK2, C1S, HMCN1, DNER, FBN2, MATN2, SVEP1, SCUBE3, SCUBE2, NRXN3, LRP1B, NOTCH2NL, DLL1, CELSR2, NID2, SLIT1, GAS6, SLIT2, SLIT3, NOTCH3, NOTCH1, THBD, SNED1, FBLN5, NOTCH4, FBLN7, LRP2, LRP4	2047	105	18559	2.59041	0.00469833	0.000428036	0.00356272		KEGG_PATHWAY	hsa00562:Inositol phosphate metabolism	15	0.604351	0.0124458	IMPA2, PIK3C2A, PIK3CB, PIP5K1B, PIP5K1C, PI4K2B, OCRL, MTMR1, PIK3CA, SYNJ2, MTMR8, INPP5E, PLCD1, IPPK, PLCB2	714	71	6910	2.04462	0.97147	0.108398	15.2918
SULT1C4			hsa05205	Proteoglycans in cancer	34	0.0299		hsa05145	Toxoplasmosis	22	0.0299			Hepatitis C	22	C=134;O=22;E=8.37;R=2.63;rawP=2.95e-05;adjP=0.0002							UP_SEQ_FEATURE	domain:EGF-like 1	32	1.28928	2.48535e-06	LTBP2, JAG2, DLK2, SCARF2, DNER, IMPG2, CNTNAP2, CNTNAP1, HHIP, FBN2, THBS3, THBS4, MATN2, MATN3, SVEP1, EGFL7, NRXN3, LRP1B, NOTCH2NL, DLL1, NID2, SLIT1, SLIT2, SLIT3, NOTCH3, NOTCH1, THBD, SNED1, NOTCH4, LRP6, WIF1, LRP2	2155	120	20063	2.48266	0.0119865	0.0010044	0.00471469		KEGG_PATHWAY	hsa04530:Tight junction	24	0.966962	0.0124821	SYMPK, CLDN7, RAB3B, MAGI2, CLDN19, ZAK, PRKCH, CRB3, MYLPF, ACTN2, MYL10, SRC, PRKCB, CLDN15, CSNK2A2, EPB41L3, IGSF5, PRKCQ, EPB41L1, KRAS, RRAS, JAM2, YES1, PPP2R2C	714	137	6910	1.69539	0.971766	0.105487	15.3331
MAMSTR			hsa04931	Insulin resistance	21	0.0299		hsa04071	Sphingolipid signaling pathway	22	0.0341			Adherens junction	15	C=73;O=15;E=4.56;R=3.29;rawP=3.81e-05;adjP=0.0002																					KEGG_PATHWAY	hsa04630:Jak-STAT signaling pathway	25	1.00725	0.0128643	IL22RA1, IL21R, CNTFR, IL15, STAT6, LIF, SOS1, PIK3CA, IL15RA, MYC, PIK3R1, IL23R, SOCS2, PIK3CB, LIFR, SOCS5, IL11RA, CISH, LEP, IL20RB, IL12A, EPOR, PIAS2, JAK2, MPL	714	145	6910	1.6686	0.974706	0.105445	15.7663
SNORD105B			hsa04261	Adrenergic signaling in cardiomyocytes	26	0.041		hsa04213	Longevity regulating pathway - multiple species	14	0.0341			Glioma	14	C=65;O=14;E=4.06;R=3.45;rawP=3.95e-05;adjP=0.0002							Annotation Cluster 4	Enrichment Score: 4.239982635742567													KEGG_PATHWAY	hsa04611:Platelet activation	23	0.926672	0.0131273	ADCY7, TLN2, PIK3CB, MYLK3, MYLK4, ARHGAP35, COL2A1, MAPK11, PRKG1, COL5A2, SRC, ADCY9, MAPK12, RASGRP1, MAPK3, PIK3CA, NOS3, PRKACB, PLCB2, PLA2G4B, MYLK, PIK3R1, PLA2G4E	714	130	6910	1.71224	0.976549	0.104504	16.0631
TEPP			hsa04071	Sphingolipid signaling pathway	22	0.041		hsa00562	Inositol phosphate metabolism	15	0.0341			Epithelial cell signaling in Helicobacter pylori infection	14	C=68;O=14;E=4.25;R=3.30;rawP=6.69e-05;adjP=0.0002							Category	Term	Count	%	PValue	Genes	List Total	Pop Hits	Pop Total	Fold Enrichment	Bonferroni	Benjamini	FDR		KEGG_PATHWAY	hsa05205:Proteoglycans in cancer	32	1.28928	0.0131824	ERBB4, RPS6KB2, SRC, WNT4, KRAS, ANK1, GPC3, SOS1, NUDT16L1, PIK3CA, RRAS, CAMK2B, PRKACB, MYC, GPC1, PIK3R1, EGFR, MIR10B, WNT10B, PIK3CB, MET, MAPK11, FZD4, KDR, PRKCB, SDC1, MAPK12, MAPK3, VEGFA, HBEGF, WNT11, PLAU	714	200	6910	1.54846	0.976918	0.102083	16.1253
LOC729506			hsa00562	Inositol phosphate metabolism	15	0.041		hsa04310	Wnt signaling pathway	25	0.0341			B cell receptor signaling pathway	15	C=75;O=15;E=4.69;R=3.20;rawP=5.31e-05;adjP=0.0002							GOTERM_MF_DIRECT	GO:0005096~GTPase activator activity	57	2.29654	8.59986e-06	PREX1, ARHGAP17, ARHGAP12, ARHGAP21, TBC1D16, ARHGAP22, GARNL3, AGAP6, SMAP2, ARHGAP20, AGAP9, AGAP1, RALBP1, ARHGEF6, ARHGAP28, ARHGAP24, ARHGAP23, RALGAPA1, ARHGAP33, ARRB1, SRGAP3, WNT11, LRRK2, TBC1D8B, SRGAP1, SRGAP2, ARFGAP1, ARHGDIG, AGFG2, ARHGAP35, OCRL, NPRL3, TBC1D3B, RASAL1, ELMOD3, PLEKHG6, SOS1, TBC1D30, ARHGEF10L, ARHGDIB, VAV3, TBC1D10A, RGS19, RGS17, RGS14, DOCK4, ADPRH, RGS20, A…	1884	279	16881	1.83058	0.0126047	0.00421936	0.014259		KEGG_PATHWAY	hsa04310:Wnt signaling pathway	24	0.966962	0.0135717	DVL3, WNT10B, NKD2, DAAM2, FZD4, PRKCB, CTNNBIP1, CSNK2A2, WNT4, SFRP1, RAC3, SFRP2, SFRP4, FRAT1, LRP6, WIF1, CAMK2B, MAPK8, WNT11, PPP3CA, PRKACB, PLCB2, MYC, NFATC3	714	138	6910	1.68311	0.979365	0.102192	16.5626
ROBO2			hsa04070	Phosphatidylinositol signaling system	19	0.041		hsa04070	Phosphatidylinositol signaling system	19	0.0341			Carbohydrate digestion and absorption	11	C=44;O=11;E=2.75;R=4.00;rawP=6.21e-05;adjP=0.0002							GOTERM_BP_DIRECT	GO:0051056~regulation of small GTPase mediated signal transduction	33	1.32957	1.7058e-05	ARHGDIG, ARHGAP35, ARHGAP17, RHOV, OCRL, ARHGAP12, GARNL3, ARHGAP22, ARHGAP20, RAC3, SOS1, RHOF, FGD3, ARHGDIB, FGD4, NGEF, VAV3, RALBP1, ARHGEF6, ARHGAP28, VAV2, ARHGAP24, ARHGAP23, RALGAPA1, ARHGAP33, SYDE1, SRGAP3, RHOT2, CHN2, ARAP2, SRGAP1, SRGAP2, ARHGAP10	1850	134	16792	2.23532	0.0820368	0.0169739	0.0324697		KEGG_PATHWAY	hsa04931:Insulin resistance	20	0.805802	0.0137337	SLC27A1, IRS2, PIK3CB, RPS6KB2, CREB5, PPARGC1A, PPARGC1B, G6PC2, PRKCQ, PPP1R3C, RPS6KA1, GFPT2, GYS1, SLC27A6, PIK3CA, NOS3, MAPK8, IKBKB, SLC27A2, PIK3R1	714	108	6910	1.7922	0.980305	0.100707	16.7441
KIRREL			hsa04658	Th1 and Th2 cell differentiation	18	0.041		hsa04658	Th1 and Th2 cell differentiation	18	0.0341			Leukocyte transendothelial migration	20	C=116;O=20;E=7.25;R=2.76;rawP=3.25e-05;adjP=0.0002							UP_SEQ_FEATURE	domain:Rho-GAP	21	0.846092	1.91531e-05	RALBP1, ARHGAP28, ARHGAP35, ARHGAP17, OCRL, ARHGAP24, ARHGAP23, ARHGAP12, ARHGAP21, ARHGAP22, PRR5, ARHGAP33, ARHGAP20, SYDE1, SRGAP3, CHN2, ARAP2, SRGAP1, PIK3R1, SRGAP2, ARHGAP10	2155	68	20063	2.87514	0.0887442	0.0071231	0.0363279		KEGG_PATHWAY	hsa05214:Glioma	14	0.564061	0.0140018	EGFR, PDGFA, PIK3CB, CDK6, PRKCB, KRAS, SOS1, MAPK3, PDGFRA, TGFA, PIK3CA, CAMK2B, SHC3, PIK3R1	714	65	6910	2.08446	0.981769	0.100022	17.0434
PSMB8			hsa00360	Phenylalanine metabolism	6	0.041		hsa00360	Phenylalanine metabolism	6	0.0374			Inositol phosphate metabolism	13	C=57;O=13;E=3.56;R=3.65;rawP=3.91e-05;adjP=0.0002							UP_KEYWORDS	GTPase activation	42	1.69218	2.00442e-05	ARFGAP1, ARHGDIG, ARHGAP35, ARHGAP17, NPRL3, TBC1D3B, ARHGAP12, ARHGAP21, TBC1D16, RASAL1, AGAP6, GARNL3, ARHGAP22, ELMOD3, SMAP2, ARHGAP20, AGAP9, PLEKHG6, AGAP1, ARHGDIB, RALBP1, TBC1D10A, ARHGAP28, RGS17, ARHGAP24, ARHGAP23, RGS14, RALGAPA1, ARHGAP33, ADAP2, SYDE1, SRGAP3, CHN2, RGS7, EVI5L, LRRK2, SYNGAP1, ARAP2, SRGAP1, TBC1D8B, ARHGAP10, SRGAP2	2194	197	20581	1.99992	0.0102896	0.000861538	0.0289884		KEGG_PATHWAY	hsa05211:Renal cell carcinoma	14	0.564061	0.0140018	EPAS1, PIK3CB, ARNT2, MET, TGFB3, PAK6, KRAS, PAK3, SOS1, VEGFA, MAPK3, TGFA, PIK3CA, PIK3R1	714	65	6910	2.08446	0.981769	0.100022	17.0434
SLC9A5			hsa04310	Wnt signaling pathway	25	0.041		hsa04973	Carbohydrate digestion and absorption	11	0.038			Chronic myeloid leukemia	14	C=73;O=14;E=4.56;R=3.07;rawP=0.0001;adjP=0.0003							INTERPRO	IPR000198:Rho GTPase-activating protein domain	20	0.805802	7.68712e-05	RALBP1, ARHGAP28, ARHGAP35, ARHGAP17, OCRL, ARHGAP24, ARHGAP23, ARHGAP12, ARHGAP21, ARHGAP22, ARHGAP33, ARHGAP20, SYDE1, SRGAP3, CHN2, ARAP2, SRGAP1, PIK3R1, SRGAP2, ARHGAP10	2047	67	18559	2.7064	0.16277	0.0135729	0.134311		KEGG_PATHWAY	hsa04022:cGMP-PKG signaling pathway	27	1.08783	0.0194402	ADCY7, ATP1B4, PRKG1, EDNRB, ADRA2A, PIK3CA, NOS3, PPP3CA, PLCB2, NFATC3, PIK3R1, IRS4, IRS2, PIK3CB, MYLK3, MYLK4, NPR2, CREB5, CNGA1, ADRB2, ADRB1, ADCY9, ATP2A3, MAPK3, ADRA1B, ADRA1A, MYLK	714	166	6910	1.57411	0.99621	0.13321	22.906
TXNRD3NB														Amoebiasis	18	C=106;O=18;E=6.62;R=2.72;rawP=9.68e-05;adjP=0.0003							INTERPRO	IPR008936:Rho GTPase activation protein	24	0.966962	0.000102496	PLXNA4, RALBP1, ARHGAP28, ARHGAP35, ARHGAP17, ARHGAP24, OCRL, ARHGAP23, ARHGAP12, ARHGAP21, RASAL1, ARHGAP22, ARHGAP33, ARHGAP20, SYDE1, SRGAP3, CHN2, SYNGAP1, PLXND1, ARAP2, SRGAP1, PIK3R1, SRGAP2, ARHGAP10	2047	91	18559	2.39115	0.210915	0.015668	0.179046		KEGG_PATHWAY	hsa04662:B cell receptor signaling pathway	14	0.564061	0.0224963	VAV3, CR2, PIK3CB, VAV2, KRAS, DAPP1, RAC3, SOS1, MAPK3, PIK3CA, PPP3CA, IKBKB, NFATC3, PIK3R1	714	69	6910	1.96363	0.998438	0.149174	26.0299
DNER				KEGG pathway										Vascular smooth muscle contraction	19	C=116;O=19;E=7.25;R=2.62;rawP=0.0001;adjP=0.0003							SMART	SM00324:RhoGAP	20	0.805802	0.000240314	RALBP1, ARHGAP28, ARHGAP35, ARHGAP17, OCRL, ARHGAP24, ARHGAP23, ARHGAP12, ARHGAP21, ARHGAP22, ARHGAP33, ARHGAP20, SYDE1, SRGAP3, CHN2, ARAP2, SRGAP1, PIK3R1, SRGAP2, ARHGAP10	1252	65	10057	2.47161	0.101432	0.0211633	0.33985		KEGG_PATHWAY	hsa04915:Estrogen signaling pathway	18	0.725222	0.02382	EGFR, ADCY7, PIK3CB, CREB5, HSPA1A, GABBR2, SRC, KRAS, ADCY9, SOS1, MAPK3, HBEGF, PIK3CA, NOS3, PRKACB, SHC3, PLCB2, PIK3R1	714	99	6910	1.75961	0.998937	0.153795	27.3463
r_MER4-int			WebgestaltR (Min, Max gene ids in a category: 5, 100)											Cell adhesion molecules (CAMs)	21	C=133;O=21;E=8.31;R=2.53;rawP=7.96e-05;adjP=0.0003							GOTERM_BP_DIRECT	GO:0043547~positive regulation of GTPase activity	87	3.50524	0.00112782	FGF5, FGF9, PDGFA, PREX1, ARHGAP17, PLEKHG4B, GDNF, ARHGAP12, ARHGAP21, ARHGAP22, GARNL3, AGAP6, SMAP2, WNT4, ARHGAP20, S1PR1, AGAP9, RAPGEF4, AGAP1, SHC3, DOCK11, EGFR, ICAM1, IRS2, RALBP1, ARHGEF6, ARHGAP28, FGF23, ACTN2, GRHL3, ARHGAP24, ARHGAP23, FARP2, ARHGAP33, ADRB1, ARRB1, PDGFRA, SRGAP3, WNT11, LRRK2, SRGAP1, SRGAP2, ARFGAP1, ARHGDIG, RALGPS1, ARHGEF26, ERBB4, AGFG2, ARHGAP35, OCRL, NPRL…	1850	565	16792	1.39766	0.996527	0.314432	2.12543		KEGG_PATHWAY	hsa00360:Phenylalanine metabolism	6	0.241741	0.0248844	MAOA, ALDH1A3, MAOB, AOC2, TAT, HPD	714	17	6910	3.41572	0.99922	0.156668	28.3891
LOC401320			ID	Name	#Gene	FDR		hsa01522	Endocrine resistance	24	4.95e-06			Chagas disease (American trypanosomiasis)	18	C=104;O=18;E=6.50;R=2.77;rawP=7.50e-05;adjP=0.0003																					KEGG_PATHWAY	hsa05223:Non-small cell lung cancer	12	0.483481	0.0258446	EGFR, KRAS, PIK3CB, SOS1, MAPK3, TGFA, PIK3CA, CDK6, FOXO3, RARB, PIK3R1, PRKCB	714	56	6910	2.07383	0.999411	0.158811	29.3178
r_LTR43			hsa04072	Phospholipase D signaling pathway	31	8.91e-05		hsa04012	ErbB signaling pathway	22	4.95e-06			Non-small cell lung cancer	12	C=54;O=12;E=3.37;R=3.56;rawP=0.0001;adjP=0.0003							Annotation Cluster 5	Enrichment Score: 4.1568104545156475													KEGG_PATHWAY	hsa04380:Osteoclast differentiation	22	0.886382	0.026564	FOSL2, PIK3CB, CSF1, PPARG, TGFBR2, MAPK11, JUNB, CTSK, CYBB, TNFRSF11A, GAB2, MAPK12, LILRA5, MAPK3, IL1B, PIK3CA, MAPK8, PPP3CA, IKBKB, TRAF6, MAP2K6, PIK3R1	714	131	6910	1.62529	0.999522	0.159516	30.0064
r_MER82			hsa04668	TNF signaling pathway	26	8.91e-05		hsa01521	EGFR tyrosine kinase inhibitor resistance	21	4.95e-06			TGF-beta signaling pathway	15	C=84;O=15;E=5.25;R=2.86;rawP=0.0002;adjP=0.0006							Category	Term	Count	%	PValue	Genes	List Total	Pop Hits	Pop Total	Fold Enrichment	Bonferroni	Benjamini	FDR		KEGG_PATHWAY	hsa04520:Adherens junction	14	0.564061	0.0279583	EGFR, PTPRM, MET, TGFBR2, CDH1, ACTN2, SNAI2, SRC, FARP2, CSNK2A2, SORBS1, RAC3, MAPK3, YES1	714	71	6910	1.90831	0.999682	0.163862	31.3234
IGSF9			hsa05224	Breast cancer	31	8.91e-05		hsa05218	Melanoma	18	4.64e-05			Toll-like receptor signaling pathway	17	C=102;O=17;E=6.37;R=2.67;rawP=0.0002;adjP=0.0006							INTERPRO	IPR018097:EGF-like calcium-binding, conserved site	30	1.2087	1.06329e-06	LTBP2, JAG2, DLK2, C1S, HMCN1, DNER, FBN2, THBS3, THBS4, SVEP1, EGFL7, SCUBE3, SCUBE2, LRP1B, NOTCH2NL, DLL1, NID2, SLIT1, GAS6, SLIT2, SLIT3, NOTCH3, NOTCH1, THBD, SNED1, FBLN5, NOTCH4, FBLN7, LRP2, LRP4	2047	102	18559	2.6666	0.00245426	0.000307112	0.00185897		KEGG_PATHWAY	hsa05220:Chronic myeloid leukemia	14	0.564061	0.0310265	PIK3CB, TGFBR2, TGFB3, CDK6, KRAS, GAB2, SOS1, MAPK3, PIK3CA, IKBKB, SHC3, ABL1, MYC, PIK3R1	714	72	6910	1.88181	0.99987	0.176827	34.141
CCL14-CCL15			hsa01522	Endocrine resistance	24	8.91e-05		hsa05212	Pancreatic cancer	17	5.88e-05			Chemokine signaling pathway	25	C=189;O=25;E=11.81;R=2.12;rawP=0.0003;adjP=0.0009							INTERPRO	IPR001881:EGF-like calcium-binding	34	1.36986	1.85529e-06	LTBP2, JAG2, DLK2, C1S, HMCN1, DNER, FBN2, THBS3, THBS4, MATN2, MATN3, SVEP1, EGFL7, SCUBE3, SCUBE2, LRP1B, NOTCH2NL, CELSR3, DLL1, CELSR2, NID2, SLIT1, GAS6, SLIT2, SLIT3, NOTCH3, NOTCH1, THBD, SNED1, FBLN5, NOTCH4, FBLN7, LRP2, LRP4	2047	127	18559	2.42724	0.00427839	0.000428665	0.0032436		KEGG_PATHWAY	hsa04670:Leukocyte transendothelial migration	20	0.805802	0.0324186	ICAM1, CLDN7, CLDN19, VAV3, PIK3CB, MYLPF, ARHGAP35, ACTN2, MAPK11, MYL10, VAV2, PRKCB, CLDN15, CYBB, MAPK12, PTK2B, PIK3CA, RAPGEF4, JAM2, PIK3R1	714	118	6910	1.64032	0.999914	0.180562	35.3838
C8orf34			hsa01521	EGFR tyrosine kinase inhibitor resistance	21	0.000113		hsa04370	VEGF signaling pathway	16	7.73e-05			Phenylalanine metabolism	6	C=17;O=6;E=1.06;R=5.65;rawP=0.0004;adjP=0.0011							INTERPRO	IPR000152:EGF-type aspartate/asparagine hydroxylation site	30	1.2087	2.03782e-06	LTBP2, JAG2, DLK2, C1S, HMCN1, DNER, FBN2, MATN2, SVEP1, SCUBE3, SCUBE2, NRXN3, LRP1B, NOTCH2NL, DLL1, CELSR2, NID2, SLIT1, GAS6, SLIT2, SLIT3, NOTCH3, NOTCH1, THBD, SNED1, FBLN5, NOTCH4, FBLN7, LRP2, LRP4	2047	105	18559	2.59041	0.00469833	0.000428036	0.00356272		KEGG_PATHWAY	hsa04660:T cell receptor signaling pathway	18	0.725222	0.0336909	VAV3, CD8A, PIK3CB, MAPK11, VAV2, PAK6, PRKCQ, KRAS, MAPK12, PAK3, RASGRP1, SOS1, MAPK3, PIK3CA, PPP3CA, IKBKB, NFATC3, PIK3R1	714	103	6910	1.69128	0.999941	0.183537	36.5007
LOC100289187			hsa04012	ErbB signaling pathway	22	0.000113		hsa04750	Inflammatory mediator regulation of TRP channels	21	7.81e-05			RIG-I-like receptor signaling pathway	13	C=71;O=13;E=4.44;R=2.93;rawP=0.0004;adjP=0.0011							UP_SEQ_FEATURE	domain:EGF-like 3; calcium-binding	15	0.604351	2.05897e-05	SVEP1, SCUBE3, LTBP2, SCUBE2, CELSR3, CELSR2, NID2, SLIT2, GAS6, THBD, HMCN1, FBLN5, FBLN7, THBS3, THBS4	2155	38	20063	3.67499	0.0950743	0.00711049	0.0390523		KEGG_PATHWAY	hsa04270:Vascular smooth muscle contraction	20	0.805802	0.0350083	RAMP2, ADCY7, ACTA2, MYLK3, MYLK4, PRKCH, NPR2, PRKG1, PRKCB, PRKCQ, ADCY9, MAPK3, ADRA1B, ADRA1A, PRKACB, PLCB2, PLA2G4B, RAMP1, MYLK, PLA2G4E	714	119	6910	1.62653	0.99996	0.186608	37.6384
SNORD67			hsa05231	Choline metabolism in cancer	23	0.000317		hsa04912	GnRH signaling pathway	20	7.93e-05			Rheumatoid arthritis	15	C=91;O=15;E=5.68;R=2.64;rawP=0.0005;adjP=0.0014							SMART	SM00179:EGF_CA	34	1.36986	2.29519e-05	LTBP2, JAG2, DLK2, C1S, HMCN1, DNER, FBN2, THBS3, THBS4, MATN2, MATN3, SVEP1, EGFL7, SCUBE3, SCUBE2, LRP1B, NOTCH2NL, CELSR3, DLL1, CELSR2, NID2, SLIT1, GAS6, SLIT2, SLIT3, NOTCH3, NOTCH1, THBD, SNED1, FBLN5, NOTCH4, FBLN7, LRP2, LRP4	1252	127	10057	2.1505	0.0101617	0.00509385	0.0325049		KEGG_PATHWAY	hsa04390:Hippo signaling pathway	24	0.966962	0.0357719	DVL3, WNT10B, MOB1B, TGFBR2, BMPR2, TGFB3, TEAD1, CDH1, SNAI2, GLI2, WWTR1, FZD4, TP73, AMH, WNT4, BBC3, ID1, SERPINE1, WNT11, YAP1, AREG, PPP2R2C, MYC, BMP8A	714	151	6910	1.5382	0.999968	0.186905	38.2891
APBB3			hsa05218	Melanoma	18	0.000561		hsa04917	Prolactin signaling pathway	17	0.00012			Small cell lung cancer	14	C=85;O=14;E=5.31;R=2.64;rawP=0.0008;adjP=0.0021							UP_SEQ_FEATURE	domain:EGF-like 7; calcium-binding	12	0.483481	8.03677e-05	NOTCH1, SVEP1, HMCN1, LTBP2, SCUBE3, SCUBE2, NOTCH4, JAG2, CELSR3, DLL1, CELSR2, FBN2	2155	28	20063	3.98999	0.322916	0.0214314	0.15235		KEGG_PATHWAY	hsa05142:Chagas disease (American trypanosomiasis)	18	0.725222	0.0365706	PIK3CB, TGFBR2, TGFB3, MAPK11, FADD, ACE, MAPK12, SERPINE1, MAPK3, IL12A, IL1B, PIK3CA, MAPK8, IKBKB, TRAF6, PLCB2, PPP2R2C, PIK3R1	714	104	6910	1.67502	0.999975	0.187359	38.9631
PRICKLE4			hsa04750	Inflammatory mediator regulation of TRP channels	22	0.000583		hsa04320	Dorso-ventral axis formation	10	0.000194			Bladder cancer	9	C=42;O=9;E=2.62;R=3.43;rawP=0.0010;adjP=0.0026							UP_SEQ_FEATURE	domain:EGF-like 5; calcium-binding	14	0.564061	9.88823e-05	NOTCH1, SVEP1, HMCN1, LTBP2, FBLN5, NOTCH4, JAG2, NOTCH2NL, CELSR3, CELSR2, DLK2, NID2, FBN2, SLIT2	2155	38	20063	3.42999	0.381093	0.0237046	0.187417		KEGG_PATHWAY	hsa04722:Neurotrophin signaling pathway	20	0.805802	0.0377477	ARHGDIG, PIK3CB, MAPK11, FOXO3, TP73, KRAS, RPS6KA1, MAPK12, SOS1, NTRK2, MAPK3, PIK3CA, CAMK2B, MAPK8, IKBKB, ABL1, SHC3, TRAF6, PIK3R1, ARHGDIB	714	120	6910	1.61298	0.999982	0.189539	39.9439
CTNND2			hsa05212	Pancreatic cancer	17	0.000614		hsa04664	Fc epsilon RI signaling pathway	16	0.000289			Malaria	10	C=51;O=10;E=3.19;R=3.14;rawP=0.0011;adjP=0.0028							INTERPRO	IPR026823:Complement Clr-like EGF domain	12	0.483481	0.000102338	MATN2, THBD, HMCN1, SCUBE3, SCUBE2, FBLN5, LRP1B, NID2, FBN2, LRP2, GAS6, LRP4	2047	28	18559	3.88562	0.210625	0.016752	0.178769		KEGG_PATHWAY	hsa05120:Epithelial cell signaling in Helicobacter pylori infection	13	0.523771	0.0394762	EGFR, MET, MAPK11, ATP6V1B1, SRC, ATP6V1C2, IGSF5, NOD1, MAPK12, HBEGF, MAPK8, JAM2, IKBKB	714	67	6910	1.8778	0.999989	0.194121	41.3578
TRIM7			hsa04933	AGE-RAGE signaling pathway in diabetic complications	22	0.000665		hsa04540	Gap junction	18	0.000402			Prostate cancer	14	C=89;O=14;E=5.56;R=2.52;rawP=0.0012;adjP=0.0030							UP_SEQ_FEATURE	domain:EGF-like 6; calcium-binding	11	0.443191	0.000209055	NOTCH3, THBD, SVEP1, HMCN1, LTBP2, FBLN5, JAG2, CELSR3, DLK2, CELSR2, LRP2	2155	26	20063	3.93884	0.637395	0.034376	0.395841		KEGG_PATHWAY	hsa04960:Aldosterone-regulated sodium reabsorption	9	0.362611	0.0424753	KRAS, PIK3CB, MAPK3, ATP1B4, NR3C2, HSD11B2, PIK3CA, PIK3R1, PRKCB	714	39	6910	2.23335	0.999996	0.204092	43.7383
NGEF			hsa04370	VEGF signaling pathway	16	0.000695		hsa04070	Phosphatidylinositol signaling system	19	0.000568			mTOR signaling pathway	10	C=52;O=10;E=3.25;R=3.08;rawP=0.0013;adjP=0.0032							UP_SEQ_FEATURE	domain:EGF-like 1; calcium-binding	9	0.362611	0.000668631	HMCN1, SCUBE3, SCUBE2, FBLN5, FBLN7, CELSR3, CELSR2, GAS6, LRP4	2155	20	20063	4.18949	0.961042	0.0862029	1.26083		KEGG_PATHWAY	hsa04910:Insulin signaling pathway	22	0.886382	0.0438323	IRS4, PHKA2, IRS2, SOCS2, PIK3CB, HK2, RPS6KB2, PPARGC1A, RPTOR, G6PC2, PPP1R3C, KRAS, SORBS1, SOS1, MAPK3, GYS1, PIK3CA, MAPK8, PRKACB, IKBKB, SHC3, PIK3R1	714	138	6910	1.54285	0.999997	0.206613	44.7857
SORCS1			hsa04320	Dorso-ventral axis formation	10	0.00115		hsa04658	Th1 and Th2 cell differentiation	18	0.000646			Endometrial cancer	10	C=52;O=10;E=3.25;R=3.08;rawP=0.0013;adjP=0.0032																					KEGG_PATHWAY	hsa04024:cAMP signaling pathway	29	1.16841	0.051442	ADCY7, FFAR2, ATP1B4, GABBR2, VIPR2, ACOX3, RAC3, PIK3CA, RRAS, CAMK2B, RAPGEF4, HHIP, PRKACB, PIK3R1, HCN2, PLD1, VAV3, PIK3CB, CREB5, PDE4C, VAV2, CNGA1, AMH, ADRB2, ADRB1, ADCY9, MAPK3, RYR2, MAPK8	714	198	6910	1.41747	1	0.234965	50.3331
IGSF5			hsa04912	GnRH signaling pathway	20	0.00124		hsa04930	Type II diabetes mellitus	12	0.000976			Pancreatic secretion	15	C=101;O=15;E=6.31;R=2.38;rawP=0.0015;adjP=0.0036							Annotation Cluster 6	Enrichment Score: 3.868921019442301													KEGG_PATHWAY	hsa04622:RIG-I-like receptor signaling pathway	13	0.523771	0.0528324	IFIH1, FADD, MAPK11, DDX58, RNF125, TMEM173, MAPK12, ISG15, IL12A, MAPK8, TRAF6, IKBKB, TBKBP1	714	70	6910	1.79732	1	0.236959	51.2892
r_MSTB1			hsa04917	Prolactin signaling pathway	17	0.00136		hsa00562	Inositol phosphate metabolism	15	0.000976			Glycosphingolipid biosynthesis - ganglio series	5	C=15;O=5;E=0.94;R=5.34;rawP=0.0017;adjP=0.0040							Category	Term	Count	%	PValue	Genes	List Total	Pop Hits	Pop Total	Fold Enrichment	Bonferroni	Benjamini	FDR		KEGG_PATHWAY	hsa05219:Bladder cancer	9	0.362611	0.0550426	EGFR, KRAS, MAPK3, VEGFA, HBEGF, CDH1, MYC, SRC, DAPK1	714	41	6910	2.12441	1	0.242113	52.7741
BAALC			hsa05145	Toxoplasmosis	23	0.0019		hsa04213	Longevity regulating pathway - multiple species	14	0.00107			Natural killer cell mediated cytotoxicity	18	C=136;O=18;E=8.50;R=2.12;rawP=0.0021;adjP=0.0049							KEGG_PATHWAY	hsa04015:Rap1 signaling pathway	42	1.69218	3.67776e-05	FGF5, ADCY7, TLN2, PDGFA, PGF, FGF9, CSF1, EFNA3, LPAR4, FGF11, LPAR2, FGF13, CDH1, FGF12, SRC, KRAS, RAC3, RRAS, PIK3CA, PDGFC, RAPGEF4, PLCB2, PIK3R1, MAP2K6, EGFR, MAGI2, PIK3CB, MET, FGF23, MAPK11, RGS14, KDR, PRKCB, DOCK4, FARP2, VEGFC, ADCY9, MAPK12, ID1, MAPK3, VEGFA, PDGFRA	714	210	6910	1.93557	0.0103907	0.00260785	0.0487241		KEGG_PATHWAY	hsa04923:Regulation of lipolysis in adipocytes	11	0.443191	0.0581157	IRS4, IRS2, ADRB2, ADRB1, ADCY7, ADCY9, PIK3CB, PIK3CA, PRKACB, PRKG1, PIK3R1	714	56	6910	1.90101	1	0.250389	54.7692
PCDH19			hsa04068	FoxO signaling pathway	25	0.00192		hsa04662	B cell receptor signaling pathway	15	0.00121			ECM-receptor interaction	13	C=85;O=13;E=5.31;R=2.45;rawP=0.0023;adjP=0.0052							KEGG_PATHWAY	hsa04014:Ras signaling pathway	43	1.73247	9.75309e-05	FGF5, PDGFA, PGF, FGF9, CSF1, EFNA3, FGF11, FGF13, FGF12, PAK6, RASAL1, KRAS, GAB2, RAC3, PAK3, RASGRP1, SOS1, RRAS, PIK3CA, PDGFC, PRKACB, SHC3, PIK3R1, GNG7, EGFR, PLD1, RALBP1, PIK3CB, MET, FGF23, KDR, PRKCB, VEGFC, MAPK3, VEGFA, PDGFRA, MAPK8, GNB3, SYNGAP1, ABL1, IKBKB, PLA2G4B, PLA2G4E	714	226	6910	1.84136	0.02732	0.00552471	0.129164		KEGG_PATHWAY	hsa00604:Glycosphingolipid biosynthesis - ganglio series	5	0.20145	0.0609611	ST6GALNAC5, ST6GALNAC3, ST6GALNAC4, B3GALT4, B4GALNT1	714	15	6910	3.22596	1	0.25749	56.5468
GGTLC2			hsa04664	Fc epsilon RI signaling pathway	16	0.00276		hsa05214	Glioma	14	0.00136			Progesterone-mediated oocyte maturation	13	C=86;O=13;E=5.37;R=2.42;rawP=0.0026;adjP=0.0058							KEGG_PATHWAY	hsa05218:Melanoma	18	0.725222	0.000689463	EGFR, FGF5, FGF9, PDGFA, PIK3CB, MET, FGF11, FGF23, CDH1, CDK6, FGF13, FGF12, KRAS, MAPK3, PDGFRA, PIK3CA, PDGFC, PIK3R1	714	71	6910	2.45354	0.177885	0.0176492	0.909778		KEGG_PATHWAY	hsa05230:Central carbon metabolism in cancer	12	0.483481	0.0611172	EGFR, PDK1, KRAS, PIK3CB, MAPK3, MET, PDGFRA, HK2, PIK3CA, MYC, PIK3R1, SIRT3	714	64	6910	1.8146	1	0.254434	56.6423
ACSM3			hsa04213	Longevity regulating pathway - multiple species	15	0.00307		hsa04915	Estrogen signaling pathway	18	0.00141			Adipocytokine signaling pathway	11	C=68;O=11;E=4.25;R=2.59;rawP=0.0031;adjP=0.0068																					KEGG_PATHWAY	hsa04713:Circadian entrainment	16	0.644641	0.0614397	NOS1, NOS1AP, ADCY7, PRKG1, PRKCB, ADCY9, MAPK3, RYR1, CACNA1H, RYR2, CAMK2B, GNB3, PRKACB, PER3, PLCB2, GNG7	714	95	6910	1.62996	1	0.252073	56.8393
GBX2			hsa04931	Insulin resistance	21	0.00353		hsa05211	Renal cell carcinoma	14	0.00146			Salivary secretion	13	C=89;O=13;E=5.56;R=2.34;rawP=0.0035;adjP=0.0076							Annotation Cluster 7	Enrichment Score: 3.645110749389815													KEGG_PATHWAY	hsa04973:Carbohydrate digestion and absorption	9	0.362611	0.062128	PIK3CB, ATP1B4, SLC37A4, HK2, PIK3CA, AMY2B, PIK3R1, AMY1A, G6PC2	714	42	6910	2.07383	1	0.251098	57.2569
LOC100507424			hsa04261	Adrenergic signaling in cardiomyocytes	26	0.00353		hsa05120	Epithelial cell signaling in Helicobacter pylori infection	14	0.00165			Peroxisome	12	C=79;O=12;E=4.93;R=2.43;rawP=0.0036;adjP=0.0077							Category	Term	Count	%	PValue	Genes	List Total	Pop Hits	Pop Total	Fold Enrichment	Bonferroni	Benjamini	FDR		KEGG_PATHWAY	hsa05146:Amoebiasis	17	0.684932	0.0762596	PIK3CB, TGFB3, ACTN2, COL2A1, COL5A2, PRKCB, SERPINB9, LAMA1, LAMB2, LAMA3, LAMA5, IL12A, IL1B, PIK3CA, PRKACB, PLCB2, PIK3R1	714	106	6910	1.55211	1	0.296721	65.0464
FER1L5			hsa04540	Gap junction	18	0.00405		hsa04973	Carbohydrate digestion and absorption	11	0.00196			Bacterial invasion of epithelial cells	11	C=70;O=11;E=4.37;R=2.52;rawP=0.0039;adjP=0.0082							KEGG_PATHWAY	hsa04014:Ras signaling pathway	43	1.73247	9.75309e-05	FGF5, PDGFA, PGF, FGF9, CSF1, EFNA3, FGF11, FGF13, FGF12, PAK6, RASAL1, KRAS, GAB2, RAC3, PAK3, RASGRP1, SOS1, RRAS, PIK3CA, PDGFC, PRKACB, SHC3, PIK3R1, GNG7, EGFR, PLD1, RALBP1, PIK3CB, MET, FGF23, KDR, PRKCB, VEGFC, MAPK3, VEGFA, PDGFRA, MAPK8, GNB3, SYNGAP1, ABL1, IKBKB, PLA2G4B, PLA2G4E	714	226	6910	1.84136	0.02732	0.00552471	0.129164		KEGG_PATHWAY	hsa04620:Toll-like receptor signaling pathway	17	0.684932	0.0762596	LY96, PIK3CB, TLR3, FADD, MAPK11, CTSK, IRF5, MAPK12, MAPK3, IL12A, IL1B, PIK3CA, MAPK8, IKBKB, TRAF6, MAP2K6, PIK3R1	714	106	6910	1.55211	1	0.296721	65.0464
MSX2P1			hsa04310	Wnt signaling pathway	25	0.00408		hsa05223	Non-small cell lung cancer	12	0.00296			Melanogenesis	14	C=101;O=14;E=6.31;R=2.22;rawP=0.0041;adjP=0.0085							KEGG_PATHWAY	hsa04151:PI3K-Akt signaling pathway	57	2.29654	0.00033319	FGF5, PGF, PDGFA, FGF9, EFNA3, LPAR4, FGF11, RPS6KB2, LPAR2, FGF13, FOXO3, FGF12, PIK3CA, PDGFC, NOS3, MYB, MYC, GNG7, EGFR, RBL2, PIK3CB, FGF23, CDK6, C8ORF44-SGK3, RPTOR, VEGFC, LPAR6, MAPK3, VEGFA, PDGFRA, GNB3, PPP2R3B, CSF1, ITGA11, COL2A1, G6PC2, KRAS, LAMB2, SOS1, GYS1, COL6A1, PPP2R2C, THBS3, PIK3R1, THBS4, MET, NR4A1, CREB5, COL5A2, KDR, LAMA1, LAMA3, LAMA5, ITGA8, JAK2, EPOR, IKBKB	714	345	6910	1.59895	0.0903012	0.0117605	0.44062		KEGG_PATHWAY	hsa04144:Endocytosis	35	1.41015	0.0790134	ARFGAP1, ERBB4, WASH1, CHMP6, TGFB3, PIP5K1B, VPS37A, PIP5K1C, SNX4, HSPA1A, VPS37D, SRC, SMAP2, AGAP1, TRAF6, EHD1, EGFR, DNM3, PLD1, KIF5A, TGFBR2, MET, KIF5C, KDR, ADRB2, RAB11FIP3, ADRB1, ZFYVE27, ARRB1, RAB22A, PDGFRA, GRK5, ARAP2, DNM1, SH3GL1	714	258	6910	1.31289	1	0.302066	66.4023
ZNF816			hsa04071	Sphingolipid signaling pathway	22	0.00441		hsa05220	Chronic myeloid leukemia	14	0.00316			Colorectal cancer	10	C=62;O=10;E=3.87;R=2.58;rawP=0.0048;adjP=0.0098							KEGG_PATHWAY	hsa05200:Pathways in cancer	63	2.53828	0.000357136	FGF5, ADCY7, FGF9, PGF, PDGFA, PPARG, ARNT2, TGFB3, LPAR4, FGF11, LPAR2, FGF13, FGF12, GLI2, EDNRB, WNT4, TGFA, PIK3CA, RARB, PRKACB, HHIP, MYC, PLCB2, GNG7, EGFR, AR, WNT10B, PIK3CB, RALBP1, FGF23, FADD, CDK6, DAPK1, PRKCB, VEGFC, LPAR6, MAPK3, VEGFA, PDGFRA, MAPK8, PIAS2, WNT11, GNB3, CDH1, KRAS, LAMB2, RAC3, SOS1, RASGRP1, TRAF6, PIK3R1, DVL3, EPAS1, MET, TGFBR2, BIRC3, FZD4, LAMA1, LAMA3, ADC…	714	393	6910	1.55141	0.0964689	0.0112084	0.472217		KEGG_PATHWAY	hsa05213:Endometrial cancer	10	0.402901	0.0823188	EGFR, KRAS, PIK3CB, SOS1, MAPK3, PIK3CA, CDH1, FOXO3, MYC, PIK3R1	714	52	6910	1.86113	1	0.309026	67.9655
NRBP2			hsa04930	Type II diabetes mellitus	12	0.00524		hsa04520	Adherens junction	14	0.00352			Leishmaniasis	11	C=72;O=11;E=4.50;R=2.45;rawP=0.0049;adjP=0.0099																					KEGG_PATHWAY	hsa05164:Influenza A	25	1.00725	0.0845893	CIITA, ICAM1, IFIH1, PIK3CB, OAS3, TLR3, HSPA1A, MAPK11, NLRP3, PRKCB, DDX58, MAPK12, MAPK3, PRSS3, IL12A, IL1B, PIK3CA, JAK2, MAPK8, HLA-DPB1, MX1, IKBKB, PIK3R1, MAP2K6, HLA-DRA	714	174	6910	1.3905	1	0.312461	69
TOX			hsa04070	Phosphatidylinositol signaling system	19	0.00553		hsa04211	Longevity regulating pathway	16	0.00469			Glycosaminoglycan degradation	5	C=19;O=5;E=1.19;R=4.21;rawP=0.0053;adjP=0.0105							Annotation Cluster 8	Enrichment Score: 3.459665204215083													KEGG_PATHWAY	hsa05160:Hepatitis C	20	0.805802	0.0886908	EGFR, CLDN7, CLDN19, PIK3CB, OAS3, TLR3, MAPK11, CLDN15, DDX58, KRAS, MAPK12, SOS1, MAPK3, PIK3CA, MAPK8, SCARB1, IKBKB, TRAF6, PPP2R2C, PIK3R1	714	133	6910	1.45532	1	0.321507	70.7908
SEMA5B			hsa04658	Th1 and Th2 cell differentiation	18	0.00581		hsa00360	Phenylalanine metabolism	6	0.005			Gastric acid secretion	11	C=74;O=11;E=4.62;R=2.38;rawP=0.0061;adjP=0.0119							Category	Term	Count	%	PValue	Genes	List Total	Pop Hits	Pop Total	Fold Enrichment	Bonferroni	Benjamini	FDR		KEGG_PATHWAY	hsa04514:Cell adhesion molecules (CAMs)	21	0.846092	0.0920955	LRRC4, ICAM1, CLDN7, CLDN19, PTPRM, CD8A, NRXN3, NLGN1, CDH1, CDH3, CDH4, SDC3, CLDN15, SDC1, ITGA8, CNTNAP2, CNTNAP1, HLA-DPB1, JAM2, ICOSLG, HLA-DRA	714	142	6910	1.43123	1	0.328114	72.2043
PPP1R16A			hsa00562	Inositol phosphate metabolism	15	0.00684		hsa04713	Circadian entrainment	16	0.00554			Phagosome	18	C=153;O=18;E=9.56;R=1.88;rawP=0.0073;adjP=0.0141							UP_SEQ_FEATURE	repeat:ANK 5	32	1.28928	8.9062e-05	ANKRD20A1, SNCAIP, NFKBID, TRPV1, ASB11, ASB13, ANKRD31, ASB16, ANK1, PPP1R16A, ANKRD50, ANKS6, POTEM, BCL3, ANKMY1, FANK1, ANKHD1, ANKRD42, SHANK3, DAPK1, NOTCH3, FEM1C, ANKRD44, ANKRD26, NOTCH1, ANKRD20A8P, NOTCH4, ANKRD24, ANKRD20A4, ANKRD20A3, ASB4, BTBD11	2155	142	20063	2.09802	0.350887	0.0224879	0.168819		KEGG_PATHWAY	hsa05222:Small cell lung cancer	14	0.564061	0.0949866	PIK3CB, CDK6, BIRC3, LAMA1, LAMB2, LAMA3, LAMA5, PIK3CA, PIAS2, RARB, IKBKB, TRAF6, MYC, PIK3R1	714	85	6910	1.594	1	0.332973	73.3546
ANKRD23			hsa04662	B cell receptor signaling pathway	15	0.00896		hsa04622	RIG-I-like receptor signaling pathway	13	0.00584			Hedgehog signaling pathway	9	C=56;O=9;E=3.50;R=2.57;rawP=0.0075;adjP=0.0143							UP_SEQ_FEATURE	repeat:ANK 1	47	1.89363	0.000103533	ANKRD20A1, ANKRD9, SNCAIP, NFKBID, TRPV1, ASB11, ANKRD10, ASB13, ANKS4B, ASB16, ANKRD31, LUZP6, AGAP6, ANK1, PPP1R16A, POTEM, ANKS6, ANKRD50, OSBPL1A, ANKRD11, ANKRD37, BCL3, AGAP1, ANKMY1, FANK1, ANKHD1, ANKRD13A, ANKRD42, SHANK3, DAPK1, NOTCH3, FEM1C, ANKRD45, ANKRD44, ANKRD26, NOTCH1, ANKRD13B, ANKRD23, ANKRD20A8P, NOTCH4, ANKRD24, ANKRD20A4, ANKRD20A3, DGKZ, CLIP3, ASB4, BTBD11	2155	244	20063	1.79332	0.394904	0.0236384	0.196223
MEIG1			hsa05214	Glioma	14	0.00913		hsa04960	Aldosterone-regulated sodium reabsorption	9	0.00719			Acute myeloid leukemia	9	C=57;O=9;E=3.56;R=2.53;rawP=0.0084;adjP=0.0158							UP_SEQ_FEATURE	repeat:ANK 2	47	1.89363	0.000114447	ANKRD20A1, ANKRD9, SNCAIP, NFKBID, TRPV1, ASB11, ANKRD10, ASB13, ANKS4B, ASB16, ANKRD31, LUZP6, AGAP6, ANK1, PPP1R16A, POTEM, ANKS6, ANKRD50, OSBPL1A, ANKRD11, ANKRD37, BCL3, AGAP1, ANKMY1, FANK1, ANKHD1, ANKRD13A, ANKRD42, SHANK3, DAPK1, NOTCH3, FEM1C, ANKRD45, ANKRD44, ANKRD26, NOTCH1, ANKRD13B, ANKRD23, ANKRD20A8P, NOTCH4, ANKRD24, ANKRD20A4, ANKRD20A3, DGKZ, CLIP3, ASB4, BTBD11	2155	245	20063	1.786	0.426118	0.0238557	0.216888
LOC284576			hsa05211	Renal cell carcinoma	14	0.0101		hsa05219	Bladder cancer	9	0.0102			Glycosaminoglycan biosynthesis - chondroitin sulfate	5	C=22;O=5;E=1.37;R=3.64;rawP=0.0102;adjP=0.0187							UP_SEQ_FEATURE	repeat:ANK 3	41	1.65189	0.000165268	ANKRD20A1, ANKRD9, SNCAIP, NFKBID, TRPV1, ASB11, ANKRD10, ASB13, ANKS4B, ASB16, ANKRD31, LUZP6, ANK1, PPP1R16A, POTEM, ANKS6, ANKRD50, OSBPL1A, ANKRD11, ANKRD37, BCL3, ANKMY1, FANK1, ANKHD1, ANKRD42, SHANK3, DAPK1, NOTCH3, FEM1C, ANKRD44, ANKRD26, NOTCH1, ANKRD23, ANKRD20A8P, NOTCH4, ANKRD24, ANKRD20A4, ANKRD20A3, CLIP3, ASB4, BTBD11	2155	207	20063	1.84401	0.551544	0.0282346	0.313054
CDC42BPG			hsa04973	Carbohydrate digestion and absorption	11	0.0101		hsa05230	Central carbon metabolism in cancer	12	0.0116			Dilated cardiomyopathy	12	C=90;O=12;E=5.62;R=2.13;rawP=0.0101;adjP=0.0187							UP_SEQ_FEATURE	repeat:ANK 4	35	1.41015	0.000253174	ANKRD20A1, SNCAIP, NFKBID, TRPV1, ASB11, ANKRD10, ASB13, ANKRD31, ASB16, ANK1, PPP1R16A, POTEM, ANKRD50, ANKS6, ANKRD11, BCL3, ANKMY1, FANK1, ANKHD1, ANKRD42, SHANK3, DAPK1, NOTCH3, FEM1C, ANKRD44, ANKRD26, NOTCH1, ANKRD23, ANKRD20A8P, NOTCH4, ANKRD24, ANKRD20A4, ANKRD20A3, ASB4, BTBD11	2155	170	20063	1.91676	0.707285	0.0401247	0.47919
PPM1L			hsa04611	Platelet activation	21	0.0101		hsa05213	Endometrial cancer	10	0.0154			Long-term depression	10	C=70;O=10;E=4.37;R=2.29;rawP=0.0114;adjP=0.0203							UP_KEYWORDS	ANK repeat	48	1.93392	0.000295692	ANKRD20A1, ANKRD9, SNCAIP, NFKBID, TRPV1, ASB11, ANKRD10, ASB13, ANKS4B, ASB16, ANKRD31, AGAP6, ANKRD19P, ANK1, AGAP9, PPP1R16A, POTEM, ANKS6, OSBPL1A, ANKRD50, ANKRD11, ANKRD37, BCL3, AGAP1, ANKMY1, FANK1, ANKHD1, ANKRD13A, ANKRD42, SHANK3, DAPK1, NOTCH3, FEM1C, ANKRD45, ANKRD26, ANKRD44, NOTCH1, ANKRD13B, ANKRD23, ANKRD20A8P, NOTCH4, ANKRD24, ANKRD20A4, ANKRD20A3, DGKZ, CLIP3, ASB4, BTBD11	2194	264	20581	1.70556	0.141527	0.0108408	0.426844
APBA1			hsa04530	Tight junction	23	0.0102		hsa00604	Glycosphingolipid biosynthesis - ganglio series	5	0.0154			PPAR signaling pathway	10	C=70;O=10;E=4.37;R=2.29;rawP=0.0114;adjP=0.0203							INTERPRO	IPR020683:Ankyrin repeat-containing domain	49	1.97421	0.000367671	SNCAIP, ANKRD9, TRPV1, ANKRD10, AGAP6, ANKRD19P, ANK1, AGAP9, ANKRD50, ANKRD11, AGAP1, ANKRD13A, DAPK1, ANKRD26, ANKRD13B, ANKRD23, ANKRD20A8P, ANKRD24, ANKRD20A4, ANKRD20A3, CLIP3, LRRK2, ASB4, ANKRD20A1, NFKBID, ASB11, ASB13, ANKS4B, ANKRD31, ASB16, PPP1R16A, POTEM, ANKS6, OSBPL1A, ANKRD37, BCL3, ANKMY1, FANK1, ANKHD1, SHANK3, ANKRD42, NOTCH3, FEM1C, ANKRD45, ANKRD44, NOTCH1, NOTCH4, DGKZ, BTBD…	2047	265	18559	1.67644	0.572518	0.0517292	0.640866
UPK1A			hsa05120	Epithelial cell signaling in Helicobacter pylori infection	14	0.0106		hsa05215	Prostate cancer	14	0.0165			Glycerolipid metabolism	8	C=50;O=8;E=3.12;R=2.56;rawP=0.0117;adjP=0.0206							INTERPRO	IPR002110:Ankyrin repeat	47	1.89363	0.000527963	ANKRD20A1, ANKRD9, SNCAIP, NFKBID, TRPV1, ASB11, ANKRD10, ASB13, ANKS4B, ASB16, ANKRD31, AGAP6, ANKRD19P, ANK1, PPP1R16A, POTEM, ANKS6, OSBPL1A, ANKRD50, ANKRD11, ANKRD37, BCL3, AGAP1, ANKMY1, FANK1, ANKHD1, ANKRD13A, ANKRD42, SHANK3, DAPK1, NOTCH3, FEM1C, ANKRD45, ANKRD44, ANKRD26, NOTCH1, ANKRD13B, ANKRD23, ANKRD20A8P, NOTCH4, ANKRD24, ANKRD20A4, ANKRD20A3, DGKZ, CLIP3, ASB4, BTBD11	2047	255	18559	1.67107	0.704901	0.0692745	0.919048
NHLH2			hsa04380	Osteoclast differentiation	22	0.0111		hsa05146	Amoebiasis	15	0.0185			Bile secretion	10	C=71;O=10;E=4.44;R=2.25;rawP=0.0125;adjP=0.0217							UP_SEQ_FEATURE	repeat:ANK 6	22	0.886382	0.00168456	SNCAIP, NFKBID, TRPV1, FANK1, ANKMY1, ASB11, ANKHD1, ASB13, ASB16, ANKRD31, ANKRD42, SHANK3, DAPK1, FEM1C, ANKRD44, ANK1, ANKRD20A8P, ANKRD50, ANKS6, ANKRD20A4, BCL3, ASB4	2155	99	20063	2.06888	0.99972	0.159745	3.14776
UBTD1			hsa04915	Estrogen signaling pathway	18	0.0117		hsa05032	Morphine addiction	14	0.0193			Tyrosine metabolism	7	C=41;O=7;E=2.56;R=2.73;rawP=0.0127;adjP=0.0218							SMART	SM00248:ANK	46	1.85334	0.00592892	ANKRD20A1, SNCAIP, NFKBID, TRPV1, ASB11, ANKRD10, ASB13, ANKS4B, ASB16, ANKRD31, AGAP6, ANKRD19P, ANK1, PPP1R16A, POTEM, ANKS6, OSBPL1A, ANKRD50, ANKRD11, ANKRD37, BCL3, AGAP1, ANKMY1, FANK1, ANKHD1, ANKRD13A, ANKRD42, SHANK3, DAPK1, NOTCH3, FEM1C, ANKRD45, ANKRD44, ANKRD26, NOTCH1, ANKRD13B, ANKRD23, ANKRD20A8P, NOTCH4, ANKRD24, ANKRD20A4, ANKRD20A3, DGKZ, CLIP3, ASB4, BTBD11	1252	249	10057	1.48396	0.929081	0.281635	8.07793
OPN3			hsa00360	Phenylalanine metabolism	6	0.0134		hsa04146	Peroxisome	13	0.0221			Vasopressin-regulated water reabsorption	7	C=44;O=7;E=2.75;R=2.55;rawP=0.0184;adjP=0.0312
TTLL11			hsa04670	Leukocyte transendothelial migration	20	0.0134		hsa04666	Fc gamma R-mediated phagocytosis	14	0.0224			Neuroactive ligand-receptor interaction	26	C=272;O=26;E=16.99;R=1.53;rawP=0.0210;adjP=0.0352							Annotation Cluster 9	Enrichment Score: 2.62657395804351
RAMP1			hsa05223	Non-small cell lung cancer	12	0.014								Systemic lupus erythematosus	15	C=136;O=15;E=8.50;R=1.77;rawP=0.0230;adjP=0.0378							Category	Term	Count	%	PValue	Genes	List Total	Pop Hits	Pop Total	Fold Enrichment	Bonferroni	Benjamini	FDR
ZNF501														Fat digestion and absorption	7	C=46;O=7;E=2.87;R=2.44;rawP=0.0231;adjP=0.0378							KEGG_PATHWAY	hsa04370:VEGF signaling pathway	16	0.644641	0.00104611	PIK3CB, MAPK11, SRC, KDR, PRKCB, KRAS, MAPK12, RAC3, VEGFA, MAPK3, PIK3CA, NOS3, PPP3CA, PLA2G4B, PIK3R1, PLA2G4E	714	61	6910	2.53846	0.257142	0.0210084	1.37738
C14orf176														Notch signaling pathway	7	C=47;O=7;E=2.94;R=2.38;rawP=0.0258;adjP=0.0414							KEGG_PATHWAY	hsa04664:Fc epsilon RI signaling pathway	17	0.684932	0.00120085	VAV3, PIK3CB, MAPK11, VAV2, PRKCB, KRAS, GAB2, MAPK12, RAC3, SOS1, MAPK3, PIK3CA, MAPK8, PLA2G4B, MAP2K6, PIK3R1, PLA2G4E	714	68	6910	2.41947	0.289116	0.0211021	1.57963
ARHGEF35														Basal transcription factors	6	C=37;O=6;E=2.31;R=2.60;rawP=0.0259;adjP=0.0414							KEGG_PATHWAY	hsa04071:Sphingolipid signaling pathway	22	0.886382	0.0105005	PPP2R3B, PLD1, PIK3CB, ACER2, SGPP2, ACER1, MAPK11, CERS4, PRKCB, S1PR2, S1PR1, KRAS, GAB2, MAPK12, RAC3, MAPK3, PIK3CA, NOS3, MAPK8, PLCB2, PPP2R2C, PIK3R1	714	120	6910	1.77428	0.950109	0.0982126	13.0539
SPTBN4														Complement and coagulation cascades	9	C=69;O=9;E=4.31;R=2.09;rawP=0.0274;adjP=0.0433
KLF15														Protein digestion and absorption	10	C=81;O=10;E=5.06;R=1.98;rawP=0.0292;adjP=0.0456							Annotation Cluster 10	Enrichment Score: 2.2155657601792407
FAM13A-AS1														Thyroid cancer	5	C=29;O=5;E=1.81;R=2.76;rawP=0.0321;adjP=0.0496							Category	Term	Count	%	PValue	Genes	List Total	Pop Hits	Pop Total	Fold Enrichment	Bonferroni	Benjamini	FDR
r_MER68																							UP_KEYWORDS	SH3 domain	39	1.57131	0.00122375	SH3RF1, ARHGEF26, FUT8, CACNB1, CACNB3, SRC, ARHGAP12, MIA3, SORBS3, PACSIN1, SORBS1, RIMBP3B, SH3D21, YES1, PIK3R1, NGEF, VAV3, BAIAP2L1, ARHGEF6, NOXA1, MPP6, MPP7, VAV2, GAS7, SHANK3, DOCK4, NEBL, ARHGAP33, NEB, MAP3K10, SRGAP3, SH3RF3, FCHSD1, MAPK8IP1, ABL1, SRGAP1, SRGAP2, SH3GL1, ARHGAP10	2194	215	20581	1.70159	0.468387	0.0327079	1.75554
RAB20																							INTERPRO	IPR001452:Src homology-3 domain	39	1.57131	0.00287071	SH3RF1, ARHGEF26, FUT8, CACNB1, CACNB3, SRC, ARHGAP12, MIA3, SORBS3, PACSIN1, SORBS1, RIMBP3B, SH3D21, YES1, PIK3R1, NGEF, VAV3, BAIAP2L1, ARHGEF6, NOXA1, MPP6, MPP7, VAV2, GAS7, SHANK3, DOCK4, NEBL, ARHGAP33, NEB, MAP3K10, SRGAP3, SH3RF3, FCHSD1, MAPK8IP1, ABL1, SRGAP1, SRGAP2, SH3GL1, ARHGAP10	2047	218	18559	1.62198	0.998698	0.241811	4.90195
FAM189A2																							UP_SEQ_FEATURE	domain:SH3	30	1.2087	0.0118116	ARHGEF26, FUT8, CACNB1, CACNB3, SRC, ARHGAP12, PACSIN1, MIA3, YES1, PIK3R1, NGEF, BAIAP2L1, ARHGEF6, NOXA1, MPP6, MPP7, GAS7, SHANK3, NEBL, DOCK4, ARHGAP33, NEB, SRGAP3, MAP3K10, MAPK8IP1, ABL1, SRGAP1, SH3GL1, SRGAP2, ARHGAP10	2155	175	20063	1.596	1	0.556024	20.1806
MIR3656																							SMART	SM00326:SH3	36	1.45044	0.0330939	SH3RF1, ARHGEF26, FUT8, SRC, ARHGAP12, SORBS3, PACSIN1, SORBS1, RIMBP3B, SH3D21, YES1, PIK3R1, NGEF, VAV3, BAIAP2L1, ARHGEF6, NOXA1, MPP6, MPP7, VAV2, GAS7, SHANK3, DOCK4, NEBL, ARHGAP33, NEB, MAP3K10, SRGAP3, SH3RF3, FCHSD1, MAPK8IP1, ABL1, SRGAP1, SRGAP2, SH3GL1, ARHGAP10	1252	206	10057	1.40378	1	0.607806	37.9162
PCDHAC2
r_MER4E																							Annotation Cluster 11	Enrichment Score: 2.151565464389147
SNORD92																							Category	Term	Count	%	PValue	Genes	List Total	Pop Hits	Pop Total	Fold Enrichment	Bonferroni	Benjamini	FDR
DNM3																							UP_SEQ_FEATURE	DNA-binding region:Homeobox	39	1.57131	0.000127247	POU6F1, HMX2, CDX2, ONECUT2, VENTX, CERS4, MSX2, HOXC6, HOXA1, BARX1, HOXC8, LHX2, PAX7, POU2F2, HOXC5, GBX2, NKX3-2, NKX2-1, POU3F2, POU3F1, NKX2-2, NKX2-3, SATB1, RAX, GSC, BARHL2, SIX3, SIX2, SIX4, HOXB3, PKNOX2, DLX2, ISL2, HOXD3, HOXD4, MNX1, SHOX, HOXB9, LBX2	2155	191	20063	1.90099	0.460678	0.0253987	0.241117
ELMO3																							INTERPRO	IPR020479:Homeodomain, metazoa	20	0.805802	0.00499522	HMX2, CDX2, BARHL2, HOXB3, HOXC6, MSX2, HOXA1, DLX2, BARX1, HOXC8, HOXD3, HOXC5, HOXD4, GBX2, MNX1, NKX3-2, NKX2-1, HOXB9, NKX2-2, NKX2-3	2047	92	18559	1.97096	0.999991	0.338547	8.38285
FAM22D																							INTERPRO	IPR017970:Homeobox, conserved site	34	1.36986	0.00550515	HMX2, IRX5, CDX2, VENTX, MSX2, HOXC6, HOXA1, BARX1, HOXC8, LHX2, PAX7, POU2F2, HOXC5, GBX2, NKX3-2, NKX2-1, MKX, POU3F2, POU3F1, NKX2-2, NKX2-3, RAX, GSC, BARHL2, SIX2, SIX4, HOXB3, DLX2, ISL2, HOXD3, HOXD4, MNX1, SHOX, HOXB9	2047	190	18559	1.62242	0.999997	0.346395	9.2003
LOC100505678																							UP_KEYWORDS	Homeobox	41	1.65189	0.012599	POU6F1, HMX2, IRX5, CDX2, ONECUT2, VENTX, CERS4, MSX2, HOXC6, HOXA1, BARX1, HOXC8, LHX2, PAX7, POU2F2, HOXC5, GBX2, NKX3-2, NKX2-1, MKX, POU3F2, POU3F1, NKX2-2, NKX2-3, SATB1, GSC, RAX, BARHL2, SIX3, SIX2, SIX4, HOXB3, PKNOX2, DLX2, ISL2, HOXD3, HOXD4, MNX1, SHOX, HOXB9, LBX2	2194	262	20581	1.46795	0.998559	0.190262	16.7558
B3GNT9
ZNF296																							Annotation Cluster 12	Enrichment Score: 2.149959833610915
CDK18																							Category	Term	Count	%	PValue	Genes	List Total	Pop Hits	Pop Total	Fold Enrichment	Bonferroni	Benjamini	FDR
ZNF781																							UP_SEQ_FEATURE	domain:SOCS box	12	0.483481	0.00163791	TULP4, SOCS2, SPSB1, SPSB2, ASB11, RAB40C, ASB13, SOCS5, ASB16, ASB4, CISH, RAB40AL	2155	38	20063	2.93999	0.999649	0.158783	3.06188
SNORD15B																							INTERPRO	IPR001496:SOCS protein, C-terminal	12	0.483481	0.00254841	TULP4, SOCS2, SPSB1, SPSB2, ASB11, RAB40C, ASB13, SOCS5, ASB16, ASB4, CISH, RAB40AL	2047	39	18559	2.78967	0.997252	0.226157	4.3631
FAM195A																							SMART	SM00969:SM00969	12	0.483481	0.00645535	TULP4, SOCS2, SPSB1, SPSB2, ASB11, RAB40C, ASB13, SOCS5, ASB16, ASB4, CISH, RAB40AL	1252	39	10057	2.47161	0.943974	0.274008	8.76504
LOC100506757
POU2F2																							Annotation Cluster 13	Enrichment Score: 2.1445274430071377
LOC143188																							Category	Term	Count	%	PValue	Genes	List Total	Pop Hits	Pop Total	Fold Enrichment	Bonferroni	Benjamini	FDR
FLJ20021																							KEGG_PATHWAY	hsa04912:GnRH signaling pathway	20	0.805802	0.00200702	EGFR, PLD1, ADCY7, MAPK11, SRC, PRKCB, KRAS, ADCY9, MAPK12, PTK2B, SOS1, MAPK3, HBEGF, CAMK2B, MAPK8, PRKACB, PLCB2, PLA2G4B, MAP2K6, PLA2G4E	714	91	6910	2.127	0.434794	0.0295834	2.6271
CCDC39																							KEGG_PATHWAY	hsa04540:Gap junction	18	0.725222	0.00770769	EGFR, ADCY7, PDGFA, PRKG1, SRC, PRKCB, TUBA8, KRAS, ADRB1, ADCY9, SOS1, MAPK3, PDGFRA, PDGFC, PRKACB, PLCB2, TUBB3, TUBB4A	714	88	6910	1.97956	0.888915	0.0810447	9.74512
DMRTA2																							KEGG_PATHWAY	hsa04915:Estrogen signaling pathway	18	0.725222	0.02382	EGFR, ADCY7, PIK3CB, CREB5, HSPA1A, GABBR2, SRC, KRAS, ADCY9, SOS1, MAPK3, HBEGF, PIK3CA, NOS3, PRKACB, SHC3, PLCB2, PIK3R1	714	99	6910	1.75961	0.998937	0.153795	27.3463
PRSS35
LPAR6																							Annotation Cluster 14	Enrichment Score: 2.1229134666359575
FBLN7																							Category	Term	Count	%	PValue	Genes	List Total	Pop Hits	Pop Total	Fold Enrichment	Bonferroni	Benjamini	FDR
NCCRP1																							UP_SEQ_FEATURE	domain:CH	12	0.483481	0.00390001	DIXDC1, VAV3, LRCH1, LRCH2, LIMCH1, ARHGEF6, SMTNL2, GAS2L1, LRCH3, NAV3, VAV2, MAPRE3	2155	42	20063	2.65999	1	0.282964	7.14485
r_LTR40b																							INTERPRO	IPR001715:Calponin homology domain	17	0.684932	0.00788168	DIXDC1, VAV3, ARHGEF6, SPTBN4, SMTNL2, ACTN2, NAV3, VAV2, LRCH1, LRCH2, LIMCH1, SPTBN2, GAS2L1, LRCH3, MAPRE3, PARVB, PLEC	2047	76	18559	2.02802	1	0.425436	12.9201
GEM																							SMART	SM00033:CH	16	0.644641	0.0139179	DIXDC1, VAV3, ARHGEF6, SPTBN4, SMTNL2, ACTN2, NAV3, VAV2, LRCH1, LRCH2, LIMCH1, SPTBN2, GAS2L1, LRCH3, PARVB, PLEC	1252	66	10057	1.94733	0.998044	0.40533	18.0059
NOS3
BCL3																							Annotation Cluster 15	Enrichment Score: 1.844203887957559
UNC93B1																							Category	Term	Count	%	PValue	Genes	List Total	Pop Hits	Pop Total	Fold Enrichment	Bonferroni	Benjamini	FDR
NOS1AP																							KEGG_PATHWAY	hsa04070:Phosphatidylinositol signaling system	19	0.765512	0.01054	IMPA2, PIK3C2A, PIK3CB, PIP5K1B, PIP5K1C, DGKH, PI4K2B, OCRL, PRKCB, MTMR1, DGKZ, PIK3CA, SYNJ2, MTMR8, PLCD1, INPP5E, IPPK, PLCB2, PIK3R1	714	98	6910	1.87632	0.950671	0.0954414	13.0998
r_Charlie16a																							KEGG_PATHWAY	hsa00562:Inositol phosphate metabolism	15	0.604351	0.0124458	IMPA2, PIK3C2A, PIK3CB, PIP5K1B, PIP5K1C, PI4K2B, OCRL, MTMR1, PIK3CA, SYNJ2, MTMR8, INPP5E, PLCD1, IPPK, PLCB2	714	71	6910	2.04462	0.97147	0.108398	15.2918
FAM86DP
EMID1																							Annotation Cluster 16	Enrichment Score: 1.8117001276757252
RSPO3																							Category	Term	Count	%	PValue	Genes	List Total	Pop Hits	Pop Total	Fold Enrichment	Bonferroni	Benjamini	FDR
LTBP2																							UP_KEYWORDS	Kinase	108	4.35133	0.000489428	ILKAP, ZAK, RPS6KB2, PI4K2B, PRKG1, CSNK2A2, PACSIN1, PIK3CA, TLK1, PRKACB, MAP2K6, CIITA, EGFR, MAGI2, PIK3CB, MYLK3, MYLK4, WNK2, MARK4, PKIA, NME4, RFK, MAPK4, MAPK3, PDGFRA, BMP2K, CAMK1, ROR2, MAPK8, CSNK1G3, MST1R, LRRK2, NEK6, PHKA2, ERBB4, MAP4K2, BMPR2, PXK, EPHB3, SRC, CMPK2, CAMKV, DYRK3, PRPS1L1, TGFBR2, MET, KDR, CDC42BPG, EPHA6, PLK3, NTRK2, GK, GRK5, FUK, IKBKB, ABL1, MYLK, PLAU, C…	2194	735	20581	1.37837	0.223226	0.0156639	0.705589
r_MER34B-int																							UP_SEQ_FEATURE	active site:Proton acceptor	100	4.02901	0.000672969	ZAK, RPS6KB2, PRKG1, CSNK2A2, SULT1A1, SULT1A3, TLK1, PRKACB, SULT1A4, WWOX, MAP2K6, EGFR, MYLK3, MYLK4, WNK2, MARK4, MAPK4, MAPK3, PDGFRA, BMP2K, HSD11B2, CAMK1, ROR2, MAPK8, MST1R, CSNK1G3, LRRK2, NEK6, ME2, ERBB4, HSD17B14, HSD17B13, ALDOC, MAP4K2, BMPR2, EPHB3, SRC, SDR16C5, DYRK3, TGFBR2, MET, EPHX2, CRAT, KDR, B3GAT1, CDC42BPG, EPHA6, PLK3, NTRK2, ALDH2, GRK5, IKBKB, ABL1, MYLK, CDK18, ACVR…	2155	672	20063	1.38541	0.961854	0.0844952	1.26896
TCP10L																							UP_SEQ_FEATURE	binding site:ATP	85	3.42466	0.000869582	CDK18, ACVRL1, ZAK, RPS6KB2, PRKG1, ACSF3, ACSF2, CSNK2A2, PAK6, PAK3, TLK1, PRKACB, MAP2K6, EGFR, MYLK3, MYLK4, PRKCH, CDK6, WNK2, MARK4, CHEK2P2, PRKCB, DAPK1, NME4, MAST4, PRKCQ, MAST1, MAP3K15, RFK, MAPK4, MAPK3, MAP3K10, PDGFRA, BMP2K, CAMK1, ROR2, MAPK8, CSNK1G3, MST1R, LRRK2, NEK6, MAP3K12, ERBB4, HK2, BMPR2, MAP4K2, EPHB3, SRC, STK32C, PTK2B, DCLK2, CAMK2B, DYRK3, PRPS1L1, EHD1, YES1, PIK…	2155	558	20063	1.41819	0.985317	0.102581	1.6368
SNORA71C																							INTERPRO	IPR011009:Protein kinase-like domain	83	3.34408	0.00100075	CDK18, ACVRL1, ZAK, RPS6KB2, PRKG1, CSNK2A2, PAK6, PAK3, PIK3CA, MLKL, TLK1, PRKACB, MAP2K6, EGFR, PIK3CB, PIK3C2A, MYLK3, MYLK4, PRKCH, PKDCC, CDK6, WNK2, C8ORF44-SGK3, MARK4, PRKCB, DAPK1, MAST4, PRKCQ, MAST1, MAP3K15, MAPK4, MAPK3, MAP3K10, PDGFRA, BMP2K, CAMK1, ROR2, MAPK8, CSNK1G3, MST1R, LRRK2, NEK6, MAP3K12, NRBP2, ERBB4, PI4KAP2, BMPR2, MAP4K2, PTK7, PXK, EPHB3, SRC, CAMKV, STK32C, EPHB6,…	2047	531	18559	1.41716	0.901124	0.12063	1.73529
CAMK2N2																							INTERPRO	IPR000719:Protein kinase, catalytic domain	77	3.10234	0.00111693	CDK18, ACVRL1, ZAK, RPS6KB2, PRKG1, CSNK2A2, PAK6, PAK3, MLKL, TLK1, PRKACB, MAP2K6, EGFR, MYLK3, MYLK4, PRKCH, PKDCC, CDK6, WNK2, C8ORF44-SGK3, MARK4, PRKCB, DAPK1, MAST4, PRKCQ, MAST1, MAP3K15, MAPK4, MAPK3, MAP3K10, PDGFRA, BMP2K, CAMK1, ROR2, MAPK8, CSNK1G3, MST1R, LRRK2, NEK6, MAP3K12, NRBP2, ERBB4, BMPR2, MAP4K2, PTK7, PXK, EPHB3, SRC, CAMKV, STK32C, EPHB6, PTK2B, DCLK2, CAMK2B, DYRK3, YES1…	2047	487	18559	1.4335	0.924427	0.127096	1.93488
USP51																							UP_SEQ_FEATURE	domain:Protein kinase	74	2.98147	0.00121265	CDK18, ACVRL1, ZAK, RPS6KB2, PRKG1, CSNK2A2, PAK6, PAK3, MLKL, TLK1, PRKACB, MAP2K6, EGFR, MYLK3, MYLK4, PRKCH, PKDCC, CDK6, WNK2, MARK4, CHEK2P2, PRKCB, DAPK1, MAST4, PRKCQ, MAST1, MAP3K15, MAPK4, MAPK3, MAP3K10, PDGFRA, BMP2K, CAMK1, ROR2, MAPK8, CSNK1G3, MST1R, LRRK2, NEK6, MAP3K12, NRBP2, ERBB4, BMPR2, MAP4K2, PXK, EPHB3, SRC, CAMKV, STK32C, EPHB6, PTK2B, DCLK2, CAMK2B, DYRK3, YES1, PIK3R4, D…	2155	478	20063	1.44129	0.997226	0.127956	2.27555
AGAP9																							INTERPRO	IPR017441:Protein kinase, ATP binding site	59	2.37712	0.00689056	CDK18, ACVRL1, RPS6KB2, PRKG1, CSNK2A2, PAK6, PAK3, TLK1, PRKACB, MAP2K6, EGFR, MYLK3, MYLK4, PRKCH, CDK6, C8ORF44-SGK3, MARK4, DAPK1, PRKCB, PRKCQ, MAP3K15, MAPK4, MAPK3, MAP3K10, PDGFRA, CAMK1, CSNK1G3, MST1R, LRRK2, NEK6, ERBB4, MAP4K2, BMPR2, EPHB3, SRC, STK32C, PTK2B, DCLK2, CAMK2B, DYRK3, YES1, DCLK1, AATK, MAK, MET, TGFBR2, MAPK11, KDR, CDC42BPG, EPHA6, PLK3, MAPK12, RPS6KA1, MAPK15, NTRK2…	2047	381	18559	1.40399	1	0.402773	11.3866
LOC644714																							UP_KEYWORDS	Transferase	212	8.5415	0.0111269	MOCOS, GBGT1, B3GALT4, PRKG1, FAM86B1, SULT1A1, SULT1A3, PIK3CA, TLK1, SULT1A4, GPT2, MAP2K6, MAGI2, PIK3CB, MYLK3, MYLK4, WNK2, LPCAT2, MRM1, MARK4, NME4, PRDM8, PRDM7, XXYLT1, MAPK4, PRDM6, MAPK3, PDGFRA, ROR2, ABAT, CAMK1, MAPK8, HAS2, PRDM2, MST1R, HAS3, NEK6, TPST1, MGAT5B, ERBB4, OAS3, PXK, EPHB3, NAA35, CAMKV, GYS1, POLN, MGAT4B, DNMT3A, TGFBR2, KDR, CDC42BPG, EPHA6, NTRK2, PARP3, FUK, GK,…	2194	1708	20581	1.16433	0.996892	0.180526	14.9426
NR6A1
ZNF467																							Annotation Cluster 17	Enrichment Score: 1.8006348573788402
T																							Category	Term	Count	%	PValue	Genes	List Total	Pop Hits	Pop Total	Fold Enrichment	Bonferroni	Benjamini	FDR
BCRP3																							KEGG_PATHWAY	hsa04668:TNF signaling pathway	25	1.00725	0.000151087	CXCL1, CSF1, IL15, LIF, BAG4, TNFRSF1B, PIK3CA, IL1B, BCL3, MLKL, PIK3R1, MAP2K6, ICAM1, IL18R1, CEBPB, PIK3CB, FADD, CREB5, MAPK11, BIRC3, JUNB, MAPK12, MAPK3, MAPK8, IKBKB	714	106	6910	2.28252	0.0420042	0.00611152	0.200025
CERKL																							KEGG_PATHWAY	hsa04380:Osteoclast differentiation	22	0.886382	0.026564	FOSL2, PIK3CB, CSF1, PPARG, TGFBR2, MAPK11, JUNB, CTSK, CYBB, TNFRSF11A, GAB2, MAPK12, LILRA5, MAPK3, IL1B, PIK3CA, MAPK8, PPP3CA, IKBKB, TRAF6, MAP2K6, PIK3R1	714	131	6910	1.62529	0.999522	0.159516	30.0064
LOC388630
C16orf45																							Annotation Cluster 18	Enrichment Score: 1.6708306081895474
MEFV																							Category	Term	Count	%	PValue	Genes	List Total	Pop Hits	Pop Total	Fold Enrichment	Bonferroni	Benjamini	FDR
RNF208																							INTERPRO	IPR001478:PDZ domain	31	1.24899	0.00150646	PRX, PREX1, LNX2, PDLIM2, ARHGAP21, HTRA1, APBA3, APBA1, DVL3, MAGI2, NOS1, FRMPD2, LIN7B, PTPN13, MPP6, PDZRN3, SYNPO2, MPP7, ARHGAP23, PCLO, SHANK3, LIN7A, MAST4, PPP1R9B, PDZD7, MAST1, DEPTOR, GRIP2, PDZD2, PDZK1, SNTG2	2047	155	18559	1.81329	0.969317	0.152875	2.60134
SNORD37																							SMART	SM00228:PDZ	31	1.24899	0.0048484	PRX, PREX1, LNX2, PDLIM2, ARHGAP21, HTRA1, APBA3, APBA1, DVL3, MAGI2, NOS1, FRMPD2, LIN7B, PTPN13, MPP6, PDZRN3, SYNPO2, MPP7, ARHGAP23, PCLO, SHANK3, LIN7A, MAST4, PPP1R9B, PDZD7, MAST1, DEPTOR, GRIP2, PDZD2, PDZK1, SNTG2	1252	149	10057	1.67124	0.884996	0.265797	6.65252
r_Tigger2b_Pri
NUDT8																							Annotation Cluster 19	Enrichment Score: 1.6433188442122229
KRTCAP3																							Category	Term	Count	%	PValue	Genes	List Total	Pop Hits	Pop Total	Fold Enrichment	Bonferroni	Benjamini	FDR
r_L1MEd																							GOTERM_BP_DIRECT	GO:0007264~small GTPase mediated signal transduction	45	1.81305	0.000799741	RAB3A, RAB3B, RALGPS1, RAB3D, ARFRP1, RAB40C, ARHGAP35, RHOV, DIRAS1, ARL5A, RAB43, KRAS, RAC3, RAB28, SOS1, RRAS, ERAS, RAPGEF4, AGAP1, RAB27B, RAB20, DOCK11, RHOF, ARL2, PLD1, VAV3, RAB39B, RAB39A, RALBP1, ARFIP2, RGS19, GEM, VAV2, RAB33A, RAB33B, RABL2B, DOCK4, RAB40AL, RASL11B, RND2, ARHGAP33, RAB19, RAB22A, RHOT2, LRRK2	1850	246	16792	1.66038	0.981952	0.284346	1.5116
ANK1																							INTERPRO	IPR001806:Small GTPase superfamily	29	1.16841	0.00113547	RAB3A, RAB3B, RAB3D, RAB40C, ARHGAP35, RHOV, DIRAS1, KRAS, RAB43, RAC3, RAB28, RRAS, ERAS, AGAP1, RAB27B, RHOF, RAB20, RAB39B, RAB39A, GEM, RAB33A, RAB33B, RABL2B, RAB40AL, RND2, RASL11B, RAB19, RAB22A, RHOT2	2047	139	18559	1.89156	0.927601	0.123026	1.96671
FAM211B																							UP_SEQ_FEATURE	lipid moiety-binding region:S-geranylgeranyl cysteine	23	0.926672	0.00228298	RAB3A, RAB3B, DNAJC25-GNG10, RAB3D, RAB39B, RAB39A, RAB40C, RAB33A, RAB33B, RAB40AL, RND2, PDE6B, DIRAS1, RAB43, RAC3, RAB19, RAB22A, DNAJC25, RRAS, RAB27B, RAB20, RHOF, GNG7	2155	108	20063	1.98268	0.999985	0.195428	4.2432
SCGB1B2P																							INTERPRO	IPR005225:Small GTP-binding protein domain	32	1.28928	0.00252212	RAB3A, RAB3B, RAB3D, ARFRP1, RAB40C, RHOV, DIRAS1, ARL5A, RAB43, KRAS, RAC3, RAB28, RRAS, ERAS, RAB27B, RAB20, RHOF, ARL2, GTPBP3, RAB39B, RAB39A, GEM, RAB33A, RAB33B, RABL2B, RAB40AL, RASL11B, RND2, RAB19, RAB22A, RHOT2, LRRK2	2047	167	18559	1.73728	0.997079	0.233002	4.31902
LOC147670																							UP_KEYWORDS	Prenylation	29	1.16841	0.0111433	PHKA2, PALM, RAB3A, RAB3B, RAB3D, RAB40C, PDE6B, DIRAS1, RAB43, KRAS, RAC3, RAB28, PPP1R16A, RRAS, ERAS, INPP5E, RAB27B, RAB20, RHOF, GNG7, CLN3, RAB39B, RAB39A, RAB33A, RAB33B, RAB40AL, RND2, RAB19, RAB22A	2194	168	20581	1.61927	0.996918	0.175304	14.963
TEX22
SNORA37																							Annotation Cluster 20	Enrichment Score: 1.6403871396192684
C7orf58																							Category	Term	Count	%	PValue	Genes	List Total	Pop Hits	Pop Total	Fold Enrichment	Bonferroni	Benjamini	FDR
FAM43A																							UP_SEQ_FEATURE	short sequence motif:SH3-binding	15	0.604351	0.00232032	FUT8, ARHGAP17, ELMO3, SHANK3, DOCK4, GAB2, QKI, SHOX, CNTNAP1, PRDM2, SYNGAP1, LRP2, AFAP1, SS18L1, ADAM15	2155	57	20063	2.44999	0.999987	0.194873	4.31116
DNAJC25-GNG10																							GOTERM_MF_DIRECT	GO:0017124~SH3 domain binding	21	0.846092	0.0400233	FUT8, REPS1, NOXA1, CRB3, ARHGAP17, PARK2, ELMO3, SHANK3, CABYR, DOCK4, FMN1, PAK3, SOS1, MYPN, MAPK15, QKI, CNTNAP1, SYNGAP1, ABL1, LRP2, ADAM15	1884	119	16881	1.58121	1	0.812423	49.2011
DKK3																							UP_KEYWORDS	SH3-binding	11	0.443191	0.129115	FUT8, PAK3, QKI, ARHGAP17, CNTNAP1, SYNGAP1, LRP2, ELMO3, SHANK3, ADAM15, DOCK4	2194	63	20581	1.63788	1	0.581022	86.4612
WNT4
AMY2B
PKDCC
MIR4761
SNORA78
r_(TATG)n
DLK2
PRDM7
AGBL2
COL5A2
C21orf91-OT1
JAM2
CASC2
SPATA18
ADC
CBX7
ATP8A2
DPYSL4
r_Tigger15a
CHSY3
r_MLT1F1
FSIP1
MAOB
CAMKV
IKZF3
r_(CAA)n
r_LTR82A
VSIG10L
KIAA1958
FREM1
SH3GL1P2
LOC389705
r_Helitron2Na_Mam
RGS17
IGSF10
SLC22A4
CHST8
DDX25
CH25H
C17orf97
CLIC5
TMEM178
r_MLT1A1-int
NTM
SNORD100
r_BSR/Beta
r_Plat_L3
LINC00314
KCNK5
PNMA6C
FNDC1
MIR548H3
SNAI2
PMFBP1
SNORD20
GRK5
OR7E156P
PVRL1
C19orf76
PRICKLE3
LOC339166
RANBP3L
C5orf49
RHOV
r_LTR27
LOC100507127
WNT11
FLJ39051
IL12A
AMT
DAPL1
RNF180
ASB4
C1orf213
DOC2A
STX1B
FAM162B
NSUN5P2
YJEFN3
PLCB2
LOC100240735
TMEM176B
TLX1NB
r_Tigger13a
IGFBP4
MAGEE1
FRMPD2
r_L1PBa
LOC286367
LOC100130992
PRIMA1
FAM116B
PHACTR3
KLRG1
r_LTR79
RNF207
MGAT5B
LY96
NMNAT3
KC6
TMEM56-RWDD3
OTX2OS1
r_MER5C
LOC90246
ACER2
PRRT1
LINC00472
PHLDB3
LOC100507086
SPTSSB
POU3F1
ZNF439
RDH12
FGF11
PLA2G4B
CYP2D6
r_MLT1F
ZNF653
ZFPM1
LRRC25
OLIG1
XRRA1
SYNGR4
ST6GALNAC4
LOC154860
HCST
NEB
DNLZ
LRRC3
PAK3
r_MER126
CXCL1
C10orf107
CNTFR
BAI2
KIAA1024
FLJ10661
RLN1
C9orf169
DUSP9
TRPM8
ST6GALNAC5
WDR66
STK32C
r_Tigger2
FOXD4L3
PDE6B
C20orf132
GAB3
r_(CGTG)n
KCNAB3
TREX1
C10orf25
GARNL3
LOC100130776
SCUBE2
PAQR9
ZNF385C
CAHM
r_LTR2B
B4GALNT4
C11orf9
HRASLS2
WBP11P1
PDGFRA
HES7
LOC400084
r_(CATA)n
KLHL6
HOTTIP
LOC100128881
ATP6V1C2
GABBR2
C1QTNF3
LRRC73
PRSS53
DND1
TNNC1
RD3
ZNF354C
MYLK4
FGD3
SH3D21
MCART2
C8orf77
SLAMF6
ADRB1
CRYM
ZNF423
LMO2
r_MER112
r_SATR2
FRZB
B3GALT4
TLR3
COLQ
r_MADE1
LOC100128675
ARHGDIG
SNORD71
HIST2H2AB
PRSS8
CCDC73
NR5A2
MAP4K2
LUST
LOC283587
BAGE5
r_(GAGTG)n
MIR29C
PCDH20
P2RX5
NKD2
PPFIA4
RSPH4A
GRIK4
HAGHL
MYRIP
CIRBP-AS1
r_MER75
r_HERVK3-int
LOC441455
PCSK9
HSD11B2
GUSBP9
r_LTR12B
HRC
UTY
USP35
STON1-GTF2A1L
HOXB13-AS1
r_Cheshire
OLFML2B
PIK3IP1
FLJ46361
AATK
ROBO3
LOC644172
SNORD88A
PPP2R3B
SYNDIG1
JDP2
PCDHA9
DKFZP434A062
NBPF22P
r_(TGAA)n
HBQ1
LOC100507062
SPG20OS
SNORD1A
MILR1
C8orf73
ZNF878
HPD
VPS37D
TNS4
TMC6
CALHM1
CTAGE7P
FANK1
FLJ44511
GJB5
TMEM63C
FAM133B
SERTM1
WDR72
ROM1
C1orf98
R3HDML
MX1
HIST1H2AA
LOC100505826
NKX2-2
r_MER84-int
HHIP
ARHGAP24
DNM1P41
ATP6V1B1
NOXA1
CTAGE11P
MYOM3
ICOSLG
MIR4745
r_LTR24
RAX
LOC441204
RGS7
FBXL8
RBP4
ATP6AP1L
PDZK1
TIGD4
GFRAL
RAB39A
r_L1MA6
CD96
KLF7
r_LTR10E
r_polypurine
r_Charlie9
EDNRB
SRL
SLC9A2
FAM49A
ZNF844
HTR3A
MSH5
HLA-DRA
DMRT2
FLJ42289
SFRP4
TFDP3
IL15RA
LOC644669
AZGP1
LOC284260
KCNH2
PDE1B
PMCHL2
IMPG2
FAM167A
LRRC69
KCNK2
PLA2G4E
SP140L
C2orf48
PACSIN1
GAS2L1
MIR92A1
TEDDM1
LOC100216001
AOX2P
RAB33A
PPEF2
SNTG2
ICAM1
r_Charlie10
ST6GALNAC2
C13orf15
FAM78A
SPSB1
CPXM1
NKX3-2
MT3
FAM20A
SLCO2A1
BOLA2
PHYHIPL
SNORA46
PRRT4
GLYATL2
DOK3
r_HERV17-int
r_Charlie13a
GDF9
DYX1C1
HCG4
SPATA2L
FAM198A
AQP4
DEFB1
LINC00488
NPPA-AS1
SFRP2
r_(CAAAAA)n
C8orf58
LOC100133308
GAB2
SLC43A2
SCGB2B2
SCARF2
r_MER11B
r_PABL_B
GPR116
RASAL1
ITGAX
PILRA
r_MER68-int
r_MamRep137
C9orf174
MIR19B1
LCE2C
CEL
LOC84856
SLC4A8
CRYGS
MYPN
ADRA2A
r_AmnSINE1
BTBD19
LEP
CBWD3
TSPAN11
PTPRVP
ZNF208
LOC100506783
r_MamGyp-int
LOC400752
FA2H
r_MER4A
FOXN4
ADAMTSL1
FER1L4
r_(TAAA)n
TMEM27
ACVRL1
TTC21A
CRB3
NKPD1
ZSCAN12P1
ZMYND10
HAP1
FLJ23867
TAS2R20
FLJ43879
PNMT
ALG1L2
MAPK8IP1
ADSSL1
CSGALNACT1
RAB39B
ZBTB42
LUZP6
LOC729970
LOC100131320
ACE
PGF
DNAJA1P5
LOC100132287
KCNIP3
MRO
r_L1MA10
LOC157273
KCTD19
r_(TGGA)n
MIR4671
FAM66A
r_(G)n
GPCRLTM7
CGREF1
RAB3A
r_Charlie1a
SOX15
OR7E91P
CPNE7
LOC284395
r_ORSL
MIR1248
OR1J1
SYNPO2
GRIP2
GOLGA8E
LOC100506035
GJC3
r_Tigger4
TMEM37
r_MER91A
TRAM1L1
CDNF
LCE5A
C8orf51
ENO4
LOC728537
HIST2H3D
C4orf40
LOC100286793
DGCR9
SOX18
SLIT1
C3orf35
ARGFXP2
TRPM3
ADAMTSL3
CYP4F3
LOR
MIR25
DFNB59
C1orf51
UCN
NKX2-3
LOC647946
MIR3680-1
LOC730668
RUNDC2B
FRG2C
TRIM47
LOC100505776
TMEM86A
PCDP1
HIF1A-AS2
CCDC129
r_MER113A
NPC1L1
r_MER9a2
LINC00282
CYBB
AFAP1-AS1
KDR
r_MER48
SEMA6B
CARD9
r_(TGAG)n
OSR1
FTLP10
LOC100132247
MCF2L2
LOC100129726
DKFZp686O1327
LINC00266-1
WNK2
GPR83
SHF
WDR93
SPACA5
r_(CACG)n
ARC
LOC284632
r_L1M6
PTPLAD2
LCE1D
MIR545
ACOT4
HCN2
SNORA16A
ADPRH
PRX
KIAA1755
SNORA74B
LRRC4
SLED1
BARHL2
SNORD101
B4GALNT1
EPHB3
C5orf64
TSPAN1
CHRNE
SNORD59B
LOC100131496
DDN
SPNS2
ANXA8L1
r_(CCCCCG)n
MAPK15
r_MER61A
r_LTR32
LOC100129534
RNASE1
SCARNA18
ZSCAN4
IGDCC3
LOC442132
TM4SF20
r_(TTTG)n
TUBA8
ADHFE1
SNORA15
CIITA
FLJ41350
CHST2
NANOS3
LOC100652759
r_L1MCc
AREG
LPP-AS2
r_MSTA-int
ARHGDIB
MYZAP
ZNF835
PCDHA10
SIGLEC8
NHLH1
LINC00174
CYP8B1
KRT7
ADRA1B
C17orf50
RGS5
r_tRNA-Ser-AGY
C19orf35
LOC283177
G6PC2
r_LTR37A
r_MER34A1
KLRK1
VAMP5
CCNI2
SNORA5C
PRR7
MST1R
FLJ30679
TMC5
LY6K
SNORD12C
MDS2
SNORD22
r_MER91B
ST8SIA6
CD74
CACNA1A
DUSP2
CDH4
r_MLT2C1
LOC731789
LOC285375
MCF2L-AS1
MRPL42P5
ADRB2
GUCY1B2
BEAN1
RDH16
r_LTR47A
ITGA11
NHLRC4
r_MER76
LINC00204A
PAGE4
CABP5
PCSK4
r_L1PB
LOC440297
IL22RA1
ZNF503-AS1
GPR78
HYAL1
BARX1
TPRG1
GAL3ST4
PRR4
AIRE
SNED1
r_(TCCCC)n
C1S
WFDC12
NR4A3
LOC100505702
GSTM2
NAT2
LOC284578
ERAS
CRYAB
GPR65
ACER1
LCE1C
HSF2BP
DISC1
ABLIM2
LOC100628307
PCDHB16
LIX1
DNAJC5G
FOXB1
SYT3
CMPK2
C9orf43
r_HAL1b
LOC100303749
POSTN
SLC44A3
MTSS1
GNG7
KRBA1
VIPR2
CPEB1
SP8
ZNF135
DNASE1L2
HDHD1
FAM211A
C11orf41
RNF215
LOC389765
TBC1D30
C16orf79
CCDC11
KCNE3
RHBDL3
HPCAL1
SIX2
PKI55
ABHD1
CCDC87
LOC100130522
FSTL4
C7orf43
FAM5B
LOC286189
PLEC
COX6B2
ZNF846
MAP3K12
C2orf88
SLC26A10
TMEM74B
CCNJL
HBEGF
ZNF658B
GALNT14
CYP2R1
SNORD12
37134
HSD11B1L
ST7-OT3
SLC16A7
RAB43
ZNF677
LGI2
HSBP1L1
CERS4
FAM66C
ZNF688
C15orf52
GPR112
STAG3L1
DNAH7
LOC100306975
SCUBE3
PAPL
LOC100630923
PALM
SNORD58A
ST7-AS1
GPRIN1
HAS3
HYAL3
GRHL3
LOC100128252
ATP2A3
ASMT
LOC146880
SLC9A7
C20orf26
LOC100287225
r_L1ME3E
GJA3
EGFL7
GNAS-AS1
SNORD11B
CDX2
NOTCH4
CFD
CISH
DNAJB5
HEXIM2
SNORA7B
PAOX
SYCP2
SLC1A1
HOXD3
PDK4
CHRNA10
SMTNL2
DLL1
SNORD65
SLC9B1
ANKRD20A1
r_MLT1I
BRF1
HCG27
LOC100133311
GPR162
r_MLT2D
PRKCB
PGK2
ANKRD9
ING2
ATOH7
FAM83G
DUSP28
DYRK3
CCNO
GREB1L
NLRP3
CSPG5
ANXA9
r_MLT1F2
DNHD1
KIF5A
ZNF205
HIST2H2BC
r_Kanga2_a
MBD5
CTSK
ANKRD37
DGKH
CMIP
r_L1MEc
PPIAL4E
r_tRNA-Trp-TGG
MIR4521
FAM86B1
r_LTR10F
NT5E
MEST
POLN
LINC00221
CAMK2B
PCDH1
COL25A1
r_Tigger4a
ZNF25
SNORD117
FBXO15
NBPF15
CARD6
TLN2
IL18R1
ACTN2
HSD17B13
ZNF658B
TMEM8B
SLC27A6
TMEM140
CR2
AKNA
AFAP1
SNORD91B
ZNF385B
PLAU
MIR31HG
SNORD62B
CHFR
LOC729041
ECEL1
r_Tigger6a
SNORA34
HEYL
RGS20
RIMBP3B
EBF4
MAPK8IP3
MYLK
RAB19
CELSR3
GPLD1
LOC653712
TSPAN19
SNORA42
r_L1MD3
r_MER58C
SYDE1
ZNF667
FOXQ1
LOC646813
r_(CAAAA)n
SNAPC2
LOC100507557
r_HERVL-int
PNKD
LOC729987
SFTPB
ZNF788
CNTNAP1
r_L1MC
UBE2NL
SNORA32
LRP1B
KCNG3
SLC45A4
ZDHHC15
CHEK2P2
OASL
FAM110C
CASZ1
PIP5K1B
r_(ATG)n
PSMB9
LPAR2
PRPS1L1
SNORD42B
ULK4P1
TTLL3
KRT42P
LOC155060
AOC4
BNC1
r_(TAGA)n
SCARNA17
SLC12A9
CD8A
r_SVA_A
CLDN15
C7orf53
DPY19L2P4
BIRC3
B3GAT1
ANKRD24
CCDC157
ANKRD19P
ADAMTS3
LOC641298
SLC10A4
MYCNOS
NR4A2
GSC
AGPAT9
PPIAL4F
BBC3
C11orf75
SNORD24
r_MLT2A1
ABCA7
PQLC1
SCARNA6
r_LTR10D
ZNF681
SVEP1
MPL
r_LTR21A
SSH3
LOC146336
HEATR7A
TMEM184A
FLJ43681
CDH1
CAPN10
MESP1
DYNLRB2
r_tRNA-Arg-CGY_
SLC9A4
PPP1R3C
r_LOR1-int
r_L1MDb
r_U14
WIF1
FLJ39639
r_LTR48B
C3orf14
GFI1
CUZD1
ZBTB49
PRR5
DCHS1
MCTP1
ECT2L
FFAR2
r_Charlie5
FUT2
LOC645513
r_MER8
NXNL2
SDR16C5
CAPN5
AQP3
CCDC110
PLEKHG6
ENOX1
RILP
VENTX
LINC00312
BGN
JAG2
PPP2R3B
PHOSPHO2
ZNF536
ZNF862
r_MLT1L
TMEM79
AGPAT4-IT1
DGKZ
NOL4
LOC100499489
CDH3
C6orf97
TBC1D3B
RNY5
C1orf88
CRMP1
SLC43A1
PABPC1P2
PPP2R2C
NOD1
TMEM183A
TPCN1
AR
ADAMTS8
MC5R
MTMR1
SERPINE1
PTPLA
TLR8-AS1
r_MER11A
SLC2A10
KCNE4
C20orf96
LOC400550
KIAA1274
NOL3
TCTE3
r_MER21B
SLC7A5P2
GNB3
C14orf28
MKX
ARMC5
C16orf55
r_MLT1N2
DOT1L
ECHDC3
LAMA1
LOC340544
SYT14L
r_LTR2
MIR4519
ANKMY1
SLC30A4
LOC100505806
SLC16A9
HMX2
SH3RF3
TAF4
HIF3A
PPM1N
SNORD87
PIEZO1
HLF
FGF12
FAM110B
CAMKMT
LOC100506599
r_LTR10C
LY6G5B
PCDHB9
CACNB1
r_L1PB4
LOC730227
C19orf81
CCRN4L
CLEC7A
C2orf81
ADAM11
HDAC9
TBC1D16
ZNF710
TMEM200B
r_Tigger14a
LACTB
ANKS4B
CYP26B1
LMBRD2
RIMBP3B
CLEC2B
HYAL2
MAST1
GDNF
ZNF83
ZXDB
CENPI
STX11
C6orf25
PPIAL4D
CNGA1
FAM35B
CEP170P1
LOC100190940
r_HY1
C5orf63
RHOF
INTS4L1
PLCD1
LIF
r_tRNA-Met_
LOC100131096
r_tRNA-Gly-GGA
AOC2
LOC653075
PREX1
HRH1
GRAMD1C
SCN8A
IGSF11
LILRA5
HMGCLL1
SYBU
ASB16
SLC6A9
ADIPOQ
r_L1PA16
PDZRN3
POTEM
RHD
TBX2
C10orf67
PIPOX
LRCH3
MAP1LC3A
IL20RB
ANO8
NOTCH1
LINC00167
C9orf139
TXNRD3
DECR2
r_LTR7Y
GDPD5
r_(GAAA)n
FAM160A1
ZEB2-AS1
FUK
AMH
LOC100130872
r_LTR5B
SLC26A11
MIR5047
r_MER102b
SYNC
ANKHD1
SEMA4C
r_MER58B
ZNF41
EPHA6
DDX58
ZNF703
KIAA1644
MGC12982
IL1B
ST6GALNAC3
KLF17
TESC
LOC286190
ERBB4
r_L1M4c
TMEM129
DIXDC1
JAK2
SNORA10
FBXO41
TBX19
JPH1
MURC
CCDC120
ATP1B4
TMEM217
HSD17B14
KCNQ5
NR4A1
ZNF808
PCDHA7
LOC441242
AIM1L
ADAMTSL2
ANKRD18DP
SMAD6
FLJ40852
TSPAN4
r_THE1D-int
IGDCC4
SRPX
ADAMTS13
LOC401022
EGFR
DNMT3A
ANKRD20A3
FUT5
GPR85
HAS2
SPIN3
DYDC1
SNORD78
r_MSTA
UROS
SOLH
PGM5
SNORD103B
LOC646999
NBPF11
LINGO1
SNORD5
ABCC6P2
MOB2
TAT
LOC100292680
PRDM8
SNORA71D
RAB40C
ZNF174
PPP1R42
LOC139201
HERC2P2
r_LTR2C
D2HGDH
RAPGEF4
GBGT1
NUDT22
SCARA3
ATP8B5P
RFX7
ZNF160
DGCR5
SYNGAP1
LOC100286844
TEX15
ACTA2
FLJ30838
MRS2P2
r_MER21A
SLC7A8
LOC643623
ZNF514
MAPRE3
ZNF821
PPM1M
PTK2B
LOC100527964
GAN
LAYN
CHTF18
ODF4
SHISA4
PXK
ROR2
MMP16
TMEM74
PAX5
RASA4P
LOC100133161
FRY
MLKL
PIN1P1
PI4K2B
GALNS
NOG
NAV3
r_(TCTCTG)n
IRS2
ZBTB47
PKNOX2
CHIC1
r_tRNA-Leu-CTY
GRINA
SAMD13
TEX11
HAND2
r_(TTTTG)n
HIST1H2BE
NKX2-1
ZNF90
FGF23
ANKRD42
TGFB3
ARAP2
LOC100129518
FRMD4B
ZNF321P
PLEKHA3
MST1P9
r_L1MB7
FAM213B
MME
LOC100507463
DOCK11
ADCY7
IRX5
TCEAL2
AGAP6
INS-IGF2
NOVA1
SERPINF1
CASC1
FBXW4P1
HLA-H
PLXNA4
ISPD
LIPT2
LOC641746
ZGLP1
HYDIN
GSDMA
LOC100302640
CRAT
PPP1R9B
LOC100132724
MIR4680
SNORD102
ARID3A
PITPNM1
LOC440300
SNORD45A
r_MLT1J2
FBXL16
RAB11FIP3
r_Harlequin-int
FAM18B2
F8A3
GRAMD4
C3orf55
SLC16A13
LOC650368
HOXD4
MFI2
IL11RA
CNNM2
STOML1
TMEM150C
SLC47A1
SNORD35A
SNORA63
SNORA55
AMACR
r_HY4
FAM106A
LOC340113
r_LTR41
ZNF814
TTYH2
STC1
KLHL3
XKR6
ATP8B1
ZDHHC1
C16orf95
BIVM-ERCC5
ZNF860
IL23R
ALDH1A3
NTRK2
TMEM81
PRUNE2
LOC401242
SNORD50A
SLC11A1
FRAT1
SNORD103B
MOB3C
GATA2
CACNA1H
FLJ32224
LOC100507331
RIMKLA
CYP2S1
TMEM44
ABCA10
MSR1
SNORA75
SHC3
ZNF564
APBA3
HNRNPU-AS1
SNORA60
SNORD27
LOC284865
GOLGA6L1
LOC729080
ZNF256
NYAP2
PRDM6
ADRA1A
r_MER58A
MNX1
HYMAI
ABCC6P1
MSH5-SAPCD1
FBLN5
ZNF578
LOC100128682
LRRC56
RYR1
STX18
SEMA3D
r_MER21C
SORBS3
TUB
GALNTL4
SUMF1
ABAT
r_tRNA-Leu-CTG
YY2
r_L1MB2
F8A1
TMEM51
IRF5
BICC1
CHMP6
USP20
MGST1
ST6GALNAC1
IFIH1
RAB27B
SS18L1
C18orf56
F8
TP53I13
PCDH11X
r_L1MA2
ZNF558
EPHX2
C22orf46
r_HERVIP10F-int
ZKSCAN4
HOTAIR
PHOSPHO2-KLHL23
r_(TTTA)n
ABCB4
MPG
MIR3609
COMMD3
FAM210A
LOC285696
PAK6
PPAP2C
RASSF7
r_LTR12
C17orf77
PCIF1
SNORD50B
FAM50B
NIPAL2
SNORA31
r_MER49
RNPEPL1
SCN3B
TMUB1
TMEM105
C1orf172
AGXT2L1
FAM66B
ZIM3
PPARGC1B
FBRS
CCDC108
PODXL2
ARHGAP20
WASH1
NIPAL1
STXBP6
LOC100288615
GPRASP1
PAN3-AS1
SCARNA5
ZMAT1
SOX6
LOC389791
ZNF253
SLC7A11
SULT1A1
PARK2
DLX2
r_L1ME2z
CCDC153
r_L1ME3C
CEBPB
ZNF785
WNT10B
TUBB4A
RPS4Y1
HOXC6
FIZ1
CACNA2D3
PLAC1
GALNT12
PDK1
MIR4751
MAP3K15
ALDOC
CPT2
CCDC109B
VAV3
MFF
CCDC102A
RARB
TNFSF13B
BHLHE22
SLC25A48
ANKRD45
UNKL
DPH1
NEBL
IL15
NCOR1P1
LOC440354
PRR19
PRSS3
HTRA1
EFHA1
NFKBID
LOC100128822
MIR17HG
r_MER117
CRLF1
r_Charlie1
SCARNA9L
CCDC88C
HS6ST3
C4orf22
DISC2
DSC2
ELMOD3
C11orf65
BSPRY
CCZ1B
LOC100131655
SNORD33
CSF1
DPPA4
MATN2
SCN9A
BMPER
CYP26A1
ANKRD20A8P
MPP7
SIX3
ASB13
r_L1MEe
ADCK3
PRSS27
LRCH1
MYBL1
r_Tigger3b
LOC284889
MID1IP1
AGFG2
MEI1
ZNF441
MIR1973
PRDM10
SOCS2
IFFO1
C11orf63
PDZD2
ESRP1
LIMS3-LOC440895
RP9
SNORD99
MACROD1
RAB3D
TUBB3
DNAJC1
ZCCHC18
SUSD4
LBX2
ADAMTS18
LOC100506241
UBE2F
ADAMTS19
SLC7A2
TNFRSF1B
r_SST1
ITGA8
ZFAND4
ANKRD20A4
KLHDC9
SNORA71B
GATS
PKD1P1
RBM24
PPIAL4C
RIBC1
STARD5
DHRS13
LYG1
TMEM133
PTPRS
FAM189A1
GLIS2
IGFL2
ZNF238
C6orf174
CROCCP2
ALS2CR8
ODZ4
ZC3H6
CAGE1
ZFP42
SLC41A2
MCTP2
BRAT1
BEND7
TNFRSF19
ACD
ZNF91
C3orf70
PODXL
C9orf21
IGSF3
MIPEP
FAM108C1
FAM83B
LIMS3
GLTPD1
ZNF572
VPS37A
ERC2
COBLL1
POU2AF1
NUDT16
LOC728392
MESTIT1
r_T-rich
ACADS
r_AluYd8
ASXL3
SCN5A
SDK1
ZNF165
SLC22A23
FOXE1
SPSB2
C12orf76
LOC284276
ZNF384
r_tRNA-Arg-AGG
ZBTB20
FAM184A
ENDOV
CBX8
PDZD7
ZNF202
SCN2A
ZNF584
EFNB3
BAHCC1
HOXB3
ATP5EP2
SLC5A5
LRRC8C
ENGASE
ACPL2
GOLGA6L9
FARP2
UNC5B
ANKRD20A3
LOC100499484
PRDM13
MGAT4B
HIST1H2AG
MYC
KCTD17
C19orf29
EBLN2
IMPA2
C19orf25
GPM6A
LOC338758
ZNF737
ANKRD31
LRP4
PRELP
ANKRD36BP2
C1orf140
LOC100130899
STXBP1
ZNF434
FBRSL1
CENPB
WDR59
RPPH1
CECR5-AS1
ARL2
FDX1L
YBX2
MT1E
DCBLD1
KLHL26
ZNF726
LOC399744
HOXC5
OCEL1
KIAA0664L3
THBS3
ULK4P3
SFT2D3
HSH2D
ZNF524
BCL11A
TMEM87B
SNORD6
NXPH2
MBTD1
PLK3
CDHR3
SMARCA1
ACSF2
OR6W1P
GPR37
CTU1
DOPEY1
PKP3
MIR3676
r_L1MB1
TBC1D10A
SLCO5A1
TERF2
ANKRD50
N4BP2L1
FNDC4
SLC29A2
MUS81
SLC4A5
LOC100233209
B4GALT6
PDE4C
SULT1A4
AUH
LOC100287042
MAML3
BNIP3
ZDHHC8
HECW2
AP3B2
MYCL1
LOC440354
PHRF1
r_L1MEg
DHRSX
NAAA
ZNF98
POU6F1
LOC645249
MTMR8
VTRNA1-2
LOC653061
CMTM4
FRMD5
HOOK1
CYP3A4
CYP2B7P1
r_5S
LRRC6
C9orf167
POLD1
CITED2
GAS7
XXYLT1
C8orf82
GPSM1
GKAP1
NR3C2
MAPK8
36769
UBR3
LOC90784
NFIX
ARHGAP17
FAM83A
NOTCH2NL
CDC14B
HRH4
ETAA1
DKFZP686I15217
EFNA3
MARK4
RAC3
ZNF395
FAM160A2
SNORA4
FAM98C
EDA
RTN4R
MAK
LHX2
TULP4
LINC00461
HAS2-AS1
LOC100132891
COL21A1
JUNB
ZNF583
REXO1L1
ILKAP
ZFP90
PRSS12
KIF16B
MLH3
ACSS1
FMN1
PHF15
HAVCR1
C4B
PIP5K1C
KLC2
SEC24B
SIRT3
MFSD1
BMP8A
TWF2
SNORD12B
SLIT3
CCDC114
HS3ST3A1
NAPRT1
ZNF320
SLC27A2
ZNHIT2
MYL10
GPC3
DSC1
FAM66D
C1orf54
CKLF
BRD7P3
FAM125B
KIAA0889
MFSD4
IQCJ-SCHIP1
TRAPPC2P1
APCDD1
TLK1
C9orf102
PPP3CA
SAP30L
ZNF177
C2orf89
FICD
MET
MAPK4
PHF2
ZDHHC23
BAG4
IL21R
STAT6
MKL2
MYEF2
C9orf91
KLHL2
AHCTF1
ZFP28
FAM190B
LOC100506730
JPH3
LOC100294362
LRRC61
ARHGAP21
ANKRD13B
LOC100216546
SNORA80B
DAPP1
TMEM130
ZNF816-ZNF321P
RIMS3
C10orf12
C10orf76
C10orf140
LIN7B
GPC1
HNRNPUL2-BSCL2
TGFBR2
r_(TCTA)n
[truncated: 1,003 more rows]

## Sheet: Iso1 Up&Down
Table S5. Isoform specific gene enrichment analyses based on re-extracted DEGs of the CCHCR1 cell lines. Combined Iso1 UP and DOWN
Down	FC<0.6		Up	FC>1.5	FDR<0.2																									DEGs lists for DAVID (limit max 3000)								DAVID, Functional Annotation Clustering
GeneName	FoldChange	FDR	GeneName	FoldChange	FDR		GeneName	FoldChange	FDR <0.14		WegGestaltR DEGs FDR<0.2 (Min, Max nuber of gene Ids: 5, 200)					WebGestaltR DEGs FDR<0.14 (Min, Max nuber of gene Ids: 5, 200)					WebGestalt 2013 DEGs FDR<0.2									down				Up		FDR<0.14		Annotation Cluster 1	Enrichment Score: 4.004371811543042
ZNF826P	3.24514e-10	0.0284719	ETV4	2.1622e+09	0.0457002		FLJ25363	5.87954e+08	0.0284719		ID	Name	#Gene	FDR		ID	Name	#Gene	FDR		PathwayName	#Gene	Statistics							ZN+AK3:AK2100F826P	3.24514e-10	0.0284719		FLJ25363	5.87954e+08	0.0284719		Category	Term	Count	%	PValue	Genes	List Total	Pop Hits	Pop Total	Fold Enrichment	Bonferroni	Benjamini
C16orf74	3.81372e-10	0.0284719	PSG4	1.43111e+09	0.153867		SND1-IT1	1.21878e+08	0.0284719		hsa04360	Axon guidance	46	0.00156		hsa04360	Axon guidance	43	1.26e-06		Metabolic pathways	252	C=1130;O=252;E=138.16;R=1.82;rawP=6.65e-22;adjP=1.22e-19							C16orf74	3.81372e-10	0.0284719		SND1-IT1	1.21878e+08	0.0284719		UP_SEQ_FEATURE	zinc finger region:C2H2-type 3	114	4.63038	4.52653e-08	ZNF584, ZNF583, ZNF639, ZNF781, ZXDB, ZNF250, ZNF253, ZFP90, ZNF578, FIZ1, ZNF44, YY2, ZNF501, ZNF816, ZNF788, PRDM8, ZNF439, PRDM6, ZNF785, ZNF384, ZIM3, ZNF41, ZNF844, ZNF133, ZNF514, ZNF846, PLAGL1, OVOL2, ZNF222, CASZ1, ZNF420, ZNF423, ZBTB49, ZNF69, IKZF5, ZBTB48, KLF7, IKZF3, ZBTB47, ZNF625, KLF17, ZSCAN4, KLF15, ZNF320, ZNF497, ZNF524, ZNF835, ZBTB42, ZNF317, ZNF658B, ZNF536, ZNF83, ZNF18,…	2157	636	20063	1.66722	0.000216933	0.000216933
SRGAP3	4.37136e-10	0.0284719	FIBIN	1.4292e+09	0.0730187		SMCR5	1.00963e+08	0.0284719		hsa04668	TNF signaling pathway	29	0.0213		hsa04668	TNF signaling pathway	26	0.000691		MAPK signaling pathway	89	C=268;O=89;E=32.77;R=2.72;rawP=2.09e-19;adjP=1.92e-17							SRGAP3	4.37136e-10	0.0284719		SMCR5	1.00963e+08	0.0284719		INTERPRO	IPR013087:Zinc finger C2H2-type/integrase DNA-binding domain	127	5.15841	4.55618e-08	ZNF584, ZNF630, ZNF583, ZNF821, ZNF639, ZNF781, ZXDB, ZNF250, ZNF253, ZFP90, ZNF578, FIZ1, ZNF44, ZNF441, YY2, ZNF501, ZNF814, ZNF816, ZNF788, ZNF233, ZNF439, PRDM6, ZNF785, ZNF384, ZIM3, ZNF41, ZNF844, ZNF133, ZNF514, ZNF846, PLAGL1, OVOL2, ZNF695, ZNF222, ZNF420, ZNF423, IKZF5, ZBTB49, ZNF69, ZBTB48, KLF7, ZBTB47, IKZF3, ZNF625, KLF17, ZSCAN4, KLF15, ZNF320, ZNF497, ZNF524, ZNF835, ZBTB42, ZNF3…	2051	712	18559	1.61403	0.000116814	0.000116814
SYCE3	4.45514e-10	0.0284719	ZNF630	1.28807e+09	0.0634949		LRGUK	1.00107e+08	0.0284719		hsa05231	Choline metabolism in cancer	27	0.0213		hsa04072	Phospholipase D signaling pathway	31	0.000691		Focal adhesion	66	C=200;O=66;E=24.45;R=2.70;rawP=1.24e-14;adjP=7.61e-13							SYCE3	4.45514e-10	0.0284719		LRGUK	1.00107e+08	0.0284719		INTERPRO	IPR015880:Zinc finger, C2H2-like	133	5.40211	7.87523e-08	ZNF584, ZNF630, ZNF583, ZNF821, ZNF639, ZNF781, ZXDB, ZNF250, ZNF253, ZFP90, ZNF578, FIZ1, ZNF44, ZNF441, YY2, ZNF501, ZNF814, ZNF816, PRDM8, ZNF788, ZNF233, ZNF439, PRDM6, ZNF785, ZNF384, ZIM3, ZNF41, ZNF844, ZNF133, ZNF514, ZNF846, PLAGL1, OVOL2, ZNF695, ZNF222, CASZ1, ZNF420, ZNF423, IKZF5, ZBTB49, ZNF69, ZBTB48, KLF7, ZBTB47, IKZF3, ZNF625, KLF17, ZSCAN4, KLF15, ZNF320, ZNF497, ZNF524, ZNF835…	2051	762	18559	1.57938	0.0002019	0.000100955
MAN1C1	4.75968e-10	0.0284719	ITIH4	1.23719e+09	0.202043		DNM1P35	8.97573e+07	0.0284719		hsa04072	Phospholipase D signaling pathway	35	0.0213		hsa01522	Endocrine resistance	24	0.000691		Regulation of actin cytoskeleton	66	C=213;O=66;E=26.04;R=2.53;rawP=3.54e-13;adjP=1.63e-11							MAN1C1	4.75968e-10	0.0284719		DNM1P35	8.97573e+07	0.0284719		UP_SEQ_FEATURE	zinc finger region:C2H2-type 2	110	4.46791	8.92849e-08	ZNF584, ZNF583, ZNF630, ZNF821, ZNF639, ZNF781, ZXDB, ZNF250, ZNF253, ZFP90, FIZ1, ZNF44, YY2, ZNF501, ZNF816, ZNF788, PRDM8, ZNF439, PRDM6, ZNF785, ZNF384, ZIM3, ZNF133, ZNF514, PLAGL1, OVOL2, ZNF222, CASZ1, ZNF420, ZNF423, IKZF5, ZBTB49, ZNF69, KLF7, IKZF3, ZNF625, KLF17, ZSCAN4, KLF15, ZNF320, ZNF497, ZNF524, ZNF835, ZBTB42, ZNF317, ZNF658B, ZNF536, ZNF83, ZNF18, ZNF81, ZNF80, ZNF296, ZFP42, Z…	2157	615	20063	1.66366	0.000427851	0.000213948
LOC644649	4.81834e-10	0.0284719	GFRA3	1.15663e+09	0.172731		NGFR	5.63884e+07	0.0284719		hsa05145	Toxoplasmosis	29	0.031		hsa05224	Breast cancer	31	0.000691		Axon guidance	44	C=129;O=44;E=15.77;R=2.79;rawP=8.79e-11;adjP=3.23e-09							LOC644649	4.81834e-10	0.0284719		NGFR	5.63884e+07	0.0284719		UP_SEQ_FEATURE	zinc finger region:C2H2-type 1	101	4.10236	1.234e-07	ZNF584, ZNF583, ZNF630, ZNF821, ZNF639, ZNF781, ZXDB, ZNF250, ZNF253, ZFP90, FIZ1, YY2, ZNF501, ZNF816, ZNF788, ZNF439, ZNF785, ZNF384, ZIM3, ZNF41, ZNF133, ZNF514, PLAGL1, OVOL2, ZNF222, CASZ1, ZNF420, ZBTB49, IKZF5, ZBTB48, KLF7, IKZF3, ZBTB47, KLF17, ZSCAN4, KLF15, ZNF320, ZNF497, ZNF835, ZNF524, ZBTB42, ZNF317, ZNF536, ZNF18, ZNF81, ZNF80, ZNF296, ZFP42, ZNF202, ZEB1, ZNF205, ZNF677, ZKSCAN4,…	2157	554	20063	1.69573	0.000591281	0.000197132
ZNF486	4.96797e-10	0.0284719	ZNF442	1.14139e+09	0.202043		FLJ41941	5.04814e+07	0.0284719		hsa01521	EGFR tyrosine kinase inhibitor resistance	22	0.031		hsa01521	EGFR tyrosine kinase inhibitor resistance	21	0.000691		Cytokine-cytokine receptor interaction	70	C=265;O=70;E=32.40;R=2.16;rawP=2.50e-10;adjP=7.67e-09							ZNF486	4.96797e-10	0.0284719		FLJ41941	5.04814e+07	0.0284719		SMART	SM00355:ZnF_C2H2	133	5.40211	1.39854e-07	ZNF584, ZNF630, ZNF583, ZNF821, ZNF639, ZNF781, ZXDB, ZNF250, ZNF253, ZFP90, ZNF578, FIZ1, ZNF44, ZNF441, YY2, ZNF501, ZNF814, ZNF816, PRDM8, ZNF788, ZNF233, ZNF439, PRDM6, ZNF785, ZNF384, ZIM3, ZNF41, ZNF844, ZNF133, ZNF514, ZNF846, PLAGL1, OVOL2, ZNF695, ZNF222, CASZ1, ZNF420, ZNF423, IKZF5, ZBTB49, ZNF69, ZBTB48, KLF7, ZBTB47, IKZF3, ZNF625, KLF17, ZSCAN4, KLF15, ZNF320, ZNF497, ZNF524, ZNF835…	1134	762	10057	1.54793	6.18135e-05	6.18135e-05
KIAA1530	4.99777e-10	0.0284719	ZBTB12	1.13267e+09	0.135724		ARTN	3.33689e+07	0.0284719		hsa04370	VEGF signaling pathway	18	0.031		hsa04012	ErbB signaling pathway	22	0.000697		Pathways in cancer	79	C=326;O=79;E=39.86;R=1.98;rawP=1.54e-09;adjP=4.05e-08							KIAA1530	4.99777e-10	0.0284719		ARTN	3.33689e+07	0.0284719		INTERPRO	IPR007087:Zinc finger, C2H2	135	5.48335	4.19917e-07	ZNF584, ZNF630, ZNF583, ZNF821, ZNF639, ZNF781, ZXDB, ZNF250, ZNF253, ZFP90, ZNF578, ZNF395, FIZ1, ZNF44, ZNF441, YY2, ZNF501, ZNF814, ZNF816, PRDM8, ZNF788, ZNF233, ZNF439, PRDM6, ZNF785, ZNF384, ZIM3, ZNF41, ZNF844, ZNF133, ZNF514, ZNF846, PLAGL1, OVOL2, ZNF695, ZNF222, CASZ1, ZNF420, ZNF423, IKZF5, ZBTB49, ZNF69, ZBTB48, KLF7, ZBTB47, IKZF3, ZNF625, KLF17, ZSCAN4, KLF15, ZNF320, ZNF497, ZNF524…	2051	799	18559	1.52889	0.00107609	0.000358825
ZBTB7C	5.33085e-10	0.0284719	REEP6	1.1252e+09	0.0863149		SAMD3	3.33689e+07	0.0284719		hsa01522	Endocrine resistance	25	0.031		hsa05231	Choline metabolism in cancer	23	0.00197		Wnt signaling pathway	46	C=150;O=46;E=18.34;R=2.51;rawP=1.78e-09;adjP=4.09e-08							ZBTB7C	5.33085e-10	0.0284719		SAMD3	3.33689e+07	0.0284719		UP_SEQ_FEATURE	zinc finger region:C2H2-type 4	102	4.14297	1.17325e-06	ZNF584, ZNF583, ZNF630, ZNF639, ZXDB, ZNF250, ZNF253, ZFP90, ZNF578, FIZ1, ZNF44, YY2, ZNF501, ZNF816, ZNF788, ZNF439, ZNF785, ZNF384, ZIM3, ZNF41, ZNF844, ZNF133, ZNF514, ZNF846, PLAGL1, OVOL2, ZNF222, CASZ1, ZNF420, ZNF423, ZBTB49, ZNF69, IKZF5, ZBTB48, ZBTB47, ZNF625, ZSCAN4, ZNF320, ZNF497, ZNF835, ZNF524, ZBTB42, ZNF317, ZNF658B, ZNF536, ZNF83, ZNF18, ZNF81, ZNF80, ZNF296, ZFP42, ZNF202, ZNF…	2157	588	20063	1.6135	0.00560762	0.00140486
PER3	5.42364e-10	0.0284719	KCTD16	1.12171e+09	0.202043		C16orf89	3.33689e+07	0.0284719		hsa04071	Sphingolipid signaling pathway	29	0.031		hsa05218	Melanoma	18	0.00257		Toxoplasmosis	42	C=132;O=42;E=16.14;R=2.60;rawP=2.60e-09;adjP=5.32e-08							PER3	5.42364e-10	0.0284719		C16orf89	3.33689e+07	0.0284719		UP_SEQ_FEATURE	zinc finger region:C2H2-type 7	84	3.41186	1.90661e-06	ZNF536, ZNF83, ZNF584, ZNF630, ZNF583, ZNF81, ZNF80, ZNF639, ZNF250, ZXDB, ZNF202, ZNF253, ZNF205, ZNF677, ZKSCAN4, ZFP90, ZNF681, ZNF578, ZFAT, ZNF408, FIZ1, ZNF44, ZNF441, ZNF354C, ZNF543, ZNF91, ZNF501, ZNF684, ZNF816, ZFP28, ZNF688, ZNF788, ZNF233, ZNF718, ZNF439, ZNF135, ZNF785, ZNF384, ZNF710, ZNF551, ZNF98, ZNF483, ZIM3, ZNF41, ZNF808, ZNF844, ZNF467, ZNF133, ZNF558, ZNF557, ZNF177, ZNF514…	2157	463	20063	1.6875	0.00909678	0.00182601
TTC18	5.42566e-10	0.0284719	BEX5	1.11105e+09	0.0744695		GLIPR1	14.0683	0.0284719		hsa00280	Valine, leucine and isoleucine degradation	15	0.031		hsa05212	Pancreatic cancer	17	0.00294		Rheumatoid arthritis	33	C=91;O=33;E=11.13;R=2.97;rawP=3.25e-09;adjP=5.98e-08							TTC18	5.42566e-10	0.0284719		GLIPR1	14.0683	0.0284719		UP_SEQ_FEATURE	zinc finger region:C2H2-type 6	89	3.61495	2.24268e-06	ZNF536, ZNF83, ZNF584, ZNF630, ZNF583, ZNF81, ZNF80, ZNF296, ZNF639, ZXDB, ZNF250, ZNF202, ZEB1, ZNF253, ZNF205, ZNF677, ZKSCAN4, ZFP90, ZNF578, ZFAT, ZNF408, FIZ1, ZNF44, ZNF441, ZNF354C, ZNF543, ZNF91, ZNF501, ZNF684, ZNF816, ZFP28, ZNF688, ZNF788, ZNF233, ZNF718, ZNF439, ZNF135, ZNF785, ZNF384, ZNF710, ZNF551, ZNF98, ZNF483, ZIM3, ZNF41, ZNF808, ZNF844, ZNF467, ZNF133, ZNF558, ZNF557, ZNF177, …	2157	501	20063	1.65233	0.0106916	0.00178992
THBS4	6.48087e-10	0.0284719	SNORA56	1.06496e+09	0.130901		NEFM	7.8547	0.0284719		hsa05120	Epithelial cell signaling in Helicobacter pylori infection	19	0.031		hsa04750	Inflammatory mediator regulation of TRP channels	22	0.00305		Endocytosis	55	C=201;O=55;E=24.58;R=2.24;rawP=5.11e-09;adjP=8.55e-08							THBS4	6.48087e-10	0.0284719		NEFM	7.8547	0.0284719		UP_SEQ_FEATURE	zinc finger region:C2H2-type 5	94	3.81803	6.04318e-06	ZNF536, ZNF83, ZNF584, ZNF18, ZNF630, ZNF583, ZNF81, ZNF80, ZNF296, ZNF639, ZXDB, ZNF250, ZNF202, ZEB1, ZNF253, ZNF205, ZNF677, ZKSCAN4, ZFP90, ZNF578, ZFAT, ZNF408, FIZ1, ZBTB20, ZNF44, ZNF282, ZNF441, ZNF354C, ZNF91, ZNF543, ZNF501, ZNF684, ZNF816, ZFP28, ZNF688, ZNF788, ZNF718, ZNF439, ZNF135, ZNF785, ZNF384, ZNF710, ZNF551, ZNF98, ZNF483, ZIM3, ZNF41, ZNF808, ZNF844, ZNF467, ZNF133, ZNF558, Z…	2157	550	20063	1.58968	0.0285496	0.00412931
PRPH	6.51389e-10	0.0284719	C11orf96	1.05999e+09	0.202043		GADD45B	6.18391	0.0284719		hsa04530	Tight junction	32	0.031		hsa04370	VEGF signaling pathway	16	0.00309		VEGF signaling pathway	29	C=76;O=29;E=9.29;R=3.12;rawP=7.48e-09;adjP=1.15e-07							PRPH	6.51389e-10	0.0284719		GADD45B	6.18391	0.0284719		SMART	SM00349:KRAB	73	2.96507	1.55653e-05	ZNF208, ZNF83, ZNF584, ZNF18, ZNF486, ZNF630, ZNF583, ZNF81, ZNF250, ZNF202, ZNF253, ZNF205, ZNF677, ZKSCAN4, ZNF878, ZFP90, ZNF726, ZNF681, ZNF737, ZNF578, ZNF44, ZNF282, ZNF441, ZNF90, ZNF670-ZNF695, ZNF354C, ZNF543, ZNF91, ZNF814, ZNF684, ZNF816, ZFP28, ZNF688, ZNF788, ZNF233, PRDM7, ZNF718, ZNF439, KRBA1, ZNF135, ZNF785, ZNF716, ZNF551, LOC155060, ZNF98, ZNF483, ZIM3, ZNF41, ZNF808, ZNF844, Z…	1134	392	10057	1.65155	0.00685629	0.00343404
OVOL2	6.51569e-10	0.0284719	SERHL2	1.02245e+09	0.140182		r_LTR1	4.6072	0.0284719		hsa04520	Adherens junction	20	0.031		hsa04320	Dorso-ventral axis formation	10	0.00327		Vascular smooth muscle contraction	37	C=116;O=37;E=14.18;R=2.61;rawP=2.08e-08;adjP=2.94e-07							OVOL2	6.51569e-10	0.0284719		r_LTR1	4.6072	0.0284719		UP_SEQ_FEATURE	zinc finger region:C2H2-type 8	75	3.0463	2.25849e-05	ZNF536, ZNF83, ZNF584, ZNF630, ZNF583, ZNF81, ZNF639, ZNF250, ZXDB, ZNF202, ZNF253, ZNF205, ZNF677, ZFP90, ZNF681, ZNF578, ZFAT, ZNF408, FIZ1, ZNF44, ZNF441, ZNF354C, ZNF543, ZNF91, ZNF501, ZNF684, ZNF816, ZFP28, ZNF788, ZNF233, ZNF718, ZNF439, ZNF135, ZNF384, ZNF710, ZNF551, ZNF98, ZNF483, ZIM3, ZNF41, ZNF808, ZNF844, ZNF467, ZNF133, ZNF558, ZNF557, ZBTB17, ZNF846, ZNF169, ZNF600, ZNF695, PRDM10…	2157	427	20063	1.63373	0.102597	0.0134402
KLRAP1	6.534e-10	0.0284719	C19orf57	1.01231e+09	0.202043		MIR7-1	3.89447	0.0284719		hsa04213	Longevity regulating pathway - multiple species	18	0.031		hsa04933	AGE-RAGE signaling pathway in diabetic complications	22	0.00327		Calcium signaling pathway	49	C=177;O=49;E=21.64;R=2.26;rawP=2.27e-08;adjP=2.98e-07							KLRAP1	6.534e-10	0.0284719		MIR7-1	3.89447	0.0284719
ZNF600	6.55093e-10	0.0284719	TXK	9.91502e+08	0.202043		TUBA4A	3.76551	0.0284719		hsa05164	Influenza A	38	0.0325		hsa04020	Calcium signaling pathway	33	0.00374		Tight junction	40	C=132;O=40;E=16.14;R=2.48;rawP=2.87e-08;adjP=3.52e-07							ZNF600	6.55093e-10	0.0284719		TUBA4A	3.76551	0.0284719		Annotation Cluster 2	Enrichment Score: 2.3887853178572596
SLC30A10	6.66976e-10	0.0284719	NMUR2	9.67697e+08	0.202043		PRAME	3.74765	0.0284719		hsa05218	Melanoma	19	0.0374		hsa04917	Prolactin signaling pathway	17	0.00544		GnRH signaling pathway	33	C=101;O=33;E=12.35;R=2.67;rawP=6.18e-08;adjP=7.11e-07							SLC30A10	6.66976e-10	0.0284719		PRAME	3.74765	0.0284719		Category	Term	Count	%	PValue	Genes	List Total	Pop Hits	Pop Total	Fold Enrichment	Bonferroni	Benjamini
ZCWPW1	6.94964e-10	0.0284719	HIST1H2AJ	9.3308e+08	0.202043		LOC645638	3.59038	0.0284719		hsa05212	Pancreatic cancer	18	0.0374		hsa04912	GnRH signaling pathway	20	0.00544		Chagas disease (American trypanosomiasis)	32	C=104;O=32;E=12.72;R=2.52;rawP=4.56e-07;adjP=4.94e-06							ZCWPW1	6.94964e-10	0.0284719		LOC645638	3.59038	0.0284719		INTERPRO	IPR018097:EGF-like calcium-binding, conserved site	26	1.05605	9.26423e-05	SVEP1, LTBP2, SCUBE3, EGFL7, SCUBE2, NELL2, LRP1B, JAG2, NOTCH2NL, DLK2, DLL1, C1S, EDIL3, SLIT1, GAS6, SLIT3, NOTCH1, SNED1, DNER, FBLN5, NOTCH4, FBLN7, FBN2, LRP4, THBS3, THBS4	2051	102	18559	2.30655	0.211439	0.0463983
ATXN7L2	7.0956e-10	0.0284719	NLRP11	9.08665e+08	0.202043		MC1R	3.55474	0.0284719		hsa04320	Dorso-ventral axis formation	10	0.0389		hsa05145	Toxoplasmosis	23	0.01		Gap junction	29	C=90;O=29;E=11.00;R=2.64;rawP=5.29e-07;adjP=5.18e-06							ATXN7L2	7.0956e-10	0.0284719		MC1R	3.55474	0.0284719		INTERPRO	IPR009030:Insulin-like growth factor binding protein, N-terminal	32	1.29976	9.86561e-05	LTBP2, ERBB4, NELL2, JAG2, SCARF2, HTRA1, RSPO3, DNER, FBN2, PCSK4, THBS3, CYR61, MATN2, EGFR, SVEP1, EGFL7, SCUBE3, SCUBE2, LRP1B, DLL1, SLIT1, GAS6, SLIT3, NOTCH1, EPHA6, SNED1, FBLN5, NOTCH4, FBLN7, IGFBP3, IGFBP4, LRP4	2051	139	18559	2.08317	0.223506	0.0412847
HSPC072	7.27083e-10	0.0284719	MGC16121	9.02129e+08	0.160296		RAET1G	3.39159	0.0284719		hsa04012	ErbB signaling pathway	22	0.0389		hsa04664	Fc epsilon RI signaling pathway	16	0.0105		Chemokine signaling pathway	48	C=189;O=48;E=23.11;R=2.08;rawP=5.35e-07;adjP=5.18e-06							HSPC072	7.27083e-10	0.0284719		RAET1G	3.39159	0.0284719		UP_SEQ_FEATURE	domain:EGF-like 4	18	0.731113	0.000106528	MATN2, SCUBE3, LTBP2, SCUBE2, NELL2, LRP1B, JAG2, NOTCH2NL, DLK2, SLIT1, SLIT3, SCARF2, NOTCH1, DNER, NOTCH4, WIF1, THBS3, THBS4	2157	59	20063	2.8377	0.399874	0.0551557
LOC100506421	7.52071e-10	0.0284719	DAGLA	8.73584e+08	0.202043		ARPC3	3.21714	0.0284719		hsa05224	Breast cancer	32	0.0469		hsa04068	FoxO signaling pathway	25	0.0105		Epithelial cell signaling in Helicobacter pylori infection	24	C=68;O=24;E=8.31;R=2.89;rawP=7.74e-07;adjP=7.12e-06							LOC100506421	7.52071e-10	0.0284719		ARPC3	3.21714	0.0284719		UP_KEYWORDS	EGF-like domain	44	1.78716	0.000371762	LTBP2, NELL2, JAG2, CNTNAP3B, DLK2, CSPG5, C1S, EDIL3, SCARF2, DNER, IMPG2, CNTNAP1, HHIP, FBN2, THBS3, THBS4, MATN2, HYAL1, ADAM11, HYAL2, HYAL3, SVEP1, SCUBE3, EGFL7, SCUBE2, LRP1B, NOTCH2NL, CELSR3, DLL1, HYAL4, SLIT1, GAS6, SLIT3, NOTCH1, TMEM8B, SNED1, FBLN5, NOTCH4, FBLN7, HBEGF, WIF1, AREG, PLAU, LRP4	2192	238	20581	1.73581	0.178867	0.0635791
GFPT2	7.67364e-10	0.0284719	SPP1	8.47294e+08	0.202043		RFXANK	3.17198	0.0284719		hsa04145	Phagosome	33	0.0543		hsa04213	Longevity regulating pathway - multiple species	15	0.0105		Phosphatidylinositol signaling system	26	C=78;O=26;E=9.54;R=2.73;rawP=9.71e-07;adjP=8.51e-06							GFPT2	7.67364e-10	0.0284719		RFXANK	3.17198	0.0284719		UP_SEQ_FEATURE	domain:EGF-like 6	14	0.568643	0.000517107	MATN2, SCUBE3, SCUBE2, LRP1B, NOTCH2NL, DLL1, SLIT1, SLIT3, SCARF2, NOTCH1, SNED1, DNER, NOTCH4, FBN2	2157	44	20063	2.95952	0.916184	0.173622
MYB	7.97805e-10	0.0284719	CCDC65	8.35078e+08	0.202043		LOC646903	3.06351	0.0284719		hsa03050	Proteasome	13	0.0543		hsa04921	Oxytocin signaling pathway	28	0.0123		Fc gamma R-mediated phagocytosis	29	C=94;O=29;E=11.49;R=2.52;rawP=1.45e-06;adjP=1.16e-05							MYB	7.97805e-10	0.0284719		LOC646903	3.06351	0.0284719		INTERPRO	IPR001881:EGF-like calcium-binding	28	1.13729	0.000601476	LTBP2, NELL2, JAG2, DLK2, EDIL3, C1S, DNER, FBN2, THBS3, THBS4, MATN2, SVEP1, EGFL7, SCUBE3, SCUBE2, LRP1B, NOTCH2NL, CELSR3, DLL1, SLIT1, GAS6, SLIT3, NOTCH1, SNED1, FBLN5, NOTCH4, FBLN7, LRP4	2051	127	18559	1.995	0.786186	0.175379
LOC100505483	8.29027e-10	0.0284719	SNORA1	7.92663e+08	0.123493		LOC100127983	3.04778	0.0284719		hsa04622	RIG-I-like receptor signaling pathway	18	0.0553		hsa04931	Insulin resistance	21	0.0156		Pancreatic cancer	24	C=70;O=24;E=8.56;R=2.80;rawP=1.41e-06;adjP=1.16e-05							LOC100505483	8.29027e-10	0.0284719		LOC100127983	3.04778	0.0284719		SMART	SM00179:EGF_CA	28	1.13729	0.000785249	LTBP2, NELL2, JAG2, DLK2, EDIL3, C1S, DNER, FBN2, THBS3, THBS4, MATN2, SVEP1, EGFL7, SCUBE3, SCUBE2, LRP1B, NOTCH2NL, CELSR3, DLL1, SLIT1, GAS6, SLIT3, NOTCH1, SNED1, FBLN5, NOTCH4, FBLN7, LRP4	1134	127	10057	1.95528	0.293348	0.0831433
FOXD3	8.3612e-10	0.0284719	ZNF664-FAM101A	7.75369e+08	0.191896		PLIN5	2.91521	0.0284719		hsa04658	Th1 and Th2 cell differentiation	22	0.0553		hsa04540	Gap junction	18	0.016		ECM-receptor interaction	27	C=85;O=27;E=10.39;R=2.60;rawP=1.76e-06;adjP=1.35e-05							FOXD3	8.3612e-10	0.0284719		PLIN5	2.91521	0.0284719		UP_SEQ_FEATURE	domain:EGF-like 1	26	1.05605	0.00086342	LTBP2, NELL2, JAG2, CNTNAP3B, DLK2, EDIL3, SCARF2, DNER, IMPG2, CNTNAP1, HHIP, FBN2, THBS3, THBS4, MATN2, SVEP1, EGFL7, LRP1B, NOTCH2NL, DLL1, SLIT1, SLIT3, NOTCH1, SNED1, NOTCH4, WIF1	2157	120	20063	2.01529	0.98408	0.241195
UNC5CL	8.72188e-10	0.0284719	CNTN1	7.71717e+08	0.202043		TAX1BP3	2.89808	0.0284719		hsa04070	Phosphatidylinositol signaling system	23	0.0618		hsa04930	Type II diabetes mellitus	12	0.0161		Phagosome	40	C=153;O=40;E=18.71;R=2.14;rawP=2.08e-06;adjP=1.53e-05							UNC5CL	8.72188e-10	0.0284719		TAX1BP3	2.89808	0.0284719		INTERPRO	IPR000152:EGF-type aspartate/asparagine hydroxylation site	24	0.974817	0.00096358	MATN2, SVEP1, LTBP2, SCUBE3, SCUBE2, NELL2, LRP1B, JAG2, NOTCH2NL, DLK2, DLL1, EDIL3, C1S, SLIT1, GAS6, SLIT3, NOTCH1, SNED1, FBLN5, DNER, NOTCH4, FBLN7, FBN2, LRP4	2051	105	18559	2.06829	0.915568	0.240159
ENHO	8.77938e-10	0.0284719	PVRL4	7.69238e+08	0.102182		PPL	2.71744	0.0284719		hsa04750	Inflammatory mediator regulation of TRP channels	23	0.0618		hsa04261	Adrenergic signaling in cardiomyocytes	26	0.0179		Leukocyte transendothelial migration	33	C=116;O=33;E=14.18;R=2.33;rawP=2.17e-06;adjP=1.54e-05							ENHO	8.77938e-10	0.0284719		PPL	2.71744	0.0284719		UP_SEQ_FEATURE	domain:EGF-like 7; calcium-binding	10	0.406174	0.00193654	NOTCH1, SVEP1, LTBP2, SCUBE3, SCUBE2, NOTCH4, JAG2, CELSR3, DLL1, FBN2	2157	28	20063	3.32191	0.999908	0.421039
CD70	8.89742e-10	0.0284719	CD99P1	7.6834e+08	0.202043		TAF13	2.64219	0.0284719		hsa04917	Prolactin signaling pathway	18	0.0647		hsa04071	Sphingolipid signaling pathway	22	0.0197		Amoebiasis	31	C=106;O=31;E=12.96;R=2.39;rawP=2.30e-06;adjP=1.57e-05							CD70	8.89742e-10	0.0284719		TAF13	2.64219	0.0284719		UP_SEQ_FEATURE	domain:EGF-like 3	18	0.731113	0.00250922	MATN2, NELL2, LRP1B, JAG2, NOTCH2NL, DLK2, DLL1, EDIL3, SLIT1, SLIT3, SCARF2, NOTCH1, SNED1, DNER, NOTCH4, WIF1, FBN2, LRP4	2157	76	20063	2.20295	0.999994	0.469417
CYP4F35P	8.94235e-10	0.0284719	BDKRB2	7.65609e+08	0.135724		ULK4P3	2.63099	0.0284719		hsa04933	AGE-RAGE signaling pathway in diabetic complications	23	0.074		hsa04310	Wnt signaling pathway	25	0.0197		Cell adhesion molecules (CAMs)	36	C=133;O=36;E=16.26;R=2.21;rawP=2.77e-06;adjP=1.80e-05							CYP4F35P	8.94235e-10	0.0284719		ULK4P3	2.63099	0.0284719		UP_SEQ_FEATURE	domain:EGF-like 2	20	0.812348	0.00255867	MATN2, LTBP2, JAG2, NOTCH2NL, CNTNAP3B, DLK2, DLL1, EDIL3, SLIT1, SCARF2, SLIT3, NOTCH1, SNED1, DNER, NOTCH4, IMPG2, CNTNAP1, WIF1, FBN2, HHIP	2157	89	20063	2.09019	0.999995	0.458802
SLC25A5-AS1	8.99913e-10	0.0284719	PTPRB	7.59903e+08	0.189596		RGPD6	2.57781	0.0284719		hsa05323	Rheumatoid arthritis	21	0.0743		hsa04070	Phosphatidylinositol signaling system	19	0.0217		Osteoclast differentiation	35	C=128;O=35;E=15.65;R=2.24;rawP=2.94e-06;adjP=1.80e-05							SLC25A5-AS1	8.99913e-10	0.0284719		RGPD6	2.57781	0.0284719		INTERPRO	IPR013032:EGF-like, conserved site	36	1.46223	0.00364831	LTBP2, NELL2, JAG2, DLK2, EDIL3, SCARF2, DNER, IMPG2, HHIP, FBN2, THBS3, THBS4, MATN2, ADAM11, SVEP1, SCUBE3, EGFL7, SCUBE2, LRP1B, NOTCH2NL, CELSR3, DLL1, SLIT1, GAS6, SLIT3, NOTCH1, TMEM8B, SNED1, FBLN5, NOTCH4, FBLN7, HBEGF, WIF1, AREG, PLAU, LRP4	2051	199	18559	1.63696	0.999915	0.542028
SNORD49A	9.22109e-10	0.0284719	TM6SF1	7.49106e+08	0.124982		ZCCHC12	2.50159	0.0284719		hsa00531	Glycosaminoglycan degradation	7	0.0879		hsa04658	Th1 and Th2 cell differentiation	18	0.0217		Glycerolipid metabolism	19	C=50;O=19;E=6.11;R=3.11;rawP=3.03e-06;adjP=1.80e-05							SNORD49A	9.22109e-10	0.0284719		ZCCHC12	2.50159	0.0284719		INTERPRO	IPR000742:Epidermal growth factor-like domain	39	1.58408	0.00792235	LTBP2, NELL2, JAG2, CNTNAP3B, DLK2, EDIL3, SCARF2, DNER, IMPG2, CNTNAP1, HHIP, FBN2, THBS3, THBS4, MATN2, ADAM11, SVEP1, SCUBE3, EGFL7, SCUBE2, LRP1B, NOTCH2NL, CELSR3, DLL1, SLIT1, GAS6, SLIT3, LAMA1, NOTCH1, SNED1, FBLN5, NOTCH4, FBLN7, HBEGF, WIF1, FCGBP, AREG, PLAU, LRP4	2051	231	18559	1.52771	1	0.743233
SULT1C4	9.24384e-10	0.0284719	WBSCR27	7.38757e+08	0.202043		TCHH	2.46898	0.0284719		hsa04912	GnRH signaling pathway	21	0.09		hsa00562	Inositol phosphate metabolism	15	0.0219		ErbB signaling pathway	27	C=87;O=27;E=10.64;R=2.54;rawP=2.91e-06;adjP=1.80e-05							SULT1C4	9.24384e-10	0.0284719		TCHH	2.46898	0.0284719
MAMSTR	9.31926e-10	0.0284719	NUAK2	7.32692e+08	0.202043		LDHC	2.44914	0.0284719		hsa00604	Glycosphingolipid biosynthesis - ganglio series	6	0.0902		hsa05214	Glioma	14	0.027		Adherens junction	24	C=73;O=24;E=8.93;R=2.69;rawP=3.30e-06;adjP=1.87e-05							MAMSTR	9.31926e-10	0.0284719		LDHC	2.44914	0.0284719		Annotation Cluster 3	Enrichment Score: 1.9042304226650058
SNORD105B	9.56183e-10	0.0284719	IGSF1	7.09681e+08	0.130901		ZNF282	2.445	0.0284719		hsa04020	Calcium signaling pathway	36	0.093		hsa04662	B cell receptor signaling pathway	15	0.027		Hepatitis C	36	C=134;O=36;E=16.38;R=2.20;rawP=3.35e-06;adjP=1.87e-05							SNORD105B	9.56183e-10	0.0284719		ZNF282	2.445	0.0284719		Category	Term	Count	%	PValue	Genes	List Total	Pop Hits	Pop Total	Fold Enrichment	Bonferroni	Benjamini
TEPP	1.00686e-09	0.0284719	ZNF414	7.09498e+08	0.202043		PCDH10	2.40096	0.0284719		hsa00562	Inositol phosphate metabolism	17	0.0985		hsa04973	Carbohydrate digestion and absorption	11	0.027		Fc epsilon RI signaling pathway	25	C=79;O=25;E=9.66;R=2.59;rawP=4.53e-06;adjP=2.45e-05							TEPP	1.00686e-09	0.0284719		PCDH10	2.40096	0.0284719		GOTERM_BP_DIRECT	GO:0006559~L-phenylalanine catabolic process	6	0.243704	0.00448967	PCBD1, ASRGL1, GSTZ1, TAT, HPD, FAH	1878	11	16792	4.87714	1	0.913696
LOC729506	1.02007e-09	0.0284719	ZSCAN5A	7.04171e+08	0.202043		MAPKAPK3	2.38367	0.0284719		hsa04540	Gap junction	20	0.0985		hsa00360	Phenylalanine metabolism	6	0.0289		TGF-beta signaling pathway	26	C=84;O=26;E=10.27;R=2.53;rawP=4.66e-06;adjP=2.45e-05							LOC729506	1.02007e-09	0.0284719		MAPKAPK3	2.38367	0.0284719		UP_KEYWORDS	Tyrosine catabolism	4	0.16247	0.0102101	GSTZ1, TAT, HPD, FAH	2192	5	20581	7.51131	0.995657	0.273814
ROBO2	1.02035e-09	0.0284719	WASH2P	6.99323e+08	0.202043		ZNF551	2.37109	0.0284719		hsa04146	Peroxisome	19	0.104		hsa05211	Renal cell carcinoma	14	0.0289		B cell receptor signaling pathway	24	C=75;O=24;E=9.17;R=2.62;rawP=5.62e-06;adjP=2.87e-05							ROBO2	1.02035e-09	0.0284719		ZNF551	2.37109	0.0284719		GOTERM_BP_DIRECT	GO:0006572~tyrosine catabolic process	4	0.16247	0.0117157	GSTZ1, TAT, HPD, FAH	1878	5	16792	7.15314	1	0.95213
KIRREL	1.0213e-09	0.0284719	GNN	6.97934e+08	0.202043		CCDC134	2.36347	0.0284719		hsa04150	mTOR signaling pathway	31	0.104		hsa05120	Epithelial cell signaling in Helicobacter pylori infection	14	0.0324		Neurotrophin signaling pathway	34	C=127;O=34;E=15.53;R=2.19;rawP=6.71e-06;adjP=3.34e-05							KIRREL	1.0213e-09	0.0284719		CCDC134	2.36347	0.0284719		UP_KEYWORDS	Phenylalanine catabolism	4	0.16247	0.0188106	GSTZ1, TAT, HPD, FAH	2192	6	20581	6.25943	0.999957	0.367124
PSMB8	1.0323e-09	0.0284719	C8orf4	6.90598e+08	0.157904		C11orf82	2.30807	0.0284719		hsa00350	Tyrosine metabolism	10	0.11		hsa04022	cGMP-PKG signaling pathway	27	0.0336		Inositol phosphate metabolism	20	C=57;O=20;E=6.97;R=2.87;rawP=7.00e-06;adjP=3.39e-05							PSMB8	1.0323e-09	0.0284719		C11orf82	2.30807	0.0284719		KEGG_PATHWAY	hsa00350:Tyrosine metabolism	9	0.365556	0.029815	PNMT, ALDH1A3, MAOB, ADH5, GSTZ1, AOC2, TAT, HPD, FAH	747	35	6910	2.37866	0.999836	0.516374
SLC9A5	1.03317e-09	0.0284719	RAC2	6.90013e+08	0.202043		SNORA65	2.25124	0.0284719		hsa04662	B cell receptor signaling pathway	17	0.114		hsa04611	Platelet activation	21	0.038		NOD-like receptor signaling pathway	20	C=58;O=20;E=7.09;R=2.82;rawP=9.46e-06;adjP=4.46e-05							SLC9A5	1.03317e-09	0.0284719		SNORA65	2.25124	0.0284719
TXNRD3NB	1.03721e-09	0.0284719	SLC14A1	6.86977e+08	0.202043		RRM2	2.23809	0.0284719		hsa04931	Insulin resistance	23	0.129					0.0396		Jak-STAT signaling pathway	38	C=155;O=38;E=18.95;R=2.01;rawP=1.84e-05;adjP=8.46e-05							TXNRD3NB	1.03721e-09	0.0284719		RRM2	2.23809	0.0284719		Annotation Cluster 4	Enrichment Score: 1.7859263981954048
DNER	1.04362e-09	0.0284719	DEF6	6.63562e+08	0.202043		C17orf109	2.23153	0.0284719												Melanoma	22	C=71;O=22;E=8.68;R=2.53;rawP=2.40e-05;adjP=0.0001							DNER	1.04362e-09	0.0284719		C17orf109	2.23153	0.0284719		Category	Term	Count	%	PValue	Genes	List Total	Pop Hits	Pop Total	Fold Enrichment	Bonferroni	Benjamini
r_MER4-int	1.04362e-09	0.0284719	LFNG	6.63562e+08	0.0788913		SYNJ2BP-COX16	2.22797	0.0284719												Toll-like receptor signaling pathway	28	C=102;O=28;E=12.47;R=2.25;rawP=2.55e-05;adjP=0.0001							r_MER4-int	1.04362e-09	0.0284719		SYNJ2BP-COX16	2.22797	0.0284719		BIOCARTA	h_mhcPathway:Antigen Processing and Presentation	8	0.324939	4.75616e-05	PSMB5, PSMB6, HLA-DRB1, HLA-A, PSMB8, CD74, PSMB9, HLA-DRA	185	11	1625	6.38821	0.0114912	0.0114912
LOC401320	1.04997e-09	0.0284719	KRT13	6.55629e+08	0.202043		SPTSSA	2.21451	0.0284719												Pancreatic secretion	27	C=101;O=27;E=12.35;R=2.19;rawP=5.85e-05;adjP=0.0002							LOC401320	1.04997e-09	0.0284719		SPTSSA	2.21451	0.0284719		GOTERM_BP_DIRECT	GO:0002479~antigen processing and presentation of exogenous peptide antigen via MHC class I, TAP-dependent	19	0.77173	0.000126122	HLA-H, HLA-A, ITGB5, PSMB8, PSMB9, PSMB5, PSMF1, PSMC6, CYBB, PSMC5, CD36, PSMB6, PSMA6, PSMC4, PSME1, PSME2, PSMA3, PSMC1, PSMD5	1878	63	16792	2.69662	0.461	0.461
r_LTR43	1.05922e-09	0.0284719	ABCB9	6.53689e+08	0.155766		40421	2.20255	0.0284719												Glycerophospholipid metabolism	23	C=80;O=23;E=9.78;R=2.35;rawP=5.96e-05;adjP=0.0002							r_LTR43	1.05922e-09	0.0284719		40421	2.20255	0.0284719		GOTERM_BP_DIRECT	GO:0006521~regulation of cellular amino acid metabolic process	16	0.649878	0.000319616	AZIN1, PSMB8, PSMB9, PSMB5, OAZ2, PSMF1, PSMC6, PSMC5, PSMB6, PSMA6, PSMC4, PSME1, PSME2, PSMA3, PSMC1, PSMD5	1878	51	16792	2.80515	0.791198	0.40674
r_MER82	1.06697e-09	0.0284719	LRRK1	6.51138e+08	0.202043		GSTT2B	2.19873	0.0284719												Adipocytokine signaling pathway	21	C=68;O=21;E=8.31;R=2.53;rawP=3.86e-05;adjP=0.0002							r_MER82	1.06697e-09	0.0284719		GSTT2B	2.19873	0.0284719		GOTERM_BP_DIRECT	GO:0090090~negative regulation of canonical Wnt signaling pathway	34	1.38099	0.000502535	NOG, NKD2, BICC1, PSMB5, PSMF1, WNT4, GPC3, PSMB6, PSMD5, DVL3, PARK2, FRZB, SNAI2, PSMB8, DDIT3, PSMB9, DKK3, NOTCH1, PSMC6, RGS20, PSMC5, PSMA6, HDAC1, PSME1, PSMC4, SFRP2, PSME2, PSMA3, SFRP4, PSMC1, ROR2, WNT11, IGFBP4, LRP4	1878	163	16792	1.86508	0.914824	0.45977
IGSF9	1.10636e-09	0.0284719	C10orf111	6.48793e+08	0.202043		LOC645212	2.18255	0.0284719												Dilated cardiomyopathy	25	C=90;O=25;E=11.00;R=2.27;rawP=5.46e-05;adjP=0.0002							IGSF9	1.10636e-09	0.0284719		LOC645212	2.18255	0.0284719		GOTERM_BP_DIRECT	GO:0033209~tumor necrosis factor-mediated signaling pathway	26	1.05605	0.00117057	CD70, PSMB5, PSMF1, BAG4, TNFRSF1B, PSMB6, PTK2B, KRT8, TNFRSF19, PSMD5, BIRC3, PSMB8, PSMB9, PSMC6, KRT18, PSMC5, PSMC4, PSME1, PSMA6, TNFSF13B, PSME2, PSMC1, PSMA3, JAK2, NGFR, EDA	1878	118	16792	1.97014	0.996782	0.682674
CCL14-CCL15	1.12048e-09	0.0284719	GPC2	6.36496e+08	0.202043		ZRANB3	2.14686	0.0284719												Bladder cancer	15	C=42;O=15;E=5.14;R=2.92;rawP=7.64e-05;adjP=0.0003							CCL14-CCL15	1.12048e-09	0.0284719		ZRANB3	2.14686	0.0284719		KEGG_PATHWAY	hsa03050:Proteasome	13	0.528026	0.00184673	PSMB8, PSMB9, PSMB5, PSMF1, PSMC6, PSMC5, PSMB6, PSMC4, PSME1, PSMA6, PSME2, PSMA3, PSMC1	747	44	6910	2.73305	0.412776	0.412776
C8orf34	1.12983e-09	0.0284719	LOC283481	6.34008e+08	0.202043		GBA	2.11742	0.0284719												Type II diabetes mellitus	16	C=48;O=16;E=5.87;R=2.73;rawP=0.0001;adjP=0.0003							C8orf34	1.12983e-09	0.0284719		GBA	2.11742	0.0284719		GOTERM_BP_DIRECT	GO:0043488~regulation of mRNA stability	22	0.893582	0.0044974	ZFP36, RBM24, EXOSC9, PCID2, EXOSC1, PSMB8, PSMB9, PSMB5, PSMF1, PSMC6, PSMC5, PSMB6, PSMA6, PSME1, PSMC4, PSME2, PSMA3, PSMC1, HSPB1, PSMD5, RC3H1, HSPA8	1878	103	16792	1.90982	1	0.890156
LOC100289187	1.13e-09	0.0284719	ZNF670	6.33071e+08	0.202043		DHRS7	2.08957	0.0284719												Leishmaniasis	21	C=72;O=21;E=8.80;R=2.39;rawP=9.78e-05;adjP=0.0003							LOC100289187	1.13e-09	0.0284719		DHRS7	2.08957	0.0284719		GOTERM_CC_DIRECT	GO:0000502~proteasome complex	15	0.609261	0.00512635	PSMB8, PSMB9, PSMB5, PSMF1, PSMC6, PSMC5, PSMB6, PSMA6, PSMC4, PSME1, PSME2, PSMA3, PSMC1, HSPB1, PSMD5	2021	60	18224	2.25433	0.979143	0.855581
SNORD67	1.17208e-09	0.0284719	SLC22A17	6.32586e+08	0.135724		RHOA	2.06901	0.0284719												Insulin signaling pathway	33	C=138;O=33;E=16.87;R=1.96;rawP=0.0001;adjP=0.0003							SNORD67	1.17208e-09	0.0284719		RHOA	2.06901	0.0284719
APBB3	1.18922e-09	0.0284719	KCNMA1	6.21573e+08	0.202043		MIR3610	2.06233	0.0284719												Malaria	17	C=51;O=17;E=6.24;R=2.73;rawP=7.10e-05;adjP=0.0003							APBB3	1.18922e-09	0.0284719		MIR3610	2.06233	0.0284719		Annotation Cluster 5	Enrichment Score: 1.4785657732964417
PRICKLE4	1.20426e-09	0.0284719	FLJ43663	6.09575e+08	0.202043		ZNF684	2.05153	0.0284719												RIG-I-like receptor signaling pathway	21	C=71;O=21;E=8.68;R=2.42;rawP=7.82e-05;adjP=0.0003							PRICKLE4	1.20426e-09	0.0284719		ZNF684	2.05153	0.0284719		Category	Term	Count	%	PValue	Genes	List Total	Pop Hits	Pop Total	Fold Enrichment	Bonferroni	Benjamini
CTNND2	1.20706e-09	0.0284719	LRRC48	5.94932e+08	0.202043		KRT18	2.03873	0.0284719												Aldosterone-regulated sodium reabsorption	15	C=42;O=15;E=5.14;R=2.92;rawP=7.64e-05;adjP=0.0003							CTNND2	1.20706e-09	0.0284719		KRT18	2.03873	0.0284719		GOTERM_MF_DIRECT	GO:0001665~alpha-N-acetylgalactosaminide alpha-2,6-sialyltransferase activity	5	0.203087	0.00194961	ST6GALNAC5, ST6GALNAC3, ST6GALNAC4, ST6GALNAC2, ST6GALNAC1	1891	6	16881	7.43919	0.943999	0.763355
TRIM7	1.20808e-09	0.0284719	ADAM8	5.92611e+08	0.202043		LOC144486	2.03094	0.0284719												Renal cell carcinoma	20	C=70;O=20;E=8.56;R=2.34;rawP=0.0002;adjP=0.0006							TRIM7	1.20808e-09	0.0284719		LOC144486	2.03094	0.0284719		GOTERM_BP_DIRECT	GO:0001574~ganglioside biosynthetic process	7	0.284322	0.0109493	ST6GALNAC5, ST6GALNAC3, ST6GALNAC4, ST8SIA6, ST6GALNAC2, ST6GALNAC1, B4GALNT1	1878	18	16792	3.47722	1	0.950067
NGEF	1.21442e-09	0.0284719	DGKQ	5.90737e+08	0.124982		SCNM1	2.02955	0.0284719												Collecting duct acid secretion	11	C=27;O=11;E=3.30;R=3.33;rawP=0.0002;adjP=0.0006							NGEF	1.21442e-09	0.0284719		SCNM1	2.02955	0.0284719		KEGG_PATHWAY	hsa00604:Glycosphingolipid biosynthesis - ganglio series	6	0.243704	0.0172678	ST6GALNAC5, ST6GALNAC3, ST6GALNAC4, HEXA, B3GALT4, B4GALNT1	747	15	6910	3.70013	0.993373	0.465845
SORCS1	1.21872e-09	0.0284719	FLJ25363	5.87954e+08	0.0284719		CRABP2	2.0233	0.0284719												Fat digestion and absorption	15	C=46;O=15;E=5.62;R=2.67;rawP=0.0002;adjP=0.0006							SORCS1	1.21872e-09	0.0284719		CRABP2	2.0233	0.0284719		GOTERM_BP_DIRECT	GO:0009311~oligosaccharide metabolic process	7	0.284322	0.0531586	ST6GALNAC5, ST6GALNAC3, GAL3ST4, ST6GALNAC4, ST8SIA6, ST6GALNAC2, ST6GALNAC1	1878	25	16792	2.5036	1	0.983719
IGSF5	1.23063e-09	0.0284719	NMUR1	5.8483e+08	0.124982		ZFP36	2.01826	0.0284719												Natural killer cell mediated cytotoxicity	32	C=136;O=32;E=16.63;R=1.92;rawP=0.0002;adjP=0.0006							IGSF5	1.23063e-09	0.0284719		ZFP36	2.01826	0.0284719		GOTERM_MF_DIRECT	GO:0008373~sialyltransferase activity	6	0.243704	0.0533844	ST6GALNAC5, ST6GALNAC3, ST6GALNAC4, ST8SIA6, ST6GALNAC2, ST6GALNAC1	1891	19	16881	2.81906	1	0.974859
r_MSTB1	1.2307e-09	0.0284719	ZNF663	5.80928e+08	0.202043		TAGLN2	2.01613	0.0284719												Dorso-ventral axis formation	10	C=24;O=10;E=2.93;R=3.41;rawP=0.0003;adjP=0.0009							r_MSTB1	1.2307e-09	0.0284719		TAGLN2	2.01613	0.0284719		INTERPRO	IPR001675:Glycosyl transferase, family 29	6	0.243704	0.061833	ST6GALNAC5, ST6GALNAC3, ST6GALNAC4, ST8SIA6, ST6GALNAC2, ST6GALNAC1	2051	20	18559	2.71463	1	0.988003
BAALC	1.23227e-09	0.0284719	PLEKHA6	5.80928e+08	0.202043		BLOC1S2	2.01188	0.0284719												Peroxisome	21	C=79;O=21;E=9.66;R=2.17;rawP=0.0004;adjP=0.0012							BAALC	1.23227e-09	0.0284719		BLOC1S2	2.01188	0.0284719		GOTERM_BP_DIRECT	GO:0097503~sialylation	6	0.243704	0.0644883	ST6GALNAC5, ST6GALNAC3, ST6GALNAC4, ST8SIA6, ST6GALNAC2, ST6GALNAC1	1878	20	16792	2.68243	1	0.988605
PCDH19	1.23591e-09	0.0284719	r_(CGGAG)n	5.78589e+08	0.202043		VPS33A	2.00246	0.0284719												Phenylalanine metabolism	8	C=17;O=8;E=2.08;R=3.85;rawP=0.0004;adjP=0.0012							PCDH19	1.23591e-09	0.0284719		VPS33A	2.00246	0.0284719		GOTERM_BP_DIRECT	GO:0006486~protein glycosylation	19	0.77173	0.0771935	GBGT1, B3GALT4, FUT5, ALG5, ST6GALNAC2, ST6GALNAC1, B3GNT9, ST6GALNAC5, B3GAT1, ST6GALNAC3, ST6GALNAC4, ST8SIA6, ALG1L2, DAD1, FUT2, B4GALT6, DDOST, B4GALNT1, GALNT14	1878	113	16792	1.50343	1	0.993145
GGTLC2	1.24199e-09	0.0284719	r_L1M3a	5.6844e+08	0.158745		EDEM2	2.00165	0.0284719												Intestinal immune network for IgA production	15	C=48;O=15;E=5.87;R=2.56;rawP=0.0004;adjP=0.0012							GGTLC2	1.24199e-09	0.0284719		EDEM2	2.00165	0.0284719		GOTERM_BP_DIRECT	GO:0018279~protein N-linked glycosylation via asparagine	8	0.324939	0.153133	ST6GALNAC5, ST6GALNAC3, ST6GALNAC4, DAD1, ALG5, DDOST, ST6GALNAC2, ST6GALNAC1	1878	40	16792	1.78829	1	0.998668
ACSM3	1.2499e-09	0.0284719	MGLL	5.65848e+08	0.162967		PLA2G16	2.0006	0.0284719												Gastric acid secretion	20	C=74;O=20;E=9.05;R=2.21;rawP=0.0004;adjP=0.0012							ACSM3	1.2499e-09	0.0284719		PLA2G16	2.0006	0.0284719
GBX2	1.25772e-09	0.0284719	TEX19	5.55295e+08	0.202043		PES1	1.9827	0.0284719												Arginine and proline metabolism	16	C=54;O=16;E=6.60;R=2.42;rawP=0.0005;adjP=0.0014							GBX2	1.25772e-09	0.0284719		PES1	1.9827	0.0284719		Annotation Cluster 6	Enrichment Score: 1.4704406375115315
LOC100507424	1.27828e-09	0.0284719	C19orf45	5.55295e+08	0.202043		ASRGL1	1.9821	0.0284719												Apoptosis	22	C=87;O=22;E=10.64;R=2.07;rawP=0.0006;adjP=0.0017							LOC100507424	1.27828e-09	0.0284719		ASRGL1	1.9821	0.0284719		Category	Term	Count	%	PValue	Genes	List Total	Pop Hits	Pop Total	Fold Enrichment	Bonferroni	Benjamini
FER1L5	1.29999e-09	0.0284719	WASH3P	5.38544e+08	0.167336		IDH3G	1.98164	0.0284719												Viral myocarditis	19	C=70;O=19;E=8.56;R=2.22;rawP=0.0006;adjP=0.0017							FER1L5	1.29999e-09	0.0284719		IDH3G	1.98164	0.0284719		UP_SEQ_FEATURE	domain:EGF-like 7; calcium-binding	10	0.406174	0.00193654	NOTCH1, SVEP1, LTBP2, SCUBE3, SCUBE2, NOTCH4, JAG2, CELSR3, DLL1, FBN2	2157	28	20063	3.32191	0.999908	0.421039
MSX2P1	1.37202e-09	0.0284719	CSDC2	5.38361e+08	0.118676		SH3BGRL3	1.97656	0.0284719												Pyruvate metabolism	13	C=40;O=13;E=4.89;R=2.66;rawP=0.0007;adjP=0.0019							MSX2P1	1.37202e-09	0.0284719		SH3BGRL3	1.97656	0.0284719		UP_SEQ_FEATURE	domain:EGF-like 5; calcium-binding	11	0.446791	0.00564683	NOTCH1, SVEP1, LTBP2, FBLN5, NELL2, NOTCH4, JAG2, NOTCH2NL, CELSR3, DLK2, FBN2	2157	38	20063	2.69249	1	0.692747
ZNF816	1.37421e-09	0.0284719	TMEM171	5.34349e+08	0.202043		SKIV2L	1.96665	0.0284719												Bile secretion	19	C=71;O=19;E=8.68;R=2.19;rawP=0.0007;adjP=0.0019							ZNF816	1.37421e-09	0.0284719		SKIV2L	1.96665	0.0284719		UP_SEQ_FEATURE	domain:EGF-like 8; calcium-binding	8	0.324939	0.0109159	NOTCH1, LTBP2, SCUBE3, SCUBE2, DNER, NOTCH4, CELSR3, FBN2	2157	24	20063	3.10045	1	0.857503
NRBP2	1.38899e-09	0.0284719	PLXNC1	5.28779e+08	0.202043		IFITM2	1.96315	0.0284719												Ether lipid metabolism	12	C=36;O=12;E=4.40;R=2.73;rawP=0.0008;adjP=0.0021							NRBP2	1.38899e-09	0.0284719		IFITM2	1.96315	0.0284719		UP_SEQ_FEATURE	domain:EGF-like 11; calcium-binding	6	0.243704	0.0124296	NOTCH1, SNED1, LTBP2, NOTCH4, JAG2, FBN2	2157	14	20063	3.98629	1	0.864432
TOX	1.39674e-09	0.0284719	FAM18A	5.23552e+08	0.202043		EIF4E2	1.95928	0.0284719												Chronic myeloid leukemia	19	C=73;O=19;E=8.93;R=2.13;rawP=0.0010;adjP=0.0026							TOX	1.39674e-09	0.0284719		EIF4E2	1.95928	0.0284719		UP_SEQ_FEATURE	domain:EGF-like 12; calcium-binding	6	0.243704	0.017023	NOTCH1, SNED1, LTBP2, NOTCH4, JAG2, FBN2	2157	15	20063	3.72054	1	0.90475
SEMA5B	1.40363e-09	0.0284719	r_REP522	5.19358e+08	0.160296		CD36	1.95206	0.0284719												p53 signaling pathway	18	C=68;O=18;E=8.31;R=2.16;rawP=0.0011;adjP=0.0029							SEMA5B	1.40363e-09	0.0284719		CD36	1.95206	0.0284719		UP_SEQ_FEATURE	domain:EGF-like 9; calcium-binding	6	0.243704	0.0226147	NOTCH1, LTBP2, SCUBE3, SCUBE2, NOTCH4, FBN2	2157	16	20063	3.488	1	0.926494
PPP1R16A	1.40514e-09	0.0284719	ATP2A1	5.11877e+08	0.202043		RNASEK-C17ORF49	1.94947	0.0284719												Lysosome	27	C=121;O=27;E=14.79;R=1.83;rawP=0.0013;adjP=0.0033							PPP1R16A	1.40514e-09	0.0284719		RNASEK-C17ORF49	1.94947	0.0284719
ANKRD23	1.40514e-09	0.0284719	SLC9A9	5.07496e+08	0.202043		C10orf2	1.94271	0.0284719												PPAR signaling pathway	18	C=70;O=18;E=8.56;R=2.10;rawP=0.0015;adjP=0.0037							ANKRD23	1.40514e-09	0.0284719		C10orf2	1.94271	0.0284719		Annotation Cluster 7	Enrichment Score: 1.4697651972878436
MEIG1	1.41382e-09	0.0284719	PRRX2	5.03958e+08	0.202043		GPR89A	1.94249	0.0284719												Long-term depression	18	C=70;O=18;E=8.56;R=2.10;rawP=0.0015;adjP=0.0037							MEIG1	1.41382e-09	0.0284719		GPR89A	1.94249	0.0284719		Category	Term	Count	%	PValue	Genes	List Total	Pop Hits	Pop Total	Fold Enrichment	Bonferroni	Benjamini
LOC284576	1.41798e-09	0.0284719	LOC100505478	4.96163e+08	0.167336		DMKN	1.93855	0.0284719												Non-small cell lung cancer	15	C=54;O=15;E=6.60;R=2.27;rawP=0.0016;adjP=0.0039							LOC284576	1.41798e-09	0.0284719		DMKN	1.93855	0.0284719		UP_KEYWORDS	Annexin	6	0.243704	0.0119558	ANXA9, ANXA8L1, ANXA5, ANXA3, ANXA2, ANXA2P2	2192	14	20581	4.02392	0.998296	0.298232
CDC42BPG	1.41858e-09	0.0284719	CRYBB2	4.81399e+08	0.202043		TNFAIP8	1.93599	0.0284719												Glioma	17	C=65;O=17;E=7.95;R=2.14;rawP=0.0017;adjP=0.0040							CDC42BPG	1.41858e-09	0.0284719		TNFAIP8	1.93599	0.0284719		INTERPRO	IPR018502:Annexin repeat	6	0.243704	0.0139222	ANXA9, ANXA8L1, ANXA5, ANXA3, ANXA2, ANXA2P2	2051	14	18559	3.87804	1	0.849225
PPM1L	1.42168e-09	0.0284719	ARMCX1	4.75248e+08	0.202043		NELL2	1.93078	0.0284719												Primary bile acid biosynthesis	7	C=16;O=7;E=1.96;R=3.58;rawP=0.0017;adjP=0.0040							PPM1L	1.42168e-09	0.0284719		NELL2	1.93078	0.0284719		INTERPRO	IPR001464:Annexin	6	0.243704	0.0139222	ANXA9, ANXA8L1, ANXA5, ANXA3, ANXA2, ANXA2P2	2051	14	18559	3.87804	1	0.849225
APBA1	1.42195e-09	0.0284719	ERN1	4.6931e+08	0.202043		ECHS1	1.9307	0.0284719												Antigen processing and presentation	19	C=76;O=19;E=9.29;R=2.04;rawP=0.0017;adjP=0.0040							APBA1	1.42195e-09	0.0284719		ECHS1	1.9307	0.0284719		INTERPRO	IPR018252:Annexin repeat, conserved site	6	0.243704	0.0139222	ANXA9, ANXA8L1, ANXA5, ANXA3, ANXA2, ANXA2P2	2051	14	18559	3.87804	1	0.849225
UPK1A	1.42375e-09	0.0284719	MIR3614	4.67164e+08	0.202043		F2RL3	1.92804	0.0284719												Carbohydrate digestion and absorption	13	C=44;O=13;E=5.38;R=2.42;rawP=0.0018;adjP=0.0042							UPK1A	1.42375e-09	0.0284719		F2RL3	1.92804	0.0284719		SMART	SM00335:ANX	6	0.243704	0.0150648	ANXA9, ANXA8L1, ANXA5, ANXA3, ANXA2, ANXA2P2	1134	14	10057	3.80083	0.99878	0.567712
NHLH2	1.44655e-09	0.0284719	LINC00473	4.67164e+08	0.202043		S100A11	1.92606	0.0284719												Hypertrophic cardiomyopathy (HCM)	20	C=83;O=20;E=10.15;R=1.97;rawP=0.0020;adjP=0.0046							NHLH2	1.44655e-09	0.0284719		S100A11	1.92606	0.0284719		UP_KEYWORDS	Calcium/phospholipid-binding	6	0.243704	0.0163882	DOC2A, ANXA8L1, ANXA5, ANXA3, ANXA2, ANXA2P2	2192	15	20581	3.75566	0.999843	0.354599
UBTD1	1.4543e-09	0.0284719	PPAPDC1A	4.65289e+08	0.202043		C12orf53	1.92387	0.0284719												Purine metabolism	33	C=162;O=33;E=19.81;R=1.67;rawP=0.0021;adjP=0.0047							UBTD1	1.4543e-09	0.0284719		C12orf53	1.92387	0.0284719
OPN3	1.47498e-09	0.0284719	LINC00525	4.65289e+08	0.202043		TROAP	1.90931	0.0284719												Neuroactive ligand-receptor interaction	50	C=272;O=50;E=33.26;R=1.50;rawP=0.0021;adjP=0.0047							OPN3	1.47498e-09	0.0284719		TROAP	1.90931	0.0284719		Annotation Cluster 8	Enrichment Score: 1.457250469958803
TTLL11	1.49362e-09	0.0284719	PSG5	4.60689e+08	0.0951595		RAE1	1.90653	0.0284719												Melanogenesis	23	C=101;O=23;E=12.35;R=1.86;rawP=0.0022;adjP=0.0049							TTLL11	1.49362e-09	0.0284719		RAE1	1.90653	0.0284719		Category	Term	Count	%	PValue	Genes	List Total	Pop Hits	Pop Total	Fold Enrichment	Bonferroni	Benjamini
RAMP1	1.49362e-09	0.0284719	PTGER3	4.56078e+08	0.189596		ARG2	1.8967	0.0284719												Sphingolipid metabolism	12	C=40;O=12;E=4.89;R=2.45;rawP=0.0023;adjP=0.0050							RAMP1	1.49362e-09	0.0284719		ARG2	1.8967	0.0284719		SMART	SM00033:CH	20	0.812348	8.00068e-05	DIXDC1, VAV3, CLMN, SPTBN4, IQGAP3, SMTNL2, ACTN1, LMO7, ACTN2, NAV3, TAGLN2, FLNB, SMTN, TAGLN, LRCH1, GAS2L1, CNN2, LRCH3, PLS3, PLEC	1134	66	10057	2.68746	0.0347464	0.0117189
ZNF501	1.54416e-09	0.0284719	C16orf3	4.51107e+08	0.202043		PRDX6	1.89314	0.0284719												Hedgehog signaling pathway	15	C=56;O=15;E=6.85;R=2.19;rawP=0.0024;adjP=0.0052							ZNF501	1.54416e-09	0.0284719		PRDX6	1.89314	0.0284719		INTERPRO	IPR001715:Calponin homology domain	21	0.852965	0.00016144	DIXDC1, VAV3, CLMN, SPTBN4, IQGAP3, SMTNL2, ACTN1, LMO7, ACTN2, NAV3, TAGLN2, FLNB, SMTN, LRCH1, TAGLN, GAS2L1, CNN2, LRCH3, MAPRE3, PLS3, PLEC	2051	76	18559	2.50031	0.338977	0.0574234
C14orf176	1.54661e-09	0.0284719	MYH3	4.48538e+08	0.202043		SMYD3	1.89174	0.0284719												Small cell lung cancer	20	C=85;O=20;E=10.39;R=1.92;rawP=0.0028;adjP=0.0059							C14orf176	1.54661e-09	0.0284719		SMYD3	1.89174	0.0284719		UP_SEQ_FEATURE	domain:CH	14	0.568643	0.000311981	DIXDC1, VAV3, SMTNL2, IQGAP3, LMO7, NAV3, TAGLN2, SMTN, TAGLN, LRCH1, GAS2L1, LRCH3, CNN2, MAPRE3	2157	42	20063	3.10045	0.775877	0.117176
ARHGEF35	1.56367e-09	0.0284719	LOC100128361	4.46868e+08	0.202043		TMEM222	1.89027	0.0284719												Tyrosine metabolism	12	C=41;O=12;E=5.01;R=2.39;rawP=0.0028;adjP=0.0059							ARHGEF35	1.56367e-09	0.0284719		TMEM222	1.89027	0.0284719
SPTBN4	1.57216e-09	0.0284719	GREM1	4.45698e+08	0.202043		ISY1	1.8891	0.0284719												Acute myeloid leukemia	15	C=57;O=15;E=6.97;R=2.15;rawP=0.0029;adjP=0.0060							SPTBN4	1.57216e-09	0.0284719		ISY1	1.8891	0.0284719		Annotation Cluster 9	Enrichment Score: 1.4096397685761237
KLF15	1.58405e-09	0.0284719	SNORA11	4.35508e+08	0.202043		KRTCAP2	1.88013	0.0284719												Protein processing in endoplasmic reticulum	33	C=165;O=33;E=20.17;R=1.64;rawP=0.0029;adjP=0.0060							KLF15	1.58405e-09	0.0284719		KRTCAP2	1.88013	0.0284719		Category	Term	Count	%	PValue	Genes	List Total	Pop Hits	Pop Total	Fold Enrichment	Bonferroni	Benjamini
FAM13A-AS1	1.59694e-09	0.0284719	FGF20	4.34965e+08	0.0951595		TIMP1	1.87437	0.0284719												mTOR signaling pathway	14	C=52;O=14;E=6.36;R=2.20;rawP=0.0031;adjP=0.0063							FAM13A-AS1	1.59694e-09	0.0284719		TIMP1	1.87437	0.0284719		INTERPRO	IPR022967:RNA-binding domain, S1	5	0.203087	0.0118362	DHX8, PDCD11, EIF2S1, PNPT1, EXOSC1	2051	9	18559	5.02709	1	0.816594
r_MER68	1.60988e-09	0.0284719	MYH11	4.23217e+08	0.128342		GPX8	1.86551	0.0284719												Notch signaling pathway	13	C=47;O=13;E=5.75;R=2.26;rawP=0.0034;adjP=0.0069							r_MER68	1.60988e-09	0.0284719		GPX8	1.86551	0.0284719		SMART	SM00316:SM00316	5	0.203087	0.0126683	DHX8, PDCD11, EIF2S1, PNPT1, EXOSC1	1134	9	10057	4.927	0.99643	0.552921
RAB20	1.614e-09	0.0284719	SLC13A4	4.23217e+08	0.0951595		RAB13	1.86161	0.0284719												Bacterial invasion of epithelial cells	17	C=70;O=17;E=8.56;R=1.99;rawP=0.0039;adjP=0.0078							RAB20	1.614e-09	0.0284719		RAB13	1.86161	0.0284719		UP_SEQ_FEATURE	domain:S1 motif	4	0.16247	0.063417	DHX8, EIF2S1, PNPT1, EXOSC1	2157	9	20063	4.13393	1	0.993157
FAM189A2	1.61438e-09	0.0284719	SNORD38A	4.22047e+08	0.202043		GEMIN2	1.86053	0.0284719												Arachidonic acid metabolism	15	C=59;O=15;E=7.21;R=2.08;rawP=0.0041;adjP=0.0081							FAM189A2	1.61438e-09	0.0284719		GEMIN2	1.86053	0.0284719		INTERPRO	IPR003029:Ribosomal protein S1, RNA-binding domain	4	0.16247	0.0679005	DHX8, PDCD11, EIF2S1, PNPT1	2051	9	18559	4.02167	1	0.990175
MIR3656	1.63367e-09	0.0284719	TRIM6-TRIM34	4.22047e+08	0.202043		PRPF31	1.85571	0.0284719												Glycolysis / Gluconeogenesis	16	C=65;O=16;E=7.95;R=2.01;rawP=0.0044;adjP=0.0086							MIR3656	1.63367e-09	0.0284719		PRPF31	1.85571	0.0284719		INTERPRO	IPR012340:Nucleic acid-binding, OB-fold	13	0.528026	0.13861	DHX8, MRPL2, RPA2, PDCD11, RPS28, EIF2S1, PNPT1, CSDE1, EXOSC1, DARS2, MCM5, YBX2, CSDC2	2051	77	18559	1.52771	1	0.996397
PCDHAC2	1.64823e-09	0.0284719	SOWAHD	4.11237e+08	0.157904		CCBP2	1.85193	0.0284719												Vibrio cholerae infection	14	C=54;O=14;E=6.60;R=2.12;rawP=0.0045;adjP=0.0087							PCDHAC2	1.64823e-09	0.0284719		CCBP2	1.85193	0.0284719
r_MER4E	1.65101e-09	0.0284719	ATP6V1E2	4.03851e+08	0.202043		TUBGCP2	1.847	0.0284719												Salivary secretion	20	C=89;O=20;E=10.88;R=1.84;rawP=0.0048;adjP=0.0092							r_MER4E	1.65101e-09	0.0284719		TUBGCP2	1.847	0.0284719		Annotation Cluster 10	Enrichment Score: 1.3667773900468188
SNORD92	1.6546e-09	0.0284719	PION	4.02181e+08	0.202043		PSME1	1.84652	0.0284719												Staphylococcus aureus infection	14	C=55;O=14;E=6.72;R=2.08;rawP=0.0054;adjP=0.0102							SNORD92	1.6546e-09	0.0284719		PSME1	1.84652	0.0284719		Category	Term	Count	%	PValue	Genes	List Total	Pop Hits	Pop Total	Fold Enrichment	Bonferroni	Benjamini
DNM3	1.66122e-09	0.0284719	ZNF550	4.02181e+08	0.202043		CENPM	1.83605	0.0284719												Glycosphingolipid biosynthesis - ganglio series	6	C=15;O=6;E=1.83;R=3.27;rawP=0.0062;adjP=0.0116							DNM3	1.66122e-09	0.0284719		CENPM	1.83605	0.0284719		INTERPRO	IPR018155:Hyaluronidase	4	0.16247	0.0113306	HYAL1, HYAL2, HYAL3, HYAL4	2051	5	18559	7.23901	1	0.820698
ELMO3	1.66783e-09	0.0284719	MIXL1	4.02181e+08	0.202043		CNIH	1.81581	0.0284719												Colorectal cancer	15	C=62;O=15;E=7.58;R=1.98;rawP=0.0067;adjP=0.0125							ELMO3	1.66783e-09	0.0284719		CNIH	1.81581	0.0284719		PIR_SUPERFAMILY	PIRSF038193:hyaluronidase	4	0.16247	0.0137709	HYAL1, HYAL2, HYAL3, HYAL4	202	5	1692	6.70099	0.910435	0.910435
FAM22D	1.67211e-09	0.0284719	LOC285626	4.02139e+08	0.202043		CHMP4A	1.81503	0.0284719												Progesterone-mediated oocyte maturation	19	C=86;O=19;E=10.51;R=1.81;rawP=0.0072;adjP=0.0132							FAM22D	1.67211e-09	0.0284719		CHMP4A	1.81503	0.0284719		Annotation Cluster 11	Enrichment Score: 1.3425886145813002
LOC100505678	1.67545e-09	0.0284719	FAM168A	4.01596e+08	0.202043		DKFZP586I1420	1.81411	0.0284719												Butanoate metabolism	9	C=30;O=9;E=3.67;R=2.45;rawP=0.0078;adjP=0.0142							LOC100505678	1.67545e-09	0.0284719		DKFZP586I1420	1.81411	0.0284719		Category	Term	Count	%	PValue	Genes	List Total	Pop Hits	Pop Total	Fold Enrichment	Bonferroni	Benjamini
B3GNT9	1.68615e-09	0.0284719	SNORD97	4.00426e+08	0.202043		SSR3	1.81065	0.0284719												Endometrial cancer	13	C=52;O=13;E=6.36;R=2.04;rawP=0.0085;adjP=0.0153							B3GNT9	1.68615e-09	0.0284719		SSR3	1.81065	0.0284719		UP_SEQ_FEATURE	domain:SOCS box	10	0.406174	0.0171228	TULP4, SOCS2, SPSB1, SPSB2, RAB40C, ASB3, ASB13, ASB16, ASB4, CISH	2157	38	20063	2.44772	1	0.899687
ZNF296	1.68837e-09	0.0284719	LOC100507584	3.90863e+08	0.202043		LOC170425	1.80889	0.0284719												Graft-versus-host disease	11	C=41;O=11;E=5.01;R=2.19;rawP=0.0086;adjP=0.0154							ZNF296	1.68837e-09	0.0284719		LOC170425	1.80889	0.0284719		INTERPRO	IPR001496:SOCS protein, C-terminal	10	0.406174	0.0237434	TULP4, SOCS2, SPSB1, SPSB2, RAB40C, ASB3, ASB13, ASB16, ASB4, CISH	2051	39	18559	2.32019	1	0.939225
CDK18	1.69668e-09	0.0284719	PF4	3.87741e+08	0.202043		TECPR1	1.80507	0.0284719												Hematopoietic cell lineage	19	C=88;O=19;E=10.76;R=1.77;rawP=0.0092;adjP=0.0163							CDK18	1.69668e-09	0.0284719		TECPR1	1.80507	0.0284719		SMART	SM00969:SM00969	10	0.406174	0.026514	TULP4, SOCS2, SPSB1, SPSB2, RAB40C, ASB3, ASB13, ASB16, ASB4, CISH	1134	39	10057	2.274	0.999993	0.732787
ZNF781	1.7103e-09	0.0284719	FOSL1	3.83017e+08	0.167336		C6orf211	1.80328	0.0284719												Prostate cancer	19	C=89;O=19;E=10.88;R=1.75;rawP=0.0104;adjP=0.0182							ZNF781	1.7103e-09	0.0284719		C6orf211	1.80328	0.0284719		SMART	SM00253:SOCS	4	0.16247	0.395412	SOCS2, SPSB2, RAB40C, CISH	1134	20	10057	1.77372	1	0.98116
SNORD15B	1.72502e-09	0.0284719	FLJ45513	3.78375e+08	0.202043		GNRH1	1.80254	0.0284719												Type I diabetes mellitus	11	C=43;O=11;E=5.26;R=2.09;rawP=0.0125;adjP=0.0217							SNORD15B	1.72502e-09	0.0284719		GNRH1	1.80254	0.0284719
FAM195A	1.72502e-09	0.0284719	ABCC2	3.74878e+08	0.202043		NHP2L1	1.79648	0.0284719												Circadian rhythm - mammal	7	C=22;O=7;E=2.69;R=2.60;rawP=0.0131;adjP=0.0225							FAM195A	1.72502e-09	0.0284719		NHP2L1	1.79648	0.0284719		Annotation Cluster 12	Enrichment Score: 1.3002480764018818
LOC100506757	1.73109e-09	0.0284719	LOC646626	3.74285e+08	0.202043		EXOC6	1.79385	0.0284719												Systemic lupus erythematosus	26	C=136;O=26;E=16.63;R=1.56;rawP=0.0135;adjP=0.0230							LOC100506757	1.73109e-09	0.0284719		EXOC6	1.79385	0.0284719		Category	Term	Count	%	PValue	Genes	List Total	Pop Hits	Pop Total	Fold Enrichment	Bonferroni	Benjamini
POU2F2	1.73921e-09	0.0284719	KCNQ2	3.71091e+08	0.202043		RPS28	1.79316	0.0284719												Shigellosis	14	C=61;O=14;E=7.46;R=1.88;rawP=0.0139;adjP=0.0235							POU2F2	1.73921e-09	0.0284719		RPS28	1.79316	0.0284719		INTERPRO	IPR011993:Pleckstrin homology-like domain	66	2.68075	0.00463256	TLN2, PREX1, PLEKHG4B, ARHGAP21, AGAP6, FRMD5, ARHGAP20, AGAP9, GAB2, GAB3, RANBP3, NECAP1, ARHGEF40, SHC3, DOCK11, PLCB2, IRS2, NOS1AP, STAP2, ARHGAP24, ELMO3, FARP2, TNS4, EPB41L1, DOK3, FRMD4B, CMIP, SNTG2, MCF2L2, PLCL2, MTM1, RASAL1, MTMR1, DAPP1, PTK2B, PLEKHG6, NUMB, PLEKHO1, APBA3, PLCD1, MTMR8, AFAP1, RANBP3L, PHLDA2, FGD3, APBA1, RGPD6, ECT2L, NGEF, DNM3, VAV3, SPTBN4, FRMPD2, DGKH, TEC…	2051	427	18559	1.39864	0.999993	0.599806
LOC143188	1.74828e-09	0.0284719	IGFBPL1	3.67057e+08	0.202043		FAM173B	1.79156	0.0284719												Sulfur metabolism	5	C=13;O=5;E=1.59;R=3.15;rawP=0.0150;adjP=0.0251							LOC143188	1.74828e-09	0.0284719		FAM173B	1.79156	0.0284719		UP_SEQ_FEATURE	domain:PH	37	1.50284	0.032534	PREX1, PLEKHG4B, SLC26A10, ARHGAP21, PLCL2, MCF2L2, RASAL1, AGAP6, ARHGAP20, DAPP1, AGAP9, GAB2, GAB3, PLEKHG6, PLEKHO1, ARHGEF40, PLCD1, DOCK11, PHLDA2, NGEF, DNM3, IRS2, VAV3, SPTBN4, STAP2, DGKH, TECPR1, ARHGAP24, ELMO3, PLEKHA3, CDC42BPG, DOK3, CMIP, SYNGAP1, PLCXD2, CDC42BPB, SNTG2	2157	245	20063	1.40469	1	0.960651
FLJ20021	1.75042e-09	0.0284719	LRFN4	3.67057e+08	0.202043		CTSA	1.78368	0.0284719												Pathogenic Escherichia coli infection	13	C=56;O=13;E=6.85;R=1.90;rawP=0.0159;adjP=0.0264							FLJ20021	1.75042e-09	0.0284719		CTSA	1.78368	0.0284719
CCDC39	1.76574e-09	0.0284719	KIF21B	3.67057e+08	0.202043		r_Tigger4b	1.77205	0.0284719												Glycosphingolipid biosynthesis - globo series	5	C=14;O=5;E=1.71;R=2.92;rawP=0.0211;adjP=0.0347							CCDC39	1.76574e-09	0.0284719		r_Tigger4b	1.77205	0.0284719		Annotation Cluster 13	Enrichment Score: 1.2089466982947648
DMRTA2	1.77373e-09	0.0284719	BIN1	3.65635e+08	0.202043		LGALS1	1.76894	0.0284719												Glycosaminoglycan degradation	6	C=19;O=6;E=2.32;R=2.58;rawP=0.0220;adjP=0.0358							DMRTA2	1.77373e-09	0.0284719		LGALS1	1.76894	0.0284719		Category	Term	Count	%	PValue	Genes	List Total	Pop Hits	Pop Total	Fold Enrichment	Bonferroni	Benjamini
PRSS35	1.77436e-09	0.0284719	SELL	3.65635e+08	0.202043		EIF2S1	1.76793	0.0284719												Citrate cycle (TCA cycle)	8	C=30;O=8;E=3.67;R=2.18;rawP=0.0244;adjP=0.0390							PRSS35	1.77436e-09	0.0284719		EIF2S1	1.76793	0.0284719		GOTERM_BP_DIRECT	GO:0014807~regulation of somitogenesis	6	0.243704	0.00030018	NOTCH1, CDX2, DMRT2, DLL1, HES7, LFNG	1878	7	16792	7.66408	0.770328	0.520759
LPAR6	1.79317e-09	0.0284719	ACTR3BP2	3.63289e+08	0.202043		ATP6V1C1	1.7662	0.0284719												Linoleic acid metabolism	8	C=30;O=8;E=3.67;R=2.18;rawP=0.0244;adjP=0.0390							LPAR6	1.79317e-09	0.0284719		ATP6V1C1	1.7662	0.0284719		GOTERM_BP_DIRECT	GO:0007386~compartment pattern specification	3	0.121852	0.0642421	NOTCH1, DLL1, LFNG	1878	4	16792	6.70607	1	0.989098
FBLN7	1.79731e-09	0.0284719	MST1	3.57494e+08	0.202043		MRPL2	1.76341	0.0284719												SNARE interactions in vesicular transport	9	C=36;O=9;E=4.40;R=2.04;rawP=0.0263;adjP=0.0417							FBLN7	1.79731e-09	0.0284719		MRPL2	1.76341	0.0284719
NCCRP1	1.79804e-09	0.0284719	NKAIN1	3.57494e+08	0.202043		GNG11	1.76207	0.0284719												alpha-Linolenic acid metabolism	6	C=20;O=6;E=2.45;R=2.45;rawP=0.0282;adjP=0.0443							NCCRP1	1.79804e-09	0.0284719		GNG11	1.76207	0.0284719		Annotation Cluster 14	Enrichment Score: 1.2078773278173693
r_LTR40b	1.79804e-09	0.0284719	PPM1J	3.57494e+08	0.202043		MRPS9	1.75604	0.0284719												Oocyte meiosis	21	C=112;O=21;E=13.69;R=1.53;rawP=0.0298;adjP=0.0465							r_LTR40b	1.79804e-09	0.0284719		MRPS9	1.75604	0.0284719		Category	Term	Count	%	PValue	Genes	List Total	Pop Hits	Pop Total	Fold Enrichment	Bonferroni	Benjamini
GEM	1.81055e-09	0.0284719	CHRNB4	3.57494e+08	0.202043		RAD1	1.75215	0.0284719												Allograft rejection	9	C=37;O=9;E=4.52;R=1.99;rawP=0.0310;adjP=0.0475							GEM	1.81055e-09	0.0284719		RAD1	1.75215	0.0284719		KEGG_PATHWAY	hsa00280:Valine, leucine and isoleucine degradation	12	0.487409	0.00986853	ALDH7A1, BCAT2, HMGCLL1, ACADS, OXCT1, DLD, ECHS1, ABAT, ACSF3, HADHA, AUH, HADHB	747	47	6910	2.36179	0.942516	0.378763
NOS3	1.82332e-09	0.0284719	RSPH1	3.56324e+08	0.202043		SCPEP1	1.74876	0.0284719												Basal transcription factors	9	C=37;O=9;E=4.52;R=1.99;rawP=0.0310;adjP=0.0475							NOS3	1.82332e-09	0.0284719		SCPEP1	1.74876	0.0284719		GOTERM_BP_DIRECT	GO:0006635~fatty acid beta-oxidation	11	0.446791	0.0210748	LEP, CPT2, PEX2, ACADS, ECHS1, ADIPOQ, SLC27A2, HADHA, AUH, SLC25A17, HADHB	1878	44	16792	2.23536	1	0.969162
BCL3	1.82781e-09	0.0284719	SAA2-SAA4	3.5337e+08	0.202043		FIG4	1.74685	0.0284719												N-Glycan biosynthesis	11	C=49;O=11;E=5.99;R=1.84;rawP=0.0319;adjP=0.0485							BCL3	1.82781e-09	0.0284719		FIG4	1.74685	0.0284719
UNC93B1	1.8291e-09	0.0284719	PFN4	3.47912e+08	0.202043		ADORA1	1.74658	0.0284719												Glycosphingolipid biosynthesis - lacto and neolacto series	7	C=26;O=7;E=3.18;R=2.20;rawP=0.0327;adjP=0.0489							UNC93B1	1.8291e-09	0.0284719		ADORA1	1.74658	0.0284719		Annotation Cluster 15	Enrichment Score: 1.2033059891431748
NOS1AP	1.83551e-09	0.0284719	LOC643802	3.45669e+08	0.202043		CXorf26	1.74224	0.0284719												Arrhythmogenic right ventricular cardiomyopathy (ARVC)	15	C=74;O=15;E=9.05;R=1.66;rawP=0.0327;adjP=0.0489							NOS1AP	1.83551e-09	0.0284719		CXorf26	1.74224	0.0284719		Category	Term	Count	%	PValue	Genes	List Total	Pop Hits	Pop Total	Fold Enrichment	Bonferroni	Benjamini
r_Charlie16a	1.84092e-09	0.0284719	LOC727982	3.45312e+08	0.0730187		LOC286186	1.74109	0.0284719																					r_Charlie16a	1.84092e-09	0.0284719		LOC286186	1.74109	0.0284719		UP_SEQ_FEATURE	lipid moiety-binding region:S-geranylgeranyl cysteine	22	0.893582	0.0050816	RAB3A, DNAJC25-GNG10, RAB9A, RAB3D, RAB39B, RAB39A, RAB40C, RAB33A, PDE6B, RAB43, RAB30, RAC3, RAB19, DNAJC25, RHOA, RAB11A, RAB13, RAB27B, GNG5, RAB20, RHOF, GNG7	2157	108	20063	1.89472	1	0.670414
FAM86DP	1.84841e-09	0.0284719	LGALS4	3.4178e+08	0.132375		OAZ2	1.74072	0.0284719																					FAM86DP	1.84841e-09	0.0284719		OAZ2	1.74072	0.0284719		INTERPRO	IPR001806:Small GTPase superfamily	24	0.974817	0.0312104	RAB3A, RAB9A, RAB3D, RAB39B, RAB39A, RAB40C, GEM, RHOV, RAB33A, RASL11B, RND3, RAB43, RAB30, RAC3, RAB19, RHOA, RAB11A, ERAS, RIT1, RAB13, RAB27B, RAB20, RHOF, RHEBL1	2051	139	18559	1.56238	1	0.956146
EMID1	1.85489e-09	0.0284719	IL33	3.36211e+08	0.202043		LOC728855	1.74047	0.0284719																					EMID1	1.85489e-09	0.0284719		LOC728855	1.74047	0.0284719		UP_SEQ_FEATURE	short sequence motif:Effector region	18	0.731113	0.0406441	RAB3A, RAB9A, RAB39B, RAB3D, RAB39A, RND3, RAB43, RAB30, RAC3, RAB19, RHOA, RAB11A, ERAS, RAB13, RAB27B, RHOF, RAB20, RHEBL1	2157	101	20063	1.65767	1	0.978172
RSPO3	1.87036e-09	0.0284719	A4GALT	3.35401e+08	0.202043		OSGEP	1.73903	0.0284719																					RSPO3	1.87036e-09	0.0284719		OSGEP	1.73903	0.0284719
LTBP2	1.87544e-09	0.0284719	PAK7	3.34858e+08	0.202043		IRAK2	1.7387	0.0284719																					LTBP2	1.87544e-09	0.0284719		IRAK2	1.7387	0.0284719
r_MER34B-int	1.87858e-09	0.0284719	ATP4A	3.33689e+08	0.202043		POLR2L	1.73706	0.0284719																					r_MER34B-int	1.87858e-09	0.0284719		POLR2L	1.73706	0.0284719
TCP10L	1.88375e-09	0.0284719	HPDL	3.33689e+08	0.202043		C9orf85	1.73486	0.0284719																					TCP10L	1.88375e-09	0.0284719		C9orf85	1.73486	0.0284719
SNORA71C	1.8931e-09	0.0284719	LOC100271836	3.23804e+08	0.202043		PRR23A	1.73047	0.0284719																					SNORA71C	1.8931e-09	0.0284719		PRR23A	1.73047	0.0284719
CAMK2N2	1.89939e-09	0.0284719	SERPING1	3.22091e+08	0.202043		CFL2	1.73024	0.0284719																					CAMK2N2	1.89939e-09	0.0284719		CFL2	1.73024	0.0284719
USP51	1.90296e-09	0.0284719	PANX2	3.22018e+08	0.202043		SLMO2-ATP5E	1.72917	0.0284719																					USP51	1.90296e-09	0.0284719		SLMO2-ATP5E	1.72917	0.0284719
AGAP9	1.90296e-09	0.0284719	r_MER113	3.21941e+08	0.202043		SOX7	1.72881	0.0284719																					AGAP9	1.90296e-09	0.0284719		SOX7	1.72881	0.0284719
LOC644714	1.9313e-09	0.0284719	SYNPO	3.21941e+08	0.182767		NECAP1	1.72271	0.0284719																					LOC644714	1.9313e-09	0.0284719		NECAP1	1.72271	0.0284719
NR6A1	1.94232e-09	0.0284719	LOC441601	3.19145e+08	0.0863149		LOC728855	1.72131	0.0284719																					NR6A1	1.94232e-09	0.0284719		LOC728855	1.72131	0.0284719
ZNF467	1.94608e-09	0.0284719	THPO	3.10193e+08	0.202043		ERP29	1.71917	0.0284719																					ZNF467	1.94608e-09	0.0284719		ERP29	1.71917	0.0284719
T	1.95387e-09	0.0284719	COL24A1	3.08795e+08	0.202043		ATP6V0D1	1.71535	0.0284719																					T	1.95387e-09	0.0284719		ATP6V0D1	1.71535	0.0284719
BCRP3	1.95921e-09	0.0284719	r_MSTD	3.03225e+08	0.202043		PSME2	1.71386	0.0284719																					BCRP3	1.95921e-09	0.0284719		PSME2	1.71386	0.0284719
CERKL	1.97275e-09	0.0284719	FBXO43	3.02888e+08	0.202043		METTL2B	1.71102	0.0284719																					CERKL	1.97275e-09	0.0284719		METTL2B	1.71102	0.0284719
LOC388630	2.00816e-09	0.0284719	PAQR6	3.02888e+08	0.202043		TMX1	1.70977	0.0284719																					LOC388630	2.00816e-09	0.0284719		TMX1	1.70977	0.0284719
C16orf45	2.01686e-09	0.0284719	EFCAB10	3.00625e+08	0.202043		HYAL4	1.70962	0.0284719																					C16orf45	2.01686e-09	0.0284719		HYAL4	1.70962	0.0284719
MEFV	2.01686e-09	0.0284719	SRCRB4D	3.0032e+08	0.202043		RDH11	1.70717	0.0284719																					MEFV	2.01686e-09	0.0284719		RDH11	1.70717	0.0284719
RNF208	2.01686e-09	0.0284719	UTS2D	3.0032e+08	0.202043		UBLCP1	1.70658	0.0284719																					RNF208	2.01686e-09	0.0284719		UBLCP1	1.70658	0.0284719
SNORD37	2.01916e-09	0.0284719	G0S2	2.91524e+08	0.202043		SELT	1.70599	0.0284719																					SNORD37	2.01916e-09	0.0284719		SELT	1.70599	0.0284719
r_Tigger2b_Pri	2.01971e-09	0.0284719	LOC91948	2.88572e+08	0.202043		GTF2B	1.70181	0.0284719																					r_Tigger2b_Pri	2.01971e-09	0.0284719		GTF2B	1.70181	0.0284719
NUDT8	2.02334e-09	0.0284719	SNORD16	2.81942e+08	0.202043		MT2A	1.70147	0.0284719																					NUDT8	2.02334e-09	0.0284719		MT2A	1.70147	0.0284719
KRTCAP3	2.02334e-09	0.0284719	ST8SIA2	2.81942e+08	0.202043		CUTA	1.69969	0.0284719																					KRTCAP3	2.02334e-09	0.0284719		CUTA	1.69969	0.0284719
r_L1MEd	2.02334e-09	0.0284719	SNORA79	2.81942e+08	0.202043		CCHCR1	1.69826	0.0284719																					r_L1MEd	2.02334e-09	0.0284719		CCHCR1	1.69826	0.0284719
ANK1	2.02727e-09	0.0284719	SCGB1D2	2.81942e+08	0.194723		OXCT1	1.6968	0.0284719																					ANK1	2.02727e-09	0.0284719		OXCT1	1.6968	0.0284719
FAM211B	2.02727e-09	0.0284719	r_tRNA-Ile-ATT	2.77761e+08	0.202043		SBDSP1	1.69546	0.0284719																					FAM211B	2.02727e-09	0.0284719		SBDSP1	1.69546	0.0284719
SCGB1B2P	2.05166e-09	0.0284719	BRSK1	2.76975e+08	0.202043		BCAS2	1.69435	0.0284719																					SCGB1B2P	2.05166e-09	0.0284719		BCAS2	1.69435	0.0284719
LOC147670	2.05324e-09	0.0284719	FAM171A2	2.76035e+08	0.202043		TXNDC9	1.69402	0.0284719																					LOC147670	2.05324e-09	0.0284719		TXNDC9	1.69402	0.0284719
TEX22	2.05594e-09	0.0284719	C1QL4	2.68121e+08	0.202043		TMEM56	1.69186	0.0284719																					TEX22	2.05594e-09	0.0284719		TMEM56	1.69186	0.0284719
SNORA37	2.06533e-09	0.0284719	TMED8	2.68121e+08	0.202043		PSMC4	1.69131	0.0284719																					SNORA37	2.06533e-09	0.0284719		PSMC4	1.69131	0.0284719
C7orf58	2.06702e-09	0.0284719	PDIA2	2.68121e+08	0.202043		CSRP1	1.69011	0.0284719																					C7orf58	2.06702e-09	0.0284719		CSRP1	1.69011	0.0284719
FAM43A	2.07966e-09	0.0284719	TTC40	2.68121e+08	0.19981		RPL28	1.68726	0.0284719																					FAM43A	2.07966e-09	0.0284719		RPL28	1.68726	0.0284719
DNAJC25-GNG10	2.09489e-09	0.0284719	GPR37L1	2.66951e+08	0.202043		ZNF317	1.68488	0.0284719																					DNAJC25-GNG10	2.09489e-09	0.0284719		ZNF317	1.68488	0.0284719
DKK3	2.10646e-09	0.0284719	ROPN1B	2.66951e+08	0.202043		ARF4	1.68483	0.0284719																					DKK3	2.10646e-09	0.0284719		ARF4	1.68483	0.0284719
WNT4	2.11035e-09	0.0284719	IL17D	2.66951e+08	0.202043		REEP5	1.68384	0.0284719																					WNT4	2.11035e-09	0.0284719		REEP5	1.68384	0.0284719
AMY2B	2.11107e-09	0.0284719	SULT4A1	2.66951e+08	0.202043		C2orf15	1.68175	0.0284719																					AMY2B	2.11107e-09	0.0284719		C2orf15	1.68175	0.0284719
PKDCC	2.1172e-09	0.0284719	PAMR1	2.66951e+08	0.202043		PSMB5	1.67993	0.0284719																					PKDCC	2.1172e-09	0.0284719		PSMB5	1.67993	0.0284719
MIR4761	2.1172e-09	0.0284719	RORB	2.58314e+08	0.202043		DDTL	1.67913	0.0284719																					MIR4761	2.1172e-09	0.0284719		DDTL	1.67913	0.0284719
SNORA78	2.1172e-09	0.0284719	GIP	2.52407e+08	0.202043		MTCH2	1.67781	0.0284719																					SNORA78	2.1172e-09	0.0284719		MTCH2	1.67781	0.0284719
r_(TATG)n	2.12437e-09	0.0284719	C1orf116	2.52407e+08	0.202043		NOL12	1.67512	0.0284719																					r_(TATG)n	2.12437e-09	0.0284719		NOL12	1.67512	0.0284719
DLK2	2.1257e-09	0.0284719	TLL1	2.52407e+08	0.202043		TM2D1	1.67484	0.0284719																					DLK2	2.1257e-09	0.0284719		TM2D1	1.67484	0.0284719
PRDM7	2.13477e-09	0.0284719	LOC100270679	2.52407e+08	0.202043		ACTG1	1.6735	0.0284719																					PRDM7	2.13477e-09	0.0284719		ACTG1	1.6735	0.0284719
AGBL2	2.14321e-09	0.0284719	LAD1	2.52407e+08	0.202043		ARV1	1.67099	0.0284719																					AGBL2	2.14321e-09	0.0284719		ARV1	1.67099	0.0284719
COL5A2	2.14377e-09	0.0284719	C6orf126	2.46837e+08	0.202043		AKR1B1	1.66991	0.0284719																					COL5A2	2.14377e-09	0.0284719		AKR1B1	1.66991	0.0284719
C21orf91-OT1	2.15674e-09	0.0284719	LRRC29	2.43756e+08	0.202043		C19orf40	1.66801	0.0284719																					C21orf91-OT1	2.15674e-09	0.0284719		C19orf40	1.66801	0.0284719
JAM2	2.16029e-09	0.0284719	TTPA	2.43756e+08	0.202043		NGDN	1.66022	0.0284719																					JAM2	2.16029e-09	0.0284719		NGDN	1.66022	0.0284719
CASC2	2.16221e-09	0.0284719	PPP1R14D	2.34655e+08	0.202043		RAB9A	1.6587	0.0284719																					CASC2	2.16221e-09	0.0284719		RAB9A	1.6587	0.0284719
SPATA18	2.16348e-09	0.0284719	RAET1L	2.34167e+08	0.202043		FTL	1.65859	0.0284719																					SPATA18	2.16348e-09	0.0284719		FTL	1.65859	0.0284719
ADC	2.17379e-09	0.0284719	PCSK2	2.33582e+08	0.202043		STK19	1.65686	0.0284719																					ADC	2.17379e-09	0.0284719		STK19	1.65686	0.0284719
CBX7	2.17561e-09	0.0284719	ZMAT4	2.33582e+08	0.202043		PSMC6	1.65512	0.0284719																					CBX7	2.17561e-09	0.0284719		PSMC6	1.65512	0.0284719
ATP8A2	2.18616e-09	0.0284719	PDGFB	2.33582e+08	0.202043		PLS3	1.65463	0.0284719																					ATP8A2	2.18616e-09	0.0284719		PLS3	1.65463	0.0284719
DPYSL4	2.18802e-09	0.0284719	r_LTR19A	2.33582e+08	0.202043		NDUFAF3	1.64943	0.0284719																					DPYSL4	2.18802e-09	0.0284719		NDUFAF3	1.64943	0.0284719
r_Tigger15a	2.21265e-09	0.0284719	ACCN3	2.33582e+08	0.202043		TMEM186	1.64595	0.0284719																					r_Tigger15a	2.21265e-09	0.0284719		TMEM186	1.64595	0.0284719
CHSY3	2.21809e-09	0.0284719	SHISA8	2.32645e+08	0.202043		CDCA8	1.64206	0.0284719																					CHSY3	2.21809e-09	0.0284719		CDCA8	1.64206	0.0284719
r_MLT1F1	2.21809e-09	0.0284719	SOCS3	2.29228e+08	0.167336		SF3A3	1.64111	0.0284719																					r_MLT1F1	2.21809e-09	0.0284719		SF3A3	1.64111	0.0284719
FSIP1	2.21935e-09	0.0284719	MMP13	2.28992e+08	0.202043		SCAMP2	1.63719	0.0284719																					FSIP1	2.21935e-09	0.0284719		SCAMP2	1.63719	0.0284719
MAOB	2.2398e-09	0.0284719	OSBPL5	2.25554e+08	0.202043		C19orf48	1.62857	0.0284719																					MAOB	2.2398e-09	0.0284719		C19orf48	1.62857	0.0284719
CAMKV	2.26426e-09	0.0284719	BEGAIN	2.25554e+08	0.202043		TRMT61B	1.6263	0.0284719																					CAMKV	2.26426e-09	0.0284719		TRMT61B	1.6263	0.0284719
IKZF3	2.28736e-09	0.0284719	DKK1	2.23434e+08	0.202043		HEATR6	1.623	0.0284719																					IKZF3	2.28736e-09	0.0284719		HEATR6	1.623	0.0284719
r_(CAA)n	2.30173e-09	0.0284719	r_MamRep434	2.23434e+08	0.202043		PDHA1	1.6226	0.0284719																					r_(CAA)n	2.30173e-09	0.0284719		PDHA1	1.6226	0.0284719
r_LTR82A	2.31627e-09	0.0284719	KCNB2	2.23434e+08	0.202043		SAP30BP	1.61772	0.0284719																					r_LTR82A	2.31627e-09	0.0284719		SAP30BP	1.61772	0.0284719
VSIG10L	2.33653e-09	0.0284719	SNORD54	2.23434e+08	0.202043		CNTNAP3B	1.61523	0.0284719																					VSIG10L	2.33653e-09	0.0284719		CNTNAP3B	1.61523	0.0284719
KIAA1958	2.3372e-09	0.0284719	C15orf5	2.23434e+08	0.202043		CDC123	1.61326	0.0284719																					KIAA1958	2.3372e-09	0.0284719		CDC123	1.61326	0.0284719
FREM1	2.36229e-09	0.0284719	GYG2P1	2.18182e+08	0.202043		ACTN1	1.61178	0.0284719																					FREM1	2.36229e-09	0.0284719		ACTN1	1.61178	0.0284719
SH3GL1P2	2.37001e-09	0.0284719	MMP14	2.17326e+08	0.202043		LSM2	1.60978	0.0284719																					SH3GL1P2	2.37001e-09	0.0284719		LSM2	1.60978	0.0284719
LOC389705	2.37217e-09	0.0284719	C4orf36	2.12116e+08	0.202043		ST13	1.60871	0.0284719																					LOC389705	2.37217e-09	0.0284719		ST13	1.60871	0.0284719
r_Helitron2Na_Mam	2.38617e-09	0.0284719	r_MER57A-int	2.11531e+08	0.202043		LOC96610	1.60557	0.0284719																					r_Helitron2Na_Mam	2.38617e-09	0.0284719		LOC96610	1.60557	0.0284719
RGS17	2.38693e-09	0.0284719	TACSTD2	2.11531e+08	0.202043		SPATA24	1.60546	0.0284719																					RGS17	2.38693e-09	0.0284719		SPATA24	1.60546	0.0284719
IGSF10	2.38693e-09	0.0284719	LZTS1	2.01926e+08	0.202043		HLA-A	1.60534	0.0284719																					IGSF10	2.38693e-09	0.0284719		HLA-A	1.60534	0.0284719
SLC22A4	2.38693e-09	0.0284719	r_MSTC	2.01926e+08	0.202043		SEC13	1.60188	0.0284719																					SLC22A4	2.38693e-09	0.0284719		SEC13	1.60188	0.0284719
CHST8	2.3971e-09	0.0284719	CCDC164	2.01926e+08	0.202043		MESDC2	1.60135	0.0284719																					CHST8	2.3971e-09	0.0284719		MESDC2	1.60135	0.0284719
DDX25	2.41412e-09	0.0284719	LOC339524	2.01926e+08	0.202043		PAFAH1B3	1.6001	0.0284719																					DDX25	2.41412e-09	0.0284719		PAFAH1B3	1.6001	0.0284719
CH25H	2.41412e-09	0.0284719	MIR7-3HG	2.01069e+08	0.202043		HSD17B11	1.59951	0.0284719																					CH25H	2.41412e-09	0.0284719		HSD17B11	1.59951	0.0284719
C17orf97	2.43083e-09	0.0284719	XKR5	2.00798e+08	0.202043		CNFN	1.59707	0.0284719																					C17orf97	2.43083e-09	0.0284719		CNFN	1.59707	0.0284719
CLIC5	2.44642e-09	0.0284719	MIR363	2.00213e+08	0.202043		LYPLAL1	1.59462	0.0284719																					CLIC5	2.44642e-09	0.0284719		LYPLAL1	1.59462	0.0284719
TMEM178	2.4583e-09	0.0284719	LOC100134368	2.00213e+08	0.202043		C14orf166	1.59424	0.0284719																					TMEM178	2.4583e-09	0.0284719		C14orf166	1.59424	0.0284719
r_MLT1A1-int	2.46644e-09	0.0284719	CCDC64	2.00213e+08	0.202043		ALG5	1.594	0.0284719																					r_MLT1A1-int	2.46644e-09	0.0284719		ALG5	1.594	0.0284719
NTM	2.48398e-09	0.0284719	S100A3	2.00213e+08	0.202043		EIF1	1.5919	0.0284719																					NTM	2.48398e-09	0.0284719		EIF1	1.5919	0.0284719
SNORD100	2.49904e-09	0.0284719	ZC3HAV1L	2.00213e+08	0.202043		MCM5	1.58899	0.0284719																					SNORD100	2.49904e-09	0.0284719		MCM5	1.58899	0.0284719
r_BSR/Beta	2.49904e-09	0.0284719	LOC729678	1.90449e+08	0.171586		CCDC127	1.58735	0.0284719																					r_BSR/Beta	2.49904e-09	0.0284719		CCDC127	1.58735	0.0284719
r_Plat_L3	2.49904e-09	0.0284719	r_(CGAGG)n	1.90336e+08	0.202043		PSMB6	1.58732	0.0284719																					r_Plat_L3	2.49904e-09	0.0284719		PSMB6	1.58732	0.0284719
LINC00314	2.50338e-09	0.0284719	EPN3	1.89864e+08	0.202043		DSTN	1.58615	0.0284719																					LINC00314	2.50338e-09	0.0284719		DSTN	1.58615	0.0284719
KCNK5	2.51543e-09	0.0284719	LOC100505666	1.8948e+08	0.202043		RPA2	1.58008	0.0284719																					KCNK5	2.51543e-09	0.0284719		RPA2	1.58008	0.0284719
PNMA6C	2.51915e-09	0.0284719	BSN	1.8948e+08	0.202043		SYPL1	1.58004	0.0284719																					PNMA6C	2.51915e-09	0.0284719		SYPL1	1.58004	0.0284719
FNDC1	2.5238e-09	0.0284719	SCARF1	1.83957e+08	0.202043		PSMC5	1.57549	0.0284719																					FNDC1	2.5238e-09	0.0284719		PSMC5	1.57549	0.0284719
MIR548H3	2.5243e-09	0.0284719	SERPINB7	1.83957e+08	0.202043		RCC1	1.57401	0.0284719																					MIR548H3	2.5243e-09	0.0284719		RCC1	1.57401	0.0284719
SNAI2	2.53639e-09	0.0284719	r_MLT1B-int	1.78747e+08	0.202043		DMRT1	1.57384	0.0284719																					SNAI2	2.53639e-09	0.0284719		DMRT1	1.57384	0.0284719
PMFBP1	2.53639e-09	0.0284719	TEX14	1.78747e+08	0.202043		HNRNPA1P10	1.57362	0.0284719																					PMFBP1	2.53639e-09	0.0284719		HNRNPA1P10	1.57362	0.0284719
SNORD20	2.54502e-09	0.0284719	SERPINA10	1.78747e+08	0.202043		CCT5	1.57274	0.0284719																					SNORD20	2.54502e-09	0.0284719		CCT5	1.57274	0.0284719
GRK5	2.57818e-09	0.0284719	SNORD29	1.78747e+08	0.202043		EAPP	1.5708	0.0284719																					GRK5	2.57818e-09	0.0284719		EAPP	1.5708	0.0284719
OR7E156P	2.59016e-09	0.0284719	LOC285965	1.78162e+08	0.202043		EMR4P	1.56906	0.0284719																					OR7E156P	2.59016e-09	0.0284719		EMR4P	1.56906	0.0284719
PVRL1	2.59604e-09	0.0284719	CD274	1.78162e+08	0.202043		TMEM242	1.56741	0.0284719																					PVRL1	2.59604e-09	0.0284719		TMEM242	1.56741	0.0284719
C19orf76	2.59954e-09	0.0284719	FAM153B	1.7236e+08	0.202043		C17orf49	1.56735	0.0284719																					C19orf76	2.59954e-09	0.0284719		C17orf49	1.56735	0.0284719
PRICKLE3	2.61335e-09	0.0284719	LOC650226	1.69165e+08	0.202043		NEDD8-MDP1	1.56729	0.0284719																					PRICKLE3	2.61335e-09	0.0284719		NEDD8-MDP1	1.56729	0.0284719
LOC339166	2.61383e-09	0.0284719	GUSBP2	1.69165e+08	0.202043		RPS10	1.56492	0.0284719																					LOC339166	2.61383e-09	0.0284719		RPS10	1.56492	0.0284719
RANBP3L	2.62562e-09	0.0284719	r_MamGypLTR1b	1.69165e+08	0.202043		VAX1	1.56487	0.0284719																					RANBP3L	2.62562e-09	0.0284719		VAX1	1.56487	0.0284719
C5orf49	2.62562e-09	0.0284719	LOC100134713	1.67429e+08	0.202043		SLC25A6	1.56461	0.0284719																					C5orf49	2.62562e-09	0.0284719		SLC25A6	1.56461	0.0284719
RHOV	2.62562e-09	0.0284719	GPR143	1.66844e+08	0.202043		DYNLT3	1.56289	0.0284719																					RHOV	2.62562e-09	0.0284719		DYNLT3	1.56289	0.0284719
r_LTR27	2.62724e-09	0.0284719	DIRAS2	1.66844e+08	0.202043		PDHB	1.56194	0.0284719																					r_LTR27	2.62724e-09	0.0284719		PDHB	1.56194	0.0284719
LOC100507127	2.63679e-09	0.0284719	LOXL4	1.66844e+08	0.202043		GEMIN7	1.55858	0.0284719																					LOC100507127	2.63679e-09	0.0284719		GEMIN7	1.55858	0.0284719
WNT11	2.63679e-09	0.0284719	TTC23L	1.66844e+08	0.202043		LEPROTL1	1.55821	0.0284719																					WNT11	2.63679e-09	0.0284719		LEPROTL1	1.55821	0.0284719
FLJ39051	2.63794e-09	0.0284719	LOC100506068	1.66844e+08	0.202043		PPP2R1A	1.55619	0.0284719																					FLJ39051	2.63794e-09	0.0284719		PPP2R1A	1.55619	0.0284719
IL12A	2.63794e-09	0.0284719	GPR176	1.66844e+08	0.202043		DPY19L2P1	1.55295	0.0284719																					IL12A	2.63794e-09	0.0284719		DPY19L2P1	1.55295	0.0284719
AMT	2.65898e-09	0.0284719	FAM25A	1.66565e+08	0.202043		CSNK2B	1.55191	0.0284719																					AMT	2.65898e-09	0.0284719		CSNK2B	1.55191	0.0284719
DAPL1	2.65898e-09	0.0284719	LHX9	1.63258e+08	0.202043		CLNS1A	1.55156	0.0284719																					DAPL1	2.65898e-09	0.0284719		CLNS1A	1.55156	0.0284719
RNF180	2.7633e-09	0.0284719	r_LTR30	1.57464e+08	0.202043		JKAMP	1.54742	0.0284719																					RNF180	2.7633e-09	0.0284719		JKAMP	1.54742	0.0284719
ASB4	2.78195e-09	0.0284719	ACTG2	1.57464e+08	0.202043		AGAP9	1.54594	0.0284719																					ASB4	2.78195e-09	0.0284719		AGAP9	1.54594	0.0284719
C1orf213	2.79975e-09	0.0284719	SERPINB2	1.57351e+08	0.202043		WSCD1	1.54517	0.0284719																					C1orf213	2.79975e-09	0.0284719		WSCD1	1.54517	0.0284719
DOC2A	2.82231e-09	0.0284719	RIN2	1.57351e+08	0.202043		TUBG1	1.54236	0.0284719																					DOC2A	2.82231e-09	0.0284719		TUBG1	1.54236	0.0284719
STX1B	2.85372e-09	0.0284719	SP6	1.55096e+08	0.202043		POLR2J3	1.53837	0.0284719																					STX1B	2.85372e-09	0.0284719		POLR2J3	1.53837	0.0284719
FAM162B	2.86063e-09	0.0284719	LOC144571	1.55096e+08	0.202043		ADSL	1.53791	0.0284719																					FAM162B	2.86063e-09	0.0284719		ADSL	1.53791	0.0284719
NSUN5P2	2.8631e-09	0.0284719	ESRG	1.51444e+08	0.202043		RPLP2	1.5364	0.0284719																					NSUN5P2	2.8631e-09	0.0284719		RPLP2	1.5364	0.0284719
YJEFN3	2.87048e-09	0.0284719	LOC339926	1.51444e+08	0.202043		ASB3	1.53453	0.0284719																					YJEFN3	2.87048e-09	0.0284719		ASB3	1.53453	0.0284719
[truncated: 2,761 more rows]
[truncated: 1 more columns]

## Sheet: Comb_Iso3 up
Table S5. Isoform specific gene enrichment analyses based on re-extracted DEGs of the CCHCR1 cell lines. Combined Iso3 UP
[truncated: 3,517 more rows]
[truncated: 4 more columns]

[truncated: 2 more sheets: Comb_Iso3 DW, Iso3 Up&Down]
