# Supplementary material for: Intracellular signalling pathways and cytoskeletal functions converge on the psoriasis candidate gene CCHCR1 expressed at P-bodies and centrosomes
Source: BMC Genomics. 2018 Jun 4;19:432. doi: 10.1186/s12864-018-4810-y (PMC5987482; doi:10.1186/s12864-018-4810-y)
Supplement: Supplementary file 6 — Table S6. Haplotype specific gene enrichment analyses based on re-extracted DEGs of the CCHCR1-HEK293 cell lines. The DEGs were obtained from the pooled data of Iso1Non-Risk and Iso3Non-Risk, and Iso1Risk and Iso3Risk compared to the controls (wildtype and vector). The DEGs (comb_Non-Risk, comb_Risk) were analysed using the KEGG pathway analysis of WebGestaltR. Summary of the gene enrichment results among the mock DEGs lists. (XLSX 2314 kb) [file 12864_2018_4810_MOESM6_ESM.xlsx]

## Sheet: Description
Table S6. Haplotype specific gene enrichment analyses based on re-extracted DEGs of the CCHCR1-HEK293 cell lines.
The DEGs were re-extracted (n=1000 perm) from the haplotype specific pooled data (comb_Non-Risk, comb_Risk).
The DEGs (up FC>1.5, down FC<0.65, and up&down, FDR<0.24 and FDR<0.16) were analysed using the KEGG pathway analysis of WebGestaltR, and WebGestalt 2013.
Parameters of WEbGestaltR pathway analyses: min and max number of Gene IDs in the category: 5, 100 - 5, 2000 .
Identifying DEGs with Siggenes
	Non-Risk								Risk
	siggenes_WT_V_1N_3N_nperm1000								siggenes_WT_V_1R_3R_nperm1000
	Feature	GeneName	Score	FoldChange	FDR				Feature	GeneName	Score	FoldChange	FDR
13265	ALDH2	ALDH2	-18	0.421823	0.0200226			6794	RASSF7	RASSF7	-18	0.354925	0.0512707
13266	SULT1A1	SULT1A1	-18	0.163707	0.0200226			6795	ZNF321P	ZNF321P	-18	0.0586447	0.0512707
13267	PMAIP1	PMAIP1	-18	0.572118	0.0200226			6796	TXNRD3NB	TXNRD3NB	-18	1.09607e-09	0.0512707
13268	ZNF486	ZNF486	-18	4.54002e-10	0.0200226			6797	ANKRD37	ANKRD37	-18	0.0569284	0.0512707
13269	SPINT2	SPINT2	-18	0.676891	0.0200226			6798	SCARA3	SCARA3	-18	0.119661	0.0512707
13270	ANKRD37	ANKRD37	-18	0.264996	0.0200226			6799	PSIP1	PSIP1	-18	0.5023	0.0512707
13271	NME5	NME5	-18	0.505419	0.0200226			6800	TMEM8B	TMEM8B	-18	6.65278e-10	0.0512707
13272	GK	GK	-18	0.425587	0.0200226			6801	C9orf102	C9orf102	-18	0.0460182	0.0512707
13273	HERC2P2	HERC2P2	-17.95	0.397427	0.0200226			6802	IRS4	IRS4	-18	0.563449	0.0512707
13274	ZNF726	ZNF726	-17.95	0.262715	0.0200226			6803	CROCCP2	CROCCP2	-17.95	0.340362	0.0512707
13275	HIST1H4B	HIST1H4B	-17.95	0.394418	0.0200226			6804	ITGB1	ITGB1	-17.95	0.723802	0.0512707
13276	PIR	PIR	-17.95	0.512297	0.0200226			6805	ALG2	ALG2	-17.9	0.354667	0.0512707
13277	IRS4	IRS4	-17.95	0.565151	0.0200226			6806	IKBKAP	IKBKAP	-17.9	0.540423	0.0512707
13278	ZNF83	ZNF83	-17.9	0.190898	0.0200226			6807	SEC16A	SEC16A	-17.9	0.525563	0.0512707
13279	HIST2H2AA3_loc2	HIST2H2AA3	-17.85	0.530309	0.0200226			6808	LGALS3	LGALS3	-17.85	0.192676	0.0512707
13280	RHBDL3	RHBDL3	-17.8	0.118618	0.0200226			6809	ARHGAP35	ARHGAP35	-17.85	0.563173	0.0512707
13281	HIST1H4A	HIST1H4A	-17.75	0.447831	0.0200226			6810	ZNF667	ZNF667	-17.85	0.0615465	0.0512707
13282	IFI16	IFI16	-17.7	0.45255	0.0200226			6811	HRASLS	HRASLS	-17.85	1.02999e-09	0.0512707
13283	HIST2H2AA4_loc2	HIST2H2AA4	-17.65	0.623362	0.0200226			6812	SYCE3	SYCE3	-17.8	0.0345488	0.0512707
13284	MIR3609	MIR3609	-17.35	0.217629	0.0200226			6813	SAMD8	SAMD8	-17.75	0.358463	0.0512707
13285	SNORD87	SNORD87	-17.25	0.136199	0.0200226			6814	HTRA1	HTRA1	-17.75	0.325117	0.0512707
13286	RNY5	RNY5	-17.2	0.264596	0.0200226			6815	C9orf125	C9orf125	-17.75	0.149534	0.0512707
13287	LOC100128252	LOC100128252	-17.2	0.05828	0.0200226			6816	RHBDL3	RHBDL3	-17.7	0.0814962	0.0512707
13288	PECR	PECR	-17.2	0.647828	0.0200226			6817	ERVMER34-1	ERVMER34-1	-17.7	0.113295	0.0512707
13289	r_5S	r_5S	-17.2	0.319689	0.0200226			6818	SDR16C5	SDR16C5	-17.7	0.0478329	0.0512707
13290	SNORD33	SNORD33	-17.15	0.405716	0.0200226			6819	E2F7	E2F7	-17.65	0.465216	0.0512707
13291	ZNF160	ZNF160	-17.1	0.183265	0.0200226			6820	DSC2	DSC2	-17.65	0.395217	0.0512707
13292	C1orf54	C1orf54	-17.05	0.445646	0.0200226			6821	KDSR	KDSR	-17.65	0.502123	0.0512707
13293	HTRA1	HTRA1	-17	0.39094	0.0200226			6822	CMTM6	CMTM6	-17.65	0.533444	0.0512707
13294	SMARCA1	SMARCA1	-16.95	0.416451	0.0200226			6823	SKIL	SKIL	-17.65	0.631931	0.0512707
13295	FLJ27352	FLJ27352	-16.9	0.389862	0.0200226			6824	CD109	CD109	-17.65	0.464192	0.0512707
13296	ZNF91	ZNF91	-16.85	0.26636	0.0200226			6825	LOC100129250	LOC100129250	-17.65	0.637326	0.0512707
13297	PEX11G	PEX11G	-16.7	0.397563	0.0200226			6826	ERP44	ERP44	-17.65	0.442118	0.0512707
13298	HIST1H4H	HIST1H4H	-16.7	0.602886	0.0200226			6827	OVOL2	OVOL2	-17.6	6.8854e-10	0.0512707
13299	OSCP1	OSCP1	-16.6	0.608889	0.0200226			6828	AHI1	AHI1	-17.6	0.649001	0.0512707
13300	HIST1H2AE	HIST1H2AE	-16.6	0.674961	0.0200226			6829	TBL1XR1	TBL1XR1	-17.55	0.632651	0.0512707
13301	TCTEX1D2	TCTEX1D2	-16.55	0.640465	0.0200226			6830	MFI2	MFI2	-17.55	4.55615e-10	0.0512707
13302	ZNF808	ZNF808	-16.45	6.19379e-10	0.0200226			6831	LPL	LPL	-17.55	0.0327946	0.0512707
13303	CLDN7	CLDN7	-16.35	0.444907	0.0200226			6832	LOC729041	LOC729041	-17.5	0.226484	0.0512707
13304	RNA_SPIKE_1	RNA_SPIKE_1	-16.3	0.947093	0.0200226			6833	ADAMTS1	ADAMTS1	-17.5	0.277687	0.0512707
13305	APOE	APOE	-16.25	0.192913	0.0200226			6834	MMD	MMD	-17.45	0.482718	0.0512707
13306	ZNF667	ZNF667	-16.25	0.260395	0.0200226			6835	PI4K2B	PI4K2B	-17.45	0.360495	0.0512707
13307	CRYGD	CRYGD	-16.25	5.37889e-10	0.0200226			6836	r_L1MD3	r_L1MD3	-17.45	9.44226e-10	0.0512707
13308	HMSD	HMSD	-16.2	0.42245	0.0200226			6837	ZNF25	ZNF25	-17.4	0.0977471	0.0512707
13309	APOC1P1	APOC1P1	-16.2	0.615742	0.0200226			6838	ZDHHC12	ZDHHC12	-17.4	0.203677	0.0512707
13310	SNORD35A	SNORD35A	-16.2	0.292305	0.0200226			6839	PRRC2B	PRRC2B	-17.4	0.450604	0.0512707
13311	ZNF862	ZNF862	-16.2	0.0565007	0.0200226			6840	PTPLA	PTPLA	-17.35	0.119929	0.0512707
13312	ZNF253	ZNF253	-16.15	0.279831	0.0200226			6841	CABYR	CABYR	-17.35	0.416037	0.0512707
13313	C1orf172	C1orf172	-16.1	0.082808	0.0200226			6842	BCL11A	BCL11A	-17.35	0.462014	0.0512707
13314	ZNF677	ZNF677	-16.1	0.0751372	0.0200226			6843	HLA-C_loc7	HLA-C	-17.35	0.608609	0.0512707
13315	TP53TG1	TP53TG1	-16.1	0.696799	0.0200226			6844	DENND4C	DENND4C	-17.3	0.330164	0.0512707
13316	SCARA3	SCARA3	-16.1	0.403188	0.0200226			6845	TLN1	TLN1	-17.3	0.451497	0.0512707
13317	IFT88	IFT88	-16.05	0.736589	0.0200226			6846	BRD3	BRD3	-17.3	0.473307	0.0512707
13318	ADAMTS1	ADAMTS1	-16.05	0.513646	0.0200226			6847	PDPK1	PDPK1	-17.25	0.51347	0.0512707
13319	ZNF682	ZNF682	-16	0.443185	0.0200226			6848	PLEKHA3	PLEKHA3	-17.25	0.280498	0.0512707
13320	C4orf22	C4orf22	-16	0.244871	0.0200226			6849	C2orf69	C2orf69	-17.25	0.517179	0.0512707
13321	HLA-DPB1_loc6	HLA-DPB1	-15.95	0.411718	0.0200226			6850	LOC647979	LOC647979	-17.25	0.725242	0.0512707
13322	FAM83B	FAM83B	-15.9	0.394984	0.0200226			6851	PRSS12	PRSS12	-17.25	0.411298	0.0512707
13323	AMOT	AMOT	-15.85	0.662383	0.0200226			6852	IFT81	IFT81	-17.2	0.417974	0.0512707
13324	C21orf33	C21orf33	-15.75	0.720958	0.0200226			6853	PVRL2	PVRL2	-17.2	0.593714	0.0512707
13325	RBP7	RBP7	-15.7	0.459961	0.0200226			6854	TDRD7	TDRD7	-17.2	0.287711	0.0512707
13326	MYLPF	MYLPF	-15.7	0.502473	0.0200226			6855	ACD	ACD	-17.15	0.424821	0.0512707
13327	USP20	USP20	-15.7	0.367199	0.0200226			6856	ZNF117	ZNF117	-17.15	0.500345	0.0512707
13328	MAOA	MAOA	-15.7	0.487506	0.0200226			6857	AGFG2	AGFG2	-17.1	4.82123e-10	0.0512707
13329	SYCE3	SYCE3	-15.55	0.108335	0.0200226			6858	PPP1R26	PPP1R26	-17.1	0.492346	0.0512707
13330	DYNLRB2	DYNLRB2	-15.5	0.239688	0.0200226			6859	CCDC122	CCDC122	-17.05	0.618504	0.0512707
13331	ZNF492	ZNF492	-15.45	0.324293	0.0200226			6860	RPS6KA5	RPS6KA5	-17.05	0.470036	0.0512707
13332	SNORD117_loc1	SNORD117	-15.45	0.0298651	0.0200226			6861	MIDN	MIDN	-17.05	0.669704	0.0512707
13333	PAQR5	PAQR5	-15.35	0.305948	0.0200226			6862	IL15	IL15	-17.05	6.40719e-10	0.0512707
13334	ZNF747	ZNF747	-15.35	0.52978	0.0200226			6863	KLHL9	KLHL9	-17.05	0.584013	0.0512707
13335	CKLF-CMTM1	CKLF-CMTM1	-15.25	0.699479	0.0200226			6864	PNKD_loc2	PNKD	-17	0.0290939	0.0512707
13336	CARHSP1	CARHSP1	-15.2	0.674199	0.0200226			6865	IGF2R	IGF2R	-17	0.481135	0.0512707
13337	SH3RF3	SH3RF3	-15.2	0.0590916	0.0200226			6866	HERC2P2	HERC2P2	-16.95	0.286571	0.0512707
13338	BCYRN1	BCYRN1	-15.2	0.568953	0.0200226			6867	PQLC1	PQLC1	-16.95	0.49944	0.0512707
13339	PDE9A	PDE9A	-15.15	0.52597	0.0200226			6868	ANKRD20A8P	ANKRD20A8P	-16.95	0.248775	0.0512707
13340	TDRD7	TDRD7	-15.15	0.580065	0.0200226			6869	RBM6	RBM6	-16.95	0.568106	0.0512707
13341	r_HY3	r_HY3	-15.15	0.145074	0.0200226			6870	CGA	CGA	-16.95	0.261011	0.0512707
13342	ISYNA1	ISYNA1	-15.1	0.66965	0.0200226			6871	AIM1	AIM1	-16.95	0.0485685	0.0512707
13343	LOC100499489	LOC100499489	-15	0.101344	0.0200226			6872	r_Tigger6a	r_Tigger6a	-16.95	0.0488304	0.0512707
13344	ZNF528	ZNF528	-14.95	0.368689	0.0200226			6873	CCDC23	CCDC23	-16.9	0.541904	0.0512707
13345	SNORD95	SNORD95	-14.95	0.463315	0.0200226			6874	MKX	MKX	-16.9	0.149373	0.0512707
13346	LRCH3	LRCH3	-14.9	0.221312	0.0200226			6875	IREB2	IREB2	-16.9	0.743127	0.0512707
13347	EXOC7	EXOC7	-14.8	0.73256	0.0200226			6876	CPD	CPD	-16.9	0.521818	0.0512707
13348	ZNF883	ZNF883	-14.75	0.410189	0.0200226			6877	CXADR	CXADR	-16.9	0.666189	0.0512707
13349	NTRK2	NTRK2	-14.6	0.0421908	0.0200226			6878	GPC1	GPC1	-16.85	0.169777	0.0512707
13350	SNORD105B	SNORD105B	-14.5	8.73816e-10	0.0200226			6879	DEK	DEK	-16.85	0.744125	0.0512707
13351	SYDE1	SYDE1	-14.5	0.165034	0.0200226			6880	RNY5	RNY5	-16.8	0.119203	0.0512707
13352	LOC642852	LOC642852	-14.5	0.764553	0.0200226			6881	CDK3	CDK3	-16.8	0.379892	0.0512707
13353	C16orf55	C16orf55	-14.45	0.166521	0.0200226			6882	ZNF486	ZNF486	-16.8	5.24986e-10	0.0512707
13354	ZER1	ZER1	-14.4	0.559953	0.0200226			6883	ANKRD20A3_loc2	ANKRD20A3	-16.8	1.53682e-09	0.0512707
13355	FAM210B	FAM210B	-14.35	0.688893	0.0200226			6884	PRKACB	PRKACB	-16.75	0.415844	0.0512707
13356	LEKR1	LEKR1	-14.35	0.419834	0.0200226			6885	MEIS3P1	MEIS3P1	-16.75	0.455112	0.0512707
13357	CTSZ	CTSZ	-14.3	0.40907	0.0200226			6886	HPCAL1	HPCAL1	-16.75	0.155469	0.0512707
13358	NTS	NTS	-14.25	0.453159	0.0200226			6887	LPIN1	LPIN1	-16.75	0.543004	0.0512707
13359	MIR4761	MIR4761	-14.25	1.93482e-09	0.0200226			6888	r_Tigger14a	r_Tigger14a	-16.75	8.81598e-10	0.0512707
13360	DOLPP1	DOLPP1	-14.25	0.680121	0.0200226			6889	LOC100128252	LOC100128252	-16.7	0.0423536	0.0512707
13361	NSDHL	NSDHL	-14.25	0.780381	0.0200226			6890	COBLL1	COBLL1	-16.7	0.390039	0.0512707
13362	FSTL4	FSTL4	-14.2	0.0474787	0.0200226			6891	ZNF711	ZNF711	-16.7	0.475067	0.0512707
13363	C16orf48	C16orf48	-14.15	0.287701	0.0200226			6892	IFNGR2	IFNGR2	-16.65	0.520192	0.0512707
13364	SNORD41	SNORD41	-14.15	0.072642	0.0200226			6893	SPIN1	SPIN1	-16.65	0.359825	0.0512707
13365	BMPER	BMPER	-14.15	0.127733	0.0200226			6894	RAB14	RAB14	-16.65	0.538779	0.0512707
13366	PHF2	PHF2	-14.15	0.596738	0.0200226			6895	MAP3K3	MAP3K3	-16.6	0.71047	0.0512707
13367	FAM13A-AS1	FAM13A-AS1	-14.1	1.45938e-09	0.0200226			6896	PHF2	PHF2	-16.6	0.241727	0.0512707
13368	USP51	USP51	-14.1	1.73904e-09	0.0200226			6897	ADAP2	ADAP2	-16.55	0.306702	0.0512707
13369	ZNF793	ZNF793	-14.05	0.639341	0.0200226			6898	ZNF826P	ZNF826P	-16.55	3.42928e-10	0.0512707
13370	C3orf55	C3orf55	-14.05	0.242116	0.0200226			6899	SYTL5	SYTL5	-16.55	0.256747	0.0512707
13371	r_tRNA-Gln-CAG	r_tRNA-Gln-CAG	-14	0.50483	0.0200226			6900	REEP3	REEP3	-16.5	0.574016	0.0512707
13372	RAD51D	RAD51D	-13.9	0.36504	0.0200226			6901	DDX58	DDX58	-16.5	0.160138	0.0512707
13373	ZNF280B	ZNF280B	-13.9	0.662914	0.0200226			6902	ZFAND5	ZFAND5	-16.5	0.533507	0.0512707
13374	SUPT4H1	SUPT4H1	-13.85	0.82243	0.0200226			6903	ZMYM1	ZMYM1	-16.45	0.40028	0.0512707
13375	C18orf56	C18orf56	-13.85	0.56505	0.0200226			6904	FBLN5	FBLN5	-16.45	5.00765e-10	0.0512707
13376	ZNF165	ZNF165	-13.85	0.482739	0.0200226			6905	LOC728392	LOC728392	-16.45	0.236389	0.0512707
13377	MLLT11	MLLT11	-13.8	0.710719	0.0200226			6906	FBXL20	FBXL20	-16.45	0.633102	0.0512707
13378	ING4	ING4	-13.8	0.705612	0.0200226			6907	CCDC15	CCDC15	-16.4	0.402825	0.0512707
13379	ADCY7	ADCY7	-13.8	0.343531	0.0200226			6908	LOC641298	LOC641298	-16.4	0.2904	0.0512707
13380	MVD	MVD	-13.8	0.517228	0.0200226			6909	PIPOX	PIPOX	-16.4	1.05179e-09	0.0512707
13381	ZNF826P	ZNF826P	-13.8	2.9656e-10	0.0200226			6910	MIR10B	MIR10B	-16.4	0.279998	0.0512707
13382	KIF16B	KIF16B	-13.8	0.47242	0.0200226			6911	SLC26A11	SLC26A11	-16.35	0.108653	0.0512707
13383	NHLH2	NHLH2	-13.75	1.32194e-09	0.0200226			6912	DNER	DNER	-16.35	1.10284e-09	0.0512707
13384	LOC100288974	LOC100288974	-13.75	0.42052	0.0200226			6913	TMEM129	TMEM129	-16.35	0.27657	0.0512707
13385	HCFC1R1	HCFC1R1	-13.75	0.670163	0.0200226			6914	HLA-B_loc1	HLA-B	-16.35	0.380909	0.0512707
13386	TCF25	TCF25	-13.75	0.747743	0.0200226			6915	PTBP3	PTBP3	-16.35	0.580775	0.0512707
13387	MACROD1	MACROD1	-13.7	0.205308	0.0200226			6916	RCN2	RCN2	-16.3	0.64093	0.0512707
13388	ZNF434	ZNF434	-13.7	0.536417	0.0200226			6917	PXDN	PXDN	-16.3	0.387164	0.0512707
13389	UBE2L6	UBE2L6	-13.65	0.525277	0.0200226			6918	HLA-E_loc1	HLA-E	-16.3	0.598102	0.0512707
13390	TTC18	TTC18	-13.6	4.95828e-10	0.0200226			6919	FAM120A	FAM120A	-16.3	0.610477	0.0512707
13391	C21orf119	C21orf119	-13.6	0.731384	0.0200226			6920	FKBP15	FKBP15	-16.3	0.445188	0.0512707
13392	EFCAB6	EFCAB6	-13.6	0.250537	0.0200226			6921	ARPC5L	ARPC5L	-16.3	0.554522	0.0512707
13393	LOC340544	LOC340544	-13.6	0.232774	0.0200226			6922	USP20	USP20	-16.3	0.285185	0.0512707
13394	HSD17B14	HSD17B14	-13.55	8.44729e-10	0.0200226			6923	IRF2BP2	IRF2BP2	-16.25	0.63679	0.0512707
13395	NAA35	NAA35	-13.55	0.647078	0.0200226			6924	PUM2	PUM2	-16.25	0.522304	0.0512707
13396	r_Tigger14a	r_Tigger14a	-13.55	0.252688	0.0200226			6925	RAB43	RAB43	-16.25	7.25799e-10	0.0512707
13397	ALKBH6	ALKBH6	-13.5	0.614751	0.0200226			6926	LOC100506688	LOC100506688	-16.25	0.173291	0.0512707
13398	SNORD92	SNORD92	-13.5	1.51207e-09	0.0200226			6927	DAPK1	DAPK1	-16.25	0.313163	0.0512707
13399	TSPAN9	TSPAN9	-13.45	0.301214	0.0200226			6928	ZNF253	ZNF253	-16.2	0.370449	0.0512707
13400	LOC641298	LOC641298	-13.45	0.205042	0.0200226			6929	ZNF160	ZNF160	-16.2	0.0386852	0.0512707
13401	ZNF681	ZNF681	-13.45	0.042365	0.0200226			6930	EPHA4	EPHA4	-16.2	0.42343	0.0512707
13402	MEI1	MEI1	-13.45	0.174648	0.0200226			6931	GCNT1	GCNT1	-16.2	0.442351	0.0512707
13403	HIST1H2BG	HIST1H2BG	-13.45	0.794043	0.0200226			6932	PLXNA3	PLXNA3	-16.2	0.169897	0.0512707
13404	STXBP1	STXBP1	-13.45	0.486695	0.0200226			6933	ZNF468	ZNF468	-16.15	0.0514675	0.0512707
13405	SHISA4	SHISA4	-13.4	1.23973e-09	0.0200226			6934	LONRF2	LONRF2	-16.15	0.419149	0.0512707
13406	PRDM7	PRDM7	-13.35	1.95088e-09	0.0200226			6935	SEC24B	SEC24B	-16.15	0.467433	0.0512707
13407	LAMA5	LAMA5	-13.35	0.438667	0.0200226			6936	TLE4	TLE4	-16.15	0.520593	0.0512707
13408	TMEM74B	TMEM74B	-13.3	0.290789	0.0200226			6937	GPR137B	GPR137B	-16.1	0.347777	0.0512707
13409	SPINK4	SPINK4	-13.3	0.389778	0.0200226			6938	ZMYND11	ZMYND11	-16.1	0.650382	0.0512707
13410	IFFO1	IFFO1	-13.25	0.43627	0.0200226			6939	FAM22D	FAM22D	-16.1	1.76699e-09	0.0512707
13411	RIBC2	RIBC2	-13.25	0.211852	0.0200226			6940	WHAMMP3	WHAMMP3	-16.1	0.076887	0.0512707
13412	HIST1H4E	HIST1H4E	-13.25	0.596054	0.0200226			6941	PIP5K1C	PIP5K1C	-16.1	0.252565	0.0512707
13413	WBP5	WBP5	-13.25	0.702885	0.0200226			6942	ZNF83	ZNF83	-16.1	0.286313	0.0512707
13414	MYCNOS	MYCNOS	-13.2	8.33589e-10	0.0200226			6943	LRCH3	LRCH3	-16.1	0.298145	0.0512707
13415	KIAA1644	KIAA1644	-13.15	1.26955e-09	0.0200226			6944	LIFR	LIFR	-16.1	0.523704	0.0512707
13416	IFIT1	IFIT1	-13.1	0.744473	0.0200226			6945	IL11RA	IL11RA	-16.1	0.262609	0.0512707
13417	SERPINF1	SERPINF1	-13.1	0.349918	0.0200226			6946	SRGAP2	SRGAP2	-16.05	0.416255	0.0512707
13418	PFKL	PFKL	-13.1	0.487741	0.0200226			6947	PPP3CB	PPP3CB	-16.05	0.44434	0.0512707
13419	SNORD50A	SNORD50A	-13.1	0.249052	0.0200226			6948	MARCH5	MARCH5	-16.05	0.594872	0.0512707
13420	ZNF658B_loc2	ZNF658B	-13.1	0.0566574	0.0200226			6949	COL4A4	COL4A4	-16.05	0.384678	0.0512707
13421	RASSF9	RASSF9	-13.05	0.284788	0.0200226			6950	CARD6	CARD6	-16.05	0.163954	0.0512707
13422	ZNF860	ZNF860	-13.05	0.0770985	0.0200226			6951	ZNF165	ZNF165	-16.05	0.386127	0.0512707
13423	CHAF1B	CHAF1B	-13	0.710284	0.0200226			6952	XIST	XIST	-16.05	0.547031	0.0512707
13424	LOC729041	LOC729041	-12.95	0.452498	0.0200226			6953	RPS6KA1	RPS6KA1	-16	0.292301	0.0512707
13425	ZNFX1-AS1	ZNFX1-AS1	-12.95	0.816577	0.0200226			6954	RBPMS2	RBPMS2	-16	0.378496	0.0512707
13426	TIPARP-AS1	TIPARP-AS1	-12.9	0.546664	0.0200226			6955	EFNB3	EFNB3	-16	0.244583	0.0512707
13427	HCP5_loc4	HCP5	-12.9	0.128657	0.0200226			6956	SYDE1	SYDE1	-16	0.0809861	0.0512707
13428	PRSS3	PRSS3	-12.9	0.23183	0.0200226			6957	GIT2	GIT2	-15.95	0.545027	0.0512707
13429	RASSF4	RASSF4	-12.85	0.254449	0.0200226			6958	PPP6R1	PPP6R1	-15.95	0.581085	0.0512707
13430	FRMD5	FRMD5	-12.85	0.282062	0.0200226			6959	AP1AR	AP1AR	-15.95	0.570036	0.0512707
13431	C16orf74	C16orf74	-12.85	0.0455676	0.0200226			6960	INSIG1	INSIG1	-15.95	0.531097	0.0512707
13432	ZNF20	ZNF20	-12.85	0.391947	0.0200226			6961	SLC25A24	SLC25A24	-15.9	0.561933	0.0512707
13433	EPB41L1	EPB41L1	-12.85	0.509074	0.0200226			6962	UNC93B1	UNC93B1	-15.9	1.93289e-09	0.0512707
13434	TMEM63A	TMEM63A	-12.8	0.468284	0.0200226			6963	ECEL1	ECEL1	-15.9	1.32908e-09	0.0512707
13435	GNG7	GNG7	-12.75	0.0792377	0.0200226			6964	RBM24	RBM24	-15.9	7.98687e-10	0.0512707
13436	TIFA	TIFA	-12.75	0.495053	0.0200226			6965	STX11	STX11	-15.9	7.7949e-10	0.0512707
13437	CENPI	CENPI	-12.75	0.132953	0.0200226			6966	GBGT1	GBGT1	-15.9	5.96362e-10	0.0512707
13438	NCCRP1	NCCRP1	-12.7	1.64316e-09	0.0200226			6967	NOTCH2NL	NOTCH2NL	-15.85	0.203023	0.0512707
13439	ZNF135	ZNF135	-12.7	0.0312499	0.0200226			6968	C10orf67	C10orf67	-15.85	9.63193e-10	0.0512707
13440	SCARNA5	SCARNA5	-12.7	0.285498	0.0200226			6969	ZNF433	ZNF433	-15.85	0.130835	0.0512707
13441	MIF4GD	MIF4GD	-12.65	0.797862	0.0200226			6970	MEI1	MEI1	-15.85	0.027324	0.0512707
13442	IGSF8	IGSF8	-12.6	0.513559	0.0200226			6971	AGGF1	AGGF1	-15.85	0.660644	0.0512707
13443	CRYL1	CRYL1	-12.6	0.795104	0.0200226			6972	ID4	ID4	-15.85	0.549889	0.0512707
13444	PSKH1	PSKH1	-12.6	0.521843	0.0200226			6973	CEP55	CEP55	-15.8	0.47882	0.0512707
13445	SDR42E1	SDR42E1	-12.6	0.233292	0.0200226			6974	PAPL	PAPL	-15.8	8.42033e-10	0.0512707
13446	CCDC11	CCDC11	-12.6	0.0422767	0.0200226			6975	LAMB2	LAMB2	-15.8	0.111342	0.0512707
13447	ABCA7	ABCA7	-12.6	2.20295e-09	0.0200226			6976	EIF4E3	EIF4E3	-15.8	0.277875	0.0512707
13448	SCARNA7	SCARNA7	-12.6	0.159055	0.0200226			6977	TAB2	TAB2	-15.8	0.550947	0.0512707
13449	MAST4	MAST4	-12.6	0.60254	0.0200226			6978	AMOT	AMOT	-15.8	0.438814	0.0512707
13450	LOC100129250	LOC100129250	-12.6	0.828692	0.0200226			6979	GFI1	GFI1	-15.75	5.4028e-10	0.0512707
13451	CD99L2	CD99L2	-12.6	0.708561	0.0200226			6980	SPIRE2	SPIRE2	-15.75	0.314501	0.0512707
13452	PTTG1IP	PTTG1IP	-12.5	0.693473	0.0200226			6981	TIMP2	TIMP2	-15.75	0.39156	0.0512707
13453	SRR	SRR	-12.45	0.7544	0.0200226			6982	TMBIM1	TMBIM1	-15.75	0.15846	0.0512707
13454	FBLN7	FBLN7	-12.45	1.64249e-09	0.0200226			6983	ZNF608	ZNF608	-15.75	0.620231	0.0512707
13455	NIPAL1	NIPAL1	-12.45	0.190041	0.0200226			6984	C6orf147	C6orf147	-15.75	0.276708	0.0512707
13456	LOC401242_loc1	LOC401242	-12.45	0.524338	0.0200226			6985	HGSNAT	HGSNAT	-15.75	0.328633	0.0512707
13457	DENND4C	DENND4C	-12.45	0.648537	0.0200226			6986	TTC39B	TTC39B	-15.75	0.0722404	0.0512707
13458	LOC100506686	LOC100506686	-12.4	0.798406	0.0200226			6987	GOLM1	GOLM1	-15.75	0.571453	0.0512707
13459	SCGB1B2P	SCGB1B2P	-12.4	1.87492e-09	0.0200226			6988	HIATL1	HIATL1	-15.75	0.631348	0.0512707
13460	TCN2	TCN2	-12.4	5.9791e-09	0.0200226			6989	NR2F2	NR2F2	-15.7	0.651927	0.0512707
13461	SDR16C5	SDR16C5	-12.35	0.106473	0.0200226			6990	NPC1	NPC1	-15.7	0.427869	0.0512707
13462	SNORD32A	SNORD32A	-12.3	0.617655	0.0200226			6991	RRAS	RRAS	-15.7	0.263835	0.0512707
13463	FICD	FICD	-12.25	0.450223	0.0200226			6992	ITGAV	ITGAV	-15.7	0.411236	0.0512707
13464	KIAA0664L3	KIAA0664L3	-12.25	0.588615	0.0200226			6993	ACSL3	ACSL3	-15.7	0.716537	0.0512707
13465	ZNF43	ZNF43	-12.25	0.520706	0.0200226			6994	LOC100506710	LOC100506710	-15.7	0.36696	0.0512707
13466	CLCN5	CLCN5	-12.25	0.64261	0.0200226			6995	BICD2	BICD2	-15.7	0.481593	0.0512707
13467	DNER	DNER	-12.2	9.53725e-10	0.0200226			6996	MIA3	MIA3	-15.65	0.637852	0.0512707
13468	ZNF334	ZNF334	-12.2	0.593889	0.0200226			6997	FADS1	FADS1	-15.65	0.624827	0.0512707
13469	SLC2A10	SLC2A10	-12.2	0.0671849	0.0200226			6998	RAB1A	RAB1A	-15.65	0.762335	0.0512707
13470	ZNF117	ZNF117	-12.2	0.626223	0.0200226			6999	REV1	REV1	-15.65	0.452936	0.0512707
13471	BIN3	BIN3	-12.2	0.546493	0.0200226			7000	C6orf226	C6orf226	-15.65	0.508765	0.0512707
13472	r_Tigger6a	r_Tigger6a	-12.2	0.317627	0.0200226			7001	GPR37	GPR37	-15.65	0.449935	0.0512707
13473	COL6A2	COL6A2	-12.15	0.458345	0.0200226			7002	ZFYVE27	ZFYVE27	-15.6	0.254615	0.0512707
13474	HIST1H1C	HIST1H1C	-12.15	0.779211	0.0200226			7003	FAT3	FAT3	-15.6	0.428885	0.0512707
13475	C9orf103	C9orf103	-12.15	0.389938	0.0200226			7004	LOC100507424	LOC100507424	-15.6	1.35081e-09	0.0512707
13476	HIST2H2BF_loc1	HIST2H2BF	-12.1	0.68154	0.0200226			7005	GAS7	GAS7	-15.6	0.332796	0.0512707
13477	MSH5-SAPCD1_loc5	MSH5-SAPCD1	-12.1	0.377099	0.0200226			7006	RAB27B	RAB27B	-15.6	0.25675	0.0512707
13478	PLAT	PLAT	-12.1	0.599004	0.0200226			7007	FAM113A	FAM113A	-15.6	0.582094	0.0512707
13479	C16orf45	C16orf45	-12.05	1.84312e-09	0.0200226			7008	NUP210	NUP210	-15.6	0.435121	0.0512707
13480	ZNF737	ZNF737	-12.05	0.405944	0.0200226			7009	FAM83B	FAM83B	-15.6	0.307983	0.0512707
13481	HAND2	HAND2	-12.05	0.26372	0.0200226			7010	ZNF862	ZNF862	-15.6	8.94646e-10	0.0512707
13482	UNC5CL	UNC5CL	-12.05	0.174623	0.0200226			7011	ANKRD20A4	ANKRD20A4	-15.6	1.277e-09	0.0512707
13483	ID2	ID2	-12	0.72066	0.0200226			7012	GNPTAB	GNPTAB	-15.55	0.420794	0.0512707
13484	IGSF11	IGSF11	-12	0.178648	0.0200226			7013	AP4E1	AP4E1	-15.55	0.405101	0.0512707
13485	ARL3	ARL3	-11.95	0.711911	0.0200226			7014	IKBKB	IKBKB	-15.55	0.442742	0.0512707
13486	ITFG3	ITFG3	-11.95	0.6916	0.0200226			7015	GOLGA2	GOLGA2	-15.55	0.517341	0.0512707
13487	ZNF85	ZNF85	-11.95	0.535721	0.0200226			7016	TRIM34	TRIM34	-15.5	0.45543	0.0512707
13488	r_BSR/Beta	r_BSR/Beta	-11.95	2.28377e-09	0.0200226			7017	ANKRD18A	ANKRD18A	-15.5	0.465585	0.0512707
13489	FER1L5	FER1L5	-11.9	1.18801e-09	0.0200226			7018	NAA35	NAA35	-15.5	0.516451	0.0512707
13490	SHC3	SHC3	-11.9	0.0738361	0.0200226			7019	MYO5C	MYO5C	-15.45	0.577937	0.0572024
13491	PLEKHB1	PLEKHB1	-11.85	0.412233	0.0200226			7020	ABI2	ABI2	-15.45	0.570125	0.0572024
13492	FAM113A	FAM113A	-11.8	0.677728	0.0200226			7021	CNPY3	CNPY3	-15.45	0.669741	0.0572024
13493	HILPDA	HILPDA	-11.8	0.740527	0.0200226			7022	DSE	DSE	-15.45	0.59793	0.0572024
13494	RLN2	RLN2	-11.8	0.78417	0.0200226			7023	ANKRD20A1	ANKRD20A1	-15.45	2.43023e-09	0.0572024
13495	TSC22D3	TSC22D3	-11.8	0.823614	0.0200226			7024	SUSD1	SUSD1	-15.45	0.549576	0.0572024
13496	ZNF461	ZNF461	-11.75	0.70943	0.0200226			7025	STXBP1	STXBP1	-15.45	0.10114	0.0572024
13497	HLA-E_loc1	HLA-E	-11.75	0.877922	0.0200226			7026	SPAG6	SPAG6	-15.4	0.0790979	0.0572024
13498	SORBS3	SORBS3	-11.75	0.54163	0.0200226			7027	MMAB	MMAB	-15.4	0.583874	0.0572024
13499	C10orf35	C10orf35	-11.7	0.676261	0.0200226			7028	GEN1	GEN1	-15.4	0.431074	0.0572024
13500	IRF2	IRF2	-11.7	0.672487	0.0200226			7029	DOPEY1	DOPEY1	-15.4	0.439111	0.0572024
13501	ZNF703	ZNF703	-11.7	0.460129	0.0200226			7030	KBTBD2	KBTBD2	-15.4	0.473706	0.0572024
13502	SYTL5	SYTL5	-11.7	0.682906	0.0200226			7031	PRUNE2	PRUNE2	-15.4	0.364881	0.0572024
13503	HDX	HDX	-11.7	0.637349	0.0200226			7032	C9orf89	C9orf89	-15.4	0.415116	0.0572024
13504	r_LSU-rRNA_Hsa	r_LSU-rRNA_Hsa	-11.7	0.898739	0.0200226			7033	PCDH19	PCDH19	-15.4	1.30604e-09	0.0572024
13505	TEDDM1	TEDDM1	-11.65	6.35044e-09	0.0200226			7034	NPAT	NPAT	-15.35	0.638665	0.0572024
13506	SNORD34	SNORD34	-11.65	0.157395	0.0200226			7035	TERF2	TERF2	-15.35	0.527877	0.0572024
13507	ZNF28	ZNF28	-11.65	0.171144	0.0200226			7036	ZNF563	ZNF563	-15.35	0.0480978	0.0572024
13508	ZNF525	ZNF525	-11.65	0.383887	0.0200226			7037	EBF4	EBF4	-15.35	3.36939e-10	0.0572024
13509	ZNF736	ZNF736	-11.65	0.466745	0.0200226			7038	NR2C2	NR2C2	-15.35	0.518354	0.0572024
13510	ST6GALNAC1	ST6GALNAC1	-11.6	2.03799e-09	0.0200226			7039	PTPN13	PTPN13	-15.35	0.663324	0.0572024
13511	ZNF491	ZNF491	-11.6	0.592116	0.0200226			7040	PCDHA7	PCDHA7	-15.35	0.303775	0.0572024
13512	ZNF295	ZNF295	-11.6	0.710377	0.0200226			7041	GPC3	GPC3	-15.35	0.608945	0.0572024
13513	SPINK2	SPINK2	-11.6	0.568199	0.0200226			7042	MYEF2	MYEF2	-15.3	0.493636	0.0575436
13514	CCDC73	CCDC73	-11.55	4.22685e-09	0.0200226			7043	HOXD3	HOXD3	-15.3	4.53237e-10	0.0575436
13515	SNORD103B_loc1	SNORD103B	-11.5	0.270743	0.0200226			7044	SYCP2	SYCP2	-15.3	0.0945751	0.0575436
13516	TXNIP	TXNIP	-11.5	0.456465	0.0200226			7045	TUSC1	TUSC1	-15.3	0.463732	0.0575436
13517	HIST2H4B_loc1	HIST2H4B	-11.5	0.757319	0.0200226			7046	NEK6	NEK6	-15.3	0.277032	0.0575436
13518	LOC644656	LOC644656	-11.5	0.67269	0.0200226			7047	FGD1	FGD1	-15.3	0.216528	0.0575436
13519	CYP2U1	CYP2U1	-11.5	0.500912	0.0200226			7048	ZNF564	ZNF564	-15.25	0.330609	0.0599839
13520	SNORA7B	SNORA7B	-11.45	0.132737	0.0200226			7049	ADAMTS5	ADAMTS5	-15.25	0.342699	0.0599839
13521	GK3P	GK3P	-11.45	0.180801	0.0200226			7050	CLCN5	CLCN5	-15.25	0.453497	0.0599839
13522	RGS20	RGS20	-11.45	0.215075	0.0200226			7051	LINC00246A	LINC00246A	-15.25	1.09472e-09	0.0599839
13523	SNORD71	SNORD71	-11.4	4.16504e-09	0.0200226			7052	KIRREL	KIRREL	-15.2	1.07925e-09	0.0599839
13524	LIMD2	LIMD2	-11.4	0.598465	0.0200226			7053	SLC16A13	SLC16A13	-15.2	0.0991291	0.0599839
13525	ZNF321P	ZNF321P	-11.4	0.331231	0.0200226			7054	ZNF91	ZNF91	-15.2	0.132264	0.0599839
13526	MIR4671	MIR4671	-11.35	1.02343e-08	0.0200226			7055	TUSC3	TUSC3	-15.2	0.530935	0.0599839
13527	SNORD100	SNORD100	-11.35	2.28377e-09	0.0200226			7056	BAG4	BAG4	-15.2	0.455609	0.0599839
13528	KCNE3	KCNE3	-11.3	0.122235	0.0200226			7057	SETX	SETX	-15.2	0.545597	0.0599839
13529	ZNF688	ZNF688	-11.3	0.0258977	0.0200226			7058	LMO4	LMO4	-15.15	0.692437	0.0609538
13530	GAS7	GAS7	-11.3	0.634138	0.0200226			7059	NUDT22	NUDT22	-15.15	4.90049e-10	0.0609538
13531	LOC375190	LOC375190	-11.3	0.501441	0.0200226			7060	HLCS	HLCS	-15.15	0.592211	0.0609538
13532	SCAND1	SCAND1	-11.3	0.704519	0.0200226			7061	ENTPD3-AS1	ENTPD3-AS1	-15.15	0.523359	0.0609538
13533	C20orf24	C20orf24	-11.3	0.661246	0.0200226			7062	ENTPD7	ENTPD7	-15.1	0.533594	0.0625287
13534	DGCR5	DGCR5	-11.3	0.0827355	0.0200226			7063	SMTNL2	SMTNL2	-15.1	0.046273	0.0625287
13535	ENPP2	ENPP2	-11.3	0.660811	0.0200226			7064	BOD1L	BOD1L	-15.1	0.505258	0.0625287
13536	SLC30A10	SLC30A10	-11.25	0.481021	0.0200226			7065	PHIP	PHIP	-15.1	0.684966	0.0625287
13537	HSPA2	HSPA2	-11.25	0.740116	0.0200226			7066	SFRP1	SFRP1	-15.1	3.02285e-10	0.0625287
13538	CCNO	CCNO	-11.25	8.01073e-10	0.0200226			7067	UBE2R2	UBE2R2	-15.1	0.551473	0.0625287
13539	MAMSTR	MAMSTR	-11.2	8.51648e-10	0.0200226			7068	CNTRL	CNTRL	-15.1	0.328812	0.0625287
13540	ZNF468	ZNF468	-11.2	0.229543	0.0200226			7069	SORBS1	SORBS1	-15.05	0.536773	0.0625287
13541	SNORD94	SNORD94	-11.2	0.398841	0.0200226			7070	TMEM5	TMEM5	-15.05	0.43711	0.0625287
13542	SAMD9	SAMD9	-11.2	0.550815	0.0200226			7071	FN1	FN1	-15.05	0.36068	0.0625287
13543	FGF23	FGF23	-11.15	0.284743	0.0200226			7072	TPST1	TPST1	-15.05	0.316324	0.0625287
13544	TMEM97	TMEM97	-11.15	0.862284	0.0200226			7073	GPRASP1	GPRASP1	-15.05	0.145393	0.0625287
13545	PKIG	PKIG	-11.15	0.507052	0.0200226			7074	r_SVA_F	r_SVA_F	-15.05	0.514916	0.0625287
13546	SDC4	SDC4	-11.15	0.579283	0.0200226			7075	ASPM	ASPM	-15	0.536182	0.0625287
13547	ACOT8	ACOT8	-11.15	0.732354	0.0200226			7076	ST20-MTHFS	ST20-MTHFS	-15	0.446571	0.0625287
13548	SMA4	SMA4	-11.15	0.592349	0.0200226			7077	C17orf104	C17orf104	-15	0.545164	0.0625287
13549	C6orf225	C6orf225	-11.15	0.760783	0.0200226			7078	C21orf58	C21orf58	-15	0.378471	0.0625287
13550	HMCN1	HMCN1	-11.1	0.549275	0.0200226			7079	HLA-DPB1_loc6	HLA-DPB1	-15	0.352722	0.0625287
13551	C11orf41	C11orf41	-11.1	0.418039	0.0200226			7080	KIAA1797	KIAA1797	-15	0.568318	0.0625287
13552	AVEN	AVEN	-11.1	0.593892	0.0200226			7081	C14orf101	C14orf101	-14.95	0.388508	0.0625287
13553	DSCR3	DSCR3	-11.1	0.817104	0.0200226			7082	RBM43	RBM43	-14.95	0.237239	0.0625287
13554	NUP62CL	NUP62CL	-11.1	0.60235	0.0200226			7083	DIRC2	DIRC2	-14.95	0.362619	0.0625287
13555	ZNF506	ZNF506	-11.05	0.465408	0.0200226			7084	KLF15	KLF15	-14.95	1.67393e-09	0.0625287
13556	C2orf74	C2orf74	-11.05	0.655845	0.0200226			7085	CHD1	CHD1	-14.95	0.688983	0.0625287
13557	MAP1LC3A	MAP1LC3A	-11.05	0.494136	0.0200226			7086	EIF3IP1	EIF3IP1	-14.95	0.351147	0.0625287
13558	SEPP1	SEPP1	-11.05	0.838871	0.0200226			7087	TGFBR1	TGFBR1	-14.95	0.632819	0.0625287
13559	MTRNR2L6	MTRNR2L6	-11.05	0.779098	0.0200226			7088	FAM5B	FAM5B	-14.9	1.51324e-09	0.0625287
13560	MAP3K15	MAP3K15	-11.05	0.420769	0.0200226			7089	EDEM3	EDEM3	-14.9	0.460779	0.0625287
13561	DECR2	DECR2	-11	0.365149	0.0200226			7090	KIF11	KIF11	-14.9	0.697721	0.0625287
13562	CLCN6	CLCN6	-10.95	0.473581	0.0200226			7091	RGL2_loc2	RGL2	-14.9	0.472755	0.0625287
13563	C11orf63	C11orf63	-10.9	0.631668	0.0200226			7092	EIF4EBP2	EIF4EBP2	-14.85	0.798426	0.0625287
13564	HAS2-AS1	HAS2-AS1	-10.9	0.337963	0.0200226			7093	TRAF4	TRAF4	-14.85	0.604932	0.0625287
13565	ZNF653	ZNF653	-10.85	3.02716e-09	0.0200226			7094	TWSG1	TWSG1	-14.85	0.639295	0.0625287
13566	PPM1M	PPM1M	-10.85	0.22125	0.0200226			7095	C19orf12	C19orf12	-14.85	0.460941	0.0625287
13567	IQCB1	IQCB1	-10.85	0.793436	0.0200226			7096	DPY19L1	DPY19L1	-14.85	0.531406	0.0625287
13568	PPP1R3C	PPP1R3C	-10.8	1.775e-09	0.0200226			7097	ETNK1	ETNK1	-14.8	0.673715	0.0625287
13569	SORCS1	SORCS1	-10.8	1.11374e-09	0.0200226			7098	SMCHD1	SMCHD1	-14.8	0.574647	0.0625287
13570	LYRM1	LYRM1	-10.8	0.749129	0.0200226			7099	SLC2A10	SLC2A10	-14.8	1.06382e-09	0.0625287
13571	DNAJC28	DNAJC28	-10.8	0.658052	0.0200226			7100	DPYSL2	DPYSL2	-14.8	0.625576	0.0625287
13572	FAAH2	FAAH2	-10.8	0.253695	0.0200226			7101	ZNF395	ZNF395	-14.8	0.602134	0.0625287
13573	GPRASP1	GPRASP1	-10.8	0.486976	0.0200226			7102	FAM122A	FAM122A	-14.8	0.360049	0.0625287
13574	PALM	PALM	-10.75	0.217353	0.0200226			7103	RFK	RFK	-14.8	0.427927	0.0625287
13575	LOC100507086	LOC100507086	-10.75	2.86689e-09	0.0200226			7104	DDX26B	DDX26B	-14.8	0.450528	0.0625287
13576	r_LTR27	r_LTR27	-10.75	2.40092e-09	0.0200226			7105	PIK3C2A	PIK3C2A	-14.75	0.59824	0.0695231
13577	ZNF500	ZNF500	-10.7	0.670313	0.0200226			7106	TBK1	TBK1	-14.75	0.529034	0.0695231
13578	RINL	RINL	-10.7	0.420334	0.0200226			7107	ARNT2	ARNT2	-14.75	0.309785	0.0695231
13579	RRAS	RRAS	-10.7	0.577338	0.0200226			7108	CMTM4	CMTM4	-14.75	0.600498	0.0695231
13580	ATG4B	ATG4B	-10.7	0.806057	0.0200226			7109	NLGN2	NLGN2	-14.75	0.448399	0.0695231
13581	ACPL2	ACPL2	-10.7	0.456449	0.0200226			7110	RAB3B	RAB3B	-14.7	0.422686	0.0695231
13582	HPGD	HPGD	-10.7	0.802269	0.0200226			7111	HSPA2	HSPA2	-14.7	0.450286	0.0695231
13583	HLA-DRA_loc5	HLA-DRA	-10.7	5.99862e-09	0.0200226			7112	CASC4	CASC4	-14.7	0.49949	0.0695231
13584	DNAJC25-GNG10	DNAJC25-GNG10	-10.7	1.91444e-09	0.0200226			7113	ZNF232	ZNF232	-14.7	0.608313	0.0695231
13585	DLG3	DLG3	-10.7	0.700883	0.0200226			7114	AMH	AMH	-14.7	0.12713	0.0695231
13586	CTNNBIP1	CTNNBIP1	-10.65	0.500107	0.0200226			7115	KIF5C	KIF5C	-14.7	0.439662	0.0695231
13587	SRGAP2P2	SRGAP2P2	-10.65	0.57179	0.0200226			7116	BHLHE40	BHLHE40	-14.7	0.382622	0.0695231
13588	CLEC11A	CLEC11A	-10.65	0.733052	0.0200226			7117	ZBTB22_loc1	ZBTB22	-14.7	0.369423	0.0695231
13589	HFM1	HFM1	-10.6	0.386096	0.0200226			7118	TOPORS	TOPORS	-14.7	0.341341	0.0695231
13590	IMMP1L	IMMP1L	-10.6	0.827418	0.0200226			7119	LINC00094	LINC00094	-14.7	0.292187	0.0695231
13591	CAT	CAT	-10.6	0.740721	0.0200226			7120	SPIN3	SPIN3	-14.7	0.215006	0.0695231
13592	PLCG1	PLCG1	-10.6	0.62128	0.0200226			7121	r_Charlie5	r_Charlie5	-14.7	1.57837e-09	0.0695231
13593	BMP3	BMP3	-10.6	0.394336	0.0200226			7122	r_LTR5A	r_LTR5A	-14.7	0.282076	0.0695231
13594	HIST1H2BJ	HIST1H2BJ	-10.6	0.626655	0.0200226			7123	ATP2B4	ATP2B4	-14.65	0.352846	0.0695231
13595	PCSK9	PCSK9	-10.55	4.54426e-09	0.0200226			7124	ANKRD26	ANKRD26	-14.65	0.554172	0.0695231
13596	MPDU1	MPDU1	-10.55	0.6587	0.0200226			7125	ADD3	ADD3	-14.65	0.784366	0.0695231
13597	SNORD110	SNORD110	-10.55	1.41889e-09	0.0200226			7126	ANKRD11	ANKRD11	-14.65	0.718731	0.0695231
13598	KIAA1919	KIAA1919	-10.55	0.638174	0.0200226			7127	TAOK1	TAOK1	-14.65	0.667248	0.0695231
13599	LOC286189	LOC286189	-10.55	0.103821	0.0200226			7128	MAPK4	MAPK4	-14.65	0.295378	0.0695231
13600	ZCCHC18	ZCCHC18	-10.55	0.558771	0.0200226			7129	UCKL1	UCKL1	-14.65	0.462068	0.0695231
13601	SLC16A13	SLC16A13	-10.5	0.353994	0.0200226			7130	PPP3CA	PPP3CA	-14.65	0.419704	0.0695231
13602	C20orf96	C20orf96	-10.5	0.538803	0.0200226			7131	PTAR1	PTAR1	-14.65	0.458408	0.0695231
13603	GGTLC2	GGTLC2	-10.5	1.135e-09	0.0200226			7132	CDK5RAP2	CDK5RAP2	-14.65	0.463542	0.0695231
13604	CLOCK	CLOCK	-10.5	0.602307	0.0200226			7133	CSF1	CSF1	-14.6	1.15865e-09	0.0695231
13605	CCDC87	CCDC87	-10.45	7.48646e-10	0.0200226			7134	C10orf26	C10orf26	-14.6	0.56536	0.0695231
13606	CCDC153	CCDC153	-10.45	0.217255	0.0200226			7135	CTSF	CTSF	-14.6	4.74309e-10	0.0695231
13607	NR4A1	NR4A1	-10.45	0.46261	0.0200226			7136	ATXN7L3	ATXN7L3	-14.6	0.429021	0.0695231
13608	CLK3	CLK3	-10.45	0.780381	0.0200226			7137	LRRC8A	LRRC8A	-14.6	0.432805	0.0695231
13609	ERVK13-1	ERVK13-1	-10.45	0.508823	0.0200226			7138	MAOA	MAOA	-14.6	0.602983	0.0695231
13610	KATNB1	KATNB1	-10.45	0.775529	0.0200226			7139	DHRSX_loc2	DHRSX	-14.6	0.399162	0.0695231
13611	LOC284276	LOC284276	-10.45	0.198857	0.0200226			7140	r_L1MC	r_L1MC	-14.6	0.0906201	0.0695231
13612	TRIM7	TRIM7	-10.45	1.10402e-09	0.0200226			7141	r_L1MA8	r_L1MA8	-14.6	0.0771286	0.0695231
13613	AKR1C1	AKR1C1	-10.4	0.363069	0.0200226			7142	KIAA1468	KIAA1468	-14.55	0.575455	0.0695231
13614	ZFYVE27	ZFYVE27	-10.4	0.70018	0.0200226			7143	SLC39A10	SLC39A10	-14.55	0.733666	0.0695231
13615	LIPT2	LIPT2	-10.4	0.30763	0.0200226			7144	PTTG1IP	PTTG1IP	-14.55	0.52675	0.0695231
13616	ATP7B	ATP7B	-10.4	0.580396	0.0200226			7145	COL25A1	COL25A1	-14.55	0.0667439	0.0695231
13617	MLH3	MLH3	-10.4	0.426783	0.0200226			7146	PHF17	PHF17	-14.55	0.509411	0.0695231
13618	SNORD91B	SNORD91B	-10.4	0.208336	0.0200226			7147	HMGCS1	HMGCS1	-14.55	0.611996	0.0695231
13619	MTRNR2L1	MTRNR2L1	-10.4	0.793101	0.0200226			7148	ZSWIM6	ZSWIM6	-14.55	0.524256	0.0695231
13620	CBR3	CBR3	-10.4	0.615536	0.0200226			7149	FBXO5	FBXO5	-14.55	0.529991	0.0695231
13621	RBP1	RBP1	-10.4	0.493057	0.0200226			7150	AQP3	AQP3	-14.55	0.0944868	0.0695231
13622	HIST1H2AC	HIST1H2AC	-10.4	0.749479	0.0200226			7151	FAM199X	FAM199X	-14.55	0.632689	0.0695231
13623	HIST1H2BD	HIST1H2BD	-10.4	0.522942	0.0200226			7152	ZMYM4	ZMYM4	-14.5	0.478755	0.0695231
13624	CCDC23	CCDC23	-10.35	0.795598	0.0200226			7153	RPS6KC1	RPS6KC1	-14.5	0.509523	0.0695231
13625	DCUN1D3	DCUN1D3	-10.35	0.462159	0.0200226			7154	ARHGAP21	ARHGAP21	-14.5	0.495825	0.0695231
13626	JMJD5	JMJD5	-10.35	0.565271	0.0200226			7155	SFXN3	SFXN3	-14.5	0.234633	0.0695231
13627	GINS2	GINS2	-10.35	0.937429	0.0200226			7156	FAM160A2	FAM160A2	-14.5	0.436203	0.0695231
13628	ZNF816	ZNF816	-10.35	1.25583e-09	0.0200226			7157	ZNF532	ZNF532	-14.5	0.161976	0.0695231
13629	ZNF385B	ZNF385B	-10.35	0.52863	0.0200226			7158	PPAP2C	PPAP2C	-14.5	1.03183e-09	0.0695231
13630	WFDC3	WFDC3	-10.35	0.485905	0.0200226			7159	HMG20B	HMG20B	-14.5	0.476358	0.0695231
13631	RANBP3L	RANBP3L	-10.35	2.39945e-09	0.0200226			7160	D4S234E	D4S234E	-14.5	0.260513	0.0695231
13632	HCG25_loc1	HCG25	-10.35	0.311167	0.0200226			7161	MLL3	MLL3	-14.5	0.483755	0.0695231
13633	MIR221	MIR221	-10.35	0.429068	0.0200226			7162	C9orf82	C9orf82	-14.5	0.633009	0.0695231
13634	SLC2A3	SLC2A3	-10.3	0.778953	0.0200226			7163	C9orf5	C9orf5	-14.5	0.629516	0.0695231
13635	BIVM-ERCC5	BIVM-ERCC5	-10.3	0.450863	0.0200226			7164	DOLK	DOLK	-14.5	0.383562	0.0695231
13636	NAA60	NAA60	-10.3	0.739578	0.0200226			7165	HERC2P4	HERC2P4	-14.45	0.612019	0.0727847
13637	LOC728392	LOC728392	-10.3	0.630529	0.0200226			7166	SOX9	SOX9	-14.45	0.401046	0.0727847
13638	PKNOX1	PKNOX1	-10.3	0.701477	0.0200226			7167	FBXO17	FBXO17	-14.45	0.605152	0.0727847
13639	IRF6	IRF6	-10.25	0.518526	0.0200226			7168	ZNF280B	ZNF280B	-14.45	0.536309	0.0727847
13640	HOXB8	HOXB8	-10.25	0.491835	0.0200226			7169	IBTK	IBTK	-14.45	0.646909	0.0727847
13641	RAB27B	RAB27B	-10.25	0.571345	0.0200226			7170	ANKRD20A3_loc3	ANKRD20A3	-14.45	1.64147e-09	0.0727847
13642	ENPP5	ENPP5	-10.25	0.447763	0.0200226			7171	r_L1PA5	r_L1PA5	-14.45	0.520006	0.0727847
13643	C1orf88	C1orf88	-10.2	7.75767e-10	0.0200226			7172	NFIA	NFIA	-14.4	0.746898	0.0727847
13644	SCUBE2	SCUBE2	-10.2	3.5279e-09	0.0200226			7173	DIAPH3	DIAPH3	-14.4	0.564606	0.0727847
13645	MAPK4	MAPK4	-10.2	0.621231	0.0200226			7174	C16orf72	C16orf72	-14.4	0.591715	0.0727847
13646	ZNF788	ZNF788	-10.2	0.121877	0.0200226			7175	FAM18B2	FAM18B2	-14.4	0.227107	0.0727847
13647	APOC1	APOC1	-10.2	0.760848	0.0200226			7176	LPP	LPP	-14.4	0.628923	0.0727847
13648	SNORD12	SNORD12	-10.2	0.0587889	0.0200226			7177	RABGAP1	RABGAP1	-14.4	0.451309	0.0727847
13649	RIMBP3B_loc1	RIMBP3B	-10.2	0.196334	0.0200226			7178	ORAI3	ORAI3	-14.35	0.125061	0.0727847
13650	GRINA	GRINA	-10.2	0.436268	0.0200226			7179	MERTK	MERTK	-14.35	0.264382	0.0727847
13651	TRO	TRO	-10.2	0.609248	0.0200226			7180	ARL5A	ARL5A	-14.35	0.582695	0.0727847
13652	PEX11B	PEX11B	-10.15	0.778045	0.0200226			7181	BAZ2B	BAZ2B	-14.35	0.532767	0.0727847
13653	PRIMA1	PRIMA1	-10.15	2.72635e-09	0.0200226			7182	HPS3	HPS3	-14.35	0.127061	0.0727847
13654	CLUAP1	CLUAP1	-10.15	0.732749	0.0200226			7183	C6orf120	C6orf120	-14.35	0.711458	0.0727847
13655	ACSF2	ACSF2	-10.15	0.475591	0.0200226			7184	KIAA0494	KIAA0494	-14.3	0.622806	0.0745824
13656	FLRT3	FLRT3	-10.15	0.71278	0.0200226			7185	AIDA	AIDA	-14.3	0.586116	0.0745824
13657	NUP210	NUP210	-10.15	0.667074	0.0200226			7186	ABCB10	ABCB10	-14.3	0.455492	0.0745824
13658	LOC442421	LOC442421	-10.15	0.8599	0.0200226			7187	C1R	C1R	-14.3	0.127586	0.0745824
13659	MEFV	MEFV	-10.1	0.12049	0.0200226			7188	RPTOR	RPTOR	-14.3	0.292202	0.0745824
13660	MIR4521	MIR4521	-10.1	0.189872	0.0200226			7189	TMEM18	TMEM18	-14.3	0.711209	0.0745824
13661	MAP2K6	MAP2K6	-10.1	0.668618	0.0200226			7190	RAPGEF4	RAPGEF4	-14.3	0.0927911	0.0745824
13662	ZNF600	ZNF600	-10.1	5.98662e-10	0.0200226			7191	NGEF	NGEF	-14.3	1.28332e-09	0.0745824
13663	PARK2	PARK2	-10.1	0.450728	0.0200226			7192	ARFGAP3	ARFGAP3	-14.3	0.589849	0.0745824
13664	GALE	GALE	-10.05	0.7644	0.0200226			7193	PGBD1	PGBD1	-14.3	0.599451	0.0745824
13665	SNORD67	SNORD67	-10.05	1.07111e-09	0.0200226			7194	LRRC8C	LRRC8C	-14.25	0.456033	0.0745824
13666	ZNF844	ZNF844	-10.05	5.99862e-09	0.0200226			7195	KLRAP1	KLRAP1	-14.25	6.90475e-10	0.0745824
13667	ZNF599	ZNF599	-10.05	0.833576	0.0200226			7196	SPATA13	SPATA13	-14.25	0.297116	0.0745824
13668	r_(GAAA)n	r_(GAAA)n	-10.05	0.0680775	0.0200226			7197	PDCD7	PDCD7	-14.25	0.559755	0.0745824
13669	FXYD6-FXYD2	FXYD6-FXYD2	-10	0.404921	0.0200226			7198	PKD1P1	PKD1P1	-14.25	0.469874	0.0745824
13670	OAS3	OAS3	-10	0.0585636	0.0200226			7199	C16orf74	C16orf74	-14.25	4.03012e-10	0.0745824
13671	FAM71E1	FAM71E1	-10	0.448721	0.0200226			7200	HOXB3	HOXB3	-14.25	0.491038	0.0745824
13672	DKFZP686I15217	DKFZP686I15217	-10	0.525302	0.0200226			7201	ANKRD12	ANKRD12	-14.25	0.689399	0.0745824
13673	PRPH	PRPH	-9.95	0.0260183	0.0200226			7202	GNG7	GNG7	-14.25	0.120832	0.0745824
13674	STAT6	STAT6	-9.95	0.107602	0.0200226			7203	SERTAD2	SERTAD2	-14.25	0.585969	0.0745824
13675	IFT140	IFT140	-9.95	0.569029	0.0200226			7204	ZAK	ZAK	-14.25	0.550516	0.0745824
13676	BCAS3	BCAS3	-9.95	0.673349	0.0200226			7205	IGF2BP2	IGF2BP2	-14.25	0.570946	0.0745824
13677	ABCF3	ABCF3	-9.95	0.771047	0.0200226			7206	GATS	GATS	-14.25	0.166018	0.0745824
13678	FAM189A2	FAM189A2	-9.95	1.47532e-09	0.0200226			7207	SCAI	SCAI	-14.25	0.431003	0.0745824
13679	r_tRNA-Ile-ATA	r_tRNA-Ile-ATA	-9.95	0.391721	0.0200226			7208	ADAMTSL2	ADAMTSL2	-14.25	0.151755	0.0745824
13680	CELSR2	CELSR2	-9.9	0.711167	0.0200226			7209	NBPF11_loc2	NBPF11	-14.2	0.0532355	0.07742
13681	F11R	F11R	-9.9	0.778753	0.0200226			7210	RNPEP	RNPEP	-14.2	0.574264	0.07742
13682	NLRP3	NLRP3	-9.9	3.10307e-09	0.0200226			7211	UROS	UROS	-14.2	0.190411	0.07742
13683	MNS1	MNS1	-9.9	0.718006	0.0200226			7212	C17orf103	C17orf103	-14.2	0.113137	0.07742
13684	CD70	CD70	-9.9	8.13098e-10	0.0200226			7213	LRRFIP2	LRRFIP2	-14.2	0.419724	0.07742
13685	LOC100506012	LOC100506012	-9.9	0.58478	0.0200226			7214	ANKRD33B	ANKRD33B	-14.2	0.409413	0.07742
13686	MGMT	MGMT	-9.85	0.581384	0.0200226			7215	PSD3	PSD3	-14.2	0.508286	0.07742
13687	FGD4	FGD4	-9.85	0.693261	0.0200226			7216	CRLF3	CRLF3	-14.15	0.461483	0.0795337
13688	WBP2	WBP2	-9.85	0.844284	0.0200226			7217	DAPL1	DAPL1	-14.15	2.80986e-09	0.0795337
13689	ZNF439	ZNF439	-9.85	2.92517e-09	0.0200226			7218	EMID1	EMID1	-14.15	1.96014e-09	0.0795337
13690	TBCB	TBCB	-9.85	0.908641	0.0200226			7219	FSTL1	FSTL1	-14.15	0.637391	0.0795337
13691	LOC339803	LOC339803	-9.85	0.848309	0.0200226			7220	TOR1A	TOR1A	-14.15	0.606524	0.0795337
13692	ANKRD23	ANKRD23	-9.85	1.2841e-09	0.0200226			7221	RABGAP1L	RABGAP1L	-14.1	0.41393	0.0812225
13693	EBF4	EBF4	-9.85	0.703726	0.0200226			7222	KIAA1598	KIAA1598	-14.1	0.749351	0.0812225
13694	C20orf26	C20orf26	-9.85	0.0841035	0.0200226			7223	LOC100505715	LOC100505715	-14.1	0.704389	0.0812225
13695	MGST2	MGST2	-9.85	0.898088	0.0200226			7224	NR4A2	NR4A2	-14.1	0.299733	0.0812225
13696	TMEM173	TMEM173	-9.85	0.710775	0.0200226			7225	VGLL3	VGLL3	-14.1	0.340614	0.0812225
13697	FREM1	FREM1	-9.85	2.1588e-09	0.0200226			7226	ATP8B5P	ATP8B5P	-14.1	0.288868	0.0812225
13698	KIAA1958	KIAA1958	-9.85	2.13587e-09	0.0200226			7227	F8A3_loc1	F8A3	-14.1	0.0429522	0.0812225
13699	r_MER33	r_MER33	-9.85	0.528349	0.0200226			7228	HMCN1	HMCN1	-14.05	0.463138	0.0812225
13700	SEZ6L2	SEZ6L2	-9.8	0.596069	0.0200226			7229	RAB5B	RAB5B	-14.05	0.553581	0.0812225
13701	TMBIM1	TMBIM1	-9.8	0.649237	0.0200226			7230	PHF12	PHF12	-14.05	0.432268	0.0812225
13702	ARFRP1	ARFRP1	-9.8	0.560934	0.0200226			7231	MFSD12	MFSD12	-14.05	0.0361751	0.0812225
13703	APBA1	APBA1	-9.8	1.29946e-09	0.0200226			7232	REEP2	REEP2	-14.05	0.400133	0.0812225
13704	r_Charlie9	r_Charlie9	-9.8	5.8831e-09	0.0200226			7233	ANKRD13A	ANKRD13A	-14	0.419816	0.0812225
13705	MKX	MKX	-9.75	0.288865	0.0200226			7234	ATP2A3	ATP2A3	-14	0.0758263	0.0812225
13706	ZNF428	ZNF428	-9.75	0.791524	0.0200226			7235	RND2	RND2	-14	0.531178	0.0812225
13707	LRRC34	LRRC34	-9.75	0.507462	0.0200226			7236	NPEPPS	NPEPPS	-14	0.745633	0.0812225
13708	LOC100507463_loc2	LOC100507463	-9.75	0.175391	0.0200226			7237	ZNF221	ZNF221	-14	0.456684	0.0812225
13709	RSPO3	RSPO3	-9.75	1.70925e-09	0.0200226			7238	BCL3	BCL3	-14	1.93153e-09	0.0812225
13710	CNTFR	CNTFR	-9.75	3.27741e-09	0.0200226			7239	SEPT10	SEPT10	-14	0.597835	0.0812225
13711	ADORA1	ADORA1	-9.7	2.98955e-09	0.0200226			7240	UBR3	UBR3	-14	0.4203	0.0812225
13712	MYEF2	MYEF2	-9.7	0.751058	0.0200226			7241	ANKRD44	ANKRD44	-14	0.291657	0.0812225
13713	TFAP4	TFAP4	-9.7	0.494146	0.0200226			7242	USP40	USP40	-14	0.33944	0.0812225
13714	VAX2	VAX2	-9.7	0.466025	0.0200226			7243	DDX17	DDX17	-14	0.754279	0.0812225
13715	KCNE4	KCNE4	-9.7	0.182435	0.0200226			7244	TRIM59	TRIM59	-14	0.74312	0.0812225
13716	C6orf57	C6orf57	-9.7	0.744832	0.0200226			7245	CXorf57	CXorf57	-14	0.573129	0.0812225
13717	r_MER126	r_MER126	-9.7	3.21427e-09	0.0200226			7246	C12orf23	C12orf23	-13.95	0.407122	0.0863293
13718	IFI6	IFI6	-9.65	0.351503	0.0200226			7247	DPY19L3	DPY19L3	-13.95	0.699107	0.0863293
13719	LRRK2	LRRK2	-9.65	0.174076	0.0200226			7248	TRIM7	TRIM7	-13.95	1.27663e-09	0.0863293
13720	PIP5K1C	PIP5K1C	-9.65	0.54352	0.0200226			7249	VPS37A	VPS37A	-13.95	0.659718	0.0863293
13721	PVRL2	PVRL2	-9.65	0.781282	0.0200226			7250	JAK2	JAK2	-13.95	0.283262	0.0863293
13722	ELMOD3	ELMOD3	-9.65	0.61321	0.0200226			7251	VCP	VCP	-13.95	0.66333	0.0863293
13723	MAPK15	MAPK15	-9.65	1.92856e-08	0.0200226			7252	ADAMTS13	ADAMTS13	-13.95	5.84244e-10	0.0863293
13724	GOLGA6L1	GOLGA6L1	-9.6	0.253824	0.0200226			7253	FAM156B_loc1	FAM156B	-13.95	0.516877	0.0863293
13725	STRA6	STRA6	-9.6	0.195838	0.0200226			7254	CAMK1D	CAMK1D	-13.9	0.645427	0.0863293
13726	RAB11FIP3	RAB11FIP3	-9.6	0.474348	0.0200226			7255	ITM2B	ITM2B	-13.9	0.655102	0.0863293
13727	CPPED1	CPPED1	-9.6	0.720986	0.0200226			7256	AP3B2	AP3B2	-13.9	5.38364e-10	0.0863293
13728	YBX2	YBX2	-9.6	2.08252e-09	0.0200226			7257	MTRNR2L1	MTRNR2L1	-13.9	0.808766	0.0863293
13729	GYS1	GYS1	-9.6	0.718838	0.0200226			7258	C18orf56	C18orf56	-13.9	0.561198	0.0863293
13730	NLRP12	NLRP12	-9.6	0.347631	0.0200226			7259	NFKBID	NFKBID	-13.9	8.31429e-10	0.0863293
13731	ZMYND8	ZMYND8	-9.6	0.815638	0.0200226			7260	ZNF677	ZNF677	-13.9	0.117742	0.0863293
13732	SLC9B1	SLC9B1	-9.6	9.34152e-10	0.0200226			7261	NAB1	NAB1	-13.9	0.576188	0.0863293
13733	PDZD2	PDZD2	-9.6	2.52527e-09	0.0200226			7262	SATB1	SATB1	-13.9	0.307026	0.0863293
13734	HIST1H3B	HIST1H3B	-9.6	0.7114	0.0200226			7263	SLIT2	SLIT2	-13.9	0.568315	0.0863293
13735	C10orf107	C10orf107	-9.55	3.24507e-09	0.0200226			7264	CDK19	CDK19	-13.9	0.33369	0.0863293
13736	FAS	FAS	-9.55	0.65746	0.0200226			7265	ESRP1	ESRP1	-13.9	0.030738	0.0863293
13737	GPHA2	GPHA2	-9.55	1.59245e-09	0.0200226			7266	GKAP1	GKAP1	-13.9	0.442593	0.0863293
13738	PLCB2	PLCB2	-9.55	2.6498e-09	0.0200226			7267	PTGFRN	PTGFRN	-13.85	0.681312	0.0863293
13739	PRSS8	PRSS8	-9.55	4.19555e-09	0.0200226			7268	GPR89C_loc1	GPR89C	-13.85	0.613791	0.0863293
13740	ZNF700	ZNF700	-9.55	0.454263	0.0200226			7269	QSER1	QSER1	-13.85	0.35768	0.0863293
13741	PPP5C	PPP5C	-9.55	0.867718	0.0200226			7270	EXPH5	EXPH5	-13.85	0.504337	0.0863293
13742	FBXO41	FBXO41	-9.55	0.406966	0.0200226			7271	LRP6	LRP6	-13.85	0.578128	0.0863293
13743	UBOX5	UBOX5	-9.55	0.441792	0.0200226			7272	DSC3	DSC3	-13.85	0.620657	0.0863293
13744	WNT16	WNT16	-9.55	0.274408	0.0200226			7273	LRRC16A	LRRC16A	-13.85	0.415591	0.0863293
13745	PLEC	PLEC	-9.55	0.0928274	0.0200226			7274	C4A_loc2	C4A	-13.85	1.9302e-09	0.0863293
13746	DDX58	DDX58	-9.55	0.521346	0.0200226			7275	KLHL7	KLHL7	-13.85	0.673273	0.0863293
13747	PPP2R3B_loc1	PPP2R3B	-9.55	0.365779	0.0200226			7276	PRSS3	PRSS3	-13.85	0.171002	0.0863293
13748	F8A3_loc1	F8A3	-9.55	0.383312	0.0200226			7277	FAM108B1	FAM108B1	-13.85	0.542553	0.0863293
13749	r_(GAGTG)n	r_(GAGTG)n	-9.55	4.36124e-09	0.0200226			7278	TEX10	TEX10	-13.85	0.652524	0.0863293
13750	KLRK1	KLRK1	-9.5	2.18062e-08	0.0200226			7279	HDHD3	HDHD3	-13.85	0.395829	0.0863293
13751	BCL3	BCL3	-9.5	1.67036e-09	0.0200226			7280	KDM6A	KDM6A	-13.85	0.713154	0.0863293
13752	ZNF813	ZNF813	-9.5	0.339267	0.0200226			7281	r_L1M5	r_L1M5	-13.85	0.575544	0.0863293
13753	DAPL1	DAPL1	-9.5	0.356464	0.0200226			7282	RNF11	RNF11	-13.8	0.720611	0.0863293
13754	DZANK1	DZANK1	-9.5	0.62475	0.0200226			7283	CHPT1	CHPT1	-13.8	0.652813	0.0863293
13755	OLIG1	OLIG1	-9.5	3.10848e-09	0.0200226			7284	RCCD1	RCCD1	-13.8	0.592062	0.0863293
13756	HCG4_loc1	HCG4	-9.5	7.26873e-09	0.0200226			7285	ZDBF2	ZDBF2	-13.8	0.553753	0.0863293
13757	r_tRNA-Leu-CTY	r_tRNA-Leu-CTY	-9.5	0.54242	0.0200226			7286	GATA2	GATA2	-13.8	0.58472	0.0863293
13758	FAM86C1	FAM86C1	-9.45	0.436633	0.0200226			7287	CPEB2	CPEB2	-13.8	0.358228	0.0863293
13759	LOC100294362	LOC100294362	-9.45	0.262658	0.0200226			7288	CPA4	CPA4	-13.8	2.46982e-09	0.0863293
13760	C2orf43	C2orf43	-9.45	0.664238	0.0200226			7289	MAL2	MAL2	-13.8	0.509124	0.0863293
13761	STON1	STON1	-9.45	0.649039	0.0200226			7290	SSBP3	SSBP3	-13.75	0.531119	0.0863293
13762	C9orf69	C9orf69	-9.45	0.506487	0.0200226			7291	INA	INA	-13.75	0.369914	0.0863293
13763	C11orf71	C11orf71	-9.4	0.470609	0.0200226			7292	FXYD6	FXYD6	-13.75	0.0246635	0.0863293
13764	WWOX	WWOX	-9.4	0.480794	0.0200226			7293	SLC2A3	SLC2A3	-13.75	0.484106	0.0863293
13765	HOXB13-AS1	HOXB13-AS1	-9.4	4.73408e-09	0.0200226			7294	USP8	USP8	-13.75	0.72432	0.0863293
13766	ZNF815	ZNF815	-9.4	0.575802	0.0200226			7295	TMOD2	TMOD2	-13.75	0.642871	0.0863293
13767	GRHL3	GRHL3	-9.35	0.0793248	0.0200226			7296	B4GALT6	B4GALT6	-13.75	0.507634	0.0863293
13768	CTNND1	CTNND1	-9.35	0.691359	0.0200226			7297	FLRT3	FLRT3	-13.75	0.547754	0.0863293
13769	ZNF493	ZNF493	-9.35	0.528169	0.0200226			7298	IFNAR2	IFNAR2	-13.75	0.528167	0.0863293
13770	NFAM1	NFAM1	-9.35	0.479341	0.0200226			7299	DVL3	DVL3	-13.75	0.446046	0.0863293
13771	FLJ33630	FLJ33630	-9.35	0.86131	0.0200226			7300	NKX2-5	NKX2-5	-13.75	0.392998	0.0863293
13772	IRF4	IRF4	-9.35	0.118665	0.0200226			7301	LOC100630923	LOC100630923	-13.75	8.43883e-10	0.0863293
13773	INVS	INVS	-9.35	0.529212	0.0200226			7302	r_L1MB8	r_L1MB8	-13.75	0.460449	0.0863293
13774	PPP1R26	PPP1R26	-9.35	0.632239	0.0200226			7303	SLC30A10	SLC30A10	-13.7	7.04822e-10	0.0897562
13775	GFI1	GFI1	-9.3	0.272968	0.0200226			7304	SSH3	SSH3	-13.7	5.61744e-10	0.0897562
13776	HIST3H2A	HIST3H2A	-9.3	0.848371	0.0200226			7305	TMEM45B	TMEM45B	-13.7	0.150521	0.0897562
13777	ZNF672	ZNF672	-9.3	0.686135	0.0200226			7306	ZNF681	ZNF681	-13.7	0.0290821	0.0897562
13778	CNNM2	CNNM2	-9.3	0.560885	0.0200226			7307	KIF3A	KIF3A	-13.7	0.559679	0.0897562
13779	PAOX	PAOX	-9.3	0.0940582	0.0200226			7308	SAP30L	SAP30L	-13.7	0.363088	0.0897562
13780	SNORD37	SNORD37	-9.3	1.84523e-09	0.0200226			7309	PBX3	PBX3	-13.7	0.472845	0.0897562
13781	KIAA0355	KIAA0355	-9.3	0.766978	0.0200226			7310	FAM102A	FAM102A	-13.7	0.0215206	0.0897562
13782	LRP1B	LRP1B	-9.3	0.595378	0.0200226			7311	r_Plat_L3	r_Plat_L3	-13.7	2.64084e-09	0.0897562
13783	TTC30B	TTC30B	-9.3	0.629186	0.0200226			7312	r_MER34B-int	r_MER34B-int	-13.7	1.98517e-09	0.0897562
13784	THBS4	THBS4	-9.3	5.92259e-10	0.0200226			7313	ZNF500	ZNF500	-13.65	0.361152	0.0897562
13785	HIST1H2BN	HIST1H2BN	-9.3	0.638061	0.0200226			7314	PPP1R9B	PPP1R9B	-13.65	0.192806	0.0897562
13786	ANK1	ANK1	-9.3	1.85264e-09	0.0200226			7315	ABHD3	ABHD3	-13.65	0.68267	0.0897562
13787	SAMD12	SAMD12	-9.3	0.850974	0.0200226			7316	ABHD1	ABHD1	-13.65	7.19176e-10	0.0897562
13788	TMEM187	TMEM187	-9.3	0.729317	0.0200226			7317	LBH	LBH	-13.65	0.445224	0.0897562
13789	r_Charlie13a	r_Charlie13a	-9.3	7.26873e-09	0.0200226			7318	TTC21B	TTC21B	-13.65	0.576737	0.0897562
13790	r_tRNA-Met_	r_tRNA-Met_	-9.3	0.377176	0.0200226			7319	WDFY1	WDFY1	-13.65	0.591993	0.0897562
13791	AGBL2	AGBL2	-9.25	1.95859e-09	0.0200226			7320	SLC22A23	SLC22A23	-13.65	0.53984	0.0897562
13792	FBN1	FBN1	-9.25	0.567642	0.0200226			7321	ICK	ICK	-13.65	0.500475	0.0897562
13793	ODF4	ODF4	-9.25	0.294666	0.0200226			7322	ATG5	ATG5	-13.65	0.792994	0.0897562
13794	ADAP2	ADAP2	-9.25	0.647584	0.0200226			7323	STC1	STC1	-13.65	0.0951428	0.0897562
13795	HCG27_loc1	HCG27	-9.25	0.226873	0.0200226			7324	SLC44A1	SLC44A1	-13.65	0.596375	0.0897562
13796	GPR37	GPR37	-9.25	0.524398	0.0200226			7325	RNF207	RNF207	-13.6	3.17733e-09	0.0897562
13797	r_LTR21A	r_LTR21A	-9.25	0.249504	0.0200226			7326	CLIC4	CLIC4	-13.6	0.655827	0.0897562
13798	COL2A1	COL2A1	-9.2	0.669133	0.0200226			7327	KLHDC9	KLHDC9	-13.6	0.160121	0.0897562
13799	MGC23270	MGC23270	-9.2	0.351744	0.0200226			7328	FAM190B	FAM190B	-13.6	0.375213	0.0897562
13800	TMEM8A	TMEM8A	-9.2	0.870895	0.0200226			7329	ZFP91	ZFP91	-13.6	0.40375	0.0897562
13801	KIF5C	KIF5C	-9.2	0.614519	0.0200226			7330	TRIP10	TRIP10	-13.6	0.236285	0.0897562
13802	ZNF608	ZNF608	-9.2	0.791774	0.0200226			7331	ZNF586	ZNF586	-13.6	0.46839	0.0897562
13803	KGFLP1	KGFLP1	-9.2	0.817583	0.0200226			7332	SSFA2	SSFA2	-13.6	0.546539	0.0897562
13804	PIP5K1B	PIP5K1B	-9.2	0.109771	0.0200226			7333	GOLGB1	GOLGB1	-13.6	0.556341	0.0897562
13805	HIST4H4	HIST4H4	-9.15	0.433273	0.0200226			7334	IQCJ-SCHIP1	IQCJ-SCHIP1	-13.6	0.38679	0.0897562
13806	SMCR7	SMCR7	-9.15	0.550925	0.0200226			7335	TAP1_loc5	TAP1	-13.6	0.515676	0.0897562
13807	RAMP1	RAMP1	-9.15	1.36495e-09	0.0200226			7336	SMC5	SMC5	-13.6	0.55106	0.0897562
13808	RAB33A	RAB33A	-9.15	6.42853e-09	0.0200226			7337	ANKS6	ANKS6	-13.6	0.479783	0.0897562
13809	r_polypurine	r_polypurine	-9.15	5.8831e-09	0.0200226			7338	TRMT2B	TRMT2B	-13.6	0.493321	0.0897562
13810	FAM160A2	FAM160A2	-9.1	0.716377	0.0200226			7339	TCEAL2	TCEAL2	-13.6	1.21756e-09	0.0897562
13811	SPG20OS	SPG20OS	-9.1	4.83988e-09	0.0200226			7340	SAMD13	SAMD13	-13.55	1.0402e-09	0.0897562
13812	C14orf39	C14orf39	-9.1	0.598135	0.0200226			7341	ZNF518A	ZNF518A	-13.55	0.451647	0.0897562
13813	NGEF	NGEF	-9.1	0.202618	0.0200226			7342	SPINT1	SPINT1	-13.55	0.324924	0.0897562
13814	SNORA71D	SNORA71D	-9.1	0.536816	0.0200226			7343	MKL2	MKL2	-13.55	0.575899	0.0897562
13815	H2AFY2	H2AFY2	-9.05	0.640812	0.0200226			7344	SYMPK	SYMPK	-13.55	0.565146	0.0897562
13816	EMX2	EMX2	-9.05	0.611696	0.0200226			7345	PKP4	PKP4	-13.55	0.562404	0.0897562
13817	CDK10	CDK10	-9.05	0.727627	0.0200226			7346	QKI	QKI	-13.55	0.539071	0.0897562
13818	FAM211A	FAM211A	-9.05	0.416374	0.0200226			7347	MKRN1	MKRN1	-13.55	0.703724	0.0897562
13819	MARK4	MARK4	-9.05	0.658933	0.0200226			7348	WNK1	WNK1	-13.5	0.694659	0.0897562
13820	EN1	EN1	-9.05	0.615292	0.0200226			7349	ADIPOR2	ADIPOR2	-13.5	0.665812	0.0897562
13821	ANKRD5	ANKRD5	-9.05	0.663295	0.0200226			7350	POMT2	POMT2	-13.5	0.59418	0.0897562
13822	B4GALT5	B4GALT5	-9.05	0.714288	0.0200226			7351	C17orf97	C17orf97	-13.5	2.56876e-09	0.0897562
13823	PCDH1	PCDH1	-9.05	0.319712	0.0200226			7352	TMEM170B	TMEM170B	-13.5	0.647929	0.0897562
13824	CCDC22	CCDC22	-9.05	0.621297	0.0200226			7353	LOC286189	LOC286189	-13.5	9.15573e-10	0.0897562
13825	NOTCH2NL	NOTCH2NL	-9	0.57791	0.0200226			7354	ENDOG	ENDOG	-13.5	0.674212	0.0897562
13826	TMEM79	TMEM79	-9	0.57468	0.0200226			7355	GLTPD1	GLTPD1	-13.45	0.0591051	0.0989912
13827	WDR72	WDR72	-9	5.40845e-09	0.0200226			7356	PHTF1	PHTF1	-13.45	0.432469	0.0989912
13828	IGFL2	IGFL2	-9	0.0458309	0.0200226			7357	ADIPOR1	ADIPOR1	-13.45	0.773504	0.0989912
13829	LOC100506123_loc2	LOC100506123	-9	0.509164	0.0200226			7358	MED13L	MED13L	-13.45	0.696676	0.0989912
13830	FBXO36	FBXO36	-9	0.549153	0.0200226			7359	PRKAR1A	PRKAR1A	-13.45	0.808361	0.0989912
13831	MTRNR2L2	MTRNR2L2	-9	0.877819	0.0200226			7360	NXPH2	NXPH2	-13.45	1.1008e-09	0.0989912
13832	PGCP	PGCP	-9	0.791012	0.0200226			7361	SLC16A14	SLC16A14	-13.45	0.345017	0.0989912
13833	r_HERVIP10F-int	r_HERVIP10F-int	-9	3.55688e-09	0.0200226			7362	ATP13A3	ATP13A3	-13.45	0.544439	0.0989912
13834	BAD	BAD	-8.95	0.688944	0.0200226			7363	FAM13A-AS1	FAM13A-AS1	-13.45	1.68755e-09	0.0989912
13835	GRIK4	GRIK4	-8.95	4.41233e-09	0.0200226			7364	GPM6A	GPM6A	-13.45	0.523563	0.0989912
13836	HYDIN	HYDIN	-8.95	2.12542e-09	0.0200226			7365	C6orf192	C6orf192	-13.45	0.520147	0.0989912
13837	ZNF540	ZNF540	-8.95	0.604278	0.0200226			7366	IPPK	IPPK	-13.45	0.348092	0.0989912
13838	RIPK4	RIPK4	-8.95	0.588568	0.0200226			7367	CD58	CD58	-13.4	0.58516	0.0989912
13839	CCDC157	CCDC157	-8.95	1.06563e-09	0.0200226			7368	DHTKD1	DHTKD1	-13.4	0.518129	0.0989912
13840	GJC3	GJC3	-8.95	1.09031e-08	0.0200226			7369	BEND7	BEND7	-13.4	0.18227	0.0989912
13841	S100PBP	S100PBP	-8.9	0.787772	0.0200226			7370	KDM5A	KDM5A	-13.4	0.567699	0.0989912
13842	OASL	OASL	-8.9	1.13411e-09	0.0200226			7371	FOXM1	FOXM1	-13.4	0.563628	0.0989912
13843	MPND	MPND	-8.9	0.691469	0.0200226			7372	HOXB2	HOXB2	-13.4	0.539041	0.0989912
13844	SULT1C2	SULT1C2	-8.9	0.423898	0.0200226			7373	NCOA1	NCOA1	-13.4	0.551674	0.0989912
13845	GDF9	GDF9	-8.9	7.26873e-09	0.0200226			7374	SIM2	SIM2	-13.4	0.446718	0.0989912
13846	TMSB15A	TMSB15A	-8.9	0.715002	0.0200226			7375	HMGN1	HMGN1	-13.4	0.602265	0.0989912
13847	ZNF75D	ZNF75D	-8.9	0.636578	0.0200226			7376	CNTNAP2	CNTNAP2	-13.4	0.169591	0.0989912
13848	OBSCN	OBSCN	-8.85	0.748705	0.0200226			7377	GBA2	GBA2	-13.4	0.437097	0.0989912
13849	RBP4	RBP4	-8.85	5.67948e-09	0.0200226			7378	CTSL1	CTSL1	-13.4	0.664385	0.0989912
13850	SORBS1	SORBS1	-8.85	0.483065	0.0200226			7379	XIAP	XIAP	-13.4	0.499144	0.0989912
13851	RAD9B	RAD9B	-8.85	0.137792	0.0200226			7380	ADC	ADC	-13.35	2.29714e-09	0.0989912
13852	LOC81691	LOC81691	-8.85	0.763252	0.0200226			7381	HIST2H2AA3_loc2	HIST2H2AA3	-13.35	0.706423	0.0989912
13853	ZNF98	ZNF98	-8.85	9.6428e-09	0.0200226			7382	NETO2	NETO2	-13.35	0.685737	0.0989912
13854	GATS	GATS	-8.85	0.462323	0.0200226			7383	FAM211A	FAM211A	-13.35	0.128615	0.0989912
13855	LOC100216546	LOC100216546	-8.85	0.598063	0.0200226			7384	HAUS5	HAUS5	-13.35	0.694522	0.0989912
13856	C9orf89	C9orf89	-8.85	0.728005	0.0200226			7385	ST3GAL5	ST3GAL5	-13.35	0.363444	0.0989912
13857	ARMCX4	ARMCX4	-8.85	0.557611	0.0200226			7386	RPN2	RPN2	-13.35	0.796549	0.0989912
13858	WNT4	WNT4	-8.8	1.92856e-09	0.0200226			7387	SLC25A1	SLC25A1	-13.35	0.583745	0.0989912
13859	AGAP9_loc2	AGAP9	-8.8	0.193366	0.0200226			7388	TMF1	TMF1	-13.35	0.502548	0.0989912
13860	TMEM134	TMEM134	-8.8	0.560448	0.0200226			7389	YTHDF3	YTHDF3	-13.35	0.522949	0.0989912
13861	PNMT	PNMT	-8.8	9.55468e-09	0.0200226			7390	KIF24	KIF24	-13.35	0.561115	0.0989912
13862	SUMF1	SUMF1	-8.8	0.480227	0.0200226			7391	CDC14B	CDC14B	-13.35	0.382564	0.0989912
13863	GRAMD1C	GRAMD1C	-8.8	0.328148	0.0200226			7392	C9orf91	C9orf91	-13.35	0.400818	0.0989912
13864	HIST1H2BC	HIST1H2BC	-8.8	0.759107	0.0200226			7393	FHL1	FHL1	-13.35	0.778023	0.0989912
13865	HIST1H2AG	HIST1H2AG	-8.8	0.675423	0.0200226			7394	F8A1_loc1	F8A1	-13.35	0.215449	0.0989912
13866	C7orf43	C7orf43	-8.8	0.393049	0.0200226			7395	AMOTL1	AMOTL1	-13.3	0.724936	0.0989912
13867	LPL	LPL	-8.8	0.646697	0.0200226			7396	SLC2A14	SLC2A14	-13.3	1.33311e-09	0.0989912
13868	r_tRNA-Val-GTG	r_tRNA-Val-GTG	-8.8	0.623049	0.0200226			7397	WSB2	WSB2	-13.3	0.633328	0.0989912
13869	SNORD103B_loc2	SNORD103B	-8.75	0.208684	0.0200226			7398	LINC00483	LINC00483	-13.3	2.39135e-09	0.0989912
13870	NUDT7	NUDT7	-8.75	0.807273	0.0200226			7399	HSBP1L1	HSBP1L1	-13.3	1.32947e-09	0.0989912
13871	MC5R	MC5R	-8.75	6.04828e-09	0.0200226			7400	PALM	PALM	-13.3	7.55078e-10	0.0989912
13872	ZNF542	ZNF542	-8.75	0.697114	0.0200226			7401	GCC2	GCC2	-13.3	0.68841	0.0989912
13873	FCHSD1	FCHSD1	-8.75	0.295375	0.0200226			7402	STK36	STK36	-13.3	0.570738	0.0989912
13874	LOC100129518	LOC100129518	-8.75	0.476713	0.0200226			7403	CENPB	CENPB	-13.3	0.475791	0.0989912
13875	IRF5	IRF5	-8.75	0.568763	0.0200226			7404	GCFC1	GCFC1	-13.3	0.582551	0.0989912
13876	SNORD99	SNORD99	-8.7	0.159534	0.0200226			7405	1/2-SBSRNA4	1/2-SBSRNA4	-13.3	0.250791	0.0989912
13877	RHOBTB1	RHOBTB1	-8.7	0.819214	0.0200226			7406	RNF180	RNF180	-13.3	2.9201e-09	0.0989912
13878	MOCOS	MOCOS	-8.7	0.393568	0.0200226			7407	FLJ33630	FLJ33630	-13.3	0.621486	0.0989912
13879	TMEM194B	TMEM194B	-8.7	0.511821	0.0200226			7408	ZNF292	ZNF292	-13.3	0.464874	0.0989912
13880	SNORA60	SNORA60	-8.7	0.372295	0.0200226			7409	TWIST1	TWIST1	-13.3	0.614871	0.0989912
13881	SOX18	SOX18	-8.7	1.19972e-08	0.0200226			7410	LOC100093631_loc1	LOC100093631	-13.3	0.747116	0.0989912
13882	LSS	LSS	-8.7	0.527846	0.0200226			7411	ZNF189	ZNF189	-13.3	0.426308	0.0989912
13883	PRICKLE4	PRICKLE4	-8.7	1.10052e-09	0.0200226			7412	DNM1	DNM1	-13.3	4.69851e-10	0.0989912
13884	HAS2	HAS2	-8.7	0.447208	0.0200226			7413	FAM122B	FAM122B	-13.3	0.619871	0.0989912
13885	MAPRE3	MAPRE3	-8.65	0.328614	0.0200226			7414	r_L1PA2	r_L1PA2	-13.3	0.654302	0.0989912
13886	DIDO1	DIDO1	-8.65	0.860626	0.0200226			7415	LRP4	LRP4	-13.25	0.399794	0.0989912
13887	AASDH	AASDH	-8.65	0.761819	0.0200226			7416	KIF18B	KIF18B	-13.25	0.393158	0.0989912
13888	HIST1H2BO	HIST1H2BO	-8.65	0.579301	0.0200226			7417	CCDC88A	CCDC88A	-13.25	0.610027	0.0989912
13889	TRIM32	TRIM32	-8.65	0.773038	0.0200226			7418	WDR6	WDR6	-13.25	0.672783	0.0989912
13890	PPP1R3F	PPP1R3F	-8.65	0.333061	0.0200226			7419	FAM153C	FAM153C	-13.25	0.397745	0.0989912
13891	SPAG17	SPAG17	-8.6	0.259962	0.0200226			7420	C6orf136_loc6	C6orf136	-13.25	0.627068	0.0989912
13892	PTPRVP	PTPRVP	-8.6	8.82465e-09	0.0200226			7421	USP27X	USP27X	-13.25	1.68515e-09	0.0989912
13893	SFRP5	SFRP5	-8.6	7.99816e-09	0.0200226			7422	FAM35B	FAM35B	-13.2	0.433965	0.0989912
13894	RNASE1	RNASE1	-8.6	1.92856e-08	0.0200226			7423	LOC642846	LOC642846	-13.2	0.660763	0.0989912
13895	ACD	ACD	-8.6	0.726938	0.0200226			7424	CERS5	CERS5	-13.2	0.869839	0.0989912
13896	GALNS	GALNS	-8.6	0.444477	0.0200226			7425	MLH3	MLH3	-13.2	0.407861	0.0989912
13897	CHCHD5	CHCHD5	-8.6	0.84729	0.0200226			7426	LINC00221	LINC00221	-13.2	0.0882676	0.0989912
13898	HOXD3	HOXD3	-8.6	0.504222	0.0200226			7427	P2RX5-TAX1BP3	P2RX5-TAX1BP3	-13.2	0.3226	0.0989912
13899	PLXNA4	PLXNA4	-8.6	0.475731	0.0200226			7428	ZNF20	ZNF20	-13.2	0.133004	0.0989912
13900	r_MLT1F1	r_MLT1F1	-8.6	2.02702e-09	0.0200226			7429	CA11	CA11	-13.2	0.497133	0.0989912
13901	KBTBD4	KBTBD4	-8.55	0.715417	0.0200226			7430	PDK1	PDK1	-13.2	0.410547	0.0989912
13902	STYK1	STYK1	-8.55	1.02338e-09	0.0200226			7431	TAPBP_loc5	TAPBP	-13.2	0.655697	0.0989912
13903	ITGA7	ITGA7	-8.55	0.648682	0.0200226			7432	ST7-AS1	ST7-AS1	-13.2	0.0737849	0.0989912
13904	FAM18B2	FAM18B2	-8.55	0.614741	0.0200226			7433	KIF27	KIF27	-13.2	0.364432	0.0989912
13905	ZNF546	ZNF546	-8.55	0.520953	0.0200226			7434	CTNNAL1	CTNNAL1	-13.2	0.685272	0.0989912
13906	MAP2	MAP2	-8.55	0.649931	0.0200226			7435	EIF4G3	EIF4G3	-13.15	0.693435	0.0989912
13907	SNORA51	SNORA51	-8.55	0.375544	0.0200226			7436	TMEM183A	TMEM183A	-13.15	0.108826	0.0989912
13908	C3orf33	C3orf33	-8.55	0.55794	0.0200226			7437	ERO1LB	ERO1LB	-13.15	0.368435	0.0989912
13909	KIAA1530	KIAA1530	-8.55	0.787397	0.0200226			7438	ADCY7	ADCY7	-13.15	0.261617	0.0989912
13910	C7orf58	C7orf58	-8.55	1.88896e-09	0.0200226			7439	CMIP	CMIP	-13.15	0.172765	0.0989912
13911	r_MER34A1	r_MER34A1	-8.55	2.18062e-08	0.0200226			7440	WIPI1	WIPI1	-13.15	0.0409927	0.0989912
13912	LCE2C	LCE2C	-8.5	7.99816e-09	0.0200226			7441	LLGL2	LLGL2	-13.15	0.299744	0.0989912
13913	PRMT1	PRMT1	-8.5	0.78112	0.0200226			7442	ASF1B	ASF1B	-13.15	0.609166	0.0989912
13914	VAMP8	VAMP8	-8.5	0.621167	0.0200226			7443	NCKAP1	NCKAP1	-13.15	0.755964	0.0989912
13915	LAMB2	LAMB2	-8.5	0.689859	0.0200226			7444	C20orf96	C20orf96	-13.15	0.483908	0.0989912
13916	ZNF189	ZNF189	-8.5	0.613354	0.0200226			7445	HERC5	HERC5	-13.15	0.602993	0.0989912
13917	SLC44A3	SLC44A3	-8.45	0.180429	0.0200226			7446	CCDC109B	CCDC109B	-13.15	0.386404	0.0989912
13918	LCE5A	LCE5A	-8.45	1.1424e-08	0.0200226			7447	SEMA3C	SEMA3C	-13.15	0.594296	0.0989912
13919	CDHR1	CDHR1	-8.45	3.62851e-09	0.0200226			7448	TP53INP1	TP53INP1	-13.15	0.408319	0.0989912
13920	ENTPD5	ENTPD5	-8.45	0.710098	0.0200226			7449	FAM27B	FAM27B	-13.15	0.383058	0.0989912
13921	ABCC6P1	ABCC6P1	-8.45	0.0145464	0.0200226			7450	GAPVD1	GAPVD1	-13.15	0.517693	0.0989912
13922	PGLS	PGLS	-8.45	0.421734	0.0200226			7451	FNBP1	FNBP1	-13.15	0.59944	0.0989912
13923	ANKRD36BP2	ANKRD36BP2	-8.45	0.607819	0.0200226			7452	C10orf118	C10orf118	-13.1	0.508327	0.0989912
13924	GBX2	GBX2	-8.45	0.126983	0.0200226			7453	MLL	MLL	-13.1	0.664188	0.0989912
13925	RAB28	RAB28	-8.45	0.766737	0.0200226			7454	WIF1	WIF1	-13.1	1.37222e-09	0.0989912
13926	SYT14L	SYT14L	-8.45	1.37282e-09	0.0200226			7455	TMTC4	TMTC4	-13.1	0.692745	0.0989912
13927	r_LOR1-int	r_LOR1-int	-8.45	0.362452	0.0200226			7456	VPS33B	VPS33B	-13.1	0.418313	0.0989912
13928	ZMYM6NB	ZMYM6NB	-8.4	0.757432	0.0200226			7457	AMFR	AMFR	-13.1	0.828096	0.0989912
13929	KCTD19	KCTD19	-8.4	1.01692e-08	0.0200226			7458	SPAG5	SPAG5	-13.1	0.767693	0.0989912
13930	ADAT1	ADAT1	-8.4	0.794043	0.0200226			7459	STAT5B	STAT5B	-13.1	0.765904	0.0989912
13931	ABHD3	ABHD3	-8.4	0.803777	0.0200226			7460	KRTCAP3	KRTCAP3	-13.1	2.13815e-09	0.0989912
13932	FBXO15	FBXO15	-8.4	3.45959e-09	0.0200226			7461	FBXO41	FBXO41	-13.1	0.168664	0.0989912
13933	PXDN	PXDN	-8.4	0.789235	0.0200226			7462	ZNF385B	ZNF385B	-13.1	0.272794	0.0989912
13934	COA5	COA5	-8.4	0.857629	0.0200226			7463	CCDC110	CCDC110	-13.1	1.01987e-09	0.0989912
13935	OVOL2	OVOL2	-8.4	0.104102	0.0200226			7464	SIRT5	SIRT5	-13.1	0.565205	0.0989912
13936	MYLK4	MYLK4	-8.4	3.84294e-09	0.0200226			7465	DLK2	DLK2	-13.1	2.24632e-09	0.0989912
13937	MURC	MURC	-8.4	0.588936	0.0200226			7466	SNORA55	SNORA55	-13.05	0.0494291	0.107186
13938	DKFZP434A062	DKFZP434A062	-8.4	4.8214e-09	0.0200226			7467	EPS15	EPS15	-13.05	0.563297	0.107186
13939	ITGA11	ITGA11	-8.35	2.39945e-08	0.0200226			7468	RSBN1	RSBN1	-13.05	0.657956	0.107186
13940	MCTP2	MCTP2	-8.35	0.493587	0.0200226			7469	AIFM2	AIFM2	-13.05	0.516844	0.107186
13941	VPS35	VPS35	-8.35	0.859331	0.0200226			7470	POLA2	POLA2	-13.05	0.632775	0.107186
13942	ZNF287	ZNF287	-8.35	0.589628	0.0200226			7471	MALAT1	MALAT1	-13.05	0.689975	0.107186
13943	MMD	MMD	-8.35	0.781461	0.0200226			7472	H2AFX	H2AFX	-13.05	0.667846	0.107186
13944	KC6	KC6	-8.35	2.78937e-09	0.0200226			7473	BNC1	BNC1	-13.05	1.36332e-09	0.107186
13945	MYO5B	MYO5B	-8.35	0.803597	0.0200226			7474	IQGAP1	IQGAP1	-13.05	0.727975	0.107186
13946	CIRBP	CIRBP	-8.35	0.828982	0.0200226			7475	PPM1E	PPM1E	-13.05	0.654658	0.107186
13947	TLE6	TLE6	-8.35	0.62625	0.0200226			7476	MAMSTR	MAMSTR	-13.05	9.84806e-10	0.107186
13948	TTC21A	TTC21A	-8.35	9.46816e-09	0.0200226			7477	RALGAPB	RALGAPB	-13.05	0.652256	0.107186
13949	TMEM141	TMEM141	-8.35	0.793675	0.0200226			7478	TMEM42	TMEM42	-13.05	3.68286e-10	0.107186
13950	CTAGE11P	CTAGE11P	-8.3	5.45155e-09	0.0200226			7479	LARP1B	LARP1B	-13.05	0.600065	0.107186
13951	CCL14-CCL15	CCL14-CCL15	-8.3	0.402794	0.0200226			7480	LRRC1	LRRC1	-13.05	0.600527	0.107186
13952	RPS9	RPS9	-8.3	0.659173	0.0200226			7481	NFIB	NFIB	-13.05	0.556123	0.107186
13953	DNAH7	DNAH7	-8.3	0.466016	0.0200226			7482	GRHPR	GRHPR	-13.05	0.628252	0.107186
13954	CLDN19	CLDN19	-8.25	0.79717	0.0200226			7483	r_L1MC4	r_L1MC4	-13.05	0.396761	0.107186
13955	SLC16A9	SLC16A9	-8.25	0.450044	0.0200226			7484	HIST2H2AA4_loc2	HIST2H2AA4	-13	0.689905	0.107186
13956	TIRAP	TIRAP	-8.25	0.59598	0.0200226			7485	PFKFB3	PFKFB3	-13	0.456813	0.107186
13957	TSPAN11	TSPAN11	-8.25	8.82465e-09	0.0200226			7486	MKI67	MKI67	-13	0.771959	0.107186
13958	CKLF	CKLF	-8.25	0.165521	0.0200226			7487	MEIS2	MEIS2	-13	0.656146	0.107186
13959	CRELD1	CRELD1	-8.25	0.761973	0.0200226			7488	ARHGAP17	ARHGAP17	-13	0.502739	0.107186
13960	CCDC66	CCDC66	-8.25	0.856366	0.0200226			7489	INPP4A	INPP4A	-13	0.489345	0.107186
13961	CHCHD6	CHCHD6	-8.25	0.711193	0.0200226			7490	STX16	STX16	-13	0.771377	0.107186
13962	ACOX3	ACOX3	-8.25	0.663265	0.0200226			7491	CAMK2N2	CAMK2N2	-13	2.00716e-09	0.107186
13963	OCIAD2	OCIAD2	-8.25	0.769421	0.0200226			7492	SYNJ2	SYNJ2	-13	0.433315	0.107186
13964	WASH1	WASH1	-8.25	0.493351	0.0200226			7493	STEAP1B	STEAP1B	-13	0.171043	0.107186
13965	CAP1	CAP1	-8.2	0.85225	0.0200226			7494	r_Kanga2_a	r_Kanga2_a	-13	0.11677	0.107186
13966	ARHGDIG	ARHGDIG	-8.2	4.16504e-09	0.0200226			7495	r_LTR82A	r_LTR82A	-13	2.4477e-09	0.107186
13967	KIAA0556	KIAA0556	-8.2	0.739978	0.0200226			7496	PINK1	PINK1	-12.95	0.395405	0.107186
13968	BEAN1	BEAN1	-8.2	2.39945e-08	0.0200226			7497	IGSF3	IGSF3	-12.95	0.368246	0.107186
13969	SNORD104	SNORD104	-8.2	0.62723	0.0200226			7498	CYP2R1	CYP2R1	-12.95	0.0832867	0.107186
13970	C4orf34	C4orf34	-8.2	0.687384	0.0200226			7499	FAM101B	FAM101B	-12.95	0.697179	0.107186
13971	IGFBP7	IGFBP7	-8.2	0.611442	0.0200226			7500	MLL4	MLL4	-12.95	0.735209	0.107186
13972	TRIM36	TRIM36	-8.2	0.595781	0.0200226			7501	KLHL23	KLHL23	-12.95	0.643189	0.107186
13973	CD109	CD109	-8.2	0.822209	0.0200226			7502	OSBPL2	OSBPL2	-12.95	0.49708	0.107186
13974	NOS3	NOS3	-8.2	1.66625e-09	0.0200226			7503	BHMT2	BHMT2	-12.95	0.291253	0.107186
13975	C9orf37	C9orf37	-8.2	0.631727	0.0200226			7504	C7orf60	C7orf60	-12.95	0.241534	0.107186
13976	r_HERVK3-int	r_HERVK3-int	-8.2	4.48859e-09	0.0200226			7505	SNORD87	SNORD87	-12.95	0.539111	0.107186
13977	ANKS3	ANKS3	-8.15	0.412195	0.0200226			7506	PPAPDC2	PPAPDC2	-12.95	0.371501	0.107186
13978	ATP2A3	ATP2A3	-8.15	0.0813715	0.0200226			7507	GADD45G	GADD45G	-12.95	0.0615541	0.107186
13979	RDM1	RDM1	-8.15	0.788368	0.0200226			7508	SYK	SYK	-12.95	0.754027	0.107186
13980	ZNF558	ZNF558	-8.15	0.457999	0.0200226			7509	TP73	TP73	-12.9	0.217042	0.107186
13981	STK36	STK36	-8.15	0.680285	0.0200226			7510	ARL8A	ARL8A	-12.9	0.385232	0.107186
13982	RP1-177G6.2	RP1-177G6.2	-8.15	0.833904	0.0200226			7511	AGAP9_loc2	AGAP9	-12.9	2.01094e-09	0.107186
13983	r_ORSL	r_ORSL	-8.15	1.06919e-08	0.0200226			7512	SP1	SP1	-12.9	0.540651	0.107186
13984	POC1B-GALNT4	POC1B-GALNT4	-8.1	0.704263	0.0200226			7513	METTL21B	METTL21B	-12.9	0.266962	0.107186
13985	ULK4P3_loc1	ULK4P3	-8.1	0.316136	0.0200226			7514	RAB3IP	RAB3IP	-12.9	0.812251	0.107186
13986	MESP1	MESP1	-8.1	0.267895	0.0200226			7515	ARHGAP23	ARHGAP23	-12.9	8.25355e-10	0.107186
13987	TMC6	TMC6	-8.1	5.1484e-09	0.0200226			7516	TPM4	TPM4	-12.9	0.803959	0.107186
13988	ZNF382	ZNF382	-8.1	0.886528	0.0200226			7517	AHSA2	AHSA2	-12.9	0.548454	0.107186
13989	ZNF816-ZNF321P	ZNF816-ZNF321P	-8.1	0.293275	0.0200226			7518	TMEM127	TMEM127	-12.9	0.531119	0.107186
13990	KIF3C	KIF3C	-8.1	0.68471	0.0200226			7519	LARGE	LARGE	-12.9	0.497532	0.107186
13991	PTPLB	PTPLB	-8.1	0.458745	0.0200226			7520	PRR5	PRR5	-12.9	0.323128	0.107186
13992	LOC653712	LOC653712	-8.1	0.15577	0.0200226			7521	LINC00312	LINC00312	-12.9	1.62287e-09	0.107186
13993	PGAM2	PGAM2	-8.1	0.506278	0.0200226			7522	RPL39L	RPL39L	-12.9	0.509812	0.107186
13994	AZGP1	AZGP1	-8.1	6.04828e-09	0.0200226			7523	ZKSCAN4	ZKSCAN4	-12.9	0.290594	0.107186
13995	DECR1	DECR1	-8.1	0.687481	0.0200226			7524	SERAC1	SERAC1	-12.9	0.479831	0.107186
13996	TTLL11	TTLL11	-8.1	0.357955	0.0200226			7525	TSC22D3	TSC22D3	-12.9	0.640436	0.107186
13997	r_AluYk11	r_AluYk11	-8.1	9.2156e-09	0.0200226			7526	r_MER5B	r_MER5B	-12.9	0.112702	0.107186
13998	PAX7	PAX7	-8.05	0.0247198	0.0200226			7527	C1orf172	C1orf172	-12.85	7.02457e-10	0.107186
13999	CYP4X1	CYP4X1	-8.05	0.67921	0.0200226			7528	RDX	RDX	-12.85	0.649574	0.107186
14000	ANKRD22	ANKRD22	-8.05	0.559782	0.0200226			7529	NUPL1	NUPL1	-12.85	0.78154	0.107186
14001	AMN1	AMN1	-8.05	0.752935	0.0200226			7530	RB1	RB1	-12.85	0.68462	0.107186
14002	MIR3198-2	MIR3198-2	-8.05	0.638476	0.0200226			7531	SAMD4A	SAMD4A	-12.85	0.458609	0.107186
14003	DSC1	DSC1	-8.05	0.450716	0.0200226			7532	EIF2AK4	EIF2AK4	-12.85	0.6822	0.107186
14004	OCEL1	OCEL1	-8.05	0.487993	0.0200226			7533	CREBBP	CREBBP	-12.85	0.536271	0.107186
14005	ZEB2-AS1	ZEB2-AS1	-8.05	2.32154e-09	0.0200226			7534	C16orf62	C16orf62	-12.85	0.705209	0.107186
14006	ATP6AP1L	ATP6AP1L	-8.05	5.67948e-09	0.0200226			7535	SPAG9	SPAG9	-12.85	0.700479	0.107186
14007	ANXA6	ANXA6	-8.05	0.740715	0.0200226			7536	LIMD2	LIMD2	-12.85	0.469082	0.107186
14008	TMEM217	TMEM217	-8.05	0.354367	0.0200226			7537	AGBL5	AGBL5	-12.85	0.792197	0.107186
14009	AKD1	AKD1	-8.05	0.654656	0.0200226			7538	ANKRD23	ANKRD23	-12.85	1.48487e-09	0.107186
14010	RLN1	RLN1	-8.05	3.33224e-09	0.0200226			7539	SUN2	SUN2	-12.85	0.482899	0.107186
14011	FPGS	FPGS	-8.05	0.776141	0.0200226			7540	CLOCK	CLOCK	-12.85	0.471416	0.107186
14012	RIMS3	RIMS3	-8	0.716561	0.0200226			7541	WDFY3-AS2	WDFY3-AS2	-12.85	1.29889e-09	0.107186
14013	HIST2H2BE	HIST2H2BE	-8	0.774218	0.0200226			7542	BASP1	BASP1	-12.85	0.633888	0.107186
14014	NHLRC4	NHLRC4	-8	2.39945e-08	0.0200226			7543	MIR1244-3_loc4	MIR1244-3	-12.85	0.599809	0.107186
14015	MMP15	MMP15	-8	0.543566	0.0200226			7544	HIST1H3D	HIST1H3D	-12.85	0.435987	0.107186
14016	LOC284440	LOC284440	-8	0.733884	0.0200226			7545	ESYT2	ESYT2	-12.85	0.588851	0.107186
14017	ZIK1	ZIK1	-8	0.457495	0.0200226			7546	LOC100499484	LOC100499484	-12.85	0.0308677	0.107186
14018	KIAA0889	KIAA0889	-8	0.299816	0.0200226			7547	F8A1_loc3	F8A1	-12.85	0.346313	0.107186
14019	IL12A	IL12A	-8	2.4107e-09	0.0200226			7548	MARVELD1	MARVELD1	-12.8	0.768394	0.108172
14020	PDE6B	PDE6B	-8	3.42778e-09	0.0200226			7549	ZFP106	ZFP106	-12.8	0.64266	0.108172
14021	CXCL1	CXCL1	-8	3.24507e-09	0.0200226			7550	PDE8A	PDE8A	-12.8	0.445242	0.108172
14022	DPY19L1P1	DPY19L1P1	-8	0.572318	0.0200226			7551	MEFV	MEFV	-12.8	2.1313e-09	0.108172
14023	C8orf34	C8orf34	-8	0.237916	0.0200226			7552	RALGAPA2	RALGAPA2	-12.8	0.40712	0.108172
14024	r_Cheshire	r_Cheshire	-8	4.73408e-09	0.0200226			7553	GNAS	GNAS	-12.8	0.796249	0.108172
14025	MST1P9	MST1P9	-7.95	0.23441	0.0200226			7554	LOC400927	LOC400927	-12.8	0.101001	0.108172
14026	DDX25	DDX25	-7.95	2.20616e-09	0.0200226			7555	ABCB1	ABCB1	-12.8	0.563672	0.108172
14027	KRT1	KRT1	-7.95	0.12095	0.0200226			7556	RPL23AP53	RPL23AP53	-12.8	0.470106	0.108172
14028	LOC100506844	LOC100506844	-7.95	0.89231	0.0200226			7557	VPS13A	VPS13A	-12.8	0.626439	0.108172
14029	EFEMP1	EFEMP1	-7.95	0.45776	0.0200226			7558	TBC1D13	TBC1D13	-12.8	0.620518	0.108172
14030	RAB43	RAB43	-7.95	0.421223	0.0200226			7559	RRAGB	RRAGB	-12.8	0.385818	0.108172
14031	SYNJ2	SYNJ2	-7.95	0.703146	0.0200226			7560	ENOX2	ENOX2	-12.8	0.451556	0.108172
14032	r_Tigger3c	r_Tigger3c	-7.95	0.507761	0.0200226			7561	NID1	NID1	-12.75	0.572758	0.109958
14033	r_LTR15	r_LTR15	-7.95	0.694403	0.0200226			7562	UBN1	UBN1	-12.75	0.708034	0.109958
14034	ADC	ADC	-7.9	1.98654e-09	0.0200226			7563	LOC400958	LOC400958	-12.75	0.48481	0.109958
14035	WDR65	WDR65	-7.9	1.56816e-09	0.0200226			7564	NAAA	NAAA	-12.75	0.189046	0.109958
14036	SEMA4A	SEMA4A	-7.9	1	0.0200226			7565	ABCB4	ABCB4	-12.75	0.26553	0.109958
14037	ZNF239	ZNF239	-7.9	0.611446	0.0200226			7566	PKIA	PKIA	-12.75	0.506149	0.109958
14038	NFE2	NFE2	-7.9	1	0.0200226			7567	INTS8	INTS8	-12.75	0.55473	0.109958
14039	NALCN	NALCN	-7.9	0.657646	0.0200226			7568	IFT74	IFT74	-12.75	0.51208	0.109958
14040	MRPL28	MRPL28	-7.9	0.902875	0.0200226			7569	NXNL2	NXNL2	-12.75	0.0943473	0.109958
14041	CYB5B	CYB5B	-7.9	0.820269	0.0200226			7570	SMC2	SMC2	-12.75	0.668295	0.109958
14042	C16orf7	C16orf7	-7.9	0.530469	0.0200226			7571	LOC100506190	LOC100506190	-12.75	0.268382	0.109958
14043	PCTP	PCTP	-7.9	0.800408	0.0200226			7572	PDZD8	PDZD8	-12.7	0.606646	0.110588
14044	ACSS1	ACSS1	-7.9	0.470579	0.0200226			7573	ATG13	ATG13	-12.7	0.768084	0.110588
14045	ZMAT5	ZMAT5	-7.9	0.89282	0.0200226			7574	KBTBD4	KBTBD4	-12.7	0.39453	0.110588
14046	ZNF141	ZNF141	-7.9	0.46855	0.0200226			7575	C11orf63	C11orf63	-12.7	0.248013	0.110588
14047	PCDHGC3	PCDHGC3	-7.9	0.525359	0.0200226			7576	PRDM10	PRDM10	-12.7	0.42743	0.110588
14048	TEX10	TEX10	-7.9	0.758881	0.0200226			7577	PGP	PGP	-12.7	0.550792	0.110588
14049	TMSB4X	TMSB4X	-7.9	0.686358	0.0200226			7578	LOC440354_loc2	LOC440354	-12.7	0.340474	0.110588
14050	SPACA5_loc1	SPACA5	-7.9	1.89363e-08	0.0200226			7579	LOC100130522	LOC100130522	-12.7	0.0978588	0.110588
14051	ZNF449	ZNF449	-7.9	0.711748	0.0200226			7580	UPF1	UPF1	-12.7	0.553576	0.110588
14052	MUTYH	MUTYH	-7.85	0.628782	0.0200226			7581	PGAP1	PGAP1	-12.7	0.657155	0.110588
14053	ILDR2	ILDR2	-7.85	0.310912	0.0200226			7582	PPP2R2C	PPP2R2C	-12.7	0.0589659	0.110588
14054	AMPD3	AMPD3	-7.85	0.652775	0.0200226			7583	HECA	HECA	-12.7	0.563973	0.110588
14055	HOXC6	HOXC6	-7.85	0.686795	0.0200226			7584	MLL5	MLL5	-12.7	0.568676	0.110588
14056	TWSG1	TWSG1	-7.85	0.621992	0.0200226			7585	ZBTB6	ZBTB6	-12.7	0.578024	0.110588
14057	WFDC8	WFDC8	-7.85	0.61695	0.0200226			7586	r_LOR1-int	r_LOR1-int	-12.7	0.121863	0.110588
14058	ADHFE1	ADHFE1	-7.85	1.92856e-08	0.0200226			7587	THBS3	THBS3	-12.65	0.415786	0.113212
14059	BARX1	BARX1	-7.85	2.39945e-08	0.0200226			7588	RCBTB1	RCBTB1	-12.65	0.611709	0.113212
14060	BLZF1	BLZF1	-7.8	0.749849	0.0200226			7589	TSPAN3	TSPAN3	-12.65	0.72582	0.113212
14061	HBG2	HBG2	-7.8	1	0.0200226			7590	C16orf45	C16orf45	-12.65	2.1313e-09	0.113212
14062	MIR4485	MIR4485	-7.8	0.829657	0.0200226			7591	RBL2	RBL2	-12.65	0.585449	0.113212
14063	CDH1	CDH1	-7.8	0.508067	0.0200226			7592	ASXL3	ASXL3	-12.65	0.371292	0.113212
14064	C17orf50	C17orf50	-7.8	2.18062e-08	0.0200226			7593	SEMA4F	SEMA4F	-12.65	0.496021	0.113212
14065	HOXB9	HOXB9	-7.8	0.859587	0.0200226			7594	TRAK1	TRAK1	-12.65	0.64009	0.113212
14066	CLUL1	CLUL1	-7.8	0.602247	0.0200226			7595	PXK	PXK	-12.65	0.278164	0.113212
14067	ZNF260	ZNF260	-7.8	0.845956	0.0200226			7596	PGK2	PGK2	-12.65	0.0463419	0.113212
14068	G6PC2	G6PC2	-7.8	2.18062e-08	0.0200226			7597	TMEM120A	TMEM120A	-12.65	0.593242	0.113212
14069	ECEL1	ECEL1	-7.8	0.114137	0.0200226			7598	ARHGEF35	ARHGEF35	-12.65	1.6524e-09	0.113212
14070	NICN1	NICN1	-7.8	0.75727	0.0200226			7599	DNAJC1	DNAJC1	-12.6	0.594805	0.114988
14071	BCL6	BCL6	-7.8	0.873175	0.0200226			7600	MPHOSPH9	MPHOSPH9	-12.6	0.552726	0.114988
14072	MIR545	MIR545	-7.8	1.89363e-08	0.0200226			7601	FRY	FRY	-12.6	7.80679e-10	0.114988
14073	MTL5	MTL5	-7.75	0.356208	0.0200226			7602	CLUL1	CLUL1	-12.6	0.487259	0.114988
14074	ZNF385C	ZNF385C	-7.75	3.52986e-09	0.0200226			7603	C20orf20	C20orf20	-12.6	0.666739	0.114988
14075	NOG	NOG	-7.75	0.475022	0.0200226			7604	C6orf106	C6orf106	-12.6	0.773276	0.114988
14076	PPAP2C	PPAP2C	-7.75	0.706342	0.0200226			7605	ABCB8	ABCB8	-12.6	0.518308	0.114988
14077	ZFP28	ZFP28	-7.75	0.130131	0.0200226			7606	VIPR2	VIPR2	-12.6	9.14436e-10	0.114988
14078	RBM43	RBM43	-7.75	0.576678	0.0200226			7607	PRRG1	PRRG1	-12.6	0.502385	0.114988
14079	ACADL	ACADL	-7.75	0.761005	0.0200226			7608	r_(CAA)n	r_(CAA)n	-12.6	2.43233e-09	0.114988
14080	PRMT2	PRMT2	-7.75	0.784669	0.0200226			7609	SKI	SKI	-12.55	0.486641	0.114988
14081	AMT	AMT	-7.75	2.42993e-09	0.0200226			7610	KIAA1522	KIAA1522	-12.55	0.444996	0.114988
14082	LOC100302640	LOC100302640	-7.75	0.0965389	0.0200226			7611	LOC100133161	LOC100133161	-12.55	0.129301	0.114988
14083	NOV	NOV	-7.75	0.672721	0.0200226			7612	RELT	RELT	-12.55	0.274372	0.114988
14084	SHROOM2	SHROOM2	-7.75	0.386825	0.0200226			7613	ESYT1	ESYT1	-12.55	0.671878	0.114988
14085	PRAF2	PRAF2	-7.75	0.551861	0.0200226			7614	NR2C1	NR2C1	-12.55	0.660154	0.114988
14086	TCEAL8	TCEAL8	-7.75	0.904276	0.0200226			7615	FBN1	FBN1	-12.55	0.111871	0.114988
14087	ADARB2-AS1	ADARB2-AS1	-7.7	1	0.0200226			7616	ZNF48	ZNF48	-12.55	0.303081	0.114988
14088	C1RL	C1RL	-7.7	0.664249	0.0200226			7617	RAB5C	RAB5C	-12.55	0.784027	0.114988
14089	SNORD58A	SNORD58A	-7.7	0.0736898	0.0200226			7618	LOC100128682	LOC100128682	-12.55	0.0960639	0.114988
14090	DAND5	DAND5	-7.7	0.545248	0.0200226			7619	RABL2A	RABL2A	-12.55	0.370095	0.114988
14091	VAMP5	VAMP5	-7.7	2.18062e-08	0.0200226			7620	SPINK2	SPINK2	-12.55	0.420015	0.114988
14092	SS18L1	SS18L1	-7.7	0.46332	0.0200226			7621	UBN2	UBN2	-12.55	0.679244	0.114988
14093	LRRFIP2	LRRFIP2	-7.7	0.541052	0.0200226			7622	BSDC1	BSDC1	-12.5	0.670256	0.114988
14094	C4orf49	C4orf49	-7.7	0.738974	0.0200226			7623	FEZ1	FEZ1	-12.5	0.0910152	0.114988
14095	FAM65B	FAM65B	-7.7	0.566441	0.0200226			7624	SNORA53	SNORA53	-12.5	0.610462	0.114988
14096	TMED4	TMED4	-7.7	0.796398	0.0200226			7625	ZNF525	ZNF525	-12.5	0.337589	0.114988
14097	LEP	LEP	-7.7	8.8118e-09	0.0200226			7626	SMARCAL1	SMARCAL1	-12.5	0.557588	0.114988
14098	ANGPT2	ANGPT2	-7.7	0.529124	0.0200226			7627	MFSD1	MFSD1	-12.5	0.454422	0.114988
14099	SVEP1	SVEP1	-7.7	0.0884099	0.0200226			7628	SRD5A1	SRD5A1	-12.5	0.331175	0.114988
14100	ZNF275	ZNF275	-7.7	0.633379	0.0200226			7629	RALA	RALA	-12.5	0.664547	0.114988
14101	r_LTR10C	r_LTR10C	-7.7	0.336713	0.0200226			7630	PILRB	PILRB	-12.5	0.621168	0.114988
14102	SPSB2	SPSB2	-7.65	0.329057	0.0200226			7631	GNB2	GNB2	-12.5	0.49943	0.114988
14103	PKDCC	PKDCC	-7.65	1.93482e-09	0.0200226			7632	FAM3C	FAM3C	-12.5	0.588553	0.114988
14104	SMARCAL1	SMARCAL1	-7.65	0.811427	0.0200226			7633	AUH	AUH	-12.5	0.337651	0.114988
14105	SOWAHB	SOWAHB	-7.65	1.55486e-09	0.0200226			7634	ZER1	ZER1	-12.5	0.526737	0.114988
14106	CYTH3	CYTH3	-7.65	0.77218	0.0200226			7635	r_L1MC5	r_L1MC5	-12.5	0.365863	0.114988
14107	C9orf30	C9orf30	-7.65	0.768989	0.0200226			7636	r_(TTTTG)n	r_(TTTTG)n	-12.5	3.6054e-09	0.114988
14108	KCNN3	KCNN3	-7.6	0.440866	0.0200226			7637	NBPF3	NBPF3	-12.45	0.502643	0.122758
14109	IGSF9	IGSF9	-7.6	1.01106e-09	0.0200226			7638	HOOK1	HOOK1	-12.45	0.44311	0.122758
14110	NEBL	NEBL	-7.6	0.726775	0.0200226			7639	HIST2H2BC	HIST2H2BC	-12.45	0.0359315	0.122758
14111	LTBP3	LTBP3	-7.6	0.6741	0.0200226			7640	ASB13	ASB13	-12.45	0.405078	0.122758
14112	LOC284260	LOC284260	-7.6	6.04828e-09	0.0200226			7641	KLHDC5	KLHDC5	-12.45	0.476981	0.122758
14113	ZNF846	ZNF846	-7.6	0.202352	0.0200226			7642	SLC7A8	SLC7A8	-12.45	0.328032	0.122758
14114	ZNF225	ZNF225	-7.6	0.589725	0.0200226			7643	KIAA0664L3	KIAA0664L3	-12.45	0.315139	0.122758
14115	DNAJC27-AS1	DNAJC27-AS1	-7.6	0.721156	0.0200226			7644	C17orf63	C17orf63	-12.45	0.49676	0.122758
14116	PGAP1	PGAP1	-7.6	0.757087	0.0200226			7645	ZNF627	ZNF627	-12.45	0.561431	0.122758
14117	LOC100506334	LOC100506334	-7.6	0.767359	0.0200226			7646	SPR	SPR	-12.45	0.658081	0.122758
14118	AIRE	AIRE	-7.6	2.39945e-08	0.0200226			7647	PARD3B	PARD3B	-12.45	0.382129	0.122758
14119	SENP5	SENP5	-7.6	0.794339	0.0200226			7648	IGFBP7	IGFBP7	-12.45	2.32093e-10	0.122758
14120	C7orf53	C7orf53	-7.6	0.513399	0.0200226			7649	DSP	DSP	-12.45	0.751616	0.122758
14121	RAB19	RAB19	-7.6	3.99908e-09	0.0200226			7650	KRIT1	KRIT1	-12.45	0.662263	0.122758
14122	JAK2	JAK2	-7.6	0.499018	0.0200226			7651	CTSL2	CTSL2	-12.45	0.568171	0.122758
14123	S1PR3	S1PR3	-7.6	0.906545	0.0200226			7652	STX17	STX17	-12.45	0.652104	0.122758
14124	URM1	URM1	-7.6	0.799311	0.0200226			7653	GLE1	GLE1	-12.45	0.67354	0.122758
14125	VAV2	VAV2	-7.6	0.55366	0.0200226			7654	UHMK1	UHMK1	-12.4	0.64503	0.122758
14126	C10orf67	C10orf67	-7.55	0.365511	0.0200226			7655	MLLT10	MLLT10	-12.4	0.587703	0.122758
14127	USP54	USP54	-7.55	0.65508	0.0200226			7656	SLC36A4	SLC36A4	-12.4	0.251133	0.122758
14128	BMS1P4	BMS1P4	-7.55	0.658704	0.0200226			7657	APLP2	APLP2	-12.4	0.777359	0.122758
14129	IFIT2	IFIT2	-7.55	0.375312	0.0200226			7658	ARHGEF7	ARHGEF7	-12.4	0.538637	0.122758
14130	EXT2	EXT2	-7.55	0.870286	0.0200226			7659	ULK4P1_loc2	ULK4P1	-12.4	1.35081e-09	0.122758
14131	METTL20	METTL20	-7.55	0.578152	0.0200226			7660	RFX7	RFX7	-12.4	0.487558	0.122758
14132	ABHD13	ABHD13	-7.55	0.672932	0.0200226			7661	UPK1A	UPK1A	-12.4	1.50453e-09	0.122758
14133	LOC100507577	LOC100507577	-7.55	0.622393	0.0200226			7662	ZNF611	ZNF611	-12.4	0.0554433	0.122758
14134	CRLF1	CRLF1	-7.55	1.70433e-09	0.0200226			7663	GMCL1	GMCL1	-12.4	0.374443	0.122758
14135	LOC100507537	LOC100507537	-7.55	0.283698	0.0200226			7664	UXS1	UXS1	-12.4	0.741747	0.122758
14136	SEC24B	SEC24B	-7.55	0.616967	0.0200226			7665	AGPAT1_loc4	AGPAT1	-12.4	0.650014	0.122758
14137	CUL7	CUL7	-7.55	0.664814	0.0200226			7666	SEC63	SEC63	-12.4	0.649362	0.122758
14138	FAM66A	FAM66A	-7.55	1.02343e-08	0.0200226			7667	LOC100131257	LOC100131257	-12.4	0.699222	0.122758
14139	r_tRNA-Gly-GGY	r_tRNA-Gly-GGY	-7.55	0.625132	0.0200226			7668	SP8	SP8	-12.4	9.8868e-10	0.122758
14140	r_U14	r_U14	-7.55	0.422264	0.0200226			7669	OR6W1P	OR6W1P	-12.4	0.0397867	0.122758
14141	LMO2	LMO2	-7.5	3.99908e-09	0.0200226			7670	LOC100128822	LOC100128822	-12.4	0.15907	0.122758
14142	NRGN	NRGN	-7.5	0.370449	0.0200226			7671	NFX1	NFX1	-12.4	0.645347	0.122758
14143	APOF	APOF	-7.5	0.511979	0.0200226			7672	AIM1L	AIM1L	-12.35	1.19272e-09	0.122758
14144	SLC26A10	SLC26A10	-7.5	0.160472	0.0200226			7673	PDE4DIP	PDE4DIP	-12.35	0.588714	0.122758
14145	ABCC6P2	ABCC6P2	-7.5	0.150201	0.0200226			7674	FAM89A	FAM89A	-12.35	0.639654	0.122758
14146	ZNF93	ZNF93	-7.5	0.657366	0.0200226			7675	AKT3	AKT3	-12.35	0.623647	0.122758
14147	NAAA	NAAA	-7.5	0.506275	0.0200226			7676	ANXA11	ANXA11	-12.35	0.599892	0.122758
14148	TMEM184C	TMEM184C	-7.5	0.766758	0.0200226			7677	HDGFRP3	HDGFRP3	-12.35	0.6094	0.122758
14149	IKBKAP	IKBKAP	-7.5	0.884979	0.0200226			7678	ENDOV	ENDOV	-12.35	0.304549	0.122758
14150	RALGPS1	RALGPS1	-7.5	0.773631	0.0200226			7679	PRKD2	PRKD2	-12.35	0.637838	0.122758
14151	ASB11	ASB11	-7.5	0.636281	0.0200226			7680	SLC40A1	SLC40A1	-12.35	0.42603	0.122758
14152	DOCK11	DOCK11	-7.5	0.690333	0.0200226			7681	ALS2CR8	ALS2CR8	-12.35	0.400918	0.122758
14153	C11orf70	C11orf70	-7.45	0.634735	0.0200226			7682	MAP2	MAP2	-12.35	0.216479	0.122758
14154	ZC3H12C	ZC3H12C	-7.45	0.672784	0.0200226			7683	FBN2	FBN2	-12.35	0.442735	0.122758
14155	MPZL3	MPZL3	-7.45	0.443286	0.0200226			7684	FAM110B	FAM110B	-12.35	8.51011e-10	0.122758
14156	SLCO1A2	SLCO1A2	-7.45	0.686092	0.0200226			7685	PDK3	PDK3	-12.35	0.620346	0.122758
14157	C16orf93	C16orf93	-7.45	0.705749	0.0200226			7686	r_L1MEc	r_L1MEc	-12.35	0.189096	0.122758
14158	ORAI3	ORAI3	-7.45	0.707251	0.0200226			7687	GCLM	GCLM	-12.3	0.748685	0.122758
14159	STRADA	STRADA	-7.45	0.795385	0.0200226			7688	KRT8P41	KRT8P41	-12.3	0.0627221	0.122758
14160	PIK3C3	PIK3C3	-7.45	0.835653	0.0200226			7689	DNM1L	DNM1L	-12.3	0.740884	0.122758
14161	SLC11A1	SLC11A1	-7.45	0.630778	0.0200226			7690	CCDC92	CCDC92	-12.3	0.0580705	0.122758
14162	BAGE5	BAGE5	-7.45	4.36124e-09	0.0200226			7691	AKAP11	AKAP11	-12.3	0.635119	0.122758
14163	PCNT	PCNT	-7.45	0.730818	0.0200226			7692	ANKRD10	ANKRD10	-12.3	0.602119	0.122758
14164	LOC441204	LOC441204	-7.45	0.274965	0.0200226			7693	SLFN5	SLFN5	-12.3	0.308042	0.122758
14165	FKBP15	FKBP15	-7.45	0.726856	0.0200226			7694	PIP4K2B	PIP4K2B	-12.3	0.545242	0.122758
14166	BTK	BTK	-7.45	1	0.0200226			7695	DSG2	DSG2	-12.3	0.824775	0.122758
14167	LOC730227	LOC730227	-7.4	0.195679	0.0200226			7696	LOC284260	LOC284260	-12.3	6.99394e-09	0.122758
14168	DCDC1	DCDC1	-7.4	0.426433	0.0200226			7697	ZNF439	ZNF439	-12.3	3.38253e-09	0.122758
14169	LNX2	LNX2	-7.4	0.55647	0.0200226			7698	GALNT3	GALNT3	-12.3	0.589469	0.122758
14170	PLEKHH1	PLEKHH1	-7.4	0.538533	0.0200226			7699	PHOSPHO2-KLHL23	PHOSPHO2-KLHL23	-12.3	6.60543e-10	0.122758
14171	METTL22	METTL22	-7.4	0.722012	0.0200226			7700	KLHL5	KLHL5	-12.3	0.676242	0.122758
14172	SBK1	SBK1	-7.4	0.584424	0.0200226			7701	GUCY1B3	GUCY1B3	-12.3	0.514966	0.122758
14173	ZNF254	ZNF254	-7.4	0.921053	0.0200226			7702	RAPGEF2	RAPGEF2	-12.3	0.517839	0.122758
14174	TRPC1	TRPC1	-7.4	0.607134	0.0200226			7703	C5orf42	C5orf42	-12.3	0.647733	0.122758
14175	MME	MME	-7.4	0.24966	0.0200226			7704	DND1	DND1	-12.3	4.41869e-09	0.122758
14176	STAG3L1	STAG3L1	-7.4	0.289289	0.0200226			7705	TPBG	TPBG	-12.3	0.612807	0.122758
14177	LUZP6	LUZP6	-7.4	9.6428e-09	0.0200226			7706	LOC100507557	LOC100507557	-12.3	1.85551e-09	0.122758
14178	LOR	LOR	-7.35	1.19972e-08	0.0200226			7707	C7orf43	C7orf43	-12.3	0.221093	0.122758
14179	HMX2	HMX2	-7.35	0.0882554	0.0200226			7708	ADAM9	ADAM9	-12.3	0.644489	0.122758
14180	EXPH5	EXPH5	-7.35	0.769123	0.0200226			7709	MTSS1	MTSS1	-12.3	6.61593e-10	0.122758
14181	OR7E156P	OR7E156P	-7.35	2.36704e-09	0.0200226			7710	KIAA2026	KIAA2026	-12.3	0.599697	0.122758
14182	PPP1R3E	PPP1R3E	-7.35	0.582647	0.0200226			7711	CDKN2B	CDKN2B	-12.3	0.384424	0.122758
14183	ZC3H6	ZC3H6	-7.35	0.440412	0.0200226			7712	C9orf30	C9orf30	-12.3	0.560827	0.122758
14184	RNF25	RNF25	-7.35	0.750604	0.0200226			7713	SH3KBP1	SH3KBP1	-12.3	0.504359	0.122758
14185	WRB	WRB	-7.35	0.886298	0.0200226			7714	F8A3_loc2	F8A3	-12.3	0.106297	0.122758
14186	COL25A1	COL25A1	-7.35	0.446453	0.0200226			7715	RIMS3	RIMS3	-12.25	0.346864	0.122758
14187	NHSL1	NHSL1	-7.35	0.659232	0.0200226			7716	KAT6B	KAT6B	-12.25	0.495176	0.122758
14188	ZNF658B_loc1	ZNF658B	-7.35	0.133109	0.0200226			7717	MTMR10	MTMR10	-12.25	0.411743	0.122758
14189	r_Kanga2_a	r_Kanga2_a	-7.35	0.572315	0.0200226			7718	MLKL	MLKL	-12.25	8.1419e-10	0.122758
14190	TCTN2	TCTN2	-7.3	0.620109	0.0200226			7719	MYO1D	MYO1D	-12.25	0.622286	0.122758
14191	GABARAPL3	GABARAPL3	-7.3	1	0.0200226			7720	TMEM178	TMEM178	-12.25	2.59779e-09	0.122758
14192	38595	38595	-7.3	0.851438	0.0200226			7721	ARL6IP6	ARL6IP6	-12.25	0.680745	0.122758
14193	PLIN4	PLIN4	-7.3	1	0.0200226			7722	OBSL1	OBSL1	-12.25	0.545684	0.122758
14194	SNORA80B	SNORA80B	-7.3	0.544945	0.0200226			7723	GBE1	GBE1	-12.25	0.497979	0.122758
14195	C20orf132	C20orf132	-7.3	3.42778e-09	0.0200226			7724	FTX	FTX	-12.25	0.218434	0.122758
14196	NCAPG	NCAPG	-7.3	0.763213	0.0200226			7725	r_MER68	r_MER68	-12.25	1.70123e-09	0.122758
14197	HLA-DQB1_loc1	HLA-DQB1	-7.3	0.652455	0.0200226			7726	KCNK1	KCNK1	-12.2	0.65332	0.125645
14198	SSPO	SSPO	-7.3	1	0.0200226			7727	HNRNPU-AS1	HNRNPU-AS1	-12.2	0.409636	0.125645
14199	KCTD9	KCTD9	-7.3	0.787468	0.0200226			7728	ZNF672	ZNF672	-12.2	0.34677	0.125645
14200	PPP1R42	PPP1R42	-7.3	0.182938	0.0200226			7729	HPS1	HPS1	-12.2	0.627199	0.125645
14201	ENHO	ENHO	-7.3	0.262248	0.0200226			7730	MTMR6	MTMR6	-12.2	0.519935	0.125645
14202	GCNT1	GCNT1	-7.3	0.776307	0.0200226			7731	IRS2	IRS2	-12.2	0.377483	0.125645
14203	RNA_SPIKE_6	RNA_SPIKE_6	-7.25	0.990397	0.0200226			7732	FOXN3	FOXN3	-12.2	0.438748	0.125645
14204	ARRDC4	ARRDC4	-7.25	0.527385	0.0200226			7733	GLCE	GLCE	-12.2	0.693364	0.125645
14205	NDRG4	NDRG4	-7.25	0.741226	0.0200226			7734	RAI1	RAI1	-12.2	0.537968	0.125645
14206	TPGS2	TPGS2	-7.25	0.858091	0.0200226			7735	TMEM97	TMEM97	-12.2	0.75165	0.125645
14207	ZNF296	ZNF296	-7.25	0.0754478	0.0200226			7736	DHX40	DHX40	-12.2	0.730588	0.125645
14208	COL6A1	COL6A1	-7.25	0.613563	0.0200226			7737	TNRC6C	TNRC6C	-12.2	0.45528	0.125645
14209	SNORD125	SNORD125	-7.25	0.342811	0.0200226			7738	CD70	CD70	-12.2	9.40228e-10	0.125645
14210	SIRT5	SIRT5	-7.25	0.746814	0.0200226			7739	PCYOX1	PCYOX1	-12.2	0.682807	0.125645
14211	BSPRY	BSPRY	-7.25	0.414079	0.0200226			7740	ATP9A	ATP9A	-12.2	0.602171	0.125645
14212	DMD	DMD	-7.25	0.724509	0.0200226			7741	IQSEC1	IQSEC1	-12.2	0.606629	0.125645
14213	r_Charlie18a	r_Charlie18a	-7.25	6.52107e-09	0.0200226			7742	TUBB2B	TUBB2B	-12.2	0.823829	0.125645
14214	BTBD19	BTBD19	-7.2	8.73816e-09	0.0200226			7743	RNF182	RNF182	-12.2	0.45603	0.125645
14215	ANXA9	ANXA9	-7.2	0.113803	0.0200226			7744	FBXO30	FBXO30	-12.2	0.70164	0.125645
14216	SCGB2A1	SCGB2A1	-7.2	1	0.0200226			7745	TMEM184A	TMEM184A	-12.2	2.24927e-09	0.125645
14217	LRRIQ1	LRRIQ1	-7.2	0.697377	0.0200226			7746	TRAM1	TRAM1	-12.2	0.622017	0.125645
14218	NOL3	NOL3	-7.2	0.226125	0.0200226			7747	PAG1	PAG1	-12.2	0.484903	0.125645
14219	SPAG7	SPAG7	-7.2	0.802354	0.0200226			7748	UBAP2	UBAP2	-12.2	0.502401	0.125645
14220	SPPL2B	SPPL2B	-7.2	0.710211	0.0200226			7749	DNAJB5	DNAJB5	-12.2	0.0372389	0.125645
14221	PLEKHF1	PLEKHF1	-7.2	0.22681	0.0200226			7750	URM1	URM1	-12.2	0.737226	0.125645
14222	BLVRB	BLVRB	-7.2	0.840626	0.0200226			7751	MAGED1	MAGED1	-12.2	0.735436	0.125645
14223	NINL	NINL	-7.2	0.567016	0.0200226			7752	GPSM2	GPSM2	-12.15	0.525852	0.125841
14224	C6orf97	C6orf97	-7.2	0.198733	0.0200226			7753	NLRP3	NLRP3	-12.15	3.58824e-09	0.125841
14225	PRR15	PRR15	-7.2	0.646133	0.0200226			7754	ITPRIP	ITPRIP	-12.15	0.465371	0.125841
14226	ZNF273	ZNF273	-7.2	0.691717	0.0200226			7755	ZDHHC20	ZDHHC20	-12.15	0.615429	0.125841
14227	SNORD24	SNORD24	-7.2	0.522338	0.0200226			7756	LOC100287616	LOC100287616	-12.15	0.200347	0.125841
14228	PNPLA4	PNPLA4	-7.2	0.548807	0.0200226			7757	PDPR	PDPR	-12.15	0.606731	0.125841
14229	LINC00204A_loc2	LINC00204A	-7.2	2.39945e-08	0.0200226			7758	UNC119	UNC119	-12.15	0.598203	0.125841
14230	r_LTR6A	r_LTR6A	-7.2	0.821422	0.0200226			7759	CNP	CNP	-12.15	0.678496	0.125841
14231	DYRK3	DYRK3	-7.15	0.372199	0.0200226			7760	CEP112	CEP112	-12.15	0.381119	0.125841
14232	LOC439990	LOC439990	-7.15	0.382215	0.0200226			7761	ZNF788	ZNF788	-12.15	1.01829e-09	0.125841
14233	RASSF7	RASSF7	-7.15	0.659193	0.0200226			7762	SAMD4B	SAMD4B	-12.15	0.738965	0.125841
14234	NUDT8	NUDT8	-7.15	0.205598	0.0200226			7763	ZNF816-ZNF321P	ZNF816-ZNF321P	-12.15	3.46765e-10	0.125841
14235	SPINT1	SPINT1	-7.15	0.668689	0.0200226			7764	SCN2A	SCN2A	-12.15	0.358417	0.125841
14236	GDPD3	GDPD3	-7.15	1.15837e-09	0.0200226			7765	RAPH1	RAPH1	-12.15	0.448297	0.125841
14237	SIRT2	SIRT2	-7.15	0.91846	0.0200226			7766	GIGYF2	GIGYF2	-12.15	0.692103	0.125841
14238	PLD3	PLD3	-7.15	0.809813	0.0200226			7767	TCTEX1D2	TCTEX1D2	-12.15	0.661004	0.125841
14239	SCARNA6	SCARNA6	-7.15	0.704771	0.0200226			7768	PLEKHG4B	PLEKHG4B	-12.15	0.372089	0.125841
14240	SYNDIG1	SYNDIG1	-7.15	4.79889e-09	0.0200226			7769	ADAMTS2	ADAMTS2	-12.15	0.287385	0.125841
14241	LINC00314	LINC00314	-7.15	2.28773e-09	0.0200226			7770	ABCC10	ABCC10	-12.15	0.0538083	0.125841
14242	MST1R	MST1R	-7.15	2.18062e-08	0.0200226			7771	SLC16A9	SLC16A9	-12.1	0.373952	0.126766
14243	LOC401320	LOC401320	-7.15	0.262697	0.0200226			7772	CDC42BPG	CDC42BPG	-12.1	1.49907e-09	0.126766
14244	MEGF9	MEGF9	-7.15	0.874921	0.0200226			7773	AEBP2	AEBP2	-12.1	0.544198	0.126766
14245	GBGT1	GBGT1	-7.15	0.642455	0.0200226			7774	STX1B	STX1B	-12.1	3.01564e-09	0.126766
14246	DNHD1	DNHD1	-7.1	0.114518	0.0200226			7775	ACADVL	ACADVL	-12.1	0.658465	0.126766
14247	CAPN5	CAPN5	-7.1	0.0864755	0.0200226			7776	CCL14-CCL15	CCL14-CCL15	-12.1	1.18405e-09	0.126766
14248	TPPP3	TPPP3	-7.1	0.570721	0.0200226			7777	USP14	USP14	-12.1	0.7258	0.126766
14249	CACNB1	CACNB1	-7.1	0.290522	0.0200226			7778	BMPR2	BMPR2	-12.1	0.585453	0.126766
14250	PCDP1	PCDP1	-7.1	1.62253e-08	0.0200226			7779	SCAP	SCAP	-12.1	0.762733	0.126766
14251	RNPEPL1	RNPEPL1	-7.1	0.397309	0.0200226			7780	SENP2	SENP2	-12.1	0.839495	0.126766
14252	CCDC80	CCDC80	-7.1	0.79123	0.0200226			7781	WFS1	WFS1	-12.1	0.453418	0.126766
14253	STAG1	STAG1	-7.1	0.78927	0.0200226			7782	LOC645513	LOC645513	-12.1	0.200421	0.126766
14254	HIST1H2AH	HIST1H2AH	-7.1	0.875272	0.0200226			7783	SLC27A6	SLC27A6	-12.1	3.18224e-09	0.126766
14255	TCTE3	TCTE3	-7.1	0.440021	0.0200226			7784	MNX1	MNX1	-12.1	0.0985464	0.126766
14256	ZNF727	ZNF727	-7.1	1	0.0200226			7785	SORBS3	SORBS3	-12.1	0.585118	0.126766
14257	NRBP2	NRBP2	-7.1	0.22412	0.0200226			7786	RNF122	RNF122	-12.1	0.103611	0.126766
14258	TFDP3	TFDP3	-7.1	6.01947e-09	0.0200226			7787	ANK1	ANK1	-12.1	2.1423e-09	0.126766
14259	r_MER68	r_MER68	-7.1	0.192354	0.0200226			7788	FAM129B	FAM129B	-12.1	0.538319	0.126766
14260	ABAT	ABAT	-7.05	0.433895	0.0200226			7789	UBE2NL	UBE2NL	-12.1	0.42979	0.126766
14261	EIF3C_loc2	EIF3C	-7.05	0.513158	0.0200226			7790	r_LTR10D	r_LTR10D	-12.1	2.97208e-09	0.126766
14262	CCDC135	CCDC135	-7.05	1	0.0200226			7791	HNRNPUL2-BSCL2	HNRNPUL2-BSCL2	-12.05	0.201283	0.126766
14263	TP53I3	TP53I3	-7.05	0.654769	0.0200226			7792	BACE1	BACE1	-12.05	0.617797	0.126766
14264	GMCL1	GMCL1	-7.05	0.737457	0.0200226			7793	CACNB3	CACNB3	-12.05	0.563736	0.126766
14265	NBEAL1	NBEAL1	-7.05	0.604364	0.0200226			7794	MAPK8IP3	MAPK8IP3	-12.05	0.145136	0.126766
14266	HOPX	HOPX	-7.05	0.452059	0.0200226			7795	CLDN7	CLDN7	-12.05	0.369052	0.126766
14267	TCEAL7	TCEAL7	-7.05	0.429685	0.0200226			7796	MAP2K4	MAP2K4	-12.05	0.6237	0.126766
14268	UTY	UTY	-7.05	4.65157e-09	0.0200226			7797	CHD6	CHD6	-12.05	0.740666	0.126766
14269	r_(G)n	r_(G)n	-7.05	1.02343e-08	0.0200226			7798	PDGFC	PDGFC	-12.05	0.365172	0.126766
14270	DLEU2L	DLEU2L	-7	0.314128	0.0200226			7799	KCTD20	KCTD20	-12.05	0.585625	0.126766
14271	C1orf133	C1orf133	-7	0.850943	0.0200226			7800	GTPBP2	GTPBP2	-12.05	0.484649	0.126766
14272	ADRB1	ADRB1	-7	3.99908e-09	0.0200226			7801	MYB	MYB	-12.05	8.43074e-10	0.126766
14273	ZDHHC13	ZDHHC13	-7	0.800173	0.0200226			7802	TMEM106B	TMEM106B	-12.05	0.736032	0.126766
14274	RNASE4	RNASE4	-7	0.90185	0.0200226			7803	AKAP9	AKAP9	-12.05	0.746617	0.126766
14275	NQO1	NQO1	-7	0.801112	0.0200226			7804	MDFIC	MDFIC	-12.05	0.6684	0.126766
14276	DPH1	DPH1	-7	0.521473	0.0200226			7805	LEP	LEP	-12.05	1.01895e-08	0.126766
14277	C17orf61-PLSCR3	C17orf61-PLSCR3	-7	0.807623	0.0200226			7806	NUP205	NUP205	-12.05	0.72905	0.126766
14278	ZNF611	ZNF611	-7	0.598918	0.0200226			7807	FBXO25	FBXO25	-12.05	0.561287	0.126766
14279	DYSF	DYSF	-7	1	0.0200226			7808	SPHAR	SPHAR	-12	0.426219	0.129214
14280	RAPGEF4	RAPGEF4	-7	0.5625	0.0200226			7809	LOC100499489	LOC100499489	-12	0.132772	0.129214
14281	VEGFC	VEGFC	-7	0.510176	0.0200226			7810	AKAP5	AKAP5	-12	0.426724	0.129214
14282	LOC153684	LOC153684	-7	0.506677	0.0200226			7811	PRRT2	PRRT2	-12	0.205257	0.129214
14283	TAF1L	TAF1L	-7	0.436363	0.0200226			7812	C17orf39	C17orf39	-12	0.469499	0.129214
14284	ERAS	ERAS	-7	2.39945e-08	0.0200226			7813	WIPF2	WIPF2	-12	0.666335	0.129214
14285	TCEAL3	TCEAL3	-7	0.719737	0.0200226			7814	FFAR2	FFAR2	-12	0.139531	0.129214
14286	PAK3	PAK3	-7	3.18473e-09	0.0200226			7815	TMEM147	TMEM147	-12	0.798802	0.129214
14287	BCAP31	BCAP31	-7	0.952617	0.0200226			7816	SLC35F5	SLC35F5	-12	0.492477	0.129214
14288	r_Charlie16a	r_Charlie16a	-7	0.0735314	0.0200226			7817	KIF1A	KIF1A	-12	0.329959	0.129214
14289	RNF207	RNF207	-6.95	0.179627	0.0200226			7818	KIAA0889	KIAA0889	-12	0.523069	0.129214
14290	CDK18	CDK18	-6.95	0.169849	0.0200226			7819	ARFRP1	ARFRP1	-12	0.175541	0.129214
14291	MICU1	MICU1	-6.95	0.919389	0.0200226			7820	PARVB	PARVB	-12	0.223927	0.129214
14292	TM7SF2	TM7SF2	-6.95	0.601682	0.0200226			7821	SCD5	SCD5	-12	0.563757	0.129214
14293	MUS81	MUS81	-6.95	0.794277	0.0200226			7822	CEP170P1	CEP170P1	-12	0.0441697	0.129214
14294	ARHGAP32	ARHGAP32	-6.95	0.77651	0.0200226			7823	SLC12A7	SLC12A7	-12	0.45994	0.129214
14295	SERPINA12	SERPINA12	-6.95	1	0.0200226			7824	PMCHL2	PMCHL2	-12	7.12581e-09	0.129214
14296	DNASE1L2	DNASE1L2	-6.95	0.0323957	0.0200226			7825	LOC100505678	LOC100505678	-12	1.77052e-09	0.129214
14297	TGFB1I1	TGFB1I1	-6.95	0.193272	0.0200226			7826	SNORD50A	SNORD50A	-12	0.453446	0.129214
14298	ZFPM1	ZFPM1	-6.95	0.170783	0.0200226			7827	CDCA7L	CDCA7L	-12	0.714214	0.129214
14299	CBX3P2	CBX3P2	-6.95	1	0.0200226			7828	LINC00265	LINC00265	-12	0.254443	0.129214
14300	CA11	CA11	-6.95	0.65169	0.0200226			7829	SLC1A1	SLC1A1	-12	0.255497	0.129214
14301	SNORD20	SNORD20	-6.95	0.129304	0.0200226			7830	KIAA0368	KIAA0368	-12	0.70449	0.129214
14302	COL6A3	COL6A3	-6.95	1	0.0200226			7831	CHIC1	CHIC1	-12	0.274003	0.129214
14303	LOC644714	LOC644714	-6.95	1.76493e-09	0.0200226			7832	ADAR	ADAR	-11.95	0.716553	0.130711
14304	LOC285456	LOC285456	-6.95	0.443544	0.0200226			7833	RCOR3	RCOR3	-11.95	0.470834	0.130711
14305	LOC100499484	LOC100499484	-6.95	0.566546	0.0200226			7834	RBM17	RBM17	-11.95	0.627823	0.130711
14306	WDR31	WDR31	-6.95	0.609032	0.0200226			7835	C10orf140	C10orf140	-11.95	0.532237	0.130711
14307	PCDH19	PCDH19	-6.95	0.0627923	0.0200226			7836	MAP3K12	MAP3K12	-11.95	1.62075e-09	0.130711
14308	r_(GAA)n	r_(GAA)n	-6.95	1	0.0200226			7837	ZBTB39	ZBTB39	-11.95	0.498028	0.130711
14309	r_SST1	r_SST1	-6.95	0.410187	0.0200226			7838	ATP8A2	ATP8A2	-11.95	2.31021e-09	0.130711
14310	DNA2	DNA2	-6.9	0.757955	0.0200226			7839	SPG20	SPG20	-11.95	0.596451	0.130711
14311	PKNOX2	PKNOX2	-6.9	0.450601	0.0200226			7840	ERVK13-1	ERVK13-1	-11.95	0.522309	0.130711
14312	KSR2	KSR2	-6.9	0.132707	0.0200226			7841	CHD9	CHD9	-11.95	0.644063	0.130711
14313	PHKG2	PHKG2	-6.9	0.738128	0.0200226			7842	APCDD1	APCDD1	-11.95	0.218903	0.130711
14314	C19orf70	C19orf70	-6.9	0.851427	0.0200226			7843	MBD2	MBD2	-11.95	0.641059	0.130711
14315	PIGU	PIGU	-6.9	0.787927	0.0200226			7844	HKR1	HKR1	-11.95	0.70466	0.130711
14316	PARVB	PARVB	-6.9	0.345248	0.0200226			7845	TTC30B	TTC30B	-11.95	0.165685	0.130711
14317	ID4	ID4	-6.9	0.804008	0.0200226			7846	PCIF1	PCIF1	-11.95	0.419185	0.130711
14318	ABCB4	ABCB4	-6.9	0.640487	0.0200226			7847	PIGX	PIGX	-11.95	0.735618	0.130711
14319	SSBP3	SSBP3	-6.85	0.765598	0.0200226			7848	SLC10A4	SLC10A4	-11.95	0.240681	0.130711
14320	LOC284576	LOC284576	-6.85	0.407531	0.0200226			7849	SCARB2	SCARB2	-11.95	0.702808	0.130711
14321	ACOT4	ACOT4	-6.85	1.89363e-08	0.0200226			7850	ASH2L	ASH2L	-11.95	0.37629	0.130711
14322	MAPK8IP3	MAPK8IP3	-6.85	0.492062	0.0200226			7851	BAALC	BAALC	-11.95	1.30219e-09	0.130711
14323	CDH3	CDH3	-6.85	0.381792	0.0200226			7852	SIGMAR1	SIGMAR1	-11.95	0.76592	0.130711
14324	NOB1	NOB1	-6.85	0.866957	0.0200226			7853	CTNNBIP1	CTNNBIP1	-11.9	0.48974	0.130711
14325	AATK	AATK	-6.85	4.73408e-09	0.0200226			7854	TMEM57	TMEM57	-11.9	0.405343	0.130711
14326	C19orf26	C19orf26	-6.85	1	0.0200226			7855	MED18	MED18	-11.9	0.574246	0.130711
14327	ABHD1	ABHD1	-6.85	0.045419	0.0200226			7856	SORT1	SORT1	-11.9	0.590084	0.130711
14328	NEK11	NEK11	-6.85	0.510829	0.0200226			7857	NEBL	NEBL	-11.9	0.170219	0.130711
14329	DEFB1	DEFB1	-6.85	7.26873e-09	0.0200226			7858	GSTO1	GSTO1	-11.9	0.852113	0.130711
14330	RIBC1	RIBC1	-6.85	0.437209	0.0200226			7859	RAB21	RAB21	-11.9	0.534558	0.130711
14331	H2BFXP_loc1	H2BFXP	-6.85	3.67993e-09	0.0200226			7860	LMAN1	LMAN1	-11.9	0.575204	0.130711
14332	r_L1MC	r_L1MC	-6.85	0.354272	0.0200226			7861	ACTR1B	ACTR1B	-11.9	0.539161	0.130711
14333	SH3D21	SH3D21	-6.8	3.85712e-09	0.0200226			7862	ZNF148	ZNF148	-11.9	0.611948	0.130711
14334	LOC100506023	LOC100506023	-6.8	0.734091	0.0200226			7863	PTP4A1	PTP4A1	-11.9	0.766212	0.130711
14335	SNORD15B	SNORD15B	-6.8	1.57642e-09	0.0200226			7864	SNX13	SNX13	-11.9	0.529839	0.130711
14336	PLEKHG6	PLEKHG6	-6.8	0.21711	0.0200226			7865	REXO1L1_loc1	REXO1L1	-11.9	0.512517	0.130711
14337	APPL2	APPL2	-6.8	0.68133	0.0200226			7866	MAPKAP1	MAPKAP1	-11.9	0.362124	0.130711
14338	KIF22	KIF22	-6.8	0.918607	0.0200226			7867	ZNF449	ZNF449	-11.9	0.470698	0.130711
14339	OGFOD1	OGFOD1	-6.8	0.800846	0.0200226			7868	r_MER75	r_MER75	-11.9	5.17697e-09	0.130711
14340	AXIN2	AXIN2	-6.8	0.846962	0.0200226			7869	r_Tigger3b	r_Tigger3b	-11.9	0.387687	0.130711
14341	NDUFA7	NDUFA7	-6.8	0.912381	0.0200226			7870	r_L1M1	r_L1M1	-11.9	0.401109	0.130711
14342	DZIP3	DZIP3	-6.8	0.867897	0.0200226			7871	CASZ1	CASZ1	-11.85	0.51735	0.130711
14343	SEMA4D	SEMA4D	-6.8	0.764972	0.0200226			7872	TMTC1	TMTC1	-11.85	0.612038	0.130711
14344	PCDH11X	PCDH11X	-6.8	0.520886	0.0200226			7873	OSBPL8	OSBPL8	-11.85	0.76329	0.130711
14345	FAM70A	FAM70A	-6.8	0.669924	0.0200226			7874	BTG1	BTG1	-11.85	0.675513	0.130711
14346	r_7SK	r_7SK	-6.8	0.925633	0.0200226			7875	DNASE1L2	DNASE1L2	-11.85	7.66086e-10	0.130711
14347	LCE1D	LCE1D	-6.75	1.89363e-08	0.0200226			7876	LOC100507577	LOC100507577	-11.85	0.504973	0.130711
14348	UBTD1	UBTD1	-6.75	0.116177	0.0200226			7877	LIMS3_loc2	LIMS3	-11.85	0.0859044	0.130711
14349	SYT9	SYT9	-6.75	0.771918	0.0200226			7878	ZNF217	ZNF217	-11.85	0.537085	0.130711
14350	NTM	NTM	-6.75	2.27001e-09	0.0200226			7879	TTC3	TTC3	-11.85	0.485133	0.130711
14351	DEPDC4	DEPDC4	-6.75	0.638802	0.0200226			7880	HYAL3	HYAL3	-11.85	1.21706e-09	0.130711
14352	TMEM63C	TMEM63C	-6.75	5.35731e-09	0.0200226			7881	KCNMB3	KCNMB3	-11.85	0.199787	0.130711
14353	SNORA37	SNORA37	-6.75	1.88741e-09	0.0200226			7882	C3orf70	C3orf70	-11.85	0.0240405	0.130711
14354	ZNF418	ZNF418	-6.75	1	0.0200226			7883	KIAA1530	KIAA1530	-11.85	0.112726	0.130711
14355	SNAP25	SNAP25	-6.75	0.778485	0.0200226			7884	PRDM8	PRDM8	-11.85	0.460784	0.130711
14356	BFSP1	BFSP1	-6.75	0.422498	0.0200226			7885	PCSK1	PCSK1	-11.85	8.56521e-10	0.130711
14357	RNF138P1	RNF138P1	-6.75	0.686388	0.0200226			7886	LAMB1	LAMB1	-11.85	0.745544	0.130711
14358	ADRA1B	ADRA1B	-6.75	2.18062e-08	0.0200226			7887	REXO1L1_loc2	REXO1L1	-11.85	0.431008	0.130711
14359	HIST1H2BK	HIST1H2BK	-6.75	0.907161	0.0200226			7888	FAM95B1_loc1	FAM95B1	-11.85	2.91393e-09	0.130711
14360	AGBL3	AGBL3	-6.75	0.50469	0.0200226			7889	SURF6	SURF6	-11.85	0.673509	0.130711
14361	LOC100288181	LOC100288181	-6.75	1	0.0200226			7890	HSD17B7	HSD17B7	-11.8	0.590284	0.139919
14362	r_MER76	r_MER76	-6.75	2.39945e-08	0.0200226			7891	LAMC1	LAMC1	-11.8	0.650707	0.139919
14363	UNC5B	UNC5B	-6.7	0.488306	0.0200226			7892	CDK18	CDK18	-11.8	1.79295e-09	0.139919
14364	ZFP1	ZFP1	-6.7	0.797523	0.0200226			7893	LPGAT1	LPGAT1	-11.8	0.695811	0.139919
14365	TNK1	TNK1	-6.7	1	0.0200226			7894	URB2	URB2	-11.8	0.674005	0.139919
14366	SLC26A11	SLC26A11	-6.7	0.758788	0.0200226			7895	NEAT1	NEAT1	-11.8	0.418459	0.139919
14367	PTPRM	PTPRM	-6.7	0.584939	0.0200226			7896	OTX2OS1	OTX2OS1	-11.8	3.25115e-09	0.139919
14368	METAP1D	METAP1D	-6.7	0.777601	0.0200226			7897	MBP	MBP	-11.8	0.480958	0.139919
14369	LOC100132273	LOC100132273	-6.7	0.460933	0.0200226			7898	ZNF700	ZNF700	-11.8	0.395344	0.139919
14370	SEMA3B	SEMA3B	-6.7	1	0.0200226			7899	IRF2BP1	IRF2BP1	-11.8	0.414202	0.139919
14371	SPTSSB	SPTSSB	-6.7	2.89914e-09	0.0200226			7900	C20orf112	C20orf112	-11.8	0.152624	0.139919
14372	TRIM61	TRIM61	-6.7	1	0.0200226			7901	UBE2C	UBE2C	-11.8	0.844185	0.139919
14373	DDX60	DDX60	-6.7	0.641377	0.0200226			7902	B3GNT5	B3GNT5	-11.8	0.687488	0.139919
14374	STK31	STK31	-6.7	1	0.0200226			7903	ANKRD18DP	ANKRD18DP	-11.8	2.40813e-09	0.139919
14375	PTRH1	PTRH1	-6.7	0.671775	0.0200226			7904	CCNI	CCNI	-11.8	0.681501	0.139919
14376	MPL	MPL	-6.65	0.256504	0.0200226			7905	TRIM2	TRIM2	-11.8	0.574353	0.139919
14377	KLHDC8A	KLHDC8A	-6.65	1	0.0200226			7906	CD2AP	CD2AP	-11.8	0.585909	0.139919
14378	PHYHIPL	PHYHIPL	-6.65	6.68615e-09	0.0200226			7907	CTAGE9	CTAGE9	-11.8	0.184712	0.139919
14379	DYRK4	DYRK4	-6.65	0.85856	0.0200226			7908	TMOD1	TMOD1	-11.8	0.51092	0.139919
14380	LINC00277	LINC00277	-6.65	4.8214e-09	0.0200226			7909	LHX2	LHX2	-11.8	0.253325	0.139919
14381	CMTM1	CMTM1	-6.65	1	0.0200226			7910	TTTY15	TTTY15	-11.8	2.28624e-09	0.139919
14382	PIEZO2	PIEZO2	-6.65	0.499002	0.0200226			7911	r_LTR8	r_LTR8	-11.8	0.19472	0.139919
14383	ZNF433	ZNF433	-6.65	0.484294	0.0200226			7912	r_LTR43	r_LTR43	-11.8	1.11932e-09	0.139919
14384	POLD1	POLD1	-6.65	0.583784	0.0200226			7913	FBXO42	FBXO42	-11.75	0.481764	0.139919
14385	MIR548F2	MIR548F2	-6.65	1	0.0200226			7914	FAM102B	FAM102B	-11.75	0.54208	0.139919
14386	RBCK1	RBCK1	-6.65	0.81068	0.0200226			7915	CELSR2	CELSR2	-11.75	0.458751	0.139919
14387	COMMD7	COMMD7	-6.65	0.745555	0.0200226			7916	LMNA	LMNA	-11.75	0.536207	0.139919
14388	R3HDML	R3HDML	-6.65	5.40845e-09	0.0200226			7917	CEP350	CEP350	-11.75	0.590128	0.139919
14389	C21orf49	C21orf49	-6.65	0.740802	0.0200226			7918	SOX6	SOX6	-11.75	0.126489	0.139919
14390	LEPREL1	LEPREL1	-6.65	0.667638	0.0200226			7919	HSD17B12	HSD17B12	-11.75	0.685067	0.139919
14391	SLIT3	SLIT3	-6.65	0.054999	0.0200226			7920	NYNRIN	NYNRIN	-11.75	0.431212	0.139919
14392	ZNF354C	ZNF354C	-6.65	3.83377e-09	0.0200226			7921	ACSF3	ACSF3	-11.75	0.589814	0.139919
14393	TRIM14	TRIM14	-6.65	0.76765	0.0200226			7922	ZNF594	ZNF594	-11.75	0.367085	0.139919
14394	r_MER11A	r_MER11A	-6.65	0.363372	0.0200226			7923	SLC39A6	SLC39A6	-11.75	0.679527	0.139919
14395	PANK4	PANK4	-6.6	0.843566	0.0200226			7924	ZNF737	ZNF737	-11.75	0.391971	0.139919
14396	ZNF436	ZNF436	-6.6	0.410161	0.0200226			7925	SLC11A1	SLC11A1	-11.75	0.439657	0.139919
14397	SYTL1	SYTL1	-6.6	1.06055e-09	0.0200226			7926	NCOR1P1	NCOR1P1	-11.75	0.0599671	0.139919
14398	ATOH7	ATOH7	-6.6	0.225638	0.0200226			7927	ACSS2	ACSS2	-11.75	0.333956	0.139919
14399	TLX1NB	TLX1NB	-6.6	2.70519e-09	0.0200226			7928	SETMAR	SETMAR	-11.75	0.404774	0.139919
14400	BRCA2	BRCA2	-6.6	0.723862	0.0200226			7929	ATP2C1	ATP2C1	-11.75	0.763633	0.139919
14401	LPAR6	LPAR6	-6.6	1.6387e-09	0.0200226			7930	HIVEP1	HIVEP1	-11.75	0.607345	0.139919
14402	SNORA78	SNORA78	-6.6	0.106879	0.0200226			7931	PLEKHG1	PLEKHG1	-11.75	0.444068	0.139919
14403	PRSS53	PRSS53	-6.6	3.80801e-09	0.0200226			7932	STAG3L1	STAG3L1	-11.75	0.0693848	0.139919
14404	CYBA	CYBA	-6.6	0.738376	0.0200226			7933	PLXNA4	PLXNA4	-11.75	5.85256e-10	0.139919
14405	COPS7B	COPS7B	-6.6	0.8297	0.0200226			7934	STOML2	STOML2	-11.75	0.796771	0.139919
14406	EMID1	EMID1	-6.6	0.376962	0.0200226			7935	ANKRD19P	ANKRD19P	-11.75	6.32806e-10	0.139919
14407	BTC	BTC	-6.6	1	0.0200226			7936	SLC9A7	SLC9A7	-11.75	0.0934448	0.139919
14408	DCLK2	DCLK2	-6.6	0.155332	0.0200226			7937	THOC2	THOC2	-11.75	0.910904	0.139919
14409	SERPINB9	SERPINB9	-6.6	0.50228	0.0200226			7938	ELF4	ELF4	-11.75	0.653408	0.139919
14410	ZKSCAN4	ZKSCAN4	-6.6	0.650686	0.0200226			7939	SLC9A6	SLC9A6	-11.75	0.563941	0.139919
14411	GFRAL	GFRAL	-6.6	5.71201e-09	0.0200226			7940	DHX32	DHX32	-11.7	0.425737	0.139919
14412	TRAF3IP2-AS1	TRAF3IP2-AS1	-6.6	0.822296	0.0200226			7941	INPPL1	INPPL1	-11.7	0.6625	0.139919
14413	CCDC129	CCDC129	-6.6	1.76493e-08	0.0200226			7942	BRF1	BRF1	-11.7	0.153557	0.139919
14414	LINC00476	LINC00476	-6.6	0.807711	0.0200226			7943	SYCE2	SYCE2	-11.7	0.327781	0.139919
14415	SURF1	SURF1	-6.6	0.726042	0.0200226			7944	NFIX	NFIX	-11.7	0.306285	0.139919
14416	SLC9A7	SLC9A7	-6.6	0.469454	0.0200226			7945	PAK4	PAK4	-11.7	0.694872	0.139919
14417	FAM156B_loc2	FAM156B	-6.6	0.447559	0.0200226			7946	MXD1	MXD1	-11.7	0.862793	0.139919
14418	r_LTR79	r_LTR79	-6.6	2.74564e-09	0.0200226			7947	CLTA	CLTA	-11.7	0.830482	0.139919
14419	r_(CGTG)n	r_(CGTG)n	-6.6	3.42778e-09	0.0200226			7948	CENPI	CENPI	-11.7	0.398961	0.139919
14420	r_Tigger13a	r_Tigger13a	-6.6	2.70519e-09	0.0200226			7949	TBC1D8B	TBC1D8B	-11.7	0.336266	0.139919
14421	PIGM	PIGM	-6.55	0.839431	0.0200226			7950	OCRL	OCRL	-11.7	0.550269	0.139919
14422	LOC100130992	LOC100130992	-6.55	2.72577e-09	0.0200226			7951	LEPROT	LEPROT	-11.65	0.718702	0.144481
14423	MAPK8	MAPK8	-6.55	0.367703	0.0200226			7952	RIC8A	RIC8A	-11.65	0.474217	0.144481
14424	MTRNR2L8	MTRNR2L8	-6.55	0.871356	0.0200226			7953	SPTBN2	SPTBN2	-11.65	0.556043	0.144481
14425	TMEM218	TMEM218	-6.55	0.792764	0.0200226			7954	GOLGA2P5	GOLGA2P5	-11.65	1.04637e-09	0.144481
14426	KLRAP1	KLRAP1	-6.55	0.335286	0.0200226			7955	ABHD13	ABHD13	-11.65	0.679025	0.144481
14427	ARHGEF25	ARHGEF25	-6.55	0.586789	0.0200226			7956	NEO1	NEO1	-11.65	0.607407	0.144481
14428	TNFRSF19	TNFRSF19	-6.55	0.632248	0.0200226			7957	MYO1C	MYO1C	-11.65	0.64397	0.144481
14429	PAPL	PAPL	-6.55	0.533826	0.0200226			7958	SRR	SRR	-11.65	0.716886	0.144481
14430	DIP2A	DIP2A	-6.55	0.722145	0.0200226			7959	LAMA3	LAMA3	-11.65	0.662826	0.144481
14431	C22orf46	C22orf46	-6.55	0.476006	0.0200226			7960	MLLT1	MLLT1	-11.65	0.535846	0.144481
14432	TTLL3	TTLL3	-6.55	0.154782	0.0200226			7961	FUT2	FUT2	-11.65	0.162946	0.144481
14433	ALAS1	ALAS1	-6.55	0.827928	0.0200226			7962	C2orf18	C2orf18	-11.65	0.765603	0.144481
14434	C5orf45	C5orf45	-6.55	0.851642	0.0200226			7963	NINL	NINL	-11.65	0.220203	0.144481
14435	TMEM184A	TMEM184A	-6.55	0.40513	0.0200226			7964	ARL13B	ARL13B	-11.65	0.505652	0.144481
14436	CHMP4C	CHMP4C	-6.55	0.805616	0.0200226			7965	ST6GAL1	ST6GAL1	-11.65	0.30263	0.144481
14437	PGM5	PGM5	-6.55	0.314928	0.0200226			7966	ANKRD50	ANKRD50	-11.65	0.395814	0.144481
14438	C1orf130	C1orf130	-6.5	0.61148	0.0200226			7967	HIST1H2AH	HIST1H2AH	-11.65	0.630823	0.144481
14439	CD52	CD52	-6.5	2.7572e-09	0.0200226			7968	TMED4	TMED4	-11.65	0.74124	0.144481
14440	CR2	CR2	-6.5	0.135284	0.0200226			7969	CNTNAP3B	CNTNAP3B	-11.65	2.83084e-09	0.144481
14441	ST8SIA6	ST8SIA6	-6.5	2.18062e-08	0.0200226			7970	ISCA1	ISCA1	-11.65	0.743563	0.144481
14442	HIP1R	HIP1R	-6.5	0.582088	0.0200226			7971	RNF20	RNF20	-11.65	0.618702	0.144481
14443	ING1	ING1	-6.5	0.640429	0.0200226			7972	RALGPS1	RALGPS1	-11.65	0.399252	0.144481
14444	B3GNT9	B3GNT9	-6.5	0.32678	0.0200226			7973	WDR34	WDR34	-11.65	0.331633	0.144481
14445	HMG20B	HMG20B	-6.5	0.651805	0.0200226			7974	C1orf21	C1orf21	-11.6	0.818098	0.144481
14446	MBOAT7	MBOAT7	-6.5	0.751592	0.0200226			7975	PARG	PARG	-11.6	0.656105	0.144481
14447	ZNF619	ZNF619	-6.5	0.460192	0.0200226			7976	C12orf35	C12orf35	-11.6	0.6041	0.144481
14448	FAM125B	FAM125B	-6.5	0.491594	0.0200226			7977	ARID2	ARID2	-11.6	0.752082	0.144481
14449	ZNF711	ZNF711	-6.5	0.733737	0.0200226			7978	NPFF	NPFF	-11.6	1.51457e-09	0.144481
14450	XKRX	XKRX	-6.5	1	0.0200226			7979	GNS	GNS	-11.6	0.348695	0.144481
14451	SNORA59A_loc1	SNORA59A	-6.45	0.663409	0.0200226			7980	CKAP4	CKAP4	-11.6	0.772995	0.144481
14452	IL22RA1	IL22RA1	-6.45	2.39945e-08	0.0200226			7981	FUT8	FUT8	-11.6	0.652398	0.144481
14453	ZFYVE9	ZFYVE9	-6.45	0.765567	0.0200226			7982	SCAPER	SCAPER	-11.6	0.658228	0.144481
14454	FRMPD2	FRMPD2	-6.45	2.70519e-09	0.0200226			7983	MFGE8	MFGE8	-11.6	0.330796	0.144481
14455	USP35	USP35	-6.45	4.72468e-09	0.0200226			7984	CHD3	CHD3	-11.6	0.758781	0.144481
14456	COMMD6	COMMD6	-6.45	0.920836	0.0200226			7985	TTC19	TTC19	-11.6	0.731833	0.144481
14457	RAB20	RAB20	-6.45	1.47497e-09	0.0200226			7986	USP32P1	USP32P1	-11.6	0.483765	0.144481
14458	AP3B2	AP3B2	-6.45	0.613191	0.0200226			7987	ZFP161	ZFP161	-11.6	0.559075	0.144481
14459	OBSL1	OBSL1	-6.45	0.795931	0.0200226			7988	DIP2A	DIP2A	-11.6	0.6295	0.144481
14460	C21orf67	C21orf67	-6.45	0.363202	0.0200226			7989	GNAZ	GNAZ	-11.6	0.407441	0.144481
14461	FBXL2	FBXL2	-6.45	0.64818	0.0200226			7990	DNAJC13	DNAJC13	-11.6	0.685378	0.144481
14462	CCK	CCK	-6.45	3.99772e-09	0.0200226			7991	CAP2	CAP2	-11.6	0.784384	0.144481
14463	STIM2	STIM2	-6.45	0.685972	0.0200226			7992	HIST1H2AM	HIST1H2AM	-11.6	0.474233	0.144481
14464	PDGFRA	PDGFRA	-6.45	3.63436e-09	0.0200226			7993	MDC1_loc4	MDC1	-11.6	0.677017	0.144481
14465	B3GALT4_loc1	B3GALT4	-6.45	4.0441e-09	0.0200226			7994	MAN1A1	MAN1A1	-11.6	0.632604	0.144481
14466	GPR146	GPR146	-6.45	1	0.0200226			7995	HOXA5	HOXA5	-11.6	0.728336	0.144481
14467	ATXN7L1_loc1	ATXN7L1	-6.45	0.682352	0.0200226			7996	HIBADH	HIBADH	-11.6	0.605557	0.144481
14468	C9orf125	C9orf125	-6.45	0.805729	0.0200226			7997	EPHB6	EPHB6	-11.6	0.014007	0.144481
14469	ADAMTSL2	ADAMTSL2	-6.45	0.765322	0.0200226			7998	ZDHHC2	ZDHHC2	-11.6	0.576179	0.144481
14470	TBC1D8B	TBC1D8B	-6.45	0.622309	0.0200226			7999	SNAPC3	SNAPC3	-11.6	0.666144	0.144481
14471	r_LTR37A	r_LTR37A	-6.45	2.18062e-08	0.0200226			8000	LOC100132352	LOC100132352	-11.6	0.638311	0.144481
14472	SYNC	SYNC	-6.4	0.491067	0.0200226			8001	C9orf40	C9orf40	-11.6	0.613231	0.144481
14473	THBS3	THBS3	-6.4	0.640452	0.0200226			8002	ARHGAP12	ARHGAP12	-11.55	0.585479	0.148563
14474	SNORA42	SNORA42	-6.4	0.620928	0.0200226			8003	RBP4	RBP4	-11.55	6.56747e-09	0.148563
14475	PRRX1	PRRX1	-6.4	1	0.0200226			8004	TNFRSF19	TNFRSF19	-11.55	0.288253	0.148563
14476	IKBKE	IKBKE	-6.4	0.191431	0.0200226			8005	ACOT1	ACOT1	-11.55	0.40164	0.148563
14477	SNORA57	SNORA57	-6.4	0.26121	0.0200226			8006	ENTPD5	ENTPD5	-11.55	0.443394	0.148563
14478	FLJ39051	FLJ39051	-6.4	2.4107e-09	0.0200226			8007	GOLGA8B	GOLGA8B	-11.55	0.443945	0.148563
14479	LOC728084	LOC728084	-6.4	1	0.0200226			8008	CDH3	CDH3	-11.55	0.113512	0.148563
14480	KIAA1024	KIAA1024	-6.4	3.31225e-09	0.0200226			8009	NOG	NOG	-11.55	0.323421	0.148563
14481	ZNF720	ZNF720	-6.4	0.915711	0.0200226			8010	AKT2	AKT2	-11.55	0.872946	0.148563
14482	C16orf86	C16orf86	-6.4	1	0.0200226			8011	SHKBP1	SHKBP1	-11.55	0.526003	0.148563
14483	LOC100128288	LOC100128288	-6.4	0.573321	0.0200226			8012	LOC100506421	LOC100506421	-11.55	0.176892	0.148563
14484	ERBB2	ERBB2	-6.4	0.818415	0.0200226			8013	TMEM169	TMEM169	-11.55	0.141819	0.148563
14485	HLF	HLF	-6.4	4.33361e-09	0.0200226			8014	ZNF295	ZNF295	-11.55	0.612336	0.148563
14486	GREB1L	GREB1L	-6.4	0.510111	0.0200226			8015	ATP10D	ATP10D	-11.55	0.449022	0.148563
14487	LOC100129961	LOC100129961	-6.4	0.74234	0.0200226			8016	TLE1	TLE1	-11.55	0.530349	0.148563
14488	MIR10B	MIR10B	-6.4	0.715373	0.0200226			8017	ZNF75D	ZNF75D	-11.55	0.467385	0.148563
14489	GHRLOS2	GHRLOS2	-6.4	1	0.0200226			8018	YOD1	YOD1	-11.5	0.773256	0.150667
14490	IL20RB	IL20RB	-6.4	0.143643	0.0200226			8019	CDKN1B	CDKN1B	-11.5	0.600895	0.150667
14491	NME9	NME9	-6.4	1	0.0200226			8020	GOLGA6L9_loc2	GOLGA6L9	-11.5	0.453251	0.150667
14492	OR2A9P_loc2	OR2A9P	-6.4	1	0.0200226			8021	MCTP2	MCTP2	-11.5	0.504227	0.150667
14493	FAM66D	FAM66D	-6.4	2.85525e-09	0.0200226			8022	C17orf61	C17orf61	-11.5	0.54784	0.150667
14494	r_MSTB1	r_MSTB1	-6.4	1.12468e-09	0.0200226			8023	PTPRM	PTPRM	-11.5	0.414441	0.150667
14495	r_(ATG)n	r_(ATG)n	-6.4	0.168122	0.0200226			8024	TMEM194B	TMEM194B	-11.5	0.594718	0.150667
14496	r_MER5C	r_MER5C	-6.4	2.8179e-09	0.0200226			8025	AGFG1	AGFG1	-11.5	0.904692	0.150667
14497	TRAF5	TRAF5	-6.35	0.825429	0.0200226			8026	COL7A1	COL7A1	-11.5	2.04088e-08	0.150667
14498	NMT2	NMT2	-6.35	0.83702	0.0200226			8027	CDS1	CDS1	-11.5	0.666539	0.150667
14499	LOC100507401	LOC100507401	-6.35	0.673156	0.0200226			8028	ZFP42	ZFP42	-11.5	0.419567	0.150667
14500	KDELC2	KDELC2	-6.35	0.76539	0.0200226			8029	PTK7	PTK7	-11.5	0.503652	0.150667
14501	LOC100506668	LOC100506668	-6.35	0.884862	0.0200226			8030	GOPC	GOPC	-11.5	0.786624	0.150667
14502	KCNK13	KCNK13	-6.35	1	0.0200226			8031	APBA1	APBA1	-11.5	1.50263e-09	0.150667
14503	IRX5	IRX5	-6.35	0.719194	0.0200226			8032	SEMA4D	SEMA4D	-11.5	0.637618	0.150667
14504	C16orf95	C16orf95	-6.35	0.456728	0.0200226			8033	PPP2R4	PPP2R4	-11.5	0.727128	0.150667
14505	C17orf77	C17orf77	-6.35	0.527667	0.0200226			8034	SURF4	SURF4	-11.5	0.676653	0.150667
14506	STXBP2	STXBP2	-6.35	0.740459	0.0200226			8035	DHRSX_loc1	DHRSX	-11.5	0.321873	0.150667
14507	ZNF583	ZNF583	-6.35	0.516749	0.0200226			8036	PHKA2	PHKA2	-11.5	0.607179	0.150667
14508	LOC1720	LOC1720	-6.35	1	0.0200226			8037	ZXDB	ZXDB	-11.5	0.172127	0.150667
14509	FLJ42351	FLJ42351	-6.35	1	0.0200226			8038	MAN1A2	MAN1A2	-11.45	0.75598	0.151804
14510	CREB1	CREB1	-6.35	0.840899	0.0200226			8039	RALGPS2	RALGPS2	-11.45	0.523692	0.151804
14511	ANKMY1	ANKMY1	-6.35	0.43427	0.0200226			8040	MASTL	MASTL	-11.45	0.687253	0.151804
14512	TCEA2	TCEA2	-6.35	0.611644	0.0200226			8041	AMPD3	AMPD3	-11.45	0.213616	0.151804
14513	EOMES	EOMES	-6.35	2.82955e-09	0.0200226			8042	KIAA1377	KIAA1377	-11.45	0.425555	0.151804
14514	PLXND1	PLXND1	-6.35	0.238234	0.0200226			8043	PLEKHA5	PLEKHA5	-11.45	0.598402	0.151804
14515	POLN	POLN	-6.35	0.122712	0.0200226			8044	CDH1	CDH1	-11.45	0.178461	0.151804
14516	IRAK1BP1	IRAK1BP1	-6.35	0.859033	0.0200226			8045	ATAD5	ATAD5	-11.45	0.651208	0.151804
14517	TMEM8B	TMEM8B	-6.35	0.653929	0.0200226			8046	DNAJC27-AS1	DNAJC27-AS1	-11.45	0.419716	0.151804
14518	r_MLT2D	r_MLT2D	-6.35	0.189074	0.0200226			8047	SCRN3	SCRN3	-11.45	0.683008	0.151804
14519	r_tRNA-Gly-GGA	r_tRNA-Gly-GGA	-6.35	0.267275	0.0200226			8048	CDS2	CDS2	-11.45	0.618001	0.151804
14520	HIST2H4A_loc1	HIST2H4A	-6.3	0.804266	0.0200226			8049	FBXW4P1	FBXW4P1	-11.45	0.175041	0.151804
14521	HTR3A	HTR3A	-6.3	5.99862e-09	0.0200226			8050	P4HTM	P4HTM	-11.45	0.500245	0.151804
14522	LOC146336	LOC146336	-6.3	0.476566	0.0200226			8051	SNX4	SNX4	-11.45	0.565684	0.151804
14523	GAN	GAN	-6.3	0.466143	0.0200226			8052	CCDC50	CCDC50	-11.45	0.684628	0.151804
14524	RASAL3	RASAL3	-6.3	1	0.0200226			8053	NOD1	NOD1	-11.45	0.166955	0.151804
14525	LOC147670	LOC147670	-6.3	0.0685143	0.0200226			8054	WWC3	WWC3	-11.45	0.386162	0.151804
14526	UBXN4	UBXN4	-6.3	0.963928	0.0200226			8055	r_L1PA12	r_L1PA12	-11.45	0.230485	0.151804
14527	PLA2R1	PLA2R1	-6.3	1	0.0200226			8056	r_L1PA15	r_L1PA15	-11.45	0.321622	0.151804
14528	GPR155	GPR155	-6.3	0.646171	0.0200226			8057	CPT2	CPT2	-11.4	0.411813	0.153818
14529	HOXD8	HOXD8	-6.3	0.810039	0.0200226			8058	ATP1B1	ATP1B1	-11.4	0.69784	0.153818
14530	ACSS2	ACSS2	-6.3	0.713535	0.0200226			8059	ZC3H12C	ZC3H12C	-11.4	0.452862	0.153818
14531	HRH1	HRH1	-6.3	0.177066	0.0200226			8060	RNF34	RNF34	-11.4	0.781102	0.153818
14532	FAM149A	FAM149A	-6.3	0.403676	0.0200226			8061	USP12	USP12	-11.4	0.512377	0.153818
14533	DAAM2	DAAM2	-6.3	0.370338	0.0200226			8062	LOC100294362	LOC100294362	-11.4	1.34226e-09	0.153818
14534	SLC25A40	SLC25A40	-6.3	0.736891	0.0200226			8063	FIZ1	FIZ1	-11.4	0.325441	0.153818
14535	LOC100506757	LOC100506757	-6.3	1.58197e-09	0.0200226			8064	PKDCC	PKDCC	-11.4	2.23733e-09	0.153818
14536	r_L1MEe	r_L1MEe	-6.3	0.649733	0.0200226			8065	SIX2	SIX2	-11.4	1.39213e-09	0.153818
14537	KIRREL	KIRREL	-6.25	0.277695	0.0200226			8066	TRPM8	TRPM8	-11.4	3.91974e-09	0.153818
14538	SOX6	SOX6	-6.25	0.609913	0.0200226			8067	JAM2	JAM2	-11.4	2.28287e-09	0.153818
14539	LOC646813	LOC646813	-6.25	0.155079	0.0200226			8068	APOBEC3D	APOBEC3D	-11.4	0.594982	0.153818
14540	TSPAN19	TSPAN19	-6.25	0.287543	0.0200226			8069	NRBP2	NRBP2	-11.4	1.4678e-09	0.153818
14541	LOC338758	LOC338758	-6.25	0.456936	0.0200226			8070	ZNF658B_loc2	ZNF658B	-11.4	0.213913	0.153818
14542	FLJ42289	FLJ42289	-6.25	5.99862e-09	0.0200226			8071	C9orf7	C9orf7	-11.4	0.305292	0.153818
14543	HMOX2	HMOX2	-6.25	0.900857	0.0200226			8072	CCDC120	CCDC120	-11.4	0.0558902	0.153818
14544	UNC119	UNC119	-6.25	0.821032	0.0200226			8073	r_MER58A	r_MER58A	-11.4	0.486019	0.153818
14545	PLEKHH3	PLEKHH3	-6.25	0.47455	0.0200226			8074	ZC3H11A	ZC3H11A	-11.35	0.80722	0.155083
14546	SNORD23	SNORD23	-6.25	0.417438	0.0200226			8075	SLC25A15	SLC25A15	-11.35	0.651382	0.155083
14547	LOC100134259	LOC100134259	-6.25	1	0.0200226			8076	ARHGAP5	ARHGAP5	-11.35	0.772067	0.155083
14548	RASSF2	RASSF2	-6.25	0.565301	0.0200226			8077	CYP1A2	CYP1A2	-11.35	2.44386e-09	0.155083
14549	CISH	CISH	-6.25	0.0911227	0.0200226			8078	ASB7	ASB7	-11.35	0.703621	0.155083
14550	ZNF732	ZNF732	-6.25	1	0.0200226			8079	ZBTB4	ZBTB4	-11.35	0.569695	0.155083
14551	CCDC167	CCDC167	-6.25	0.876151	0.0200226			8080	TAF4B	TAF4B	-11.35	0.730972	0.155083
14552	LRRC73	LRRC73	-6.25	3.78726e-09	0.0200226			8081	ID2	ID2	-11.35	0.798145	0.155083
14553	LOC100289187	LOC100289187	-6.25	0.270032	0.0200226			8082	RTN4	RTN4	-11.35	0.750371	0.155083
14554	TRIM56	TRIM56	-6.25	0.692074	0.0200226			8083	STK25	STK25	-11.35	0.647423	0.155083
14555	r_L1MA8	r_L1MA8	-6.25	0.736427	0.0200226			8084	ZSWIM1	ZSWIM1	-11.35	0.57341	0.155083
14556	r_GC_rich	r_GC_rich	-6.25	0.883044	0.0200226			8085	UNC5CL	UNC5CL	-11.35	9.21677e-10	0.155083
14557	r_LTR24	r_LTR24	-6.25	5.45155e-09	0.0200226			8086	LOC100216546	LOC100216546	-11.35	0.538462	0.155083
14558	PLK3	PLK3	-6.2	0.19994	0.0200226			8087	EBF2	EBF2	-11.35	0.487094	0.155083
14559	ACADSB	ACADSB	-6.2	0.808434	0.0200226			8088	C9orf25	C9orf25	-11.35	0.428995	0.155083
14560	LOC650368	LOC650368	-6.2	0.204539	0.0200226			8089	YY2	YY2	-11.35	5.63389e-10	0.155083
14561	TAOK2	TAOK2	-6.2	0.861331	0.0200226			8090	MAOB	MAOB	-11.35	2.36689e-09	0.155083
14562	C19orf29	C19orf29	-6.2	0.972252	0.0200226			8091	HCFC1	HCFC1	-11.35	0.820585	0.155083
14563	KRTCAP3	KRTCAP3	-6.2	0.270066	0.0200226			8092	r_T-rich	r_T-rich	-11.35	0.459035	0.155083
14564	GLI2	GLI2	-6.2	0.633843	0.0200226			8093	TMEM56-RWDD3	TMEM56-RWDD3	-11.3	3.22549e-09	0.155083
14565	IFNAR2	IFNAR2	-6.2	0.865279	0.0200226			8094	GATAD2B	GATAD2B	-11.3	0.577738	0.155083
14566	NDUFV3	NDUFV3	-6.2	0.840453	0.0200226			8095	IFI16	IFI16	-11.3	0.543414	0.155083
14567	HDAC11	HDAC11	-6.2	0.60961	0.0200226			8096	MARC2	MARC2	-11.3	0.320891	0.155083
14568	PARP9	PARP9	-6.2	0.70291	0.0200226			8097	TMEM63A	TMEM63A	-11.3	0.499991	0.155083
14569	LXN	LXN	-6.2	0.859609	0.0200226			8098	SLC37A4	SLC37A4	-11.3	0.51961	0.155083
14570	PP12613	PP12613	-6.2	1	0.0200226			8099	CCDC77	CCDC77	-11.3	0.67614	0.155083
14571	NUDT6	NUDT6	-6.2	0.732575	0.0200226			8100	DZIP1	DZIP1	-11.3	0.765026	0.155083
14572	HIST1H4I	HIST1H4I	-6.2	1	0.0200226			8101	SYNE2	SYNE2	-11.3	0.591043	0.155083
14573	FAM167A	FAM167A	-6.2	6.31211e-09	0.0200226			8102	SHPK	SHPK	-11.3	0.64451	0.155083
14574	STC1	STC1	-6.2	0.869116	0.0200226			8103	C17orf76-AS1	C17orf76-AS1	-11.3	0.818756	0.155083
14575	NR6A1	NR6A1	-6.2	0.348112	0.0200226			8104	RAB40B	RAB40B	-11.3	0.564555	0.155083
14576	RAB3B	RAB3B	-6.15	0.791754	0.0200226			8105	LSM14A	LSM14A	-11.3	0.820416	0.155083
14577	LOC100233209	LOC100233209	-6.15	0.434124	0.0200226			8106	CPT1C	CPT1C	-11.3	7.46057e-09	0.155083
14578	MEIS2	MEIS2	-6.15	0.798403	0.0200226			8107	ZNF577	ZNF577	-11.3	0.65101	0.155083
14579	MIR940	MIR940	-6.15	1	0.0200226			8108	FBLN7	FBLN7	-11.3	1.8993e-09	0.155083
14580	TEPP	TEPP	-6.15	0.361951	0.0200226			8109	HOXD4	HOXD4	-11.3	0.078435	0.155083
14581	C17orf100	C17orf100	-6.15	0.710777	0.0200226			8110	LOC100507495	LOC100507495	-11.3	0.628818	0.155083
14582	CC2D1A	CC2D1A	-6.15	0.507008	0.0200226			8111	FAM116B	FAM116B	-11.3	3.16966e-09	0.155083
14583	STX16-NPEPL1	STX16-NPEPL1	-6.15	0.557477	0.0200226			8112	SLC10A7	SLC10A7	-11.3	0.308626	0.155083
14584	PDCD6IP_loc2	PDCD6IP	-6.15	0.739918	0.0200226			8113	HLA-F_loc1	HLA-F	-11.3	0.437146	0.155083
14585	FOXQ1	FOXQ1	-6.15	0.524633	0.0200226			8114	SLC35B2	SLC35B2	-11.3	0.592752	0.155083
14586	PSMB9_loc4	PSMB9	-6.15	0.438495	0.0200226			8115	RRAGD	RRAGD	-11.3	0.620575	0.155083
14587	LOC100652739	LOC100652739	-6.15	1	0.0200226			8116	C9orf3	C9orf3	-11.3	0.720599	0.155083
14588	C8orf48	C8orf48	-6.15	0.780821	0.0200226			8117	LPAR1	LPAR1	-11.3	0.544453	0.155083
14589	SPIN2B	SPIN2B	-6.15	0.499419	0.0200226			8118	KLHL15	KLHL15	-11.3	0.668347	0.155083
14590	r_MER4A1_	r_MER4A1_	-6.15	1	0.0200226			8119	IL28RA	IL28RA	-11.25	0.426021	0.155599
14591	r_MLT2A1	r_MLT2A1	-6.15	0.470577	0.0200226			8120	ODF2L	ODF2L	-11.25	0.782663	0.155599
14592	ECHDC3	ECHDC3	-6.1	3.15605e-09	0.0200226			8121	MARK1	MARK1	-11.25	0.551582	0.155599
14593	SPAG6	SPAG6	-6.1	0.696093	0.0200226			8122	MPP7	MPP7	-11.25	0.31406	0.155599
14594	ZNF33B	ZNF33B	-6.1	0.914143	0.0200226			8123	LAYN	LAYN	-11.25	1.49907e-09	0.155599
14595	VWA5A	VWA5A	-6.1	0.713895	0.0200226			8124	FGD4	FGD4	-11.25	0.439697	0.155599
14596	NSMCE1	NSMCE1	-6.1	0.796751	0.0200226			8125	MMP15	MMP15	-11.25	0.384723	0.155599
14597	CDH8	CDH8	-6.1	1	0.0200226			8126	GALNS	GALNS	-11.25	0.426466	0.155599
14598	TUSC5	TUSC5	-6.1	1	0.0200226			8127	BPTF	BPTF	-11.25	0.676085	0.155599
14599	DSC3	DSC3	-6.1	0.865866	0.0200226			8128	ROCK1	ROCK1	-11.25	0.605006	0.155599
14600	LOC100130522	LOC100130522	-6.1	0.552133	0.0200226			8129	EGLN2	EGLN2	-11.25	0.657226	0.155599
14601	ZNF571	ZNF571	-6.1	0.748708	0.0200226			8130	ZNF600	ZNF600	-11.25	6.92264e-10	0.155599
14602	TMEM198	TMEM198	-6.1	1	0.0200226			8131	ZFP28	ZFP28	-11.25	1.15091e-09	0.155599
14603	MGC16703	MGC16703	-6.1	0.513272	0.0200226			8132	LOC100293516	LOC100293516	-11.25	0.244135	0.155599
14604	IRX4	IRX4	-6.1	1	0.0200226			8133	LIMS3L_loc1	LIMS3L	-11.25	0.0712659	0.155599
14605	GPX3	GPX3	-6.1	0.731898	0.0200226			8134	ITSN1	ITSN1	-11.25	0.561684	0.155599
14606	ST7-AS1	ST7-AS1	-6.1	0.321602	0.0200226			8135	ACPL2	ACPL2	-11.25	0.595184	0.155599
14607	TMOD1	TMOD1	-6.1	0.844685	0.0200226			8136	MOB1B	MOB1B	-11.25	0.536502	0.155599
14608	HDHD1	HDHD1	-6.1	9.54432e-10	0.0200226			8137	FAM105A	FAM105A	-11.25	0.650509	0.155599
14609	MAOB	MAOB	-6.1	2.04686e-09	0.0200226			8138	THBS4	THBS4	-11.25	6.8486e-10	0.155599
14610	r_MLT1B	r_MLT1B	-6.1	0.641202	0.0200226			8139	SNX14	SNX14	-11.25	0.448002	0.155599
14611	r_MER58C	r_MER58C	-6.1	0.194346	0.0200226			8140	FLJ44511	FLJ44511	-11.25	6.11925e-09	0.155599
14612	r_U1	r_U1	-6.1	0.839882	0.0200226			8141	PLEKHF2	PLEKHF2	-11.25	0.50401	0.155599
14613	HIST2H2BC	HIST2H2BC	-6.05	0.7089	0.0200226			8142	AK3	AK3	-11.25	0.708452	0.155599
14614	ATP1A2	ATP1A2	-6.05	0.418839	0.0200226			8143	SET	SET	-11.25	0.858018	0.155599
14615	LOC643723	LOC643723	-6.05	2.74108e-09	0.0200226			8144	ATRX	ATRX	-11.25	0.710413	0.155599
14616	PRDM10	PRDM10	-6.05	0.69029	0.0200226			8145	EXT2	EXT2	-11.2	0.562658	0.156778
14617	H2AFJ	H2AFJ	-6.05	0.805502	0.0200226			8146	SCN8A	SCN8A	-11.2	1.28032e-09	0.156778
14618	ZDHHC1	ZDHHC1	-6.05	0.68842	0.0200226			8147	IRX5	IRX5	-11.2	0.415589	0.156778
14619	SNORD111B	SNORD111B	-6.05	1	0.0200226			8148	SPHK1	SPHK1	-11.2	0.112053	0.156778
14620	TUBB3	TUBB3	-6.05	0.0514239	0.0200226			8149	TMEM105	TMEM105	-11.2	0.0229294	0.156778
14621	ASPSCR1	ASPSCR1	-6.05	0.538521	0.0200226			8150	HGS	HGS	-11.2	0.605387	0.156778
14622	GPS1	GPS1	-6.05	0.870664	0.0200226			8151	STAU1	STAU1	-11.2	0.646216	0.156778
14623	CRB3	CRB3	-6.05	9.46816e-09	0.0200226			8152	AMT	AMT	-11.2	2.80986e-09	0.156778
14624	SEPW1	SEPW1	-6.05	0.871966	0.0200226			8153	EIF5A2	EIF5A2	-11.2	0.542842	0.156778
14625	CAMK2N2	CAMK2N2	-6.05	0.443663	0.0200226			8154	LAMP3	LAMP3	-11.2	0.0906899	0.156778
14626	ATP10D	ATP10D	-6.05	0.778095	0.0200226			8155	MAPK13	MAPK13	-11.2	0.0959995	0.156778
14627	MIR1305	MIR1305	-6.05	1	0.0200226			8156	KIAA1244	KIAA1244	-11.2	0.596245	0.156778
14628	CARD6	CARD6	-6.05	0.647534	0.0200226			8157	IGF2BP3	IGF2BP3	-11.2	0.718728	0.156778
14629	SIM1	SIM1	-6.05	0.262454	0.0200226			8158	GATA4	GATA4	-11.2	0.393016	0.156778
14630	SYNE1	SYNE1	-6.05	0.756759	0.0200226			8159	SH2D4A	SH2D4A	-11.2	0.476818	0.156778
14631	ZCWPW1	ZCWPW1	-6.05	0.208711	0.0200226			8160	GALT	GALT	-11.2	0.660886	0.156778
14632	FIBCD1	FIBCD1	-6.05	1	0.0200226			8161	ASTN2	ASTN2	-11.2	0.607463	0.156778
14633	r_Charlie10	r_Charlie10	-6.05	6.42853e-09	0.0200226			8162	TRIM32	TRIM32	-11.2	0.536029	0.156778
14634	CHRNA10	CHRNA10	-6	0.39833	0.0200226			8163	ZBTB43	ZBTB43	-11.2	0.478777	0.156778
14635	IRAK4	IRAK4	-6	0.658558	0.0200226			8164	SSNA1	SSNA1	-11.2	0.603168	0.156778
14636	IQCD	IQCD	-6	0.68151	0.0200226			8165	USF1	USF1	-11.15	0.548934	0.159045
14637	LOC404266	LOC404266	-6	0.468977	0.0200226			8166	CRYL1	CRYL1	-11.15	0.488591	0.159045
14638	ARMC7	ARMC7	-6	0.779823	0.0200226			8167	ZC3H7A	ZC3H7A	-11.15	0.780308	0.159045
14639	ZNF724P	ZNF724P	-6	0.534021	0.0200226			8168	ABCC6P2	ABCC6P2	-11.15	3.14421e-09	0.159045
14640	IL18R1	IL18R1	-6	0.446845	0.0200226			8169	ULK2	ULK2	-11.15	0.789298	0.159045
14641	SYN2	SYN2	-6	0.432294	0.0200226			8170	ERBB2	ERBB2	-11.15	0.733797	0.159045
14642	PLCD1	PLCD1	-6	1.45636e-09	0.0200226			8171	UBE2Z	UBE2Z	-11.15	0.717876	0.159045
14643	FAM86HP	FAM86HP	-6	0.266757	0.0200226			8172	ZNF554	ZNF554	-11.15	0.489351	0.159045
14644	C6orf226	C6orf226	-6	0.809107	0.0200226			8173	SCGB1B2P	SCGB1B2P	-11.15	2.16807e-09	0.159045
14645	EMID2	EMID2	-6	0.173517	0.0200226			8174	DNAH7	DNAH7	-11.15	0.0900322	0.159045
14646	LOC401431	LOC401431	-6	1.43243e-09	0.0200226			8175	PCMTD2	PCMTD2	-11.15	0.765827	0.159045
14647	LOC349196_loc3	LOC349196	-6	0.735079	0.0200226			8176	LOC90246	LOC90246	-11.15	3.26357e-09	0.159045
14648	FAM166A	FAM166A	-6	0.374879	0.0200226			8177	TTC14	TTC14	-11.15	0.447844	0.159045
14649	TCEAL2	TCEAL2	-6	0.62511	0.0200226			8178	ADIPOQ	ADIPOQ	-11.15	1.62221e-09	0.159045
14650	r_ORSL-2b	r_ORSL-2b	-6	1	0.0200226			8179	CCL28	CCL28	-11.15	3.52113e-09	0.159045
14651	MAN1C1	MAN1C1	-5.95	0.460798	0.0200226			8180	PARK2	PARK2	-11.15	0.179001	0.159045
14652	LOC100131234	LOC100131234	-5.95	0.675274	0.0200226			8181	PTN	PTN	-11.15	0.190954	0.159045
14653	PIH1D2	PIH1D2	-5.95	0.610912	0.0200226			8182	TNC	TNC	-11.15	0.281891	0.159045
14654	C1R	C1R	-5.95	0.936327	0.0200226			8183	TRAF2	TRAF2	-11.15	0.679846	0.159045
14655	FAM66C	FAM66C	-5.95	0.526508	0.0200226			8184	RIBC1	RIBC1	-11.15	0.178074	0.159045
14656	PLEKHG4	PLEKHG4	-5.95	0.753233	0.0200226			8185	FGF13	FGF13	-11.15	0.405278	0.159045
14657	HTA	HTA	-5.95	1	0.0200226			8186	CCNL2	CCNL2	-11.1	0.853639	0.159082
14658	SH3GL1P2	SH3GL1P2	-5.95	2.16585e-09	0.0200226			8187	NBPF1	NBPF1	-11.1	0.760779	0.159082
14659	CRHR1_loc1	CRHR1	-5.95	0.826707	0.0200226			8188	FXYD6-FXYD2	FXYD6-FXYD2	-11.1	0.257572	0.159082
14660	L3MBTL4	L3MBTL4	-5.95	0.628817	0.0200226			8189	MPZL3	MPZL3	-11.1	0.100836	0.159082
14661	CCBE1	CCBE1	-5.95	0.817359	0.0200226			8190	ITFG2	ITFG2	-11.1	0.427397	0.159082
14662	ASF1B	ASF1B	-5.95	0.804627	0.0200226			8191	KIF21A	KIF21A	-11.1	0.665475	0.159082
14663	NR1H2	NR1H2	-5.95	0.646135	0.0200226			8192	CHST14	CHST14	-11.1	0.358227	0.159082
14664	AFF3	AFF3	-5.95	0.633794	0.0200226			8193	CMTM3	CMTM3	-11.1	0.640348	0.159082
14665	C20orf196	C20orf196	-5.95	0.876405	0.0200226			8194	TGFBR2	TGFBR2	-11.1	0.250193	0.159082
14666	GPM6A	GPM6A	-5.95	0.708238	0.0200226			8195	ZNF654	ZNF654	-11.1	0.452018	0.159082
14667	ARHGEF35	ARHGEF35	-5.95	0.349377	0.0200226			8196	PTPLB	PTPLB	-11.1	0.455766	0.159082
14668	FAM108B1	FAM108B1	-5.95	0.91675	0.0200226			8197	CCNL1	CCNL1	-11.1	0.736385	0.159082
14669	TEX11	TEX11	-5.95	0.879001	0.0200226			8198	YEATS2	YEATS2	-11.1	0.604751	0.159082
14670	r_MER11B	r_MER11B	-5.95	7.99816e-09	0.0200226			8199	COL21A1	COL21A1	-11.1	0.381506	0.159082
14671	r_MER4-int	r_MER4-int	-5.95	0.264604	0.0200226			8200	DST	DST	-11.1	0.674346	0.159082
14672	ATXN7L2	ATXN7L2	-5.9	0.655711	0.0200226			8201	HDAC2	HDAC2	-11.1	0.798325	0.159082
14673	KLHDC9	KLHDC9	-5.9	0.887034	0.0200226			8202	ARID1B	ARID1B	-11.1	0.733311	0.159082
14674	CALHM2	CALHM2	-5.9	0.692355	0.0200226			8203	MCPH1	MCPH1	-11.1	0.864827	0.159082
14675	FANK1	FANK1	-5.9	0.230736	0.0200226			8204	GNE	GNE	-11.1	0.515789	0.159082
14676	NT5C3L	NT5C3L	-5.9	0.888416	0.0200226			8205	EXOSC3	EXOSC3	-11.1	0.67169	0.159082
14677	MIR1539	MIR1539	-5.9	1	0.0200226			8206	CEP78	CEP78	-11.1	0.538904	0.159082
14678	PCSK4	PCSK4	-5.9	2.39945e-08	0.0200226			8207	FBXW2	FBXW2	-11.1	0.422889	0.159082
14679	GRIN2D	GRIN2D	-5.9	1	0.0200226			8208	DMD	DMD	-11.1	0.579935	0.159082
14680	ZNF606	ZNF606	-5.9	0.763477	0.0200226			8209	COL4A6	COL4A6	-11.1	0.547935	0.159082
14681	TXNRD3	TXNRD3	-5.9	0.312084	0.0200226			8210	OSCP1	OSCP1	-11.05	0.79427	0.161281
14682	SCFD2	SCFD2	-5.9	0.607657	0.0200226			8211	PPCS	PPCS	-11.05	0.618998	0.161281
14683	DDX26B	DDX26B	-5.9	0.738313	0.0200226			8212	ST6GALNAC3	ST6GALNAC3	-11.05	0.318804	0.161281
14684	r_tRNA-Leu-CTG	r_tRNA-Leu-CTG	-5.9	0.539505	0.0200226			8213	IGSF9	IGSF9	-11.05	1.16914e-09	0.161281
14685	MOB3C	MOB3C	-5.85	0.252355	0.0200226			8214	ARHGEF12	ARHGEF12	-11.05	0.744974	0.161281
14686	VAV3	VAV3	-5.85	0.539568	0.0200226			8215	LOC100288778	LOC100288778	-11.05	0.765274	0.161281
14687	ZNF487P	ZNF487P	-5.85	0.638504	0.0200226			8216	ACACB	ACACB	-11.05	0.149752	0.161281
14688	ABCC8	ABCC8	-5.85	1	0.0200226			8217	SUDS3	SUDS3	-11.05	0.715174	0.161281
14689	FOXN4	FOXN4	-5.85	9.13509e-09	0.0200226			8218	JDP2	JDP2	-11.05	5.54921e-09	0.161281
14690	PIAS1	PIAS1	-5.85	0.89718	0.0200226			8219	PAPD5	PAPD5	-11.05	0.765019	0.161281
14691	CTC1	CTC1	-5.85	0.778294	0.0200226			8220	CHMP6	CHMP6	-11.05	0.29266	0.161281
14692	ZNF792	ZNF792	-5.85	0.596095	0.0200226			8221	ZNF491	ZNF491	-11.05	0.261898	0.161281
14693	SNORD12B	SNORD12B	-5.85	0.203408	0.0200226			8222	ZNF726	ZNF726	-11.05	0.408387	0.161281
14694	DERL3	DERL3	-5.85	0.740949	0.0200226			8223	PFKL	PFKL	-11.05	0.708823	0.161281
14695	C5orf4	C5orf4	-5.85	0.528369	0.0200226			8224	SMC4	SMC4	-11.05	0.749138	0.161281
14696	PEX6	PEX6	-5.85	0.571033	0.0200226			8225	PCDH1	PCDH1	-11.05	0.124143	0.161281
14697	MICAL1	MICAL1	-5.85	0.996323	0.0200226			8226	BCKDHB	BCKDHB	-11.05	0.606725	0.161281
14698	OR2A9P_loc1	OR2A9P	-5.85	1	0.0200226			8227	CCZ1	CCZ1	-11.05	0.843986	0.161281
14699	SLURP1	SLURP1	-5.85	0.292665	0.0200226			8228	LOC100289187	LOC100289187	-11.05	1.19412e-09	0.161281
14700	KIF24	KIF24	-5.85	0.818851	0.0200226			8229	PARP12	PARP12	-11.05	0.428503	0.161281
14701	TRPM6	TRPM6	-5.85	0.493807	0.0200226			8230	CTSB	CTSB	-11.05	0.807287	0.161281
14702	LINC00204A_loc1	LINC00204A	-5.85	1	0.0200226			8231	HEY1	HEY1	-11.05	0.682803	0.161281
14703	r_MSTB-int	r_MSTB-int	-5.85	1	0.0200226			8232	PTPRD	PTPRD	-11.05	0.534017	0.161281
14704	CROCCP2	CROCCP2	-5.8	0.921775	0.0200226			8233	DCAF10	DCAF10	-11.05	0.651618	0.161281
14705	SEC61A2	SEC61A2	-5.8	0.844671	0.0200226			8234	PTCH1	PTCH1	-11.05	0.654304	0.161281
14706	LZTS2	LZTS2	-5.8	0.77157	0.0200226			8235	CRAT	CRAT	-11.05	8.55252e-10	0.161281
14707	STK32C	STK32C	-5.8	3.41143e-09	0.0200226			8236	MCOLN3	MCOLN3	-11	0.638414	0.162857
14708	SNORA54	SNORA54	-5.8	0.635309	0.0200226			8237	FLVCR1	FLVCR1	-11	0.709645	0.162857
14709	NEAT1	NEAT1	-5.8	0.809206	0.0200226			8238	ZFAND4	ZFAND4	-11	0.316877	0.162857
14710	FXYD6	FXYD6	-5.8	0.533421	0.0200226			8239	FAR2	FAR2	-11	0.423395	0.162857
14711	WNT5B	WNT5B	-5.8	0.787169	0.0200226			8240	FREM2	FREM2	-11	0.753361	0.162857
14712	PARP11	PARP11	-5.8	0.744125	0.0200226			8241	RPL10L	RPL10L	-11	0.616323	0.162857
14713	OTOGL	OTOGL	-5.8	1	0.0200226			8242	NIN	NIN	-11	0.560496	0.162857
14714	STOML1	STOML1	-5.8	0.535773	0.0200226			8243	ZNF609	ZNF609	-11	0.470609	0.162857
14715	LOC283692	LOC283692	-5.8	1	0.0200226			8244	CORO1A	CORO1A	-11	1.26676e-09	0.162857
14716	SPSB3	SPSB3	-5.8	0.744299	0.0200226			8245	KIAA0753	KIAA0753	-11	0.670649	0.162857
14717	SNORA46	SNORA46	-5.8	6.73961e-09	0.0200226			8246	SNORD42B	SNORD42B	-11	0.170461	0.162857
14718	LOC644649	LOC644649	-5.8	0.420721	0.0200226			8247	GHDC	GHDC	-11	0.394491	0.162857
14719	NSFP1_loc2	NSFP1	-5.8	0.874106	0.0200226			8248	RALBP1	RALBP1	-11	0.621197	0.162857
14720	LOC100506779	LOC100506779	-5.8	1	0.0200226			8249	GRHL1	GRHL1	-11	0.483072	0.162857
14721	SLMO1	SLMO1	-5.8	0.633776	0.0200226			8250	ANKRD36BP2	ANKRD36BP2	-11	0.386346	0.162857
14722	CABYR	CABYR	-5.8	0.74232	0.0200226			8251	GABBR1_loc6	GABBR1	-11	0.383873	0.162857
14723	LOC100131655	LOC100131655	-5.8	0.357744	0.0200226			8252	RAB32	RAB32	-11	0.482418	0.162857
14724	RNF144A	RNF144A	-5.8	0.63933	0.0200226			8253	LRP11	LRP11	-11	0.574612	0.162857
14725	BOK	BOK	-5.8	1	0.0200226			8254	ELAVL2	ELAVL2	-11	0.685211	0.162857
14726	LOC100130899	LOC100130899	-5.8	0.458437	0.0200226			8255	ASS1	ASS1	-11	0.581316	0.162857
14727	ZNF501	ZNF501	-5.8	0.669021	0.0200226			8256	USP51	USP51	-11	2.01094e-09	0.162857
14728	PCDHA9	PCDHA9	-5.8	4.8214e-09	0.0200226			8257	r_L1PA16	r_L1PA16	-11	0.135756	0.162857
14729	TMED9	TMED9	-5.8	0.868853	0.0200226			8258	r_MER94	r_MER94	-11	1.74336e-09	0.162857
14730	COL21A1	COL21A1	-5.8	0.588968	0.0200226			8259	MTMR11	MTMR11	-10.95	0.203263	0.164903
14731	C6orf99	C6orf99	-5.8	1	0.0200226			8260	VAX1	VAX1	-10.95	9.77545e-09	0.164903
14732	PRRG1	PRRG1	-5.8	0.801941	0.0200226			8261	PIP4K2C	PIP4K2C	-10.95	0.509134	0.164903
14733	r_MER52A	r_MER52A	-5.8	1	0.0200226			8262	SPG21	SPG21	-10.95	0.744818	0.164903
14734	SLIT1	SLIT1	-5.75	1.19972e-08	0.0200226			8263	ZNF747	ZNF747	-10.95	0.628514	0.164903
14735	NKX2-3	NKX2-3	-5.75	1.62253e-08	0.0200226			8264	LOC644649	LOC644649	-10.95	0.181329	0.164903
14736	CUZD1	CUZD1	-5.75	0.198393	0.0200226			8265	ZNF507	ZNF507	-10.95	0.674288	0.164903
14737	VENTX	VENTX	-5.75	0.612182	0.0200226			8266	ZNF850	ZNF850	-10.95	0.612776	0.164903
14738	LOC283177	LOC283177	-5.75	2.18062e-08	0.0200226			8267	SESTD1	SESTD1	-10.95	0.426972	0.164903
14739	CACNB3	CACNB3	-5.75	0.940754	0.0200226			8268	FNDC3B	FNDC3B	-10.95	0.491285	0.164903
14740	FLJ39639	FLJ39639	-5.75	0.197268	0.0200226			8269	INPP4B	INPP4B	-10.95	0.309565	0.164903
14741	SRC	SRC	-5.75	0.541215	0.0200226			8270	ZNF76	ZNF76	-10.95	0.530208	0.164903
14742	PIGP	PIGP	-5.75	0.850076	0.0200226			8271	NT5E	NT5E	-10.95	0.0500473	0.164903
14743	FAM50B	FAM50B	-5.75	0.399192	0.0200226			8272	GUSB	GUSB	-10.95	0.782317	0.164903
14744	AGFG2	AGFG2	-5.75	0.749494	0.0200226			8273	ANKIB1	ANKIB1	-10.95	0.674351	0.164903
14745	TTC39B	TTC39B	-5.75	0.765995	0.0200226			8274	IMMP2L	IMMP2L	-10.95	0.573253	0.164903
14746	KIF27	KIF27	-5.75	0.773069	0.0200226			8275	r_SVA_A	r_SVA_A	-10.95	1.11243e-09	0.164903
14747	CACNA1B	CACNA1B	-5.75	1	0.0200226			8276	SSX2IP	SSX2IP	-10.9	0.75186	0.164903
14748	RAB9B	RAB9B	-5.75	0.554272	0.0200226			8277	SHISA4	SHISA4	-10.9	0.210402	0.164903
14749	SPRY3_loc2	SPRY3	-5.75	1	0.0200226			8278	LOC100128292	LOC100128292	-10.9	0.261873	0.164903
14750	S1PR1	S1PR1	-5.7	0.810898	0.0200226			8279	RIC3	RIC3	-10.9	0.429071	0.164903
14751	EFNA3	EFNA3	-5.7	0.595307	0.0200226			8280	PRR5L	PRR5L	-10.9	1.47764e-09	0.164903
14752	MIR29C	MIR29C	-5.7	4.36124e-09	0.0200226			8281	GXYLT1	GXYLT1	-10.9	0.662234	0.164903
14753	NID1	NID1	-5.7	0.778581	0.0200226			8282	RIC8B	RIC8B	-10.9	0.576785	0.164903
14754	KRT8P41	KRT8P41	-5.7	0.899834	0.0200226			8283	PDS5B	PDS5B	-10.9	0.498236	0.164903
14755	C16orf57	C16orf57	-5.7	0.647416	0.0200226			8284	UTP14C	UTP14C	-10.9	0.593615	0.164903
14756	SLC8A2	SLC8A2	-5.7	1	0.0200226			8285	MIR4709	MIR4709	-10.9	0.221836	0.164903
14757	ZNF432	ZNF432	-5.7	0.708674	0.0200226			8286	AGSK1_loc2	AGSK1	-10.9	0.597881	0.164903
14758	FAM110C	FAM110C	-5.7	0.319537	0.0200226			8287	MED13	MED13	-10.9	0.742553	0.164903
14759	IAH1	IAH1	-5.7	0.868011	0.0200226			8288	ABCA7	ABCA7	-10.9	0.186938	0.164903
14760	SFT2D3	SFT2D3	-5.7	0.817734	0.0200226			8289	ZNF177	ZNF177	-10.9	0.291565	0.164903
14761	C21orf91-OT1	C21orf91-OT1	-5.7	1.97096e-09	0.0200226			8290	CDKN2D	CDKN2D	-10.9	0.474613	0.164903
14762	C3orf35	C3orf35	-5.7	1.19972e-08	0.0200226			8291	ROCK2	ROCK2	-10.9	0.677764	0.164903
14763	LUST	LUST	-5.7	0.379004	0.0200226			8292	EFR3B	EFR3B	-10.9	0.428667	0.164903
14764	ADAMTS3	ADAMTS3	-5.7	0.678825	0.0200226			8293	CYP26B1	CYP26B1	-10.9	0.0557958	0.164903
14765	LOC340113	LOC340113	-5.7	0.133817	0.0200226			8294	ASB1	ASB1	-10.9	0.726789	0.164903
14766	PDK4	PDK4	-5.7	0.399456	0.0200226			8295	EP300	EP300	-10.9	0.794504	0.164903
14767	VIPR2	VIPR2	-5.7	0.227555	0.0200226			8296	BMP3	BMP3	-10.9	0.151385	0.164903
14768	LOC100507341	LOC100507341	-5.7	1	0.0200226			8297	HCG27_loc1	HCG27	-10.9	1.09179e-09	0.164903
14769	FAM122A	FAM122A	-5.7	0.808558	0.0200226			8298	C4B_loc9	C4B	-10.9	1.49907e-09	0.164903
14770	C9orf3	C9orf3	-5.7	0.99323	0.0200226			8299	WASF1	WASF1	-10.9	0.71249	0.164903
14771	FOXD3	FOXD3	-5.65	7.64095e-10	0.0200226			8300	FAM162B	FAM162B	-10.9	3.02295e-09	0.164903
14772	FCRL1	FCRL1	-5.65	1	0.0200226			8301	LOC100129518	LOC100129518	-10.9	0.207504	0.164903
14773	FLJ45983	FLJ45983	-5.65	0.249631	0.0200226			8302	TRIM56	TRIM56	-10.9	0.199671	0.164903
14774	TSPAN32	TSPAN32	-5.65	1	0.0200226			8303	ST7-OT3	ST7-OT3	-10.9	6.40162e-10	0.164903
14775	DDB2	DDB2	-5.65	0.902185	0.0200226			8304	C8orf34	C8orf34	-10.9	0.0469227	0.164903
14776	LOC100128788	LOC100128788	-5.65	0.710691	0.0200226			8305	AK1	AK1	-10.9	0.512073	0.164903
14777	TUBB4A	TUBB4A	-5.65	0.427932	0.0200226			8306	H6PD	H6PD	-10.85	0.308482	0.165018
14778	SGSM3	SGSM3	-5.65	0.780667	0.0200226			8307	ANKRD52	ANKRD52	-10.85	0.533484	0.165018
14779	RAB6B	RAB6B	-5.65	0.642387	0.0200226			8308	LOC100288615	LOC100288615	-10.85	0.335023	0.165018
14780	FGF5	FGF5	-5.65	0.666233	0.0200226			8309	CCP110	CCP110	-10.85	0.486223	0.165018
14781	VTRNA1-2	VTRNA1-2	-5.65	0.511255	0.0200226			8310	PALB2	PALB2	-10.85	0.62683	0.165018
14782	SCUBE3	SCUBE3	-5.65	0.0696389	0.0200226			8311	VPS54	VPS54	-10.85	0.675931	0.165018
14783	GATSL2	GATSL2	-5.65	0.55555	0.0200226			8312	LOC90499	LOC90499	-10.85	3.03689e-09	0.165018
14784	MIR3610	MIR3610	-5.65	0.774916	0.0200226			8313	ANKRD36B	ANKRD36B	-10.85	0.756064	0.165018
14785	C9orf41	C9orf41	-5.65	0.785249	0.0200226			8314	SCARNA6	SCARNA6	-10.85	0.35272	0.165018
14786	IPPK	IPPK	-5.65	0.754874	0.0200226			8315	LRRFIP1	LRRFIP1	-10.85	0.679445	0.165018
14787	LOC286367	LOC286367	-5.65	2.72577e-09	0.0200226			8316	RAMP1	RAMP1	-10.85	1.57837e-09	0.165018
14788	SRPX	SRPX	-5.65	0.579229	0.0200226			8317	EDEM1	EDEM1	-10.85	0.381164	0.165018
14789	r_LTR60	r_LTR60	-5.65	1	0.0200226			8318	PPM1M	PPM1M	-10.85	0.239212	0.165018
14790	GJB5	GJB5	-5.6	0.73989	0.0200226			8319	B3GALT4_loc1	B3GALT4	-10.85	4.67641e-09	0.165018
14791	SPATA6	SPATA6	-5.6	0.596745	0.0200226			8320	TRAM2	TRAM2	-10.85	0.695638	0.165018
14792	PKP1	PKP1	-5.6	1.05837e-08	0.0200226			8321	LOC100288198	LOC100288198	-10.85	0.0416344	0.165018
14793	KCNH1	KCNH1	-5.6	1	0.0200226			8322	MAP3K7	MAP3K7	-10.85	0.53408	0.165018
14794	LYST	LYST	-5.6	0.825057	0.0200226			8323	LOC155060	LOC155060	-10.85	2.71466e-09	0.165018
14795	ART5	ART5	-5.6	0.697587	0.0200226			8324	SLC25A37	SLC25A37	-10.85	0.544711	0.165018
14796	FADD	FADD	-5.6	0.752372	0.0200226			8325	ZFP37	ZFP37	-10.85	0.299745	0.165018
14797	MAP3K12	MAP3K12	-5.6	0.627163	0.0200226			8326	FAM125B	FAM125B	-10.85	0.0532845	0.165018
14798	PGBD4	PGBD4	-5.6	0.541266	0.0200226			8327	CUL4B	CUL4B	-10.85	0.776957	0.165018
14799	SLC6A2	SLC6A2	-5.6	1	0.0200226			8328	FMR1	FMR1	-10.85	0.790184	0.165018
14800	MGC23284	MGC23284	-5.6	0.687766	0.0200226			8329	r_THE1B-int	r_THE1B-int	-10.85	0.40143	0.165018
14801	IGFBP4	IGFBP4	-5.6	2.70519e-09	0.0200226			8330	r_L1PA13	r_L1PA13	-10.85	0.421086	0.165018
14802	DUS3L	DUS3L	-5.6	0.923324	0.0200226			8331	F11R	F11R	-10.8	0.576303	0.168071
14803	RSPO4	RSPO4	-5.6	1	0.0200226			8332	ACTA2	ACTA2	-10.8	0.347098	0.168071
14804	CD200	CD200	-5.6	1	0.0200226			8333	PAN2	PAN2	-10.8	0.692946	0.168071
14805	LNX1	LNX1	-5.6	0.842062	0.0200226			8334	ZBTB25	ZBTB25	-10.8	0.418423	0.168071
14806	KLHL2	KLHL2	-5.6	0.570522	0.0200226			8335	GFPT1	GFPT1	-10.8	0.711673	0.168071
14807	GPR126	GPR126	-5.6	0.844042	0.0200226			8336	PABPC1P2	PABPC1P2	-10.8	0.216253	0.168071
14808	DNAJB5	DNAJB5	-5.6	0.613247	0.0200226			8337	PRKCI	PRKCI	-10.8	0.580341	0.168071
14809	CTSL1	CTSL1	-5.6	0.909163	0.0200226			8338	FBXL5	FBXL5	-10.8	0.70151	0.168071
14810	BRD3	BRD3	-5.6	0.880297	0.0200226			8339	TMEM217	TMEM217	-10.8	8.05996e-10	0.168071
14811	BBIP1	BBIP1	-5.55	0.927567	0.0200226			8340	SMARCA2	SMARCA2	-10.8	0.533926	0.168071
14812	BUD13	BUD13	-5.55	0.736775	0.0200226			8341	ROR2	ROR2	-10.8	0.36283	0.168071
14813	NTF3	NTF3	-5.55	0.265909	0.0200226			8342	ABL1	ABL1	-10.8	0.363433	0.168071
14814	LOC440356	LOC440356	-5.55	0.370424	0.0200226			8343	FAM70A	FAM70A	-10.8	0.547509	0.168071
14815	SPIRE2	SPIRE2	-5.55	0.842186	0.0200226			8344	GNG12	GNG12	-10.75	0.826445	0.170698
14816	TBC1D3P1-DHX40P1	TBC1D3P1-DHX40P1	-5.55	0.64372	0.0200226			8345	HIAT1	HIAT1	-10.75	0.830108	0.170698
14817	SCN2A	SCN2A	-5.55	0.736885	0.0200226			8346	LRIG2	LRIG2	-10.75	0.308299	0.170698
14818	ALS2CR8	ALS2CR8	-5.55	0.626662	0.0200226			8347	TSNAX	TSNAX	-10.75	0.64879	0.170698
14819	GNAT1	GNAT1	-5.55	1	0.0200226			8348	LOC100507127	LOC100507127	-10.75	2.7864e-09	0.170698
14820	HSD17B13	HSD17B13	-5.55	0.533265	0.0200226			8349	AGAP5	AGAP5	-10.75	0.633267	0.170698
14821	STARD4	STARD4	-5.55	0.867851	0.0200226			8350	IDE	IDE	-10.75	0.819671	0.170698
14822	C6orf141	C6orf141	-5.55	0.805984	0.0200226			8351	TEPP	TEPP	-10.75	1.06399e-09	0.170698
14823	MANEA	MANEA	-5.55	0.706319	0.0200226			8352	ZNF286A	ZNF286A	-10.75	0.843161	0.170698
14824	LOC100507557	LOC100507557	-5.55	0.507602	0.0200226			8353	MYO18A	MYO18A	-10.75	0.625374	0.170698
14825	ARHGEF5	ARHGEF5	-5.55	0.559955	0.0200226			8354	CDK5RAP3	CDK5RAP3	-10.75	0.624047	0.170698
14826	ALG2	ALG2	-5.55	0.808631	0.0200226			8355	R3HDM4	R3HDM4	-10.75	0.756885	0.170698
14827	r_MER61A	r_MER61A	-5.55	1.92856e-08	0.0200226			8356	SEMA4C	SEMA4C	-10.75	0.140864	0.170698
14828	PITX3	PITX3	-5.5	1	0.0200226			8357	BBX	BBX	-10.75	0.713463	0.170698
14829	SLX4	SLX4	-5.5	0.684055	0.0200226			8358	LOC100131551	LOC100131551	-10.75	0.166384	0.170698
14830	BOLA2B_loc2	BOLA2B	-5.5	9.2156e-09	0.0200226			8359	LOC401127	LOC401127	-10.75	0.347355	0.170698
14831	SHPK	SHPK	-5.5	0.813069	0.0200226			8360	FRAS1	FRAS1	-10.75	0.783868	0.170698
14832	LINC00483	LINC00483	-5.5	0.648288	0.0200226			8361	PALLD	PALLD	-10.75	0.851568	0.170698
14833	SGTA	SGTA	-5.5	1	0.0200226			8362	VCAN	VCAN	-10.75	0.643481	0.170698
14834	SNORD105	SNORD105	-5.5	1.89363e-08	0.0200226			8363	SDK1	SDK1	-10.75	0.203548	0.170698
14835	PCBP1-AS1	PCBP1-AS1	-5.5	0.59866	0.0200226			8364	EPDR1	EPDR1	-10.75	0.683638	0.170698
14836	GPC1	GPC1	-5.5	0.794888	0.0200226			8365	RB1CC1	RB1CC1	-10.75	0.629298	0.170698
14837	C20orf20	C20orf20	-5.5	0.775686	0.0200226			8366	DMRT1	DMRT1	-10.75	1.66137e-09	0.170698
14838	RAB36	RAB36	-5.5	0.808886	0.0200226			8367	ZMYND19	ZMYND19	-10.75	0.635968	0.170698
14839	MFSD1	MFSD1	-5.5	0.766111	0.0200226			8368	DHCR24	DHCR24	-10.7	0.691064	0.173737
14840	ZNF192	ZNF192	-5.5	0.856023	0.0200226			8369	LYST	LYST	-10.7	0.527478	0.173737
14841	NT5E	NT5E	-5.5	0.217933	0.0200226			8370	SEC61A2	SEC61A2	-10.7	0.448232	0.173737
14842	STX11	STX11	-5.5	0.647909	0.0200226			8371	MAP6	MAP6	-10.7	1.3795e-09	0.173737
14843	ASB4	ASB4	-5.5	0.185661	0.0200226			8372	KLF12	KLF12	-10.7	0.437448	0.173737
14844	RNF32	RNF32	-5.5	0.350214	0.0200226			8373	CYFIP1	CYFIP1	-10.7	0.670183	0.173737
14845	ESRP1	ESRP1	-5.5	0.742012	0.0200226			8374	GANC	GANC	-10.7	0.157458	0.173737
14846	COQ4	COQ4	-5.5	0.79924	0.0200226			8375	DYNLRB2	DYNLRB2	-10.7	0.0808769	0.173737
14847	r_MER87	r_MER87	-5.5	0.536612	0.0200226			8376	RNF125	RNF125	-10.7	0.441597	0.173737
14848	C1orf213	C1orf213	-5.45	0.142246	0.0200226			8377	PIK3C3	PIK3C3	-10.7	0.778866	0.173737
14849	KDM4A	KDM4A	-5.45	0.908441	0.0200226			8378	LYPD6	LYPD6	-10.7	0.59137	0.173737
14850	AMY1A_loc1	AMY1A	-5.45	0.233588	0.0200226			8379	TLK1	TLK1	-10.7	0.490934	0.173737
14851	LOC645166	LOC645166	-5.45	0.729666	0.0200226			8380	DLX2	DLX2	-10.7	0.233509	0.173737
14852	A2LD1	A2LD1	-5.45	0.755184	0.0200226			8381	TJAP1	TJAP1	-10.7	0.579328	0.173737
14853	CYP1A2	CYP1A2	-5.45	0.698015	0.0200226			8382	PIGO	PIGO	-10.7	0.498859	0.173737
14854	ZNF174	ZNF174	-5.45	0.840189	0.0200226			8383	SH3GLB2	SH3GLB2	-10.7	0.426927	0.173737
14855	SNTG2	SNTG2	-5.45	6.42853e-09	0.0200226			8384	ACSL4	ACSL4	-10.7	0.788855	0.173737
14856	VIT	VIT	-5.45	1	0.0200226			8385	MAN1C1	MAN1C1	-10.65	0.0395347	0.173737
14857	FLJ30838	FLJ30838	-5.45	0.633124	0.0200226			8386	OAZ3	OAZ3	-10.65	0.268744	0.173737
14858	ATP6V1B1	ATP6V1B1	-5.45	5.45155e-09	0.0200226			8387	LOC100130093	LOC100130093	-10.65	0.24502	0.173737
14859	CST4	CST4	-5.45	1	0.0200226			8388	DISC2	DISC2	-10.65	0.418342	0.173737
14860	MYH7B	MYH7B	-5.45	1	0.0200226			8389	BTAF1	BTAF1	-10.65	0.778006	0.173737
14861	SETD4	SETD4	-5.45	0.911923	0.0200226			8390	MIR4485	MIR4485	-10.65	0.800514	0.173737
14862	DALRD3	DALRD3	-5.45	0.746649	0.0200226			8391	CORO1B	CORO1B	-10.65	0.19829	0.173737
14863	SCOC	SCOC	-5.45	0.859972	0.0200226			8392	LOC374443	LOC374443	-10.65	0.589291	0.173737
14864	MGAT4B	MGAT4B	-5.45	0.803025	0.0200226			8393	R3HDM2	R3HDM2	-10.65	0.61208	0.173737
14865	NOTCH4_loc1	NOTCH4	-5.45	2.43032e-09	0.0200226			8394	KDM2B	KDM2B	-10.65	0.558608	0.173737
14866	RFPL4B	RFPL4B	-5.45	1	0.0200226			8395	ABAT	ABAT	-10.65	0.433981	0.173737
14867	MATN2	MATN2	-5.45	0.421937	0.0200226			8396	ARL2BP	ARL2BP	-10.65	0.573653	0.173737
14868	MORN5	MORN5	-5.45	1	0.0200226			8397	DHPS	DHPS	-10.65	0.858658	0.173737
14869	GOLGA2	GOLGA2	-5.45	0.738833	0.0200226			8398	CHST8	CHST8	-10.65	2.53312e-09	0.173737
14870	MTRNR2L10	MTRNR2L10	-5.45	0.855501	0.0200226			8399	RYR1	RYR1	-10.65	0.0492049	0.173737
14871	TRMT2B	TRMT2B	-5.45	0.822354	0.0200226			8400	ZNF787	ZNF787	-10.65	0.73799	0.173737
14872	LINC00087	LINC00087	-5.45	0.396788	0.0200226			8401	LRP1B	LRP1B	-10.65	0.438496	0.173737
14873	CT45A2	CT45A2	-5.45	1	0.0200226			8402	SCN9A	SCN9A	-10.65	0.588322	0.173737
14874	GPX7	GPX7	-5.4	1	0.0200226			8403	RAB22A	RAB22A	-10.65	0.711952	0.173737
14875	DPT	DPT	-5.4	1	0.0200226			8404	MRPS6	MRPS6	-10.65	0.573784	0.173737
14876	FAM22D	FAM22D	-5.4	0.534309	0.0200226			8405	CHAF1B	CHAF1B	-10.65	0.83835	0.173737
14877	ATHL1	ATHL1	-5.4	0.556937	0.0200226			8406	NPHP3-ACAD11	NPHP3-ACAD11	-10.65	0.215928	0.173737
14878	TECTA	TECTA	-5.4	1	0.0200226			8407	DKFZP686I15217	DKFZP686I15217	-10.65	0.541787	0.173737
14879	TBRG1	TBRG1	-5.4	0.854495	0.0200226			8408	C7orf42	C7orf42	-10.65	0.820497	0.173737
14880	MORN3	MORN3	-5.4	1	0.0200226			8409	GPR85	GPR85	-10.65	0.179433	0.173737
14881	HPD	HPD	-5.4	5.08462e-09	0.0200226			8410	PDLIM2	PDLIM2	-10.65	0.333013	0.173737
14882	ATL1	ATL1	-5.4	0.794562	0.0200226			8411	COQ4	COQ4	-10.65	0.609968	0.173737
14883	PALB2	PALB2	-5.4	0.74803	0.0200226			8412	SDF4	SDF4	-10.6	0.620578	0.177224
14884	LOC727710	LOC727710	-5.4	1	0.0200226			8413	CAMK2N1	CAMK2N1	-10.6	0.316112	0.177224
14885	RASGRP3	RASGRP3	-5.4	0.751827	0.0200226			8414	HOXC11	HOXC11	-10.6	0.058249	0.177224
14886	LOC285084	LOC285084	-5.4	1	0.0200226			8415	RASSF9	RASSF9	-10.6	0.283044	0.177224
14887	APOBEC3C	APOBEC3C	-5.4	0.871632	0.0200226			8416	DDX51	DDX51	-10.6	0.503986	0.177224
14888	LZTFL1	LZTFL1	-5.4	0.85777	0.0200226			8417	USP31	USP31	-10.6	0.656095	0.177224
14889	BTN2A1	BTN2A1	-5.4	0.835828	0.0200226			8418	MAP1LC3B	MAP1LC3B	-10.6	0.80287	0.177224
14890	FAM214B	FAM214B	-5.4	0.561592	0.0200226			8419	VPS4B	VPS4B	-10.6	0.7463	0.177224
14891	ANKRD20A4	ANKRD20A4	-5.4	0.650576	0.0200226			8420	NCCRP1	NCCRP1	-10.6	0.139435	0.177224
14892	GLE1	GLE1	-5.4	0.855093	0.0200226			8421	LTBP4	LTBP4	-10.6	0.12258	0.177224
14893	KIAA1210	KIAA1210	-5.4	1	0.0200226			8422	CSPG5	CSPG5	-10.6	0.131989	0.177224
14894	r_MER61B	r_MER61B	-5.4	1	0.0200226			8423	SEL1L3	SEL1L3	-10.6	0.305983	0.177224
14895	r_(GGGAGA)n	r_(GGGAGA)n	-5.4	1	0.0200226			8424	PDE5A	PDE5A	-10.6	0.655898	0.177224
14896	r_HSMAR1	r_HSMAR1	-5.4	0.440532	0.0200226			8425	TMEM64	TMEM64	-10.6	0.663179	0.177224
14897	FUCA1	FUCA1	-5.35	0.742494	0.0200226			8426	OTUD6B	OTUD6B	-10.6	0.566777	0.177224
14898	DSCAML1	DSCAML1	-5.35	1	0.0200226			8427	STAG2	STAG2	-10.6	0.736433	0.177224
14899	PLBD1	PLBD1	-5.35	2.6828e-09	0.0200226			8428	GPR89C_loc2	GPR89C	-10.55	0.718397	0.177224
14900	ZBTB39	ZBTB39	-5.35	0.830796	0.0200226			8429	ACBD7	ACBD7	-10.55	0.601428	0.177224
14901	STXBP6	STXBP6	-5.35	0.420443	0.0200226			8430	FZD8	FZD8	-10.55	0.467278	0.177224
14902	COG4	COG4	-5.35	0.912045	0.0200226			8431	TAF10	TAF10	-10.55	0.618571	0.177224
14903	ABCA5	ABCA5	-5.35	0.840985	0.0200226			8432	C11orf9	C11orf9	-10.55	4.12121e-09	0.177224
14904	PIAS4	PIAS4	-5.35	0.766578	0.0200226			8433	TEAD4	TEAD4	-10.55	0.282125	0.177224
14905	MAN2B1	MAN2B1	-5.35	0.952063	0.0200226			8434	STAT6	STAT6	-10.55	0.31814	0.177224
14906	C21orf58	C21orf58	-5.35	0.462176	0.0200226			8435	EFHA1	EFHA1	-10.55	0.370578	0.177224
14907	RBM24	RBM24	-5.35	0.885944	0.0200226			8436	FGF9	FGF9	-10.55	0.594518	0.177224
14908	KIAA1908	KIAA1908	-5.35	0.273231	0.0200226			8437	SMG1	SMG1	-10.55	0.728398	0.177224
14909	TMSB15B	TMSB15B	-5.35	0.585791	0.0200226			8438	THRA	THRA	-10.55	0.183097	0.177224
14910	CT45A5	CT45A5	-5.35	1	0.0200226			8439	CDC27	CDC27	-10.55	0.76125	0.177224
14911	r_L1PB	r_L1PB	-5.35	2.39945e-08	0.0200226			8440	SPATA20	SPATA20	-10.55	0.640808	0.177224
14912	r_L1M3	r_L1M3	-5.35	0.855554	0.0200226			8441	DCAF7	DCAF7	-10.55	0.737145	0.177224
14913	AGMAT	AGMAT	-5.3	0.735796	0.0200226			8442	GYS1	GYS1	-10.55	0.705927	0.177224
14914	KPRP	KPRP	-5.3	1	0.0200226			8443	SFT2D3	SFT2D3	-10.55	0.346297	0.177224
14915	TTC24	TTC24	-5.3	1	0.0200226			8444	HOXD10	HOXD10	-10.55	0.691339	0.177224
14916	PPFIA4	PPFIA4	-5.3	4.36124e-09	0.0200226			8445	SCARF2	SCARF2	-10.55	8.94932e-09	0.177224
14917	AS3MT	AS3MT	-5.3	0.93541	0.0200226			8446	CAMK1	CAMK1	-10.55	0.508574	0.177224
14918	TMEM109	TMEM109	-5.3	0.704297	0.0200226			8447	ZNF501	ZNF501	-10.55	1.63178e-09	0.177224
14919	ACADS	ACADS	-5.3	0.423863	0.0200226			8448	SPTSSB	SPTSSB	-10.55	3.35243e-09	0.177224
14920	GCHFR	GCHFR	-5.3	0.75538	0.0200226			8449	APBB3	APBB3	-10.55	1.2567e-09	0.177224
14921	LOC440335	LOC440335	-5.3	0.840013	0.0200226			8450	RIPK1	RIPK1	-10.55	0.620139	0.177224
14922	MTHFSD	MTHFSD	-5.3	0.614073	0.0200226			8451	ELOVL4	ELOVL4	-10.55	0.703132	0.177224
14923	TBX4	TBX4	-5.3	0.47655	0.0200226			8452	FOXO3	FOXO3	-10.55	0.583836	0.177224
14924	SIGLEC11	SIGLEC11	-5.3	0.166501	0.0200226			8453	LOC157273	LOC157273	-10.55	1.17197e-08	0.177224
14925	DYNC2LI1	DYNC2LI1	-5.3	0.535674	0.0200226			8454	UBXN2B	UBXN2B	-10.55	0.658292	0.177224
14926	ITCH	ITCH	-5.3	0.867284	0.0200226			8455	B4GALT1	B4GALT1	-10.55	0.433614	0.177224
14927	PCIF1	PCIF1	-5.3	0.885385	0.0200226			8456	CREB3	CREB3	-10.55	0.667493	0.177224
14928	CDH26	CDH26	-5.3	1	0.0200226			8457	r_L1M4c	r_L1M4c	-10.55	0.276357	0.177224
14929	MAPK11	MAPK11	-5.3	0.509284	0.0200226			8458	NCSTN	NCSTN	-10.5	0.711335	0.179373
14930	PRKAR2A	PRKAR2A	-5.3	0.72768	0.0200226			8459	LOC284576	LOC284576	-10.5	1.49844e-09	0.179373
14931	CLCN2	CLCN2	-5.3	0.547675	0.0200226			8460	UBTD1	UBTD1	-10.5	1.53682e-09	0.179373
14932	TLR3	TLR3	-5.3	4.05633e-09	0.0200226			8461	SYT9	SYT9	-10.5	0.585182	0.179373
14933	SAP30L	SAP30L	-5.3	0.670026	0.0200226			8462	USP47	USP47	-10.5	0.680989	0.179373
14934	RNF182	RNF182	-5.3	0.806443	0.0200226			8463	ZFP91-CNTF	ZFP91-CNTF	-10.5	0.667688	0.179373
14935	GSTA1	GSTA1	-5.3	1	0.0200226			8464	RNFT2	RNFT2	-10.5	0.455124	0.179373
14936	IKZF1	IKZF1	-5.3	1	0.0200226			8465	WDR66	WDR66	-10.5	3.92534e-09	0.179373
14937	MAMDC4	MAMDC4	-5.3	0.266544	0.0200226			8466	BAHCC1	BAHCC1	-10.5	0.540858	0.179373
14938	TCEAL1	TCEAL1	-5.3	0.820271	0.0200226			8467	TNPO2	TNPO2	-10.5	0.744696	0.179373
14939	OAZ3	OAZ3	-5.25	0.669561	0.0200226			8468	JOSD2	JOSD2	-10.5	0.459694	0.179373
14940	NR5A2	NR5A2	-5.25	4.22685e-09	0.0200226			8469	LENG8	LENG8	-10.5	0.457158	0.179373
14941	TMEM26	TMEM26	-5.25	1	0.0200226			8470	CENPA	CENPA	-10.5	0.72818	0.179373
14942	CUEDC2	CUEDC2	-5.25	0.836835	0.0200226			8471	RASGRP3	RASGRP3	-10.5	0.36223	0.179373
14943	MRVI1-AS1	MRVI1-AS1	-5.25	4.79889e-09	0.0200226			8472	MFF	MFF	-10.5	0.412685	0.179373
14944	HIF1A-AS2	HIF1A-AS2	-5.25	1.76493e-08	0.0200226			8473	ATG16L1	ATG16L1	-10.5	0.624265	0.179373
14945	LOC653075	LOC653075	-5.25	0.794946	0.0200226			8474	TP53INP2	TP53INP2	-10.5	0.285277	0.179373
14946	C16orf79	C16orf79	-5.25	0.113613	0.0200226			8475	CLDN16	CLDN16	-10.5	0.297777	0.179373
14947	MIR4519	MIR4519	-5.25	2.75509e-09	0.0200226			8476	NIPAL1	NIPAL1	-10.5	0.291997	0.179373
14948	LOC400550	LOC400550	-5.25	0.308986	0.0200226			8477	PAM	PAM	-10.5	0.787156	0.179373
14949	SNORD65	SNORD65	-5.25	0.175772	0.0200226			8478	MGAT1	MGAT1	-10.5	0.700664	0.179373
14950	PLEKHM1_loc1	PLEKHM1	-5.25	0.66407	0.0200226			8479	GPR116	GPR116	-10.5	9.24868e-09	0.179373
14951	YIPF2	YIPF2	-5.25	0.885176	0.0200226			8480	SLC12A9	SLC12A9	-10.5	0.102291	0.179373
14952	PLEKHG2	PLEKHG2	-5.25	0.744588	0.0200226			8481	IRF5	IRF5	-10.5	7.94052e-10	0.179373
14953	ZBTB46	ZBTB46	-5.25	4.48859e-09	0.0200226			8482	LAPTM4B	LAPTM4B	-10.5	0.816332	0.179373
14954	MMP11	MMP11	-5.25	1	0.0200226			8483	RAPGEF1	RAPGEF1	-10.5	0.525458	0.179373
14955	ARHGEF38	ARHGEF38	-5.25	1	0.0200226			8484	r_LTR41	r_LTR41	-10.5	2.85087e-09	0.179373
14956	MIR1973	MIR1973	-5.25	0.909982	0.0200226			8485	r_L1P2	r_L1P2	-10.5	0.660276	0.179373
14957	LOC650226	LOC650226	-5.25	1	0.0200226			8486	CAP1	CAP1	-10.45	0.821068	0.183304
14958	ZNF572	ZNF572	-5.25	0.0736057	0.0200226			8487	SNX27	SNX27	-10.45	0.742723	0.183304
14959	LOC643486	LOC643486	-5.25	1	0.0200226			8488	C1orf115	C1orf115	-10.45	0.62131	0.183304
14960	r_Charlie5	r_Charlie5	-5.25	0.626379	0.0200226			8489	TBC1D30	TBC1D30	-10.45	0.0389095	0.183304
14961	LOC100132287_loc1	LOC100132287	-5.2	0.35345	0.0200226			8490	FBXO34	FBXO34	-10.45	0.472433	0.183304
14962	BTBD8	BTBD8	-5.2	0.380265	0.0200226			8491	NOL3	NOL3	-10.45	1.18338e-09	0.183304
14963	PMF1-BGLAP	PMF1-BGLAP	-5.2	0.653884	0.0200226			8492	FAM110C	FAM110C	-10.45	0.0473634	0.183304
14964	ITGA8	ITGA8	-5.2	0.635593	0.0200226			8493	C2orf88	C2orf88	-10.45	0.0806314	0.183304
14965	LOC399753	LOC399753	-5.2	0.73081	0.0200226			8494	WHSC2	WHSC2	-10.45	0.226625	0.183304
14966	SLC4A8	SLC4A8	-5.2	8.11267e-09	0.0200226			8495	AFF1	AFF1	-10.45	0.855171	0.183304
14967	ZAR1L	ZAR1L	-5.2	1	0.0200226			8496	CYP2U1	CYP2U1	-10.45	0.321124	0.183304
14968	REM2	REM2	-5.2	0.650771	0.0200226			8497	TFAP2A	TFAP2A	-10.45	0.690833	0.183304
14969	CPEB1	CPEB1	-5.2	0.178497	0.0200226			8498	TBL2	TBL2	-10.45	0.628987	0.183304
14970	LOC643802	LOC643802	-5.2	1	0.0200226			8499	SEMA3A	SEMA3A	-10.45	0.562042	0.183304
14971	FKBP10	FKBP10	-5.2	0.870572	0.0200226			8500	TMEM140	TMEM140	-10.45	4.2763e-09	0.183304
14972	ZNF649	ZNF649	-5.2	0.864002	0.0200226			8501	NOS3	NOS3	-10.45	1.92678e-09	0.183304
14973	TFPT	TFPT	-5.2	0.88296	0.0200226			8502	MOB3B	MOB3B	-10.45	0.705939	0.183304
14974	C2orf73	C2orf73	-5.2	1	0.0200226			8503	UBQLN1	UBQLN1	-10.45	0.560358	0.183304
14975	IL17RE	IL17RE	-5.2	1	0.0200226			8504	GRIA3	GRIA3	-10.45	1.41347e-09	0.183304
14976	EBLN2	EBLN2	-5.2	0.696867	0.0200226			8505	r_tRNA-Leu-CTY	r_tRNA-Leu-CTY	-10.45	0.629837	0.183304
14977	SPDYE8P_loc3	SPDYE8P	-5.2	1	0.0200226			8506	ECM1	ECM1	-10.4	0.0600639	0.186225
14978	AQP3	AQP3	-5.2	0.673475	0.0200226			8507	STX6	STX6	-10.4	0.553506	0.186225
14979	GPR112	GPR112	-5.2	0.414805	0.0200226			8508	CNST	CNST	-10.4	0.489931	0.186225
14980	r_HY4	r_HY4	-5.2	0.359889	0.0200226			8509	MAPK8	MAPK8	-10.4	0.206879	0.186225
14981	POU3F1	POU3F1	-5.15	0.382718	0.0200226			8510	MUS81	MUS81	-10.4	0.619099	0.186225
14982	ST6GALNAC5	ST6GALNAC5	-5.15	0.296317	0.0200226			8511	UNC119B	UNC119B	-10.4	0.723085	0.186225
14983	CTSK	CTSK	-5.15	0.117001	0.0200226			8512	MAFB	MAFB	-10.4	0.477624	0.186225
14984	MEIG1	MEIG1	-5.15	0.0713713	0.0200226			8513	FAM210B	FAM210B	-10.4	0.824479	0.186225
14985	PNLIP	PNLIP	-5.15	1	0.0200226			8514	PPDPF	PPDPF	-10.4	0.606996	0.186225
14986	C15orf52	C15orf52	-5.15	0.104271	0.0200226			8515	CPOX	CPOX	-10.4	0.418833	0.186225
14987	LOC283922	LOC283922	-5.15	0.698777	0.0200226			8516	LINC00461	LINC00461	-10.4	5.43182e-10	0.186225
14988	CCDC103	CCDC103	-5.15	0.474009	0.0200226			8517	PSMB9_loc4	PSMB9	-10.4	1.57624e-09	0.186225
14989	CD79B	CD79B	-5.15	1	0.0200226			8518	EPHA7	EPHA7	-10.4	0.785328	0.186225
14990	CCDC40	CCDC40	-5.15	0.333724	0.0200226			8519	FUCA2	FUCA2	-10.4	0.743162	0.186225
14991	MYL12A	MYL12A	-5.15	0.826592	0.0200226			8520	DNAJC25	DNAJC25	-10.4	0.365265	0.186225
14992	CERS4	CERS4	-5.15	0.400986	0.0200226			8521	ST6GALNAC6	ST6GALNAC6	-10.4	0.581629	0.186225
14993	FBXO46	FBXO46	-5.15	0.857268	0.0200226			8522	GTF3C4	GTF3C4	-10.4	0.762921	0.186225
14994	CTU1	CTU1	-5.15	0.542268	0.0200226			8523	PPAP2B	PPAP2B	-10.35	0.719962	0.187631
14995	SLC4A5	SLC4A5	-5.15	0.630389	0.0200226			8524	HIST3H2A	HIST3H2A	-10.35	0.51442	0.187631
14996	CD8A	CD8A	-5.15	0.514811	0.0200226			8525	LOC387646	LOC387646	-10.35	0.0452973	0.187631
14997	UPP2	UPP2	-5.15	1	0.0200226			8526	LOC100133308	LOC100133308	-10.35	8.49253e-09	0.187631
14998	SNX21	SNX21	-5.15	0.630228	0.0200226			8527	WAPAL	WAPAL	-10.35	0.797383	0.187631
14999	FGD5	FGD5	-5.15	1	0.0200226			8528	PLEKHA1	PLEKHA1	-10.35	0.547625	0.187631
15000	SLC25A46	SLC25A46	-5.15	0.73442	0.0200226			8529	CHRNA10	CHRNA10	-10.35	1.56676e-09	0.187631
15001	PKIB	PKIB	-5.15	0.773793	0.0200226			8530	BTBD10	BTBD10	-10.35	0.662575	0.187631
15002	ECT2L	ECT2L	-5.15	0.200181	0.0200226			8531	CUL5	CUL5	-10.35	0.729608	0.187631
15003	NIPAL2	NIPAL2	-5.15	0.396701	0.0200226			8532	ATF7IP	ATF7IP	-10.35	0.5365	0.187631
15004	DOLK	DOLK	-5.15	0.713573	0.0200226			8533	PROSER1	PROSER1	-10.35	0.370174	0.187631
15005	r_LTR6B	r_LTR6B	-5.15	1	0.0200226			8534	GPR137C	GPR137C	-10.35	0.488511	0.187631
15006	CEP85	CEP85	-5.1	0.849308	0.0200226			8535	METTL9	METTL9	-10.35	0.735665	0.187631
15007	MYBPHL	MYBPHL	-5.1	1	0.0200226			8536	TGFB1I1	TGFB1I1	-10.35	9.57246e-10	0.187631
15008	DUSP5P	DUSP5P	-5.1	1	0.0200226			8537	SH3GL1	SH3GL1	-10.35	0.586967	0.187631
15009	LOC100507127	LOC100507127	-5.1	2.40965e-09	0.0200226			8538	CBR3	CBR3	-10.35	0.497698	0.187631
15010	PLXDC2	PLXDC2	-5.1	0.71672	0.0200226			8539	TMEM115	TMEM115	-10.35	0.62078	0.187631
15011	SSH3	SSH3	-5.1	0.463041	0.0200226			8540	PPP2R3A	PPP2R3A	-10.35	0.464661	0.187631
15012	MYO7A	MYO7A	-5.1	1	0.0200226			8541	PLSCR1	PLSCR1	-10.35	0.730144	0.187631
15013	SCN8A	SCN8A	-5.1	0.634567	0.0200226			8542	NPFFR2	NPFFR2	-10.35	0.300566	0.187631
15014	ZDHHC17	ZDHHC17	-5.1	0.711745	0.0200226			8543	EPM2A	EPM2A	-10.35	0.495939	0.187631
15015	DGKH	DGKH	-5.1	0.601277	0.0200226			8544	KCNH2	KCNH2	-10.35	7.12581e-09	0.187631
15016	RDH12	RDH12	-5.1	2.99931e-09	0.0200226			8545	LOC100507156	LOC100507156	-10.35	6.56747e-09	0.187631
15017	ISLR2	ISLR2	-5.1	0.13077	0.0200226			8546	GALNT12	GALNT12	-10.35	3.89082e-10	0.187631
15018	ZNF221	ZNF221	-5.1	0.798753	0.0200226			8547	TMEM203	TMEM203	-10.35	0.679581	0.187631
15019	HIF3A	HIF3A	-5.1	0.267099	0.0200226			8548	r_L1MA9	r_L1MA9	-10.35	0.378372	0.187631
15020	ZNF497	ZNF497	-5.1	0.640236	0.0200226			8549	HP1BP3	HP1BP3	-10.3	0.581089	0.191732
15021	THNSL2	THNSL2	-5.1	1	0.0200226			8550	CDC42BPA	CDC42BPA	-10.3	0.64274	0.191732
15022	SLC25A1	SLC25A1	-5.1	0.808532	0.0200226			8551	DKK3	DKK3	-10.3	2.22599e-09	0.191732
15023	CELSR3	CELSR3	-5.1	0.103566	0.0200226			8552	ACVR1B	ACVR1B	-10.3	0.486672	0.191732
15024	LAMP3	LAMP3	-5.1	0.617002	0.0200226			8553	ATP2B1	ATP2B1	-10.3	0.782071	0.191732
15025	FAM160A1	FAM160A1	-5.1	2.14323e-09	0.0200226			8554	STX2	STX2	-10.3	0.60022	0.191732
15026	EPDR1	EPDR1	-5.1	0.831957	0.0200226			8555	HSDL1	HSDL1	-10.3	0.628501	0.191732
15027	CYP7B1	CYP7B1	-5.1	0.450073	0.0200226			8556	TRIM37	TRIM37	-10.3	0.671322	0.191732
15028	MIR3651	MIR3651	-5.1	0.54477	0.0200226			8557	LOC728606	LOC728606	-10.3	0.156824	0.191732
15029	FOXE1	FOXE1	-5.1	0.583378	0.0200226			8558	PTPRS	PTPRS	-10.3	0.459319	0.191732
15030	TBC1D13	TBC1D13	-5.1	0.825155	0.0200226			8559	POU2F2	POU2F2	-10.3	1.8379e-09	0.191732
15031	SNORD62B_loc1	SNORD62B	-5.1	0.615329	0.0200226			8560	SP110	SP110	-10.3	0.495864	0.191732
15032	CA5B	CA5B	-5.1	0.815974	0.0200226			8561	TIMP3	TIMP3	-10.3	0.705908	0.191732
15033	SLC25A43	SLC25A43	-5.1	1	0.0200226			8562	FAM116A	FAM116A	-10.3	0.660584	0.191732
15034	r_L1MEb	r_L1MEb	-5.1	1	0.0200226			8563	MCCC1	MCCC1	-10.3	0.442143	0.191732
15035	r_LTR82A	r_LTR82A	-5.1	0.235363	0.0200226			8564	IRF2	IRF2	-10.3	0.50213	0.191732
15036	r_PABL_B	r_PABL_B	-5.1	7.99816e-09	0.0200226			8565	ELOVL2	ELOVL2	-10.3	0.750568	0.191732
15037	CPT2	CPT2	-5.05	0.717159	0.0200226			8566	TRAF3IP2	TRAF3IP2	-10.3	0.683201	0.191732
15038	PRKACB	PRKACB	-5.05	0.848686	0.0200226			8567	TXLNB	TXLNB	-10.3	0.312989	0.191732
15039	MYZAP	MYZAP	-5.05	1.92856e-08	0.0200226			8568	DECR1	DECR1	-10.3	0.233638	0.191732
15040	NOXO1	NOXO1	-5.05	1	0.0200226			8569	FAM95B1_loc2	FAM95B1	-10.3	1.12795e-08	0.191732
15041	MLST8	MLST8	-5.05	0.903935	0.0200226			8570	KLF9	KLF9	-10.3	0.561229	0.191732
15042	LONP2	LONP2	-5.05	0.859919	0.0200226			8571	r_LTR79	r_LTR79	-10.3	3.17493e-09	0.191732
15043	TMEM107	TMEM107	-5.05	0.940086	0.0200226			8572	PPP2R5A	PPP2R5A	-10.25	0.744515	0.193078
15044	ZNF781	ZNF781	-5.05	0.204943	0.0200226			8573	SMC3	SMC3	-10.25	0.78093	0.193078
15045	ARHGAP35	ARHGAP35	-5.05	0.788984	0.0200226			8574	GABPB1	GABPB1	-10.25	0.397821	0.193078
15046	EPB41L5	EPB41L5	-5.05	0.838014	0.0200226			8575	RNF111	RNF111	-10.25	0.450643	0.193078
15047	NEB	NEB	-5.05	3.15605e-09	0.0200226			8576	SDR42E1	SDR42E1	-10.25	0.0426045	0.193078
15048	S100B	S100B	-5.05	1	0.0200226			8577	INPP5K	INPP5K	-10.25	0.599692	0.193078
15049	SCARB2	SCARB2	-5.05	0.93075	0.0200226			8578	CORO6	CORO6	-10.25	0.117262	0.193078
15050	GFPT2	GFPT2	-5.05	0.826509	0.0200226			8579	EME1	EME1	-10.25	0.542492	0.193078
15051	C6orf186	C6orf186	-5.05	1	0.0200226			8580	SRSF2	SRSF2	-10.25	0.777666	0.193078
15052	TMEM140	TMEM140	-5.05	0.403391	0.0200226			8581	TBC1D10A	TBC1D10A	-10.25	1.34131e-09	0.193078
15053	FLJ39080	FLJ39080	-5.05	0.744329	0.0200226			8582	PKD2	PKD2	-10.25	0.478542	0.193078
15054	LRRC24	LRRC24	-5.05	1	0.0200226			8583	RAB33B	RAB33B	-10.25	0.50415	0.193078
15055	r_ERV3-16A3_I-int	r_ERV3-16A3_I-int	-5.05	1	0.0200226			8584	SORBS2	SORBS2	-10.25	0.369679	0.193078
15056	AMIGO1	AMIGO1	-5	0.501307	0.0200226			8585	RANBP9	RANBP9	-10.25	0.720641	0.193078
15057	C1orf68	C1orf68	-5	2.18062e-08	0.0200226			8586	ZSCAN12	ZSCAN12	-10.25	0.639444	0.193078
15058	RUFY2	RUFY2	-5	0.887368	0.0200226			8587	CITED2	CITED2	-10.25	0.564919	0.193078
15059	EPS8L2	EPS8L2	-5	0.174229	0.0200226			8588	ALAD	ALAD	-10.25	0.595514	0.193078
15060	APOA1	APOA1	-5	0.507573	0.0200226			8589	TRUB2	TRUB2	-10.25	0.756121	0.193078
15061	HERC2P7	HERC2P7	-5	0.203547	0.0200226			8590	C9orf139	C9orf139	-10.25	4.46019e-09	0.193078
15062	USP32P2	USP32P2	-5	0.732036	0.0200226			8591	r_L1MEe	r_L1MEe	-10.25	0.257118	0.193078
15063	GSDMA	GSDMA	-5	5.71201e-09	0.0200226			8592	r_Charlie16a	r_Charlie16a	-10.25	1.94538e-09	0.193078
15064	CEP112	CEP112	-5	0.766112	0.0200226			8593	FAAH	FAAH	-10.2	0.224223	0.195488
15065	RPTOR	RPTOR	-5	0.822687	0.0200226			8594	POLL	POLL	-10.2	0.671648	0.195488
15066	LOC339290	LOC339290	-5	0.904159	0.0200226			8595	CNNM2	CNNM2	-10.2	0.383728	0.195488
15067	DHDH	DHDH	-5	0.530899	0.0200226			8596	ZNF214	ZNF214	-10.2	0.352733	0.195488
15068	OR7E91P	OR7E91P	-5	1.05837e-08	0.0200226			8597	ZNF664	ZNF664	-10.2	0.690437	0.195488
15069	PAX8	PAX8	-5	1	0.0200226			8598	ZNF84_loc1	ZNF84	-10.2	0.656699	0.195488
15070	CHRNG	CHRNG	-5	1	0.0200226			8599	CLYBL	CLYBL	-10.2	0.307728	0.195488
15071	UBE2V1	UBE2V1	-5	0.92864	0.0200226			8600	FAM100B	FAM100B	-10.2	0.526265	0.195488
15072	MIR155HG	MIR155HG	-5	0.101797	0.0200226			8601	UNC13A	UNC13A	-10.2	1.30893e-09	0.195488
15073	ZDHHC8P1	ZDHHC8P1	-5	0.803444	0.0200226			8602	CIC	CIC	-10.2	0.504084	0.195488
15074	TPRG1	TPRG1	-5	2.39945e-08	0.0200226			8603	CAMKMT	CAMKMT	-10.2	0.713261	0.195488
15075	NMU	NMU	-5	0.644023	0.0200226			8604	GPR75-ASB3	GPR75-ASB3	-10.2	0.663315	0.195488
15076	STAP1	STAP1	-5	1	0.0200226			8605	HECW2	HECW2	-10.2	0.348662	0.195488
15077	1/2-SBSRNA4	1/2-SBSRNA4	-5	0.72629	0.0200226			8606	KAT2B	KAT2B	-10.2	0.568763	0.195488
15078	NAIP	NAIP	-5	0.474167	0.0200226			8607	NR3C2	NR3C2	-10.2	0.419158	0.195488
15079	EXOC4	EXOC4	-5	0.834831	0.0200226			8608	IMPAD1	IMPAD1	-10.2	0.744883	0.195488
15080	DENND1A	DENND1A	-5	0.71626	0.0200226			8609	C8orf77	C8orf77	-10.2	4.57218e-09	0.195488
15081	SPACA5B_loc1	SPACA5B	-5	1	0.0200226			8610	C9orf100	C9orf100	-10.2	0.757348	0.195488
15082	UBE2NL	UBE2NL	-5	0.346307	0.0200226			8611	FP588	FP588	-10.2	5.05546e-09	0.195488
15083	r_AluYg6	r_AluYg6	-5	0.692984	0.0200226			8612	ZNF618	ZNF618	-10.2	0.519784	0.195488
15084	r_MER68-int	r_MER68-int	-5	7.99816e-09	0.0200226			8613	OLFM1	OLFM1	-10.2	0.0788184	0.195488
15085	r_L1MEa	r_L1MEa	-5	1	0.0200226			8614	CA5B	CA5B	-10.2	0.309092	0.195488
15086	TTC39A	TTC39A	-4.95	0.833913	0.0200226			8615	TMEM187	TMEM187	-10.2	0.709436	0.195488
15087	DNAJC6	DNAJC6	-4.95	0.924937	0.0200226			8616	DNASE1L1	DNASE1L1	-10.2	0.57334	0.195488
15088	RHOC	RHOC	-4.95	0.868907	0.0200226			8617	SLC35E2B	SLC35E2B	-10.15	0.737617	0.196247
15089	INA	INA	-4.95	0.701082	0.0200226			8618	SV2A	SV2A	-10.15	0.610862	0.196247
15090	CTAGE7P	CTAGE7P	-4.95	0.293493	0.0200226			8619	ISG20L2	ISG20L2	-10.15	0.515901	0.196247
15091	N4BP2L1	N4BP2L1	-4.95	0.209126	0.0200226			8620	PRKG1	PRKG1	-10.15	0.354914	0.196247
15092	SDR39U1	SDR39U1	-4.95	0.81639	0.0200226			8621	KLRG1	KLRG1	-10.15	3.17493e-09	0.196247
15093	SULT1A4_loc1	SULT1A4	-4.95	0.684724	0.0200226			8622	KRAS	KRAS	-10.15	0.709365	0.196247
15094	KIAA0895L	KIAA0895L	-4.95	0.785421	0.0200226			8623	TCF12	TCF12	-10.15	0.617745	0.196247
15095	MGAT5B	MGAT5B	-4.95	2.75509e-09	0.0200226			8624	CDR2	CDR2	-10.15	0.675258	0.196247
15096	CBX8	CBX8	-4.95	0.63047	0.0200226			8625	NXN	NXN	-10.15	0.707379	0.196247
15097	EVI5L	EVI5L	-4.95	0.812092	0.0200226			8626	TOP2A	TOP2A	-10.15	0.74496	0.196247
15098	SBSN	SBSN	-4.95	0.299178	0.0200226			8627	TSHZ3	TSHZ3	-10.15	0.3471	0.196247
15099	ZFAND2B	ZFAND2B	-4.95	0.701647	0.0200226			8628	ELMOD3	ELMOD3	-10.15	0.574209	0.196247
15100	CSNK2A1	CSNK2A1	-4.95	0.873948	0.0200226			8629	ETS2	ETS2	-10.15	0.693277	0.196247
15101	ABHD12	ABHD12	-4.95	0.695244	0.0200226			8630	FGF12	FGF12	-10.15	6.90536e-10	0.196247
15102	LOC100134868	LOC100134868	-4.95	0.816911	0.0200226			8631	DNAJB14	DNAJB14	-10.15	0.662359	0.196247
15103	CECR5-AS1	CECR5-AS1	-4.95	0.548558	0.0200226			8632	CCNO	CCNO	-10.15	0.0679774	0.196247
15104	APOL6	APOL6	-4.95	0.610496	0.0200226			8633	HEXB	HEXB	-10.15	0.658406	0.196247
15105	TXNRD3NB	TXNRD3NB	-4.95	1.007	0.0200226			8634	FOXQ1	FOXQ1	-10.15	0.121114	0.196247
15106	GPANK1_loc1	GPANK1	-4.95	0.721443	0.0200226			8635	OSTM1	OSTM1	-10.15	0.713374	0.196247
15107	GTPBP2	GTPBP2	-4.95	0.758352	0.0200226			8636	CDK13	CDK13	-10.15	0.739175	0.196247
15108	SP8	SP8	-4.95	0.769732	0.0200226			8637	LIMK1	LIMK1	-10.15	0.303079	0.196247
15109	STAU2	STAU2	-4.95	0.855552	0.0200226			8638	KIAA1432	KIAA1432	-10.15	0.361623	0.196247
15110	SHB	SHB	-4.95	0.723778	0.0200226			8639	FAM206A	FAM206A	-10.15	0.692753	0.196247
15111	r_MER58A	r_MER58A	-4.95	0.807387	0.0200226			8640	GSN	GSN	-10.15	0.55082	0.196247
15112	r_(TATG)n	r_(TATG)n	-4.95	0.215864	0.0200226			8641	DDX31	DDX31	-10.15	0.694346	0.196247
15113	r_MamGypLTR1d	r_MamGypLTR1d	-4.95	1	0.0200226			8642	PNPLA4	PNPLA4	-10.15	0.0496567	0.196247
15114	HSPB11	HSPB11	-4.9	0.939175	0.0200226			8643	SMARCA1	SMARCA1	-10.15	0.470499	0.196247
15115	ASTN1	ASTN1	-4.9	0.883339	0.0200226			8644	r_MSTB1	r_MSTB1	-10.15	1.30053e-09	0.196247
15116	PLAU	PLAU	-4.9	0.138007	0.0200226			8645	LUZP1	LUZP1	-10.1	0.795933	0.198109
15117	LOC399815	LOC399815	-4.9	0.723624	0.0200226			8646	ZDHHC16	ZDHHC16	-10.1	0.620489	0.198109
15118	ELL3	ELL3	-4.9	0.81109	0.0200226			8647	PAK1	PAK1	-10.1	0.629068	0.198109
15119	DSG1	DSG1	-4.9	1.92856e-08	0.0200226			8648	CLSTN3	CLSTN3	-10.1	0.362899	0.198109
15120	ZNF101	ZNF101	-4.9	0.937429	0.0200226			8649	DNM1P41	DNM1P41	-10.1	6.30391e-09	0.198109
15121	SNAR-A12_loc1	SNAR-A12	-4.9	0.902004	0.0200226			8650	PRC1	PRC1	-10.1	0.809839	0.198109
15122	SNORD11B	SNORD11B	-4.9	0.156142	0.0200226			8651	CENPBD1	CENPBD1	-10.1	0.859039	0.198109
15123	HSPC072	HSPC072	-4.9	0.5225	0.0200226			8652	SMAD4	SMAD4	-10.1	0.546306	0.198109
15124	SIM2	SIM2	-4.9	0.836513	0.0200226			8653	C19orf25	C19orf25	-10.1	0.24581	0.198109
15125	HYAL2	HYAL2	-4.9	0.432505	0.0200226			8654	ZNF816	ZNF816	-10.1	1.45218e-09	0.198109
15126	PARP3	PARP3	-4.9	0.54121	0.0200226			8655	COPS7B	COPS7B	-10.1	0.727765	0.198109
15127	RSPH4A	RSPH4A	-4.9	4.36908e-09	0.0200226			8656	UBE2F	UBE2F	-10.1	0.364236	0.198109
15128	COL14A1	COL14A1	-4.9	0.913507	0.0200226			8657	EPB41L1	EPB41L1	-10.1	0.518477	0.198109
15129	ACER2	ACER2	-4.9	2.82676e-09	0.0200226			8658	DONSON	DONSON	-10.1	0.866615	0.198109
15130	NXNL2	NXNL2	-4.9	0.730996	0.0200226			8659	COL6A1	COL6A1	-10.1	0.519252	0.198109
15131	SLC35D2	SLC35D2	-4.9	0.66277	0.0200226			8660	SUMF1	SUMF1	-10.1	0.41329	0.198109
15132	PSMD5	PSMD5	-4.9	0.742336	0.0200226			8661	PBRM1	PBRM1	-10.1	0.708671	0.198109
15133	GPR64	GPR64	-4.9	0.695094	0.0200226			8662	PHLDB2	PHLDB2	-10.1	0.563544	0.198109
15134	LOC100507404_loc2	LOC100507404	-4.9	1	0.0200226			8663	ZNF721	ZNF721	-10.1	0.705834	0.198109
15135	P2RY8_loc2	P2RY8	-4.9	1	0.0200226			8664	STIM2	STIM2	-10.1	0.527807	0.198109
15136	r_LTR46-int	r_LTR46-int	-4.9	1	0.0200226			8665	ZNF3	ZNF3	-10.1	0.811879	0.198109
15137	C1orf51	C1orf51	-4.85	1.19972e-08	0.0200226			8666	ZBTB26	ZBTB26	-10.1	0.252836	0.198109
15138	LINC00167	LINC00167	-4.85	0.780199	0.0200226			8667	MRPL41	MRPL41	-10.1	0.735796	0.198109
15139	C1S	C1S	-4.85	2.39945e-08	0.0200226			8668	SLC16A2	SLC16A2	-10.1	0.366613	0.198109
15140	WDR66	WDR66	-4.85	0.14837	0.0200226			8669	NSDHL	NSDHL	-10.1	0.893533	0.198109
15141	WDR24	WDR24	-4.85	0.573173	0.0200226			8670	r_(TAGA)n	r_(TAGA)n	-10.1	3.6054e-09	0.198109
15142	OR1F1	OR1F1	-4.85	1	0.0200226			8671	SAMD11	SAMD11	-10.05	0.57057	0.200598
15143	ZNF564	ZNF564	-4.85	0.804513	0.0200226			8672	ZEB1-AS1	ZEB1-AS1	-10.05	0.33612	0.200598
15144	TDRD12	TDRD12	-4.85	1	0.0200226			8673	PSAP	PSAP	-10.05	0.802715	0.200598
15145	ZNF880	ZNF880	-4.85	0.816077	0.0200226			8674	WNT11	WNT11	-10.05	2.7864e-09	0.200598
15146	PRND	PRND	-4.85	0.611809	0.0200226			8675	CMAS	CMAS	-10.05	0.687805	0.200598
15147	ZSWIM1	ZSWIM1	-4.85	0.755858	0.0200226			8676	NEK9	NEK9	-10.05	0.656247	0.200598
15148	SRGAP3	SRGAP3	-4.85	0.411797	0.0200226			8677	WDR72	WDR72	-10.05	6.25407e-09	0.200598
15149	TIMP4	TIMP4	-4.85	1	0.0200226			8678	NEIL1	NEIL1	-10.05	0.119034	0.200598
15150	IMPG2	IMPG2	-4.85	6.23582e-09	0.0200226			8679	MPRIP	MPRIP	-10.05	0.709268	0.200598
15151	GUSBP9_loc1	GUSBP9	-4.85	4.57546e-09	0.0200226			8680	RPS6KB1	RPS6KB1	-10.05	0.64824	0.200598
15152	PSPH	PSPH	-4.85	0.935199	0.0200226			8681	GATA6	GATA6	-10.05	0.810946	0.200598
15153	MAGED4_loc2	MAGED4	-4.85	0.656722	0.0200226			8682	ZBTB7C	ZBTB7C	-10.05	0.605734	0.200598
15154	TAF7L	TAF7L	-4.85	7.26873e-09	0.0200226			8683	CCDC68	CCDC68	-10.05	0.288219	0.200598
15155	PRAMEF11	PRAMEF11	-4.8	1	0.0200226			8684	SUGP1	SUGP1	-10.05	0.52772	0.200598
15156	CAMK2N1	CAMK2N1	-4.8	0.785434	0.0200226			8685	MYCN	MYCN	-10.05	0.0894297	0.200598
15157	BMS1P1_loc1	BMS1P1	-4.8	0.754991	0.0200226			8686	MAP1LC3A	MAP1LC3A	-10.05	0.04686	0.200598
15158	MIR2110	MIR2110	-4.8	0.820777	0.0200226			8687	SAMD10	SAMD10	-10.05	3.28882e-09	0.200598
15159	INS-IGF2	INS-IGF2	-4.8	0.349383	0.0200226			8688	TEX264	TEX264	-10.05	0.800574	0.200598
15160	C12orf35	C12orf35	-4.8	0.856779	0.0200226			8689	IFT122	IFT122	-10.05	0.667147	0.200598
15161	TSPAN31	TSPAN31	-4.8	0.923525	0.0200226			8690	CNO	CNO	-10.05	0.535734	0.200598
15162	TMOD2	TMOD2	-4.8	0.922718	0.0200226			8691	FYN	FYN	-10.05	0.813102	0.200598
15163	C2CD4A	C2CD4A	-4.8	0.373935	0.0200226			8692	RSPO3	RSPO3	-10.05	1.97649e-09	0.200598
15164	ST6GALNAC2	ST6GALNAC2	-4.8	6.42853e-09	0.0200226			8693	PDGFA	PDGFA	-10.05	0.547787	0.200598
15165	ZNF554	ZNF554	-4.8	0.610166	0.0200226			8694	MIR31HG	MIR31HG	-10.05	3.2799e-09	0.200598
15166	ZNF229	ZNF229	-4.8	0.827512	0.0200226			8695	C9orf64	C9orf64	-10.05	0.619183	0.200598
15167	LENG8	LENG8	-4.8	0.916267	0.0200226			8696	r_L1P3	r_L1P3	-10.05	0.805947	0.200598
15168	DUXA	DUXA	-4.8	1.05326	0.0200226			8697	MGC12982	MGC12982	-10	0.350752	0.200598
15169	ANKZF1	ANKZF1	-4.8	0.885813	0.0200226			8698	IGSF8	IGSF8	-10	0.580991	0.200598
15170	NPEPL1	NPEPL1	-4.8	1	0.0200226			8699	F5	F5	-10	0.71252	0.200598
15171	ARVCF	ARVCF	-4.8	0.591979	0.0200226			8700	C10orf46	C10orf46	-10	0.707975	0.200598
15172	SULT1E1	SULT1E1	-4.8	1	0.0200226			8701	MCMBP	MCMBP	-10	0.713019	0.200598
15173	PTK2B	PTK2B	-4.8	0.426914	0.0200226			8702	EHD1	EHD1	-10	0.455444	0.200598
15174	ANKRD46	ANKRD46	-4.8	0.858249	0.0200226			8703	ZNF641	ZNF641	-10	0.390285	0.200598
15175	LRRC6	LRRC6	-4.8	0.223823	0.0200226			8704	SMARCC2	SMARCC2	-10	0.718956	0.200598
15176	ASTN2	ASTN2	-4.8	0.872459	0.0200226			8705	NOS1	NOS1	-10	0.2446	0.200598
15177	PLAC1	PLAC1	-4.8	0.475608	0.0200226			8706	RBM26	RBM26	-10	0.828696	0.200598
15178	r_MER113A	r_MER113A	-4.8	1.76493e-08	0.0200226			8707	UPF3A	UPF3A	-10	0.695094	0.200598
15179	RHBG	RHBG	-4.75	0.62308	0.0200226			8708	CCDC88C	CCDC88C	-10	0.262277	0.200598
15180	FLJ23867	FLJ23867	-4.75	9.46816e-09	0.0200226			8709	PLA2G4B	PLA2G4B	-10	3.46826e-09	0.200598
15181	ARMC3	ARMC3	-4.75	0.630756	0.0200226			8710	SQRDL	SQRDL	-10	0.59921	0.200598
15182	SWAP70	SWAP70	-4.75	0.866767	0.0200226			8711	HCFC1R1	HCFC1R1	-10	0.672172	0.200598
15183	SNORD27	SNORD27	-4.75	6.73961e-09	0.0200226			8712	MTRNR2L4	MTRNR2L4	-10	0.441844	0.200598
15184	GNB3	GNB3	-4.75	0.485732	0.0200226			8713	MYLPF	MYLPF	-10	0.630155	0.200598
15185	TMEM198B	TMEM198B	-4.75	0.733388	0.0200226			8714	FANCA	FANCA	-10	0.710619	0.200598
15186	CLEC16A	CLEC16A	-4.75	0.603631	0.0200226			8715	SFTPB	SFTPB	-10	2.2016e-09	0.200598
15187	LOC284395	LOC284395	-4.75	1.05837e-08	0.0200226			8716	CUL3	CUL3	-10	0.841554	0.200598
15188	CD33	CD33	-4.75	1	0.0200226			8717	TPRA1	TPRA1	-10	0.517662	0.200598
15189	LOC100506421	LOC100506421	-4.75	0.368294	0.0200226			8718	EIF2AK1	EIF2AK1	-10	0.57928	0.200598
15190	PXK	PXK	-4.75	0.809358	0.0200226			8719	MIR25	MIR25	-10	1.3873e-08	0.200598
15191	FSTL1	FSTL1	-4.75	0.816997	0.0200226			8720	ARHGEF5	ARHGEF5	-10	0.286647	0.200598
15192	MFI2	MFI2	-4.75	0.677661	0.0200226			8721	WASH1	WASH1	-10	0.107658	0.200598
15193	ITGA1	ITGA1	-4.75	0.732765	0.0200226			8722	IL13RA1	IL13RA1	-10	0.459065	0.200598
15194	FLJ35946	FLJ35946	-4.75	1	0.0200226			8723	TMEM51	TMEM51	-9.95	0.470938	0.200598
15195	HIST1H2AA	HIST1H2AA	-4.75	5.40845e-09	0.0200226			8724	LRRC8D	LRRC8D	-9.95	0.593361	0.200598
15196	ZNF680	ZNF680	-4.75	0.826768	0.0200226			8725	C10orf10	C10orf10	-9.95	0.36663	0.200598
15197	FIS1	FIS1	-4.75	0.891037	0.0200226			8726	GANAB	GANAB	-9.95	0.904176	0.200598
15198	FAM150A	FAM150A	-4.75	1	0.0200226			8727	POU2AF1	POU2AF1	-9.95	2.48903e-09	0.200598
15199	LY96	LY96	-4.75	2.75509e-09	0.0200226			8728	SCAF11	SCAF11	-9.95	0.786612	0.200598
15200	RENBP	RENBP	-4.75	0.657302	0.0200226			8729	DIP2B	DIP2B	-9.95	0.722361	0.200598
15201	TMEM200B	TMEM200B	-4.7	0.259962	0.0200226			8730	IKZF4	IKZF4	-9.95	7.54949e-10	0.200598
15202	LOC100133161	LOC100133161	-4.7	0.516251	0.0200226			8731	ZFC3H1	ZFC3H1	-9.95	0.396844	0.200598
15203	CDC42BPG	CDC42BPG	-4.7	0.473362	0.0200226			8732	DICER1	DICER1	-9.95	0.58289	0.200598
15204	FUT4	FUT4	-4.7	0.698221	0.0200226			8733	TRIM25	TRIM25	-9.95	0.739698	0.200598
15205	LOC400236	LOC400236	-4.7	0.461724	0.0200226			8734	RNF157	RNF157	-9.95	0.420202	0.200598
15206	IFI27L2	IFI27L2	-4.7	0.931962	0.0200226			8735	ANKRD29	ANKRD29	-9.95	7.2493e-10	0.200598
15207	ONECUT1	ONECUT1	-4.7	1	0.0200226			8736	RAB3D	RAB3D	-9.95	0.285902	0.200598
15208	ERCC4	ERCC4	-4.7	0.702063	0.0200226			8737	USF2	USF2	-9.95	0.653559	0.200598
15209	CMTM2	CMTM2	-4.7	1	0.0200226			8738	ZNF793	ZNF793	-9.95	0.627796	0.200598
15210	DDX19A	DDX19A	-4.7	0.806363	0.0200226			8739	TBC1D8	TBC1D8	-9.95	0.37974	0.200598
15211	FAM18B2-CDRT4	FAM18B2-CDRT4	-4.7	0.797564	0.0200226			8740	ITGA6	ITGA6	-9.95	0.614096	0.200598
15212	SOX9	SOX9	-4.7	0.906902	0.0200226			8741	RBM39	RBM39	-9.95	0.749301	0.200598
15213	FN3K	FN3K	-4.7	1	0.0200226			8742	SS18L1	SS18L1	-9.95	0.497383	0.200598
15214	CLIP3	CLIP3	-4.7	0.266815	0.0200226			8743	LOC284865	LOC284865	-9.95	0.305632	0.200598
15215	LOC100129935	LOC100129935	-4.7	0.489117	0.0200226			8744	LOC401052	LOC401052	-9.95	0.242947	0.200598
15216	LOC728537	LOC728537	-4.7	1.1424e-08	0.0200226			8745	KBTBD12	KBTBD12	-9.95	0.541291	0.200598
15217	SEC23B	SEC23B	-4.7	0.931448	0.0200226			8746	TULP4	TULP4	-9.95	0.421406	0.200598
15218	SNTA1	SNTA1	-4.7	0.79106	0.0200226			8747	TCTE3	TCTE3	-9.95	0.235618	0.200598
15219	HLCS	HLCS	-4.7	0.92156	0.0200226			8748	KIF13B	KIF13B	-9.95	0.310054	0.200598
15220	TEX264	TEX264	-4.7	0.789972	0.0200226			8749	EGFL7	EGFL7	-9.95	1.77829e-09	0.200598
15221	FAM196B	FAM196B	-4.7	1	0.0200226			8750	TPRN	TPRN	-9.95	0.296729	0.200598
15222	DOPEY1	DOPEY1	-4.7	0.902028	0.0200226			8751	ASMTL-AS1_loc2	ASMTL-AS1	-9.95	0.128923	0.200598
15223	RABL5	RABL5	-4.7	0.847565	0.0200226			8752	ENO1-AS1	ENO1-AS1	-9.9	1.31268e-09	0.200598
15224	KIAA1875	KIAA1875	-4.7	0.431343	0.0200226			8753	FAM208B	FAM208B	-9.9	0.637476	0.200598
15225	AGTPBP1	AGTPBP1	-4.7	0.876311	0.0200226			8754	CELF1	CELF1	-9.9	0.820914	0.200598
15226	r_U13	r_U13	-4.7	0.802526	0.0200226			8755	OSBP	OSBP	-9.9	0.718302	0.200598
15227	r_LTR90A	r_LTR90A	-4.7	1	0.0200226			8756	ARID3B	ARID3B	-9.9	0.701683	0.200598
15228	TFAP2E	TFAP2E	-4.65	1	0.0200226			8757	ZNF492	ZNF492	-9.9	0.729952	0.200598
15229	HCAR3	HCAR3	-4.65	1	0.0200226			8758	MARK4	MARK4	-9.9	0.61908	0.200598
15230	HAPLN3	HAPLN3	-4.65	1.05738	0.0200226			8759	RNF215	RNF215	-9.9	9.18951e-10	0.200598
15231	SLC9A5	SLC9A5	-4.65	0.51531	0.0200226			8760	TBC1D5	TBC1D5	-9.9	0.554642	0.200598
15232	C17orf107	C17orf107	-4.65	1	0.0200226			8761	TIPARP-AS1	TIPARP-AS1	-9.9	0.649234	0.200598
15233	RTN2	RTN2	-4.65	0.7861	0.0200226			8762	CCNG2	CCNG2	-9.9	0.639362	0.200598
15234	ZNF114	ZNF114	-4.65	0.626815	0.0200226			8763	NPNT	NPNT	-9.9	0.66415	0.200598
15235	ZNF524	ZNF524	-4.65	0.558281	0.0200226			8764	MIR548H3_loc2	MIR548H3	-9.9	2.66753e-09	0.200598
15236	IL36RN	IL36RN	-4.65	1	0.0200226			8765	BMP1	BMP1	-9.9	0.338397	0.200598
15237	CYBRD1	CYBRD1	-4.65	0.836438	0.0200226			8766	ACER2	ACER2	-9.9	3.26873e-09	0.200598
15238	TTI1	TTI1	-4.65	0.742939	0.0200226			8767	SAT1	SAT1	-9.9	0.611603	0.200598
15239	DGCR9	DGCR9	-4.65	1.19972e-08	0.0200226			8768	r_MLT1F1	r_MLT1F1	-9.9	2.34395e-09	0.200598
15240	MSMO1	MSMO1	-4.65	0.806296	0.0200226			8769	r_MER126	r_MER126	-9.9	3.71682e-09	0.200598
15241	HLA-F_loc1	HLA-F	-4.65	0.848057	0.0200226			8770	ZNF697	ZNF697	-9.85	0.668441	0.200598
15242	PDLIM2	PDLIM2	-4.65	0.863153	0.0200226			8771	SLC27A3	SLC27A3	-9.85	0.418135	0.200598
15243	SCRT1	SCRT1	-4.65	1	0.0200226			8772	AURKAPS1	AURKAPS1	-9.85	0.421567	0.200598
15244	LOC389765	LOC389765	-4.65	0.731884	0.0200226			8773	RNF187	RNF187	-9.85	0.736702	0.200598
15245	MIR600	MIR600	-4.65	1	0.0200226			8774	PGBD5	PGBD5	-9.85	0.428301	0.200598
15246	FAM129B	FAM129B	-4.65	0.81594	0.0200226			8775	TRIM58	TRIM58	-9.85	0.618059	0.200598
15247	ARX	ARX	-4.65	1	0.0200226			8776	TRIM6	TRIM6	-9.85	1.10486e-08	0.200598
15248	FAM156B_loc1	FAM156B	-4.65	0.811978	0.0200226			8777	C11orf48	C11orf48	-9.85	0.530037	0.200598
15249	r_L5	r_L5	-4.65	1	0.0200226			8778	TMEM123	TMEM123	-9.85	0.679308	0.200598
15250	r_UCON29	r_UCON29	-4.65	1	0.0200226			8779	ADAMTS8	ADAMTS8	-9.85	1.42776e-09	0.200598
15251	PDZK1	PDZK1	-4.6	0.208515	0.0200226			8780	FLJ12825	FLJ12825	-9.85	0.075117	0.200598
15252	ECM1	ECM1	-4.6	0.501611	0.0200226			8781	GJB2	GJB2	-9.85	0.18362	0.200598
15253	C11orf49	C11orf49	-4.6	0.892587	0.0200226			8782	RCOR1	RCOR1	-9.85	0.678504	0.200598
15254	SNORD25	SNORD25	-4.6	1	0.0200226			8783	C15orf38	C15orf38	-9.85	0.423623	0.200598
15255	PC	PC	-4.6	0.614977	0.0200226			8784	ZNF24	ZNF24	-9.85	0.803301	0.200598
15256	BEST3	BEST3	-4.6	1	0.0200226			8785	ZNF878	ZNF878	-9.85	5.85987e-09	0.200598
[truncated: 16,828 more rows]

## Sheet: comb_NonRisk up
Table S6. Haplotype specific gene enrichment analyses based on re-extracted DEGs of the CCHCR1 cell lines. Combined Non-risk UP																																KEGG
																							longer list				WebGestaltR (5, 500)	FC>1,47, FDR<0,14 KEGG				WebGestalt 2013, DEGs FC>1.47, FDR<0.14
DEGs				DEGs FDR<0.1 KEGG pathways									DEGs FDR<0.2 KEGG					DEGs FDR<0.2					UP	FC>1,47	FDR<0,14		ID	Name	#Gene	FDR		PathwayName	#Gene	Statistics
UP	FC>1.5	FDR<0.1		WebGestaltR (Min, Max number of Gene IDs 5, 200)					UP	FC>1.5	FDR<0.2		WebGestaltR (Min, Max number of Gene IDs 5, 500)					ID:hsa03015 &nbspName:mRNA surveillance pathway - Homo sapiens (human)					GeneName	FoldChange	FDR		hsa03008	Ribosome biogenesis in eukaryotes - Homo sapiens (human)	25	0.000868		Metabolic pathways	118	C=1130;O=118;E=47.45;R=2.49;rawP=1.20e-19;adjP=1.33e-17
BEX5	2.7666e+09	0.0200226		ID	Name	#Gene	FDR		BEX5	2.7666e+09	0.0200226		ID	Name	#Gene	FDR		C=91; O=29; E=15.37; R=1.89; PValue=3.12e-04; FDR=4.46e-02					BEX5	2.7666e+09	0.0200226		hsa03015	mRNA surveillance pathway - Homo sapiens (human)	22	0.000921		Ribosome biogenesis in eukaryotes	26	C=80;O=26;E=3.36;R=7.74;rawP=1.15e-16;adjP=6.38e-15
FOSL1	1.30141e+09	0.0200226		hsa03013	RNA transport	24	0.0108		FOSL1	1.30141e+09	0.0200226		hsa04010	MAPK signaling pathway	69	0.0339		Gene Symbol	Gene Name	Entrez Gene			FOSL1	1.30141e+09	0.0200226		hsa03013	RNA transport - Homo sapiens (human)	33	0.000921		RNA transport	33	C=151;O=33;E=6.34;R=5.20;rawP=4.75e-15;adjP=1.76e-13
TLL1	1.03569e+09	0.0200226		hsa03015	mRNA surveillance pathway	16	0.0108		TLL1	1.03569e+09	0.0200226		hsa05202	Transcriptional misregulation in cancer	52	0.0339		BCL2L2-PABPN1	BCL2L2-PABPN1 readthrough	100529063			TLL1	1.03569e+09	0.0200226		hsa00970	Aminoacyl-tRNA biosynthesis - Homo sapiens (human)	15	0.0317		mRNA surveillance pathway	20	C=83;O=20;E=3.49;R=5.74;rawP=1.70e-10;adjP=4.72e-09
SNORD29	1.01681e+09	0.0200226		hsa03008	Ribosome biogenesis in eukaryotes	17	0.0142		SNORD29	1.01681e+09	0.0200226		hsa03015	mRNA surveillance pathway	29	0.102		ALYREF	Aly/REF export factor	10189			SNORD29	1.01681e+09	0.0200226		hsa03010	Ribosome - Homo sapiens (human)	26	0.0438		Spliceosome	22	C=127;O=22;E=5.33;R=4.13;rawP=1.62e-08;adjP=3.60e-07
LOC100128071	9.75036e+08	0.0200226		hsa03010	Ribosome	21	0.0187		LOC100128071	9.75036e+08	0.0200226		hsa04015	Rap1 signaling pathway	56	0.112		NXF1	nuclear RNA export factor 1	10482			LOC100128071	9.75036e+08	0.0200226		hsa05132	Salmonella infection - Homo sapiens (human)	16	0.134		Aminoacyl-tRNA biosynthesis	15	C=63;O=15;E=2.65;R=5.67;rawP=3.83e-08;adjP=7.09e-07
FAM123C	4.99294e+08	0.0200226		hsa03040	Spliceosome	19	0.0187		FAM123C	4.99294e+08	0.0200226		hsa04370	VEGF signaling pathway	20	0.177		CPSF4	cleavage and polyadenylation specific factor 4	10898			FAM123C	4.99294e+08	0.0200226		hsa00240	Pyrimidine metabolism - Homo sapiens (human)	18	0.164		Purine metabolism	24	C=162;O=24;E=6.80;R=3.53;rawP=8.41e-08;adjP=1.33e-06
PLTP	9.89477e+07	0.0200226		hsa00970	Aminoacyl-tRNA biosynthesis	12	0.0205		PLTP	9.89477e+07	0.0200226		hsa05132	Salmonella infection	26	0.177		PAPOLA	poly(A) polymerase alpha	10914			PLTP	9.89477e+07	0.0200226		hsa03040	Spliceosome - Homo sapiens (human)	21	0.198		Pyrimidine metabolism	18	C=99;O=18;E=4.16;R=4.33;rawP=1.49e-07;adjP=2.07e-06
r_MER2B	8.02221e+07	0.0200226		hsa05130	Pathogenic Escherichia coli infection	10	0.0524		r_MER2B	8.02221e+07	0.0200226		hsa05221	Acute myeloid leukemia	19	0.177		MSI2	musashi RNA binding protein 2	124540			r_MER2B	8.02221e+07	0.0200226		hsa03018	RNA degradation - Homo sapiens (human)	14	0.198		MAPK signaling pathway	30	C=268;O=30;E=11.25;R=2.67;rawP=1.20e-06;adjP=1.07e-05
PKD2L2	7.30285e+07	0.0200226		hsa03018	RNA degradation	12	0.0636		PKD2L2	7.30285e+07	0.0200226		hsa04915	Estrogen signaling pathway	29	0.184		PABPC4L	poly(A) binding protein cytoplasmic 4 like	132430			PKD2L2	7.30285e+07	0.0200226		hsa05130	Pathogenic Escherichia coli infection - Homo sapiens (human)	11	0.203		Cell cycle	19	C=124;O=19;E=5.21;R=3.65;rawP=1.08e-06;adjP=1.07e-05
C1orf126	5.55957e+07	0.0200226		hsa04520	Adherens junction	11	0.127		C1orf126	5.55957e+07	0.0200226		hsa04921	Oxytocin signaling pathway	42	0.184		ETF1	eukaryotic translation termination factor 1	2107			C1orf126	5.55957e+07	0.0200226							Shigellosis	13	C=61;O=13;E=2.56;R=5.08;rawP=1.21e-06;adjP=1.07e-05
ATP6V1E2	5.55957e+07	0.0200226		hsa05132	Salmonella infection	12	0.131		ATP6V1E2	5.55957e+07	0.0200226		hsa04310	Wnt signaling pathway	38	0.218		CASC3	cancer susceptibility 3	22794			ATP6V1E2	5.55957e+07	0.0200226		WebGestaltR (5, 200)	WebGestaltR (5, 200)				RNA degradation	14	C=71;O=14;E=2.98;R=4.70;rawP=1.28e-06;adjP=1.07e-05
ST3GAL4	5.52398e+07	0.0200226		hsa00630	Glyoxylate and dicarboxylate metabolism	6	0.135		ST3GAL4	5.52398e+07	0.0200226							NCBP2	nuclear cap binding protein subunit 2	22916			ST3GAL4	5.52398e+07	0.0200226		ID	Name	#Gene	FDR		Ubiquitin mediated proteolysis	20	C=135;O=20;E=5.67;R=3.53;rawP=9.79e-07;adjP=1.07e-05
FLJ41941	5.52398e+07	0.0200226		hsa04110	Cell cycle	15	0.153		FLJ41941	5.52398e+07	0.0200226		DEGs FDR<0.2					ACIN1	apoptotic chromatin condensation inducer 1	22985			FLJ41941	5.52398e+07	0.0200226		hsa03015	mRNA surveillance pathway - Homo sapiens (human)	22	6.25e-07		Ribosome	16	C=92;O=16;E=3.86;R=4.14;rawP=1.35e-06;adjP=1.07e-05
LOC100133920	5.52398e+07	0.0200226		hsa00900	Terpenoid backbone biosynthesis	5	0.18		LOC100133920	5.52398e+07	0.0200226		WebGestaltR (Min, Max number of Gene IDs 5,200)					SMG5	SMG5, nonsense mediated mRNA decay factor	23381			LOC100133920	5.52398e+07	0.0200226		hsa00970	Aminoacyl-tRNA biosynthesis - Homo sapiens (human)	15	0.00025		Adherens junction	14	C=73;O=14;E=3.07;R=4.57;rawP=1.82e-06;adjP=1.26e-05
DEF6	4.37078e+07	0.0200226		hsa03060	Protein export	5	0.203		DEF6	4.37078e+07	0.0200226		ID	Name	#Gene	FDR		GSPT2	G1 to S phase transition 2	23708			DEF6	4.37078e+07	0.0200226		hsa05132	Salmonella infection - Homo sapiens (human)	16	0.00121		Protein processing in endoplasmic reticulum	22	C=165;O=22;E=6.93;R=3.18;rawP=1.78e-06;adjP=1.26e-05
SRRM4	4.37078e+07	0.0200226							SRRM4	4.37078e+07	0.0200226		hsa05202	Transcriptional misregulation in cancer	52	0.01		DAZAP1	DAZ associated protein 1	26528			SRRM4	4.37078e+07	0.0200226		hsa03018	RNA degradation - Homo sapiens (human)	14	0.00396		Bacterial invasion of epithelial cells	13	C=70;O=13;E=2.94;R=4.42;rawP=6.13e-06;adjP=4.00e-05
PCDHB19P	4.37078e+07	0.0200226							PCDHB19P	4.37078e+07	0.0200226		hsa03015	mRNA surveillance pathway	29	0.0446		PABPC3	poly(A) binding protein cytoplasmic 3	5042			PCDHB19P	4.37078e+07	0.0200226		hsa05130	Pathogenic Escherichia coli infection - Homo sapiens (human)	11	0.00633		Regulation of actin cytoskeleton	24	C=213;O=24;E=8.94;R=2.68;rawP=1.21e-05;adjP=7.46e-05
C8ORFK29	4.37078e+07	0.0200226							C8ORFK29	4.37078e+07	0.0200226		hsa04921	Oxytocin signaling pathway	42	0.0743		PCF11	PCF11 cleavage and polyadenylation factor subunit	51585			C8ORFK29	4.37078e+07	0.0200226		hsa04520	Adherens junction - Homo sapiens (human)	13	0.00633		Pathogenic Escherichia coli infection	11	C=56;O=11;E=2.35;R=4.68;rawP=1.81e-05;adjP=0.0001
QRICH2	4.37078e+07	0.0200226							QRICH2	4.37078e+07	0.0200226		hsa05132	Salmonella infection	26	0.0743		CPSF3	cleavage and polyadenylation specific factor 3	51692			QRICH2	4.37078e+07	0.0200226		hsa05131	Shigellosis - Homo sapiens (human)	12	0.00633		Valine, leucine and isoleucine biosynthesis	5	C=11;O=5;E=0.46;R=10.82;rawP=4.85e-05;adjP=0.0003
ZNF550	4.37078e+07	0.0200226							ZNF550	4.37078e+07	0.0200226		hsa04915	Estrogen signaling pathway	29	0.0743		CPSF2	cleavage and polyadenylation specific factor 2	53981			ZNF550	4.37078e+07	0.0200226		hsa05100	Bacterial invasion of epithelial cells - Homo sapiens (human)	13	0.0088		Arginine and proline metabolism	10	C=54;O=10;E=2.27;R=4.41;rawP=7.34e-05;adjP=0.0004
MIR3179-3	3.65143e+07	0.0200226							MIR3179-3	3.65143e+07	0.0200226		hsa04370	VEGF signaling pathway	20	0.0743		PNN	pinin, desmosome associated protein	5411			MIR3179-3	3.65143e+07	0.0200226		hsa00630	Glyoxylate and dicarboxylate metabolism - Homo sapiens (human)	7	0.016		Oocyte meiosis	14	C=112;O=14;E=4.70;R=2.98;rawP=0.0003;adjP=0.0013
FAM138D	3.65143e+07	0.0200226							FAM138D	3.65143e+07	0.0200226		hsa05221	Acute myeloid leukemia	19	0.0743		PPP1CB	protein phosphatase 1 catalytic subunit beta	5500			FAM138D	3.65143e+07	0.0200226		hsa05133	Pertussis - Homo sapiens (human)	12	0.0195		Propanoate metabolism	7	C=32;O=7;E=1.34;R=5.21;rawP=0.0003;adjP=0.0013
ZNF99	3.65143e+07	0.0200226							ZNF99	3.65143e+07	0.0200226		hsa04310	Wnt signaling pathway	38	0.0767		PPP2R3C	protein phosphatase 2 regulatory subunit B''gamma	55012			ZNF99	3.65143e+07	0.0200226		hsa00900	Terpenoid backbone biosynthesis - Homo sapiens (human)	6	0.0195		Huntington's disease	19	C=183;O=19;E=7.68;R=2.47;rawP=0.0003;adjP=0.0013
SAMD3	3.65143e+07	0.0200226							SAMD3	3.65143e+07	0.0200226		hsa04390	Hippo signaling pathway	40	0.0832		PPP2R2B	protein phosphatase 2 regulatory subunit Bbeta	5521			SAMD3	3.65143e+07	0.0200226		hsa04915	Estrogen signaling pathway - Homo sapiens (human)	14	0.0198		Protein export	6	C=23;O=6;E=0.97;R=6.21;rawP=0.0003;adjP=0.0013
r_(GGGA)n	3.65143e+07	0.0200226							r_(GGGA)n	3.65143e+07	0.0200226		hsa04071	Sphingolipid signaling pathway	32	0.125		PPP2R5A	protein phosphatase 2 regulatory subunit B'alpha	5525			r_(GGGA)n	3.65143e+07	0.0200226		hsa03060	Protein export - Homo sapiens (human)	6	0.0198		Tryptophan metabolism	8	C=42;O=8;E=1.76;R=4.54;rawP=0.0003;adjP=0.0013
HIST1H2AJ	3.65143e+07	0.0200226							HIST1H2AJ	3.65143e+07	0.0200226		hsa05219	Bladder cancer	14	0.143		PPP2R5B	protein phosphatase 2 regulatory subunit B'beta	5526			HIST1H2AJ	3.65143e+07	0.0200226		hsa01523	Antifolate resistance - Homo sapiens (human)	7	0.0198		Tight junction	15	C=132;O=15;E=5.54;R=2.71;rawP=0.0004;adjP=0.0015
ACAP1	3.65143e+07	0.0200226							ACAP1	3.65143e+07	0.0200226		hsa04072	Phospholipase D signaling pathway	36	0.184		PPP2R5C	protein phosphatase 2 regulatory subunit B'gamma	5527			ACAP1	3.65143e+07	0.0200226		hsa00330	Arginine and proline metabolism - Homo sapiens (human)	9	0.022		Lysine degradation	8	C=44;O=8;E=1.85;R=4.33;rawP=0.0004;adjP=0.0015
CD14	3.65143e+07	0.0200226							CD14	3.65143e+07	0.0200226		hsa04964	Proximal tubule bicarbonate reclamation	9	0.184		PPP2R5E	protein phosphatase 2 regulatory subunit B'epsilon	5529			CD14	3.65143e+07	0.0200226		hsa05146	Amoebiasis - Homo sapiens (human)	13	0.0466		Valine, leucine and isoleucine degradation	8	C=44;O=8;E=1.85;R=4.33;rawP=0.0004;adjP=0.0015
r_L1MC2	16.0233	0.0200226							r_L1MC2	16.0233	0.0200226		hsa04666	Fc gamma R-mediated phagocytosis	25	0.184		PAPOLB	poly(A) polymerase beta	56903			r_L1MC2	16.0233	0.0200226		hsa00670	One carbon pool by folate - Homo sapiens (human)	5	0.0508		Glycerophospholipid metabolism	11	C=80;O=11;E=3.36;R=3.27;rawP=0.0005;adjP=0.0019
LOC100289495	12.2345	0.0200226							LOC100289495	12.2345	0.0200226		hsa04920	Adipocytokine signaling pathway	20	0.184		CPSF7	cleavage and polyadenylation specific factor 7	79869			LOC100289495	12.2345	0.0200226		hsa00280	Valine, leucine and isoleucine degradation - Homo sapiens (human)	8	0.0544		Fc gamma R-mediated phagocytosis	12	C=94;O=12;E=3.95;R=3.04;rawP=0.0006;adjP=0.0021
NEFM	10.3678	0.0200226							NEFM	10.3678	0.0200226		hsa04330	Notch signaling pathway	15	0.184		PABPN1	poly(A) binding protein nuclear 1	8106			NEFM	10.3678	0.0200226		hsa00310	Lysine degradation - Homo sapiens (human)	9	0.0559		One carbon pool by folate	5	C=18;O=5;E=0.76;R=6.61;rawP=0.0007;adjP=0.0024
SNORD73A	8.00393	0.0200226							SNORD73A	8.00393	0.0200226		hsa04550	Signaling pathways regulating pluripotency of stem cells	35	0.187							SNORD73A	8.00393	0.0200226		hsa00020	Citrate cycle (TCA cycle) - Homo sapiens (human)	6	0.0583		Focal adhesion	19	C=200;O=19;E=8.40;R=2.26;rawP=0.0008;adjP=0.0027
r_Charlie4a	7.95149	0.0200226							r_Charlie4a	7.95149	0.0200226		hsa04913	Ovarian steroidogenesis	15	0.233							r_Charlie4a	7.95149	0.0200226		hsa00410	beta-Alanine metabolism - Homo sapiens (human)	6	0.0657		Endocytosis	19	C=201;O=19;E=8.44;R=2.25;rawP=0.0009;adjP=0.0029
SPRR2E	7.86962	0.0200226							SPRR2E	7.86962	0.0200226		hsa04662	B cell receptor signaling pathway	20	0.233							SPRR2E	7.86962	0.0200226		hsa05219	Bladder cancer - Homo sapiens (human)	7	0.0666		Neurotrophin signaling pathway	14	C=127;O=14;E=5.33;R=2.63;rawP=0.0009;adjP=0.0029
r_(TGG)n	6.68876	0.0200226							r_(TGG)n	6.68876	0.0200226		hsa04924	Renin secretion	18	0.233							r_(TGG)n	6.68876	0.0200226		hsa00640	Propanoate metabolism - Homo sapiens (human)	6	0.0675		Glycerolipid metabolism	8	C=50;O=8;E=2.10;R=3.81;rawP=0.0011;adjP=0.0034
LOC441666	6.66616	0.0200226							LOC441666	6.66616	0.0200226		hsa04340	Hedgehog signaling pathway	14	0.233							LOC441666	6.66616	0.0200226		hsa03020	RNA polymerase - Homo sapiens (human)	6	0.0675		Citrate cycle (TCA cycle)	6	C=30;O=6;E=1.26;R=4.76;rawP=0.0014;adjP=0.0042
PRAME	5.80919	0.0200226							PRAME	5.80919	0.0200226		hsa04350	TGF-beta signaling pathway	22	0.233							PRAME	5.80919	0.0200226		hsa05134	Legionellosis - Homo sapiens (human)	8	0.09		Amoebiasis	12	C=106;O=12;E=4.45;R=2.70;rawP=0.0017;adjP=0.0050
MC1R	4.4568	0.0200226							MC1R	4.4568	0.0200226		hsa04919	Thyroid hormone signaling pathway	29	0.233							MC1R	4.4568	0.0200226		hsa04666	Fc gamma R-mediated phagocytosis - Homo sapiens (human)	11	0.114		Lysosome	13	C=121;O=13;E=5.08;R=2.56;rawP=0.0018;adjP=0.0051
RFNG	4.3401	0.0200226							RFNG	4.3401	0.0200226		hsa04022	cGMP-PKG signaling pathway	39	0.233							RFNG	4.3401	0.0200226		hsa04340	Hedgehog signaling pathway - Homo sapiens (human)	7	0.114		beta-Alanine metabolism	5	C=22;O=5;E=0.92;R=5.41;rawP=0.0019;adjP=0.0053
LOC100499467	4.18309	0.0200226							LOC100499467	4.18309	0.0200226		hsa04070	Phosphatidylinositol signaling system	25	0.233							LOC100499467	4.18309	0.0200226		hsa00770	Pantothenate and CoA biosynthesis - Homo sapiens (human)	4	0.117		TGF-beta signaling pathway	10	C=84;O=10;E=3.53;R=2.83;rawP=0.0027;adjP=0.0073
LOC439949	3.92435	0.0200226							LOC439949	3.92435	0.0200226		hsa04724	Glutamatergic synapse	28	0.233							LOC439949	3.92435	0.0200226		hsa00561	Glycerolipid metabolism - Homo sapiens (human)	8	0.117		Pathways in cancer	25	C=326;O=25;E=13.69;R=1.83;rawP=0.0030;adjP=0.0079
SNORD57	3.7805	0.0200226							SNORD57	3.7805	0.0200226		hsa00970	Aminoacyl-tRNA biosynthesis	18	0.233							SNORD57	3.7805	0.0200226		hsa04350	TGF-beta signaling pathway - Homo sapiens (human)	10	0.123		Chronic myeloid leukemia	9	C=73;O=9;E=3.07;R=2.94;rawP=0.0034;adjP=0.0088
REEP4	3.72564	0.0200226							REEP4	3.72564	0.0200226		hsa04261	Adrenergic signaling in cardiomyocytes	35	0.233							REEP4	3.72564	0.0200226		hsa04917	Prolactin signaling pathway - Homo sapiens (human)	9	0.123		Wnt signaling pathway	14	C=150;O=14;E=6.30;R=2.22;rawP=0.0044;adjP=0.0111
MGC45800	3.66079	0.0200226							MGC45800	3.66079	0.0200226												MGC45800	3.66079	0.0200226		hsa04370	VEGF signaling pathway - Homo sapiens (human)	8	0.124		Pyruvate metabolism	6	C=40;O=6;E=1.68;R=3.57;rawP=0.0061;adjP=0.0150
r_tRNA-Phe-TTY	3.63937	0.0200226							r_tRNA-Phe-TTY	3.63937	0.0200226												r_tRNA-Phe-TTY	3.63937	0.0200226		hsa05220	Chronic myeloid leukemia - Homo sapiens (human)	9	0.124		RNA polymerase	5	C=29;O=5;E=1.22;R=4.11;rawP=0.0066;adjP=0.0159
GGT3P	3.5356	0.0200226							GGT3P	3.5356	0.0200226												GGT3P	3.5356	0.0200226		hsa00620	Pyruvate metabolism - Homo sapiens (human)	6	0.124		Butanoate metabolism	5	C=30;O=5;E=1.26;R=3.97;rawP=0.0077;adjP=0.0180
MINK1	3.35691	0.0200226							MINK1	3.35691	0.0200226												MINK1	3.35691	0.0200226		hsa04070	Phosphatidylinositol signaling system - Homo sapiens (human)	11	0.13		Bladder cancer	6	C=42;O=6;E=1.76;R=3.40;rawP=0.0078;adjP=0.0180
CGREF1	3.34523	0.0200226							CGREF1	3.34523	0.0200226												CGREF1	3.34523	0.0200226		hsa00380	Tryptophan metabolism - Homo sapiens (human)	6	0.131		Progesterone-mediated oocyte maturation	9	C=86;O=9;E=3.61;R=2.49;rawP=0.0101;adjP=0.0229
GAB2	3.2408	0.0200226							GAB2	3.2408	0.0200226												GAB2	3.2408	0.0200226		hsa04978	Mineral absorption - Homo sapiens (human)	7	0.14		Arrhythmogenic right ventricular cardiomyopathy (ARVC)	8	C=74;O=8;E=3.11;R=2.57;rawP=0.0123;adjP=0.0269
CXXC5	3.21863	0.0200226							CXXC5	3.21863	0.0200226												CXXC5	3.21863	0.0200226		hsa04720	Long-term potentiation - Homo sapiens (human)	8	0.178		Prostate cancer	9	C=89;O=9;E=3.74;R=2.41;rawP=0.0124;adjP=0.0269
CHRNE	3.13812	0.0200226							CHRNE	3.13812	0.0200226												CHRNE	3.13812	0.0200226		hsa00270	Cysteine and methionine metabolism - Homo sapiens (human)	6	0.204		Phagosome	13	C=153;O=13;E=6.42;R=2.02;rawP=0.0126;adjP=0.0269
SNORA3	3.10248	0.0200226							SNORA3	3.10248	0.0200226												SNORA3	3.10248	0.0200226		hsa04977	Vitamin digestion and absorption - Homo sapiens (human)	4	0.222		Notch signaling pathway	6	C=47;O=6;E=1.97;R=3.04;rawP=0.0134;adjP=0.0281
CYR61	3.09945	0.0200226							CYR61	3.09945	0.0200226												CYR61	3.09945	0.0200226							Antigen processing and presentation	8	C=76;O=8;E=3.19;R=2.51;rawP=0.0143;adjP=0.0283
C9orf163	3.09272	0.0200226							C9orf163	3.09272	0.0200226												C9orf163	3.09272	0.0200226							VEGF signaling pathway	8	C=76;O=8;E=3.19;R=2.51;rawP=0.0143;adjP=0.0283
MAPKAPK3	3.02598	0.0200226							MAPKAPK3	3.02598	0.0200226												MAPKAPK3	3.02598	0.0200226							Chemokine signaling pathway	15	C=189;O=15;E=7.94;R=1.89;rawP=0.0140;adjP=0.0283
LOC100127983	3.01788	0.0200226							LOC100127983	3.01788	0.0200226												LOC100127983	3.01788	0.0200226							Amino sugar and nucleotide sugar metabolism	6	C=48;O=6;E=2.02;R=2.98;rawP=0.0148;adjP=0.0285
C19orf51	2.87213	0.0200226							C19orf51	2.87213	0.0200226												C19orf51	2.87213	0.0200226							Colorectal cancer	7	C=62;O=7;E=2.60;R=2.69;rawP=0.0149;adjP=0.0285
CACNA2D1	2.73083	0.0200226							CACNA2D1	2.73083	0.0200226												CACNA2D1	2.73083	0.0200226							Parkinson's disease	11	C=130;O=11;E=5.46;R=2.02;rawP=0.0213;adjP=0.0401
RCL1	2.65604	0.0200226							RCL1	2.65604	0.0200226												RCL1	2.65604	0.0200226							p53 signaling pathway	7	C=68;O=7;E=2.86;R=2.45;rawP=0.0238;adjP=0.0419
C11orf82	2.58424	0.0200226							C11orf82	2.58424	0.0200226												C11orf82	2.58424	0.0200226							Epithelial cell signaling in Helicobacter pylori infection	7	C=68;O=7;E=2.86;R=2.45;rawP=0.0238;adjP=0.0419
MLLT6	2.52556	0.0200226							MLLT6	2.52556	0.0200226												MLLT6	2.52556	0.0200226							Hypertrophic cardiomyopathy (HCM)	8	C=83;O=8;E=3.49;R=2.30;rawP=0.0233;adjP=0.0419
GPAA1	2.51762	0.0200226							GPAA1	2.51762	0.0200226												GPAA1	2.51762	0.0200226							Oxidative phosphorylation	11	C=132;O=11;E=5.54;R=1.98;rawP=0.0235;adjP=0.0419
LOC388692	2.47788	0.0200226							LOC388692	2.47788	0.0200226												LOC388692	2.47788	0.0200226							Leukocyte transendothelial migration	10	C=116;O=10;E=4.87;R=2.05;rawP=0.0244;adjP=0.0423
CDCA5	2.47347	0.0200226							CDCA5	2.47347	0.0200226												CDCA5	2.47347	0.0200226							Vibrio cholerae infection	6	C=54;O=6;E=2.27;R=2.65;rawP=0.0252;adjP=0.0430
ZCCHC12	2.45012	0.0200226							ZCCHC12	2.45012	0.0200226												ZCCHC12	2.45012	0.0200226							Small cell lung cancer	8	C=85;O=8;E=3.57;R=2.24;rawP=0.0264;adjP=0.0444
RND3	2.3947	0.0200226							RND3	2.3947	0.0200226												RND3	2.3947	0.0200226							Long-term potentiation	7	C=70;O=7;E=2.94;R=2.38;rawP=0.0274;adjP=0.0447
CDKN2B	2.37294	0.0200226							CDKN2B	2.37294	0.0200226												CDKN2B	2.37294	0.0200226							Toll-like receptor signaling pathway	9	C=102;O=9;E=4.28;R=2.10;rawP=0.0278;adjP=0.0447
NAP1L2	2.36992	0.0200226							NAP1L2	2.36992	0.0200226												NAP1L2	2.36992	0.0200226							Pancreatic cancer	7	C=70;O=7;E=2.94;R=2.38;rawP=0.0274;adjP=0.0447
PES1	2.35688	0.0200226							PES1	2.35688	0.0200226												PES1	2.35688	0.0200226							Hedgehog signaling pathway	6	C=56;O=6;E=2.35;R=2.55;rawP=0.0295;adjP=0.0461
SP2	2.34918	0.0200226							SP2	2.34918	0.0200226												SP2	2.34918	0.0200226							Cytosolic DNA-sensing pathway	6	C=56;O=6;E=2.35;R=2.55;rawP=0.0295;adjP=0.0461
IFRD2	2.31142	0.0200226							IFRD2	2.31142	0.0200226												IFRD2	2.31142	0.0200226							Chagas disease (American trypanosomiasis)	9	C=104;O=9;E=4.37;R=2.06;rawP=0.0311;adjP=0.0479
RRM2	2.29002	0.0200226							RRM2	2.29002	0.0200226												RRM2	2.29002	0.0200226							Acute myeloid leukemia	6	C=57;O=6;E=2.39;R=2.51;rawP=0.0319;adjP=0.0485
ZNF282	2.28837	0.0200226							ZNF282	2.28837	0.0200226												ZNF282	2.28837	0.0200226
r_HERV17-int	2.26164	0.0200226							r_HERV17-int	2.26164	0.0200226												r_HERV17-int	2.26164	0.0200226
RPUSD4	2.26145	0.0200226							RPUSD4	2.26145	0.0200226												RPUSD4	2.26145	0.0200226
HOXD9	2.24914	0.0200226							HOXD9	2.24914	0.0200226												HOXD9	2.24914	0.0200226
CCDC144B	2.24094	0.0200226							CCDC144B	2.24094	0.0200226												CCDC144B	2.24094	0.0200226
RFXANK	2.22719	0.0200226							RFXANK	2.22719	0.0200226												RFXANK	2.22719	0.0200226
BZW2	2.22604	0.0200226							BZW2	2.22604	0.0200226												BZW2	2.22604	0.0200226
TRAPPC6B	2.22381	0.0200226							TRAPPC6B	2.22381	0.0200226												TRAPPC6B	2.22381	0.0200226
EGR1	2.21672	0.0200226							EGR1	2.21672	0.0200226												EGR1	2.21672	0.0200226
LOXL1	2.20925	0.0200226							LOXL1	2.20925	0.0200226												LOXL1	2.20925	0.0200226
ISY1	2.19666	0.0200226							ISY1	2.19666	0.0200226												ISY1	2.19666	0.0200226
ANKH	2.18692	0.0200226							ANKH	2.18692	0.0200226												ANKH	2.18692	0.0200226
TYW1	2.18336	0.0200226							TYW1	2.18336	0.0200226												TYW1	2.18336	0.0200226
VAX1	2.16076	0.0200226							VAX1	2.16076	0.0200226												VAX1	2.16076	0.0200226
PRDX6	2.14165	0.0200226							PRDX6	2.14165	0.0200226												PRDX6	2.14165	0.0200226
RPS28	2.13384	0.0200226							RPS28	2.13384	0.0200226												RPS28	2.13384	0.0200226
BCL9	2.12956	0.0200226							BCL9	2.12956	0.0200226												BCL9	2.12956	0.0200226
SMARCB1	2.12619	0.0200226							SMARCB1	2.12619	0.0200226												SMARCB1	2.12619	0.0200226
r_LTR78	2.1126	0.0200226							r_LTR78	2.1126	0.0200226												r_LTR78	2.1126	0.0200226
GPATCH4	2.09851	0.0200226							GPATCH4	2.09851	0.0200226												GPATCH4	2.09851	0.0200226
SF3A1	2.09294	0.0200226							SF3A1	2.09294	0.0200226												SF3A1	2.09294	0.0200226
AATF	2.08271	0.0200226							AATF	2.08271	0.0200226												AATF	2.08271	0.0200226
QRICH1	2.07898	0.0200226							QRICH1	2.07898	0.0200226												QRICH1	2.07898	0.0200226
SPNS1	2.07514	0.0200226							SPNS1	2.07514	0.0200226												SPNS1	2.07514	0.0200226
SAMD4A	2.05744	0.0200226							SAMD4A	2.05744	0.0200226												SAMD4A	2.05744	0.0200226
PANK3	2.05681	0.0200226							PANK3	2.05681	0.0200226												PANK3	2.05681	0.0200226
RTN4IP1	2.05448	0.0200226							RTN4IP1	2.05448	0.0200226												RTN4IP1	2.05448	0.0200226
KIF20A	2.04859	0.0200226							KIF20A	2.04859	0.0200226												KIF20A	2.04859	0.0200226
KRTCAP2	2.01408	0.0200226							KRTCAP2	2.01408	0.0200226												KRTCAP2	2.01408	0.0200226
OXA1L	2.01113	0.0200226							OXA1L	2.01113	0.0200226												OXA1L	2.01113	0.0200226
ECHS1	2.00083	0.0200226							ECHS1	2.00083	0.0200226												ECHS1	2.00083	0.0200226
PUS7	1.99323	0.0200226							PUS7	1.99323	0.0200226												PUS7	1.99323	0.0200226
PRMT5	1.98986	0.0200226							PRMT5	1.98986	0.0200226												PRMT5	1.98986	0.0200226
MTCH2	1.97717	0.0200226							MTCH2	1.97717	0.0200226												MTCH2	1.97717	0.0200226
FNTA	1.96932	0.0200226							FNTA	1.96932	0.0200226												FNTA	1.96932	0.0200226
NECAP1	1.95957	0.0200226							NECAP1	1.95957	0.0200226												NECAP1	1.95957	0.0200226
SIN3A	1.95896	0.0200226							SIN3A	1.95896	0.0200226												SIN3A	1.95896	0.0200226
SLC35E1	1.95606	0.0200226							SLC35E1	1.95606	0.0200226												SLC35E1	1.95606	0.0200226
HSPA5	1.95213	0.0200226							HSPA5	1.95213	0.0200226												HSPA5	1.95213	0.0200226
SLC5A6	1.94664	0.0200226							SLC5A6	1.94664	0.0200226												SLC5A6	1.94664	0.0200226
MAML1	1.93996	0.0200226							MAML1	1.93996	0.0200226												MAML1	1.93996	0.0200226
ALS2CL	1.93627	0.0200226							ALS2CL	1.93627	0.0200226												ALS2CL	1.93627	0.0200226
PYGL	1.93325	0.0200226							PYGL	1.93325	0.0200226												PYGL	1.93325	0.0200226
SMG5	1.92844	0.0200226							SMG5	1.92844	0.0200226												SMG5	1.92844	0.0200226
DDX41	1.91657	0.0200226							DDX41	1.91657	0.0200226												DDX41	1.91657	0.0200226
DHRS7	1.91363	0.0200226							DHRS7	1.91363	0.0200226												DHRS7	1.91363	0.0200226
PRCC	1.90625	0.0200226							PRCC	1.90625	0.0200226												PRCC	1.90625	0.0200226
FKBP4	1.90208	0.0200226							FKBP4	1.90208	0.0200226												FKBP4	1.90208	0.0200226
PNPT1	1.89126	0.0200226							PNPT1	1.89126	0.0200226												PNPT1	1.89126	0.0200226
LOC284344	1.88609	0.0200226							LOC284344	1.88609	0.0200226												LOC284344	1.88609	0.0200226
VDAC1	1.86602	0.0200226							VDAC1	1.86602	0.0200226												VDAC1	1.86602	0.0200226
HDAC4	1.86441	0.0200226							HDAC4	1.86441	0.0200226												HDAC4	1.86441	0.0200226
CTDSP2	1.86029	0.0200226							CTDSP2	1.86029	0.0200226												CTDSP2	1.86029	0.0200226
HTT	1.85918	0.0200226							HTT	1.85918	0.0200226												HTT	1.85918	0.0200226
ZFX	1.85277	0.0200226							ZFX	1.85277	0.0200226												ZFX	1.85277	0.0200226
TPM1	1.85091	0.0200226							TPM1	1.85091	0.0200226												TPM1	1.85091	0.0200226
METTL17	1.83413	0.0200226							METTL17	1.83413	0.0200226												METTL17	1.83413	0.0200226
VTRNA1-3	1.83186	0.0200226							VTRNA1-3	1.83186	0.0200226												VTRNA1-3	1.83186	0.0200226
RBM3	1.8315	0.0200226							RBM3	1.8315	0.0200226												RBM3	1.8315	0.0200226
PREB	1.83147	0.0200226							PREB	1.83147	0.0200226												PREB	1.83147	0.0200226
PAK1IP1	1.83054	0.0200226							PAK1IP1	1.83054	0.0200226												PAK1IP1	1.83054	0.0200226
SLC7A1	1.82769	0.0200226							SLC7A1	1.82769	0.0200226												SLC7A1	1.82769	0.0200226
ZBTB40	1.82368	0.0200226							ZBTB40	1.82368	0.0200226												ZBTB40	1.82368	0.0200226
G3BP2	1.82201	0.0200226							G3BP2	1.82201	0.0200226												G3BP2	1.82201	0.0200226
LIPT1	1.82192	0.0200226							LIPT1	1.82192	0.0200226												LIPT1	1.82192	0.0200226
ASRGL1	1.8114	0.0200226							ASRGL1	1.8114	0.0200226												ASRGL1	1.8114	0.0200226
ZNF70	1.81115	0.0200226							ZNF70	1.81115	0.0200226												ZNF70	1.81115	0.0200226
KIF23	1.81034	0.0200226							KIF23	1.81034	0.0200226												KIF23	1.81034	0.0200226
ANP32E	1.81016	0.0200226							ANP32E	1.81016	0.0200226												ANP32E	1.81016	0.0200226
HNRNPA1P10	1.80845	0.0200226							HNRNPA1P10	1.80845	0.0200226												HNRNPA1P10	1.80845	0.0200226
RIOK2	1.80832	0.0200226							RIOK2	1.80832	0.0200226												RIOK2	1.80832	0.0200226
IPO4	1.80617	0.0200226							IPO4	1.80617	0.0200226												IPO4	1.80617	0.0200226
ZNF551	1.80506	0.0200226							ZNF551	1.80506	0.0200226												ZNF551	1.80506	0.0200226
GOLT1A	1.80431	0.0200226							GOLT1A	1.80431	0.0200226												GOLT1A	1.80431	0.0200226
RGS16	1.79996	0.0200226							RGS16	1.79996	0.0200226												RGS16	1.79996	0.0200226
GTF2F1	1.7968	0.0200226							GTF2F1	1.7968	0.0200226												GTF2F1	1.7968	0.0200226
SURF6	1.79227	0.0200226							SURF6	1.79227	0.0200226												SURF6	1.79227	0.0200226
PPFIA1	1.78995	0.0200226							PPFIA1	1.78995	0.0200226												PPFIA1	1.78995	0.0200226
HNRNPA1L2	1.78849	0.0200226							HNRNPA1L2	1.78849	0.0200226												HNRNPA1L2	1.78849	0.0200226
EIF3D	1.78685	0.0200226							EIF3D	1.78685	0.0200226												EIF3D	1.78685	0.0200226
NEFL	1.7799	0.0200226							NEFL	1.7799	0.0200226												NEFL	1.7799	0.0200226
SCPEP1	1.77556	0.0200226							SCPEP1	1.77556	0.0200226												SCPEP1	1.77556	0.0200226
GPI	1.77115	0.0200226							GPI	1.77115	0.0200226												GPI	1.77115	0.0200226
POP1	1.76945	0.0200226							POP1	1.76945	0.0200226												POP1	1.76945	0.0200226
TMEM186	1.76464	0.0200226							TMEM186	1.76464	0.0200226												TMEM186	1.76464	0.0200226
LOC100507246	1.76351	0.0200226							LOC100507246	1.76351	0.0200226												LOC100507246	1.76351	0.0200226
RELA	1.76083	0.0200226							RELA	1.76083	0.0200226												RELA	1.76083	0.0200226
COPG	1.75801	0.0200226							COPG	1.75801	0.0200226												COPG	1.75801	0.0200226
SLED1	1.75363	0.0200226							SLED1	1.75363	0.0200226												SLED1	1.75363	0.0200226
EIF1	1.75306	0.0200226							EIF1	1.75306	0.0200226												EIF1	1.75306	0.0200226
GSTM2	1.75228	0.0200226							GSTM2	1.75228	0.0200226												GSTM2	1.75228	0.0200226
HDGF	1.74791	0.0200226							HDGF	1.74791	0.0200226												HDGF	1.74791	0.0200226
DKC1	1.74789	0.0200226							DKC1	1.74789	0.0200226												DKC1	1.74789	0.0200226
HLA-A	1.74328	0.0200226							HLA-A	1.74328	0.0200226												HLA-A	1.74328	0.0200226
DLEU1	1.74315	0.0200226							DLEU1	1.74315	0.0200226												DLEU1	1.74315	0.0200226
UCK2	1.74267	0.0200226							UCK2	1.74267	0.0200226												UCK2	1.74267	0.0200226
GNB2L1	1.7397	0.0200226							GNB2L1	1.7397	0.0200226												GNB2L1	1.7397	0.0200226
MAPK1IP1L	1.7346	0.0200226							MAPK1IP1L	1.7346	0.0200226												MAPK1IP1L	1.7346	0.0200226
NDUFS6	1.72901	0.0200226							NDUFS6	1.72901	0.0200226												NDUFS6	1.72901	0.0200226
PNN	1.72842	0.0200226							PNN	1.72842	0.0200226												PNN	1.72842	0.0200226
CMPK1	1.72466	0.0200226							CMPK1	1.72466	0.0200226												CMPK1	1.72466	0.0200226
PDHA1	1.72317	0.0200226							PDHA1	1.72317	0.0200226												PDHA1	1.72317	0.0200226
RPLP2	1.71987	0.0200226							RPLP2	1.71987	0.0200226												RPLP2	1.71987	0.0200226
RRP15	1.71595	0.0200226							RRP15	1.71595	0.0200226												RRP15	1.71595	0.0200226
ZNF317	1.71322	0.0200226							ZNF317	1.71322	0.0200226												ZNF317	1.71322	0.0200226
ICMT	1.70924	0.0200226							ICMT	1.70924	0.0200226												ICMT	1.70924	0.0200226
RDH11	1.70717	0.0200226							RDH11	1.70717	0.0200226												RDH11	1.70717	0.0200226
KPNA2	1.70573	0.0200226							KPNA2	1.70573	0.0200226												KPNA2	1.70573	0.0200226
LRR1	1.69449	0.0200226							LRR1	1.69449	0.0200226												LRR1	1.69449	0.0200226
TMEM56	1.69186	0.0200226							TMEM56	1.69186	0.0200226												TMEM56	1.69186	0.0200226
FBXL18	1.68857	0.0200226							FBXL18	1.68857	0.0200226												FBXL18	1.68857	0.0200226
WDR46	1.68634	0.0200226							WDR46	1.68634	0.0200226												WDR46	1.68634	0.0200226
PDLIM3	1.68519	0.0200226							PDLIM3	1.68519	0.0200226												PDLIM3	1.68519	0.0200226
ZNF821	1.6804	0.0200226							ZNF821	1.6804	0.0200226												ZNF821	1.6804	0.0200226
UTP3	1.67391	0.0200226							UTP3	1.67391	0.0200226												UTP3	1.67391	0.0200226
NHP2L1	1.67275	0.0200226							NHP2L1	1.67275	0.0200226												NHP2L1	1.67275	0.0200226
SUPT16H	1.6706	0.0200226							SUPT16H	1.6706	0.0200226												SUPT16H	1.6706	0.0200226
ZNF326	1.66852	0.0200226							ZNF326	1.66852	0.0200226												ZNF326	1.66852	0.0200226
RNASEH1	1.6663	0.0200226							RNASEH1	1.6663	0.0200226												RNASEH1	1.6663	0.0200226
EIF2D	1.66595	0.0200226							EIF2D	1.66595	0.0200226												EIF2D	1.66595	0.0200226
BAG2	1.6648	0.0200226							BAG2	1.6648	0.0200226												BAG2	1.6648	0.0200226
TUBB2A	1.66438	0.0200226							TUBB2A	1.66438	0.0200226												TUBB2A	1.66438	0.0200226
RPL4	1.66032	0.0200226							RPL4	1.66032	0.0200226												RPL4	1.66032	0.0200226
AASDHPPT	1.65943	0.0200226							AASDHPPT	1.65943	0.0200226												AASDHPPT	1.65943	0.0200226
TMEM147	1.65806	0.0200226							TMEM147	1.65806	0.0200226												TMEM147	1.65806	0.0200226
PTTG3P	1.65745	0.0200226							PTTG3P	1.65745	0.0200226												PTTG3P	1.65745	0.0200226
NGDN	1.65603	0.0200226							NGDN	1.65603	0.0200226												NGDN	1.65603	0.0200226
RPS16	1.65583	0.0200226							RPS16	1.65583	0.0200226												RPS16	1.65583	0.0200226
MRPL19	1.65546	0.0200226							MRPL19	1.65546	0.0200226												MRPL19	1.65546	0.0200226
GM2A	1.65215	0.0200226							GM2A	1.65215	0.0200226												GM2A	1.65215	0.0200226
BRMS1	1.65087	0.0200226							BRMS1	1.65087	0.0200226												BRMS1	1.65087	0.0200226
OXCT1	1.6475	0.0200226							OXCT1	1.6475	0.0200226												OXCT1	1.6475	0.0200226
CHORDC1	1.64061	0.0200226							CHORDC1	1.64061	0.0200226												CHORDC1	1.64061	0.0200226
HSPD1	1.63789	0.0200226							HSPD1	1.63789	0.0200226												HSPD1	1.63789	0.0200226
MRPS9	1.63598	0.0200226							MRPS9	1.63598	0.0200226												MRPS9	1.63598	0.0200226
DKFZp761E198	1.63329	0.0200226							DKFZp761E198	1.63329	0.0200226												DKFZp761E198	1.63329	0.0200226
ZC3H7B	1.63306	0.0200226							ZC3H7B	1.63306	0.0200226												ZC3H7B	1.63306	0.0200226
CDC123	1.63223	0.0200226							CDC123	1.63223	0.0200226												CDC123	1.63223	0.0200226
CLYBL	1.62942	0.0200226							CLYBL	1.62942	0.0200226												CLYBL	1.62942	0.0200226
RNF2	1.62892	0.0200226							RNF2	1.62892	0.0200226												RNF2	1.62892	0.0200226
GLUL	1.62442	0.0200226							GLUL	1.62442	0.0200226												GLUL	1.62442	0.0200226
ATIC	1.6223	0.0200226							ATIC	1.6223	0.0200226												ATIC	1.6223	0.0200226
C14orf119	1.62202	0.0200226							C14orf119	1.62202	0.0200226												C14orf119	1.62202	0.0200226
TWISTNB	1.61632	0.0200226							TWISTNB	1.61632	0.0200226												TWISTNB	1.61632	0.0200226
POLR2L	1.61615	0.0200226							POLR2L	1.61615	0.0200226												POLR2L	1.61615	0.0200226
MARS	1.61588	0.0200226							MARS	1.61588	0.0200226												MARS	1.61588	0.0200226
CCNB1	1.6137	0.0200226							CCNB1	1.6137	0.0200226												CCNB1	1.6137	0.0200226
NOP58	1.6126	0.0200226							NOP58	1.6126	0.0200226												NOP58	1.6126	0.0200226
TCP1	1.61047	0.0200226							TCP1	1.61047	0.0200226												TCP1	1.61047	0.0200226
PPP1R15B	1.60911	0.0200226							PPP1R15B	1.60911	0.0200226												PPP1R15B	1.60911	0.0200226
TCEB3	1.60784	0.0200226							TCEB3	1.60784	0.0200226												TCEB3	1.60784	0.0200226
ST13	1.60773	0.0200226							ST13	1.60773	0.0200226												ST13	1.60773	0.0200226
MESDC2	1.60519	0.0200226							MESDC2	1.60519	0.0200226												MESDC2	1.60519	0.0200226
UCHL3	1.60224	0.0200226							UCHL3	1.60224	0.0200226												UCHL3	1.60224	0.0200226
FAM162A	1.60092	0.0200226							FAM162A	1.60092	0.0200226												FAM162A	1.60092	0.0200226
UQCRFS1	1.59889	0.0200226							UQCRFS1	1.59889	0.0200226												UQCRFS1	1.59889	0.0200226
WBSCR22	1.59625	0.0200226							WBSCR22	1.59625	0.0200226												WBSCR22	1.59625	0.0200226
NCAPG2	1.59561	0.0200226							NCAPG2	1.59561	0.0200226												NCAPG2	1.59561	0.0200226
SNHG15	1.59461	0.0200226							SNHG15	1.59461	0.0200226												SNHG15	1.59461	0.0200226
RPS27A	1.59416	0.0200226							RPS27A	1.59416	0.0200226												RPS27A	1.59416	0.0200226
ASNS	1.59405	0.0200226							ASNS	1.59405	0.0200226												ASNS	1.59405	0.0200226
MNAT1	1.59303	0.0200226							MNAT1	1.59303	0.0200226												MNAT1	1.59303	0.0200226
TOMM22	1.593	0.0200226							TOMM22	1.593	0.0200226												TOMM22	1.593	0.0200226
G3BP1	1.59122	0.0200226							G3BP1	1.59122	0.0200226												G3BP1	1.59122	0.0200226
DDX24	1.58896	0.0200226							DDX24	1.58896	0.0200226												DDX24	1.58896	0.0200226
NPPA-AS1	1.5885	0.0200226							NPPA-AS1	1.5885	0.0200226												NPPA-AS1	1.5885	0.0200226
SYPL1	1.58777	0.0200226							SYPL1	1.58777	0.0200226												SYPL1	1.58777	0.0200226
ENO1	1.58769	0.0200226							ENO1	1.58769	0.0200226												ENO1	1.58769	0.0200226
NHP2	1.58258	0.0200226							NHP2	1.58258	0.0200226												NHP2	1.58258	0.0200226
NUDT9	1.58217	0.0200226							NUDT9	1.58217	0.0200226												NUDT9	1.58217	0.0200226
RBFOX2	1.58208	0.0200226							RBFOX2	1.58208	0.0200226												RBFOX2	1.58208	0.0200226
C6orf48	1.58176	0.0200226							C6orf48	1.58176	0.0200226												C6orf48	1.58176	0.0200226
KCTD15	1.58121	0.0200226							KCTD15	1.58121	0.0200226												KCTD15	1.58121	0.0200226
MRPS35	1.57711	0.0200226							MRPS35	1.57711	0.0200226												MRPS35	1.57711	0.0200226
PSMC5	1.57659	0.0200226							PSMC5	1.57659	0.0200226												PSMC5	1.57659	0.0200226
PROCR	1.57617	0.0200226							PROCR	1.57617	0.0200226												PROCR	1.57617	0.0200226
ATOX1	1.57598	0.0200226							ATOX1	1.57598	0.0200226												ATOX1	1.57598	0.0200226
MTHFD2	1.57596	0.0200226							MTHFD2	1.57596	0.0200226												MTHFD2	1.57596	0.0200226
ANXA2P2	1.57576	0.0200226							ANXA2P2	1.57576	0.0200226												ANXA2P2	1.57576	0.0200226
DDTL	1.57498	0.0200226							DDTL	1.57498	0.0200226												DDTL	1.57498	0.0200226
RPS4X	1.57058	0.0200226							RPS4X	1.57058	0.0200226												RPS4X	1.57058	0.0200226
SNHG1	1.56796	0.0200226							SNHG1	1.56796	0.0200226												SNHG1	1.56796	0.0200226
UNG	1.56777	0.0200226							UNG	1.56777	0.0200226												UNG	1.56777	0.0200226
UQCR10	1.56496	0.0200226							UQCR10	1.56496	0.0200226												UQCR10	1.56496	0.0200226
WARS2	1.56229	0.0200226							WARS2	1.56229	0.0200226												WARS2	1.56229	0.0200226
RPL28	1.56219	0.0200226							RPL28	1.56219	0.0200226												RPL28	1.56219	0.0200226
MDH2	1.56216	0.0200226							MDH2	1.56216	0.0200226												MDH2	1.56216	0.0200226
PPIB	1.55985	0.0200226							PPIB	1.55985	0.0200226												PPIB	1.55985	0.0200226
CLTA	1.558	0.0200226							CLTA	1.558	0.0200226												CLTA	1.558	0.0200226
MICAL2	1.55748	0.0200226							MICAL2	1.55748	0.0200226												MICAL2	1.55748	0.0200226
EXOC6	1.55496	0.0200226							EXOC6	1.55496	0.0200226												EXOC6	1.55496	0.0200226
KIF4A	1.54906	0.0200226							KIF4A	1.54906	0.0200226												KIF4A	1.54906	0.0200226
NACA	1.54863	0.0200226							NACA	1.54863	0.0200226												NACA	1.54863	0.0200226
MKI67IP	1.54791	0.0200226							MKI67IP	1.54791	0.0200226												MKI67IP	1.54791	0.0200226
RNMTL1	1.54697	0.0200226							RNMTL1	1.54697	0.0200226												RNMTL1	1.54697	0.0200226
OBFC1	1.54526	0.0200226							OBFC1	1.54526	0.0200226												OBFC1	1.54526	0.0200226
MTERFD2	1.54512	0.0200226							MTERFD2	1.54512	0.0200226												MTERFD2	1.54512	0.0200226
SLC35A4	1.54457	0.0200226							SLC35A4	1.54457	0.0200226												SLC35A4	1.54457	0.0200226
NCBP2	1.54256	0.0200226							NCBP2	1.54256	0.0200226												NCBP2	1.54256	0.0200226
DDX6	1.54245	0.0200226							DDX6	1.54245	0.0200226												DDX6	1.54245	0.0200226
HNRNPH1	1.54103	0.0200226							HNRNPH1	1.54103	0.0200226												HNRNPH1	1.54103	0.0200226
PTRH2	1.53938	0.0200226							PTRH2	1.53938	0.0200226												PTRH2	1.53938	0.0200226
C15orf24	1.53929	0.0200226							C15orf24	1.53929	0.0200226												C15orf24	1.53929	0.0200226
PWP1	1.53809	0.0200226							PWP1	1.53809	0.0200226												PWP1	1.53809	0.0200226
CCT5	1.53805	0.0200226							CCT5	1.53805	0.0200226												CCT5	1.53805	0.0200226
SSR3	1.53772	0.0200226							SSR3	1.53772	0.0200226												SSR3	1.53772	0.0200226
DHX15	1.53708	0.0200226							DHX15	1.53708	0.0200226												DHX15	1.53708	0.0200226
DDX39A	1.53383	0.0200226							DDX39A	1.53383	0.0200226												DDX39A	1.53383	0.0200226
ACTN1	1.53329	0.0200226							ACTN1	1.53329	0.0200226												ACTN1	1.53329	0.0200226
PAFAH1B1	1.53323	0.0200226							PAFAH1B1	1.53323	0.0200226												PAFAH1B1	1.53323	0.0200226
FAT1	1.53257	0.0200226							FAT1	1.53257	0.0200226												FAT1	1.53257	0.0200226
NOP56	1.53152	0.0200226							NOP56	1.53152	0.0200226												NOP56	1.53152	0.0200226
ATXN1	1.52898	0.0200226							ATXN1	1.52898	0.0200226												ATXN1	1.52898	0.0200226
EEF1G	1.52805	0.0200226							EEF1G	1.52805	0.0200226												EEF1G	1.52805	0.0200226
STXBP4	1.52793	0.0200226							STXBP4	1.52793	0.0200226												STXBP4	1.52793	0.0200226
NEDD8-MDP1	1.52735	0.0200226							NEDD8-MDP1	1.52735	0.0200226												NEDD8-MDP1	1.52735	0.0200226
ZNF330	1.52549	0.0200226							ZNF330	1.52549	0.0200226												ZNF330	1.52549	0.0200226
ATF4	1.52308	0.0200226							ATF4	1.52308	0.0200226												ATF4	1.52308	0.0200226
NDUFAF3	1.5221	0.0200226							NDUFAF3	1.5221	0.0200226												NDUFAF3	1.5221	0.0200226
LUZP1	1.52131	0.0200226							LUZP1	1.52131	0.0200226												LUZP1	1.52131	0.0200226
SLC16A12	1.5204	0.0200226							SLC16A12	1.5204	0.0200226												SLC16A12	1.5204	0.0200226
TKT	1.51983	0.0200226							TKT	1.51983	0.0200226												TKT	1.51983	0.0200226
FAM98A	1.51959	0.0200226							FAM98A	1.51959	0.0200226												FAM98A	1.51959	0.0200226
NCL	1.51953	0.0200226							NCL	1.51953	0.0200226												NCL	1.51953	0.0200226
TOP1	1.51944	0.0200226							TOP1	1.51944	0.0200226												TOP1	1.51944	0.0200226
RARS	1.51748	0.0200226							RARS	1.51748	0.0200226												RARS	1.51748	0.0200226
NDUFS2	1.51575	0.0200226							NDUFS2	1.51575	0.0200226												NDUFS2	1.51575	0.0200226
C12orf29	1.51521	0.0200226							C12orf29	1.51521	0.0200226												C12orf29	1.51521	0.0200226
RPS29	1.5132	0.0200226							RPS29	1.5132	0.0200226												RPS29	1.5132	0.0200226
MTIF2	1.51276	0.0200226							MTIF2	1.51276	0.0200226												MTIF2	1.51276	0.0200226
PFN2	1.51185	0.0200226							PFN2	1.51185	0.0200226												PFN2	1.51185	0.0200226
FAM36A	1.51055	0.0200226							FAM36A	1.51055	0.0200226												FAM36A	1.51055	0.0200226
LDHB	1.5095	0.0200226							LDHB	1.5095	0.0200226												LDHB	1.5095	0.0200226
FTH1	1.50848	0.0200226							FTH1	1.50848	0.0200226												FTH1	1.50848	0.0200226
MRPS17	1.50583	0.0200226							MRPS17	1.50583	0.0200226												MRPS17	1.50583	0.0200226
MEMO1	1.505	0.0200226							MEMO1	1.505	0.0200226												MEMO1	1.505	0.0200226
IGFBP5	1.50303	0.0200226							IGFBP5	1.50303	0.0200226												IGFBP5	1.50303	0.0200226
C14orf166	1.50194	0.0200226							C14orf166	1.50194	0.0200226												C14orf166	1.50194	0.0200226
UBLCP1	1.50094	0.0200226							UBLCP1	1.50094	0.0200226												UBLCP1	1.50094	0.0200226
EIF3H	1.5003	0.0200226							EIF3H	1.5003	0.0200226												EIF3H	1.5003	0.0200226
SNRPD3	1.5003	0.0200226							SNRPD3	1.5003	0.0200226												SNRPD3	1.5003	0.0200226
TMEM87A	1.49978	0.0200226							TMEM87A	1.49978	0.0200226												TMEM87A	1.49978	0.0200226
RPS12	1.49677	0.0200226							RPS12	1.49677	0.0200226												RPS12	1.49677	0.0200226
C15orf63	1.49671	0.0200226							C15orf63	1.49671	0.0200226												C15orf63	1.49671	0.0200226
MRFAP1L1	1.49567	0.0200226							MRFAP1L1	1.49567	0.0200226												MRFAP1L1	1.49567	0.0200226
CDR2L	2.82906	0.0210271							CDR2L	2.82906	0.0210271												UTP11L	1.49397	0.0200226
SYNJ2BP-COX16	2.05628	0.0210271							SYNJ2BP-COX16	2.05628	0.0210271												HIGD2A	1.49339	0.0200226
ZRANB3	1.94183	0.0210271							ZRANB3	1.94183	0.0210271												EIF3M	1.49301	0.0200226
GRIP1	1.76157	0.0210271							GRIP1	1.76157	0.0210271												RPL7A	1.49286	0.0200226
CALD1	1.76106	0.0210271							CALD1	1.76106	0.0210271												HNMT	1.49265	0.0200226
BRIX1	1.71309	0.0210271							BRIX1	1.71309	0.0210271												MTHFD1	1.48928	0.0200226
RAE1	1.65313	0.0210271							RAE1	1.65313	0.0210271												DCAF13	1.4884	0.0200226
SRPRB	1.58738	0.0210271							SRPRB	1.58738	0.0210271												SPTAN1	1.48791	0.0200226
ABCF2	1.53109	0.0210271							ABCF2	1.53109	0.0210271												r_MLT1F2	1.48613	0.0200226
CBWD1	1.49641	0.0210271							CBWD1	1.49641	0.0210271												RPS10	1.48588	0.0200226
REEP6	8.79264e+08	0.0222362							REEP6	8.79264e+08	0.0222362												PSME2	1.48584	0.0200226
SAA2-SAA4	4.9787e+08	0.0222362							SAA2-SAA4	4.9787e+08	0.0222362												SRP68	1.48555	0.0200226
CALCB	9.53876	0.0222362							CALCB	9.53876	0.0222362												RPS26	1.48283	0.0200226
LOC387723	7.34294	0.0222362							LOC387723	7.34294	0.0222362												ATG3	1.48161	0.0200226
PTGER2	5.2112	0.0222362							PTGER2	5.2112	0.0222362												r_L1M4c	1.4816	0.0200226
ZNF416	2.99175	0.0222362							ZNF416	2.99175	0.0222362												ANAPC5	1.48146	0.0200226
LDLRAD3	2.89234	0.0222362							LDLRAD3	2.89234	0.0222362												RIOK1	1.48017	0.0200226
SOBP	2.27053	0.0222362							SOBP	2.27053	0.0222362												SLIRP	1.47983	0.0200226
DNMBP	2.2142	0.0222362							DNMBP	2.2142	0.0222362												CSDE1	1.47967	0.0200226
NRIP3	2.20291	0.0222362							NRIP3	2.20291	0.0222362												MRPL40	1.47858	0.0200226
MTFP1	1.98193	0.0222362							MTFP1	1.98193	0.0222362												NOL11	1.47823	0.0200226
CKMT1B	1.84711	0.0222362							CKMT1B	1.84711	0.0222362												RHPN2	1.47804	0.0200226
CKMT1A	1.74037	0.0222362							CKMT1A	1.74037	0.0222362												ATP5G2	1.47692	0.0200226
CSNK1G1	1.70327	0.0222362							CSNK1G1	1.70327	0.0222362												STRA13	1.47671	0.0200226
DPYD	1.69818	0.0222362							DPYD	1.69818	0.0222362												ACTN4	1.47524	0.0200226
LOC643837	1.68249	0.0222362							LOC643837	1.68249	0.0222362												NME2	1.47436	0.0200226
ARV1	1.67099	0.0222362							ARV1	1.67099	0.0222362												CHCHD7	1.47375	0.0200226
C9orf23	1.6265	0.0222362							C9orf23	1.6265	0.0222362												DBF4	1.47299	0.0200226
C14orf126	1.60304	0.0222362							C14orf126	1.60304	0.0222362												RPL36AL	1.47209	0.0200226
ETFDH	1.60035	0.0222362							ETFDH	1.60035	0.0222362												REEP5	1.4719	0.0200226
BECN1	1.59973	0.0222362							BECN1	1.59973	0.0222362												PSMB5	1.47081	0.0200226
DCTN4	1.58232	0.0222362							DCTN4	1.58232	0.0222362												UEVLD	1.47014	0.0200226
CDKN2AIPNL	1.57626	0.0222362							CDKN2AIPNL	1.57626	0.0222362												MFAP1	1.46597	0.0200226
KIAA1967	1.55637	0.0222362							KIAA1967	1.55637	0.0222362												CDR2L	2.82906	0.0210271
TMEM167A	1.55566	0.0222362							TMEM167A	1.55566	0.0222362												SYNJ2BP-COX16	2.05628	0.0210271
HADHA	1.54232	0.0222362							HADHA	1.54232	0.0222362												ZRANB3	1.94183	0.0210271
PRPF31	1.51719	0.0222362							PRPF31	1.51719	0.0222362												GRIP1	1.76157	0.0210271
RYK	1.51175	0.0222362							RYK	1.51175	0.0222362												CALD1	1.76106	0.0210271
DFFA	1.50688	0.0222362							DFFA	1.50688	0.0222362												BRIX1	1.71309	0.0210271
ETV4	2.24386e+09	0.0273746							ETV4	2.24386e+09	0.0273746												RAE1	1.65313	0.0210271
SULT4A1	7.28972e+08	0.0273746							SULT4A1	7.28972e+08	0.0273746												SRPRB	1.58738	0.0210271
LOC283856	6.63851e+08	0.0273746							LOC283856	6.63851e+08	0.0273746												ABCF2	1.53109	0.0210271
MUM1L1	57.4037	0.0273746							MUM1L1	57.4037	0.0273746												CBWD1	1.49641	0.0210271
TRIM6	9.74714	0.0273746							TRIM6	9.74714	0.0273746												EIF5B	1.46938	0.0210271
EML6	6.61122	0.0273746							EML6	6.61122	0.0273746												REEP6	8.79264e+08	0.0222362
MIR205HG	6.43866	0.0273746							MIR205HG	6.43866	0.0273746												SAA2-SAA4	4.9787e+08	0.0222362
FAM109A	4.44741	0.0273746							FAM109A	4.44741	0.0273746												CALCB	9.53876	0.0222362
RAET1K	4.14671	0.0273746							RAET1K	4.14671	0.0273746												LOC387723	7.34294	0.0222362
S100A8	3.82657	0.0273746							S100A8	3.82657	0.0273746												PTGER2	5.2112	0.0222362
ZNF18	3.73296	0.0273746							ZNF18	3.73296	0.0273746												ZNF416	2.99175	0.0222362
LOC100506083	2.92292	0.0273746							LOC100506083	2.92292	0.0273746												LDLRAD3	2.89234	0.0222362
SIK3	2.71392	0.0273746							SIK3	2.71392	0.0273746												SOBP	2.27053	0.0222362
PLOD3	2.49344	0.0273746							PLOD3	2.49344	0.0273746												DNMBP	2.2142	0.0222362
FAM120C	2.49058	0.0273746							FAM120C	2.49058	0.0273746												NRIP3	2.20291	0.0222362
PUSL1	2.46837	0.0273746							PUSL1	2.46837	0.0273746												MTFP1	1.98193	0.0222362
MRPL10	2.37965	0.0273746							MRPL10	2.37965	0.0273746												CKMT1B	1.84711	0.0222362
CNOT10	2.33742	0.0273746							CNOT10	2.33742	0.0273746												CKMT1A	1.74037	0.0222362
CASC3	2.32782	0.0273746							CASC3	2.32782	0.0273746												CSNK1G1	1.70327	0.0222362
GAS5	2.32204	0.0273746							GAS5	2.32204	0.0273746												DPYD	1.69818	0.0222362
LOC440970	2.2868	0.0273746							LOC440970	2.2868	0.0273746												LOC643837	1.68249	0.0222362
TBC1D14	2.23635	0.0273746							TBC1D14	2.23635	0.0273746												ARV1	1.67099	0.0222362
ATP5J2	2.18125	0.0273746							ATP5J2	2.18125	0.0273746												C9orf23	1.6265	0.0222362
BET1L	2.13934	0.0273746							BET1L	2.13934	0.0273746												C14orf126	1.60304	0.0222362
HSPA9	2.09819	0.0273746							HSPA9	2.09819	0.0273746												ETFDH	1.60035	0.0222362
SMYD3	2.07902	0.0273746							SMYD3	2.07902	0.0273746												BECN1	1.59973	0.0222362
TTC27	1.96721	0.0273746							TTC27	1.96721	0.0273746												DCTN4	1.58232	0.0222362
PXMP2	1.96709	0.0273746							PXMP2	1.96709	0.0273746												CDKN2AIPNL	1.57626	0.0222362
BLOC1S2	1.93004	0.0273746							BLOC1S2	1.93004	0.0273746												KIAA1967	1.55637	0.0222362
PPID	1.9222	0.0273746							PPID	1.9222	0.0273746												TMEM167A	1.55566	0.0222362
FAM200A	1.89848	0.0273746							FAM200A	1.89848	0.0273746												HADHA	1.54232	0.0222362
MKL1	1.88817	0.0273746							MKL1	1.88817	0.0273746												PRPF31	1.51719	0.0222362
ANP32A	1.84548	0.0273746							ANP32A	1.84548	0.0273746												RYK	1.51175	0.0222362
FLNB	1.8147	0.0273746							FLNB	1.8147	0.0273746												DFFA	1.50688	0.0222362
CDC23	1.81272	0.0273746							CDC23	1.81272	0.0273746												MRTO4	1.46677	0.0222362
SLC6A15	1.76614	0.0273746							SLC6A15	1.76614	0.0273746												ETV4	2.24386e+09	0.0273746
AGPAT5	1.74303	0.0273746							AGPAT5	1.74303	0.0273746												SULT4A1	7.28972e+08	0.0273746
IGF2BP1	1.74267	0.0273746							IGF2BP1	1.74267	0.0273746												LOC283856	6.63851e+08	0.0273746
UNC45A	1.74039	0.0273746							UNC45A	1.74039	0.0273746												MUM1L1	57.4037	0.0273746
WDR73	1.72665	0.0273746							WDR73	1.72665	0.0273746												TRIM6	9.74714	0.0273746
C3orf23	1.71743	0.0273746							C3orf23	1.71743	0.0273746												EML6	6.61122	0.0273746
KPNA3	1.6983	0.0273746							KPNA3	1.6983	0.0273746												MIR205HG	6.43866	0.0273746
OSBP	1.69574	0.0273746							OSBP	1.69574	0.0273746												FAM109A	4.44741	0.0273746
RUVBL1	1.67736	0.0273746							RUVBL1	1.67736	0.0273746												RAET1K	4.14671	0.0273746
SLC25A38	1.66292	0.0273746							SLC25A38	1.66292	0.0273746												S100A8	3.82657	0.0273746
EIF4B	1.65863	0.0273746							EIF4B	1.65863	0.0273746												ZNF18	3.73296	0.0273746
FANCL	1.64671	0.0273746							FANCL	1.64671	0.0273746												LOC100506083	2.92292	0.0273746
SHMT2	1.64533	0.0273746							SHMT2	1.64533	0.0273746												SIK3	2.71392	0.0273746
CCHCR1	1.63502	0.0273746							CCHCR1	1.63502	0.0273746												PLOD3	2.49344	0.0273746
GFPT1	1.63302	0.0273746							GFPT1	1.63302	0.0273746												FAM120C	2.49058	0.0273746
C12orf10	1.62023	0.0273746							C12orf10	1.62023	0.0273746												PUSL1	2.46837	0.0273746
IMPDH2	1.58295	0.0273746							IMPDH2	1.58295	0.0273746												MRPL10	2.37965	0.0273746
OTUD5	1.56869	0.0273746							OTUD5	1.56869	0.0273746												CNOT10	2.33742	0.0273746
CCDC76	1.50888	0.0273746							CCDC76	1.50888	0.0273746												CASC3	2.32782	0.0273746
SEC11C	1.5023	0.0273746							SEC11C	1.5023	0.0273746												GAS5	2.32204	0.0273746
SNW1	1.49564	0.0273746							SNW1	1.49564	0.0273746												LOC440970	2.2868	0.0273746
CXCL5	11.086	0.0285917							CXCL5	11.086	0.0285917												TBC1D14	2.23635	0.0273746
LTB4R	3.95788	0.0285917							LTB4R	3.95788	0.0285917												ATP5J2	2.18125	0.0273746
ANKLE1	3.21809	0.0285917							ANKLE1	3.21809	0.0285917												BET1L	2.13934	0.0273746
VASH1	3.06181	0.0285917							VASH1	3.06181	0.0285917												HSPA9	2.09819	0.0273746
CCL28	3.05339	0.0285917							CCL28	3.05339	0.0285917												SMYD3	2.07902	0.0273746
C6orf123	2.65317	0.0285917							C6orf123	2.65317	0.0285917												TTC27	1.96721	0.0273746
ZNF543	2.58511	0.0285917							ZNF543	2.58511	0.0285917												PXMP2	1.96709	0.0273746
DCP1B	2.32835	0.0285917							DCP1B	2.32835	0.0285917												BLOC1S2	1.93004	0.0273746
RNF139	2.05208	0.0285917							RNF139	2.05208	0.0285917												PPID	1.9222	0.0273746
r_THE1B	1.90457	0.0285917							r_THE1B	1.90457	0.0285917												FAM200A	1.89848	0.0273746
ERO1L	1.89144	0.0285917							ERO1L	1.89144	0.0285917												MKL1	1.88817	0.0273746
PPT2	1.83218	0.0285917							PPT2	1.83218	0.0285917												ANP32A	1.84548	0.0273746
FAM177A1	1.81059	0.0285917							FAM177A1	1.81059	0.0285917												FLNB	1.8147	0.0273746
UNK	1.8068	0.0285917							UNK	1.8068	0.0285917												CDC23	1.81272	0.0273746
EPRS	1.79353	0.0285917							EPRS	1.79353	0.0285917												SLC6A15	1.76614	0.0273746
NFRKB	1.78084	0.0285917							NFRKB	1.78084	0.0285917												AGPAT5	1.74303	0.0273746
SLC25A6	1.70113	0.0285917							SLC25A6	1.70113	0.0285917												IGF2BP1	1.74267	0.0273746
ZC3H8	1.67954	0.0285917							ZC3H8	1.67954	0.0285917												UNC45A	1.74039	0.0273746
LTV1	1.67695	0.0285917							LTV1	1.67695	0.0285917												WDR73	1.72665	0.0273746
UBXN7	1.6463	0.0285917							UBXN7	1.6463	0.0285917												C3orf23	1.71743	0.0273746
FABP5	1.63845	0.0285917							FABP5	1.63845	0.0285917												KPNA3	1.6983	0.0273746
HSPB1	1.62391	0.0285917							HSPB1	1.62391	0.0285917												OSBP	1.69574	0.0273746
KIN	1.62305	0.0285917							KIN	1.62305	0.0285917												RUVBL1	1.67736	0.0273746
LYPLAL1	1.56918	0.0285917							LYPLAL1	1.56918	0.0285917												SLC25A38	1.66292	0.0273746
CEP104	1.5567	0.0285917							CEP104	1.5567	0.0285917												EIF4B	1.65863	0.0273746
GTPBP4	1.5462	0.0285917							GTPBP4	1.5462	0.0285917												FANCL	1.64671	0.0273746
NOL9	1.54407	0.0285917							NOL9	1.54407	0.0285917												SHMT2	1.64533	0.0273746
NRD1	1.53855	0.0285917							NRD1	1.53855	0.0285917												CCHCR1	1.63502	0.0273746
LEPROTL1	1.5335	0.0285917							LEPROTL1	1.5335	0.0285917												GFPT1	1.63302	0.0273746
ACIN1	1.52543	0.0285917							ACIN1	1.52543	0.0285917												C12orf10	1.62023	0.0273746
DDX3X	1.51919	0.0285917							DDX3X	1.51919	0.0285917												IMPDH2	1.58295	0.0273746
BCR	1.86372	0.0292292							BCR	1.86372	0.0292292												OTUD5	1.56869	0.0273746
ENTPD4	1.72725	0.0292292							ENTPD4	1.72725	0.0292292												CCDC76	1.50888	0.0273746
TTLL5	1.63476	0.0292292							TTLL5	1.63476	0.0292292												SEC11C	1.5023	0.0273746
TNPO1	1.58885	0.0292292							TNPO1	1.58885	0.0292292												SNW1	1.49564	0.0273746
C19orf10	1.51057	0.0292292							C19orf10	1.51057	0.0292292												ARL4A	1.47465	0.0273746
YLPM1	1.96015	0.0310374							YLPM1	1.96015	0.0310374												SMARCAD1	1.47416	0.0273746
SLC25A6	1.68756	0.0310374							SLC25A6	1.68756	0.0310374												CPSF6	1.47211	0.0273746
HTATSF1	1.54953	0.0310374							HTATSF1	1.54953	0.0310374												RBPJ	1.47041	0.0273746
MND1	1.50945	0.0310374							MND1	1.50945	0.0310374												CXCL5	11.086	0.0285917
SF3B2	1.50582	0.0310374							SF3B2	1.50582	0.0310374												LTB4R	3.95788	0.0285917
SNORA79	1.56257e+09	0.0315718							SNORA79	1.56257e+09	0.0315718												ANKLE1	3.21809	0.0285917
ZEB1	2.11885	0.0315718							ZEB1	2.11885	0.0315718												VASH1	3.06181	0.0285917
ZBTB2	1.91085	0.0315718							ZBTB2	1.91085	0.0315718												CCL28	3.05339	0.0285917
USP3	1.77775	0.0315718							USP3	1.77775	0.0315718												C6orf123	2.65317	0.0285917
SMG8	1.728	0.0315718							SMG8	1.728	0.0315718												ZNF543	2.58511	0.0285917
EIF2B4	1.53997	0.0315718							EIF2B4	1.53997	0.0315718												DCP1B	2.32835	0.0285917
ACAT1	1.51622	0.0315718							ACAT1	1.51622	0.0315718												RNF139	2.05208	0.0285917
LOC650623	14.3486	0.0320442							LOC650623	14.3486	0.0320442												r_THE1B	1.90457	0.0285917
ALPP	2.88914	0.0320442							ALPP	2.88914	0.0320442												ERO1L	1.89144	0.0285917
NDOR1	2.27746	0.0320442							NDOR1	2.27746	0.0320442												PPT2	1.83218	0.0285917
AP4S1	1.9144	0.0320442							AP4S1	1.9144	0.0320442												FAM177A1	1.81059	0.0285917
GEMIN2	1.71049	0.0320442							GEMIN2	1.71049	0.0320442												UNK	1.8068	0.0285917
ANXA2	1.63788	0.0320442							ANXA2	1.63788	0.0320442												EPRS	1.79353	0.0285917
DGCR14	1.61429	0.0320442							DGCR14	1.61429	0.0320442												NFRKB	1.78084	0.0285917
REXO4	1.61353	0.0320442							REXO4	1.61353	0.0320442												SLC25A6	1.70113	0.0285917
TUBA1C	1.60652	0.0320442							TUBA1C	1.60652	0.0320442												ZC3H8	1.67954	0.0285917
MRPL1	1.5852	0.0320442							MRPL1	1.5852	0.0320442												LTV1	1.67695	0.0285917
DGCR2	1.54416	0.0320442							DGCR2	1.54416	0.0320442												UBXN7	1.6463	0.0285917
TATDN2	1.50988	0.0320442							TATDN2	1.50988	0.0320442												FABP5	1.63845	0.0285917
BSN	3.71035e+08	0.0327156							BSN	3.71035e+08	0.0327156												HSPB1	1.62391	0.0285917
ECE2	1.94598	0.0327156							ECE2	1.94598	0.0327156												KIN	1.62305	0.0285917
SLC16A10	1.75486	0.0327156							SLC16A10	1.75486	0.0327156												LYPLAL1	1.56918	0.0285917
MRPL2	1.64146	0.0327156							MRPL2	1.64146	0.0327156												CEP104	1.5567	0.0285917
SIVA1	1.60242	0.0327156							SIVA1	1.60242	0.0327156												GTPBP4	1.5462	0.0285917
SNORA56	1.33779e+09	0.0331096							SNORA56	1.33779e+09	0.0331096												NOL9	1.54407	0.0285917
GLIS3	4.46727	0.0331096							GLIS3	4.46727	0.0331096												NRD1	1.53855	0.0285917
EPB41L4A-AS1	2.23166	0.0331096							EPB41L4A-AS1	2.23166	0.0331096												LEPROTL1	1.5335	0.0285917
HOXD13	2.12611	0.0331096							HOXD13	2.12611	0.0331096												ACIN1	1.52543	0.0285917
ASMTL	1.95994	0.0331096							ASMTL	1.95994	0.0331096												DDX3X	1.51919	0.0285917
THOC3	1.64097	0.0331096							THOC3	1.64097	0.0331096												GFM1	1.48759	0.0285917
GMPS	1.62648	0.0331096							GMPS	1.62648	0.0331096												SOD2	1.48205	0.0285917
TTLL4	1.62566	0.0331096							TTLL4	1.62566	0.0331096												CHM	1.46903	0.0285917
SRPK1	1.58384	0.0331096							SRPK1	1.58384	0.0331096												BCR	1.86372	0.0292292
SRM	3.0918	0.0334457							SRM	3.0918	0.0334457												ENTPD4	1.72725	0.0292292
C7orf63	2.81592	0.0334457							C7orf63	2.81592	0.0334457												TTLL5	1.63476	0.0292292
ATXN7	2.28726	0.0334457							ATXN7	2.28726	0.0334457												TNPO1	1.58885	0.0292292
PRKAA2	1.91024	0.0334457							PRKAA2	1.91024	0.0334457												C19orf10	1.51057	0.0292292
C12orf49	1.84132	0.0334457							C12orf49	1.84132	0.0334457												PSMC1	1.48732	0.0292292
EIF4A1	1.71443	0.0334457							EIF4A1	1.71443	0.0334457												YLPM1	1.96015	0.0310374
SYNCRIP	1.70023	0.0334457							SYNCRIP	1.70023	0.0334457												SLC25A6	1.68756	0.0310374
HSP90AA1	1.67942	0.0334457							HSP90AA1	1.67942	0.0334457												HTATSF1	1.54953	0.0310374
CWC22	1.66208	0.0334457							CWC22	1.66208	0.0334457												MND1	1.50945	0.0310374
FARSA	1.64325	0.0334457							FARSA	1.64325	0.0334457												SF3B2	1.50582	0.0310374
TNPO3	1.55849	0.0334457							TNPO3	1.55849	0.0334457												SNORA79	1.56257e+09	0.0315718
ABHD2	1.52559	0.0334457							ABHD2	1.52559	0.0334457												ZEB1	2.11885	0.0315718
SLC22A17	9.02377e+08	0.0338957							SLC22A17	9.02377e+08	0.0338957												ZBTB2	1.91085	0.0315718
COL7A1	17.3268	0.0338957							COL7A1	17.3268	0.0338957												USP3	1.77775	0.0315718
ZIC2	2.02479	0.0338957							ZIC2	2.02479	0.0338957												SMG8	1.728	0.0315718
ATP6V0A2	1.774	0.0338957							ATP6V0A2	1.774	0.0338957												EIF2B4	1.53997	0.0315718
TM7SF3	1.60468	0.0338957							TM7SF3	1.60468	0.0338957												ACAT1	1.51622	0.0315718
ORC2	1.58564	0.0338957							ORC2	1.58564	0.0338957												SSRP1	1.46871	0.0315718
BUD31	1.50318	0.0338957							BUD31	1.50318	0.0338957												LOC650623	14.3486	0.0320442
SERHL2	8.32329e+08	0.0352685							SERHL2	8.32329e+08	0.0352685												ALPP	2.88914	0.0320442
r_AluYh9	15.0136	0.0352685							r_AluYh9	15.0136	0.0352685												NDOR1	2.27746	0.0320442
AIPL1	4.47385	0.0352685							AIPL1	4.47385	0.0352685												AP4S1	1.9144	0.0320442
SCARNA23	3.64049	0.0352685							SCARNA23	3.64049	0.0352685												GEMIN2	1.71049	0.0320442
SCARNA16	3.63642	0.0352685							SCARNA16	3.63642	0.0352685												ANXA2	1.63788	0.0320442
MEIS1	3.30292	0.0352685							MEIS1	3.30292	0.0352685												DGCR14	1.61429	0.0320442
SDF2L1	2.26244	0.0352685							SDF2L1	2.26244	0.0352685												REXO4	1.61353	0.0320442
NOL6	2.00164	0.0352685							NOL6	2.00164	0.0352685												TUBA1C	1.60652	0.0320442
UBL3	1.91704	0.0352685							UBL3	1.91704	0.0352685												MRPL1	1.5852	0.0320442
TP53BP1	1.82339	0.0352685							TP53BP1	1.82339	0.0352685												DGCR2	1.54416	0.0320442
C12orf43	1.73692	0.0352685							C12orf43	1.73692	0.0352685												TATDN2	1.50988	0.0320442
ARG2	1.70458	0.0352685							ARG2	1.70458	0.0352685												BSN	3.71035e+08	0.0327156
NUDT15	1.66466	0.0352685							NUDT15	1.66466	0.0352685												ECE2	1.94598	0.0327156
TICAM2	1.64902	0.0352685							TICAM2	1.64902	0.0352685												SLC16A10	1.75486	0.0327156
WDR36	1.59683	0.0352685							WDR36	1.59683	0.0352685												MRPL2	1.64146	0.0327156
PEF1	1.56869	0.0352685							PEF1	1.56869	0.0352685												SIVA1	1.60242	0.0327156
TBC1D7	1.56045	0.0352685							TBC1D7	1.56045	0.0352685												SNORA56	1.33779e+09	0.0331096
DNAJB9	1.55444	0.0352685							DNAJB9	1.55444	0.0352685												GLIS3	4.46727	0.0331096
TATDN1	1.51213	0.0352685							TATDN1	1.51213	0.0352685												EPB41L4A-AS1	2.23166	0.0331096
CD44	11.3004	0.0358113							CD44	11.3004	0.0358113												HOXD13	2.12611	0.0331096
TUBGCP4	2.27077	0.0358113							TUBGCP4	2.27077	0.0358113												ASMTL	1.95994	0.0331096
MSL2	1.96504	0.0358113							MSL2	1.96504	0.0358113												THOC3	1.64097	0.0331096
PI4K2A	1.58483	0.0358113							PI4K2A	1.58483	0.0358113												GMPS	1.62648	0.0331096
DAD1	1.52776	0.0358113							DAD1	1.52776	0.0358113												TTLL4	1.62566	0.0331096
MRPS5	1.52284	0.0358113							MRPS5	1.52284	0.0358113												SRPK1	1.58384	0.0331096
COQ3	1.51452	0.0358113							COQ3	1.51452	0.0358113												POLR1C	1.47762	0.0331096
KLHL29	3.99572	0.0360255							KLHL29	3.99572	0.0360255												SRM	3.0918	0.0334457
MED26	3.13211	0.0360255							MED26	3.13211	0.0360255												C7orf63	2.81592	0.0334457
r_MER90	2.92899	0.0360255							r_MER90	2.92899	0.0360255												ATXN7	2.28726	0.0334457
FKBP11	2.08509	0.0360255							FKBP11	2.08509	0.0360255												PRKAA2	1.91024	0.0334457
STARD7	1.60767	0.0360255							STARD7	1.60767	0.0360255												C12orf49	1.84132	0.0334457
USP18	1.59811	0.0360255							USP18	1.59811	0.0360255												EIF4A1	1.71443	0.0334457
TIPIN	1.5801	0.0360255							TIPIN	1.5801	0.0360255												SYNCRIP	1.70023	0.0334457
EIF5	1.55798	0.0360255							EIF5	1.55798	0.0360255												HSP90AA1	1.67942	0.0334457
PTTG1	1.49726	0.0360255							PTTG1	1.49726	0.0360255												CWC22	1.66208	0.0334457
B3GNT4	10.3972	0.0373077							B3GNT4	10.3972	0.0373077												FARSA	1.64325	0.0334457
GVINP1	3.26938	0.0373077							GVINP1	3.26938	0.0373077												TNPO3	1.55849	0.0334457
AMPD2	1.8507	0.0373077							AMPD2	1.8507	0.0373077												ABHD2	1.52559	0.0334457
EPT1	1.84165	0.0373077							EPT1	1.84165	0.0373077												SLC22A17	9.02377e+08	0.0338957
PHF23	1.84145	0.0373077							PHF23	1.84145	0.0373077												COL7A1	17.3268	0.0338957
STEAP1	1.67188	0.0373077							STEAP1	1.67188	0.0373077												ZIC2	2.02479	0.0338957
HINFP	1.50506	0.0373077							HINFP	1.50506	0.0373077												ATP6V0A2	1.774	0.0338957
MYO1E	3.22726	0.0383785							MYO1E	3.22726	0.0383785												TM7SF3	1.60468	0.0338957
OTUD4	2.29759	0.0383785							OTUD4	2.29759	0.0383785												ORC2	1.58564	0.0338957
IPMK	2.06464	0.0383785							IPMK	2.06464	0.0383785												BUD31	1.50318	0.0338957
NDRG2	1.61373	0.0383785							NDRG2	1.61373	0.0383785												SERHL2	8.32329e+08	0.0352685
TFB2M	1.60576	0.0383785							TFB2M	1.60576	0.0383785												r_AluYh9	15.0136	0.0352685
NUDC	1.59695	0.0383785							NUDC	1.59695	0.0383785												AIPL1	4.47385	0.0352685
NARG2	1.58545	0.0383785							NARG2	1.58545	0.0383785												SCARNA23	3.64049	0.0352685
KIAA0141	1.58357	0.0383785							KIAA0141	1.58357	0.0383785												SCARNA16	3.63642	0.0352685
RHOB	1.5579	0.0383785							RHOB	1.5579	0.0383785												MEIS1	3.30292	0.0352685
ESYT1	1.54497	0.0383785							ESYT1	1.54497	0.0383785												SDF2L1	2.26244	0.0352685
EPPK1	5.75774	0.0397577							EPPK1	5.75774	0.0397577												NOL6	2.00164	0.0352685
TIPARP	3.21351	0.0397577							TIPARP	3.21351	0.0397577												UBL3	1.91704	0.0352685
ASPHD2	2.88613	0.0397577							ASPHD2	2.88613	0.0397577												TP53BP1	1.82339	0.0352685
CLN6	2.44213	0.0397577							CLN6	2.44213	0.0397577												C12orf43	1.73692	0.0352685
GLDC	2.32598	0.0397577							GLDC	2.32598	0.0397577												ARG2	1.70458	0.0352685
DCTN1	1.80163	0.0397577							DCTN1	1.80163	0.0397577												NUDT15	1.66466	0.0352685
PGGT1B	1.79461	0.0397577							PGGT1B	1.79461	0.0397577												TICAM2	1.64902	0.0352685
TRIM13	1.61145	0.0397577							TRIM13	1.61145	0.0397577												WDR36	1.59683	0.0352685
BAZ2A	1.60602	0.0397577							BAZ2A	1.60602	0.0397577												PEF1	1.56869	0.0352685
SNX1	1.57319	0.0397577							SNX1	1.57319	0.0397577												TBC1D7	1.56045	0.0352685
EFNB2	1.49673	0.0397577							EFNB2	1.49673	0.0397577												DNAJB9	1.55444	0.0352685
KRT17	17.3316	0.0407748							KRT17	17.3316	0.0407748												TATDN1	1.51213	0.0352685
HCN3	17.2189	0.0407748							HCN3	17.2189	0.0407748												CD44	11.3004	0.0358113
SNORA25	12.8478	0.0407748							SNORA25	12.8478	0.0407748												TUBGCP4	2.27077	0.0358113
USP9Y	6.77814	0.0407748							USP9Y	6.77814	0.0407748												MSL2	1.96504	0.0358113
COL1A1	4.2751	0.0407748							COL1A1	4.2751	0.0407748												PI4K2A	1.58483	0.0358113
r_L1PA14	3.10753	0.0407748							r_L1PA14	3.10753	0.0407748												DAD1	1.52776	0.0358113
C1orf159	3.02467	0.0407748							C1orf159	3.02467	0.0407748												MRPS5	1.52284	0.0358113
PEX13	2.52402	0.0407748							PEX13	2.52402	0.0407748												COQ3	1.51452	0.0358113
ASUN	2.34507	0.0407748							ASUN	2.34507	0.0407748												KLHL29	3.99572	0.0360255
TRPM1	2.16559	0.0407748							TRPM1	2.16559	0.0407748												MED26	3.13211	0.0360255
HHLA3	2.13917	0.0407748							HHLA3	2.13917	0.0407748												r_MER90	2.92899	0.0360255
ZNF407	2.08191	0.0407748							ZNF407	2.08191	0.0407748												FKBP11	2.08509	0.0360255
COQ2	2.07634	0.0407748							COQ2	2.07634	0.0407748												STARD7	1.60767	0.0360255
SMAD3	2.07082	0.0407748							SMAD3	2.07082	0.0407748												USP18	1.59811	0.0360255
MVK	2.05654	0.0407748							MVK	2.05654	0.0407748												TIPIN	1.5801	0.0360255
NCKAP5L	1.96697	0.0407748							NCKAP5L	1.96697	0.0407748												EIF5	1.55798	0.0360255
KRT18	1.96393	0.0407748							KRT18	1.96393	0.0407748												PTTG1	1.49726	0.0360255
CHMP7	1.85984	0.0407748							CHMP7	1.85984	0.0407748												ZMPSTE24	1.48694	0.0360255
CCDC117	1.8177	0.0407748							CCDC117	1.8177	0.0407748												B3GNT4	10.3972	0.0373077
MAP4	1.80905	0.0407748							MAP4	1.80905	0.0407748												GVINP1	3.26938	0.0373077
KRI1	1.80062	0.0407748							KRI1	1.80062	0.0407748												AMPD2	1.8507	0.0373077
GLT8D2	1.7975	0.0407748							GLT8D2	1.7975	0.0407748												EPT1	1.84165	0.0373077
PEG10	1.74842	0.0407748							PEG10	1.74842	0.0407748												PHF23	1.84145	0.0373077
PPP2R3C	1.7303	0.0407748							PPP2R3C	1.7303	0.0407748												STEAP1	1.67188	0.0373077
GNPNAT1	1.71992	0.0407748							GNPNAT1	1.71992	0.0407748												HINFP	1.50506	0.0373077
PCBD1	1.71698	0.0407748							PCBD1	1.71698	0.0407748												DENND4A	1.47142	0.0373077
UBE3B	1.64607	0.0407748							UBE3B	1.64607	0.0407748												MYO1E	3.22726	0.0383785
MAP3K2	1.64448	0.0407748							MAP3K2	1.64448	0.0407748												OTUD4	2.29759	0.0383785
UBIAD1	1.61218	0.0407748							UBIAD1	1.61218	0.0407748												IPMK	2.06464	0.0383785
ARFGAP2	1.60838	0.0407748							ARFGAP2	1.60838	0.0407748												NDRG2	1.61373	0.0383785
SYNM	1.59488	0.0407748							SYNM	1.59488	0.0407748												TFB2M	1.60576	0.0383785
SPICE1	1.57124	0.0407748							SPICE1	1.57124	0.0407748												NUDC	1.59695	0.0383785
DDX1	1.56245	0.0407748							DDX1	1.56245	0.0407748												NARG2	1.58545	0.0383785
PPA1	1.56037	0.0407748							PPA1	1.56037	0.0407748												KIAA0141	1.58357	0.0383785
TWF1	1.55265	0.0407748							TWF1	1.55265	0.0407748												RHOB	1.5579	0.0383785
DUSP14	1.54365	0.0407748							DUSP14	1.54365	0.0407748												ESYT1	1.54497	0.0383785
GMFB	1.53434	0.0407748							GMFB	1.53434	0.0407748												ZC3H15	1.4791	0.0383785
AMD1	1.53342	0.0407748							AMD1	1.53342	0.0407748												SELRC1	1.46802	0.0383785
RPL7L1	1.53334	0.0407748							RPL7L1	1.53334	0.0407748												EPPK1	5.75774	0.0397577
RG9MTD1	1.49946	0.0407748							RG9MTD1	1.49946	0.0407748												TIPARP	3.21351	0.0397577
r_MER103C	9.61155e+08	0.0448691							r_MER103C	9.61155e+08	0.0448691												ASPHD2	2.88613	0.0397577
IDAS	3.94655	0.0448691							IDAS	3.94655	0.0448691												CLN6	2.44213	0.0397577
AICDA	3.73724	0.0448691							AICDA	3.73724	0.0448691												GLDC	2.32598	0.0397577
LOC284023	3.12289	0.0448691							LOC284023	3.12289	0.0448691												DCTN1	1.80163	0.0397577
NFKB1	3.06201	0.0448691							NFKB1	3.06201	0.0448691												PGGT1B	1.79461	0.0397577
DLX1	3.05633	0.0448691							DLX1	3.05633	0.0448691												TRIM13	1.61145	0.0397577
CDC42EP1	2.51227	0.0448691							CDC42EP1	2.51227	0.0448691												BAZ2A	1.60602	0.0397577
KCTD6	2.38205	0.0448691							KCTD6	2.38205	0.0448691												SNX1	1.57319	0.0397577
BAHD1	2.30765	0.0448691							BAHD1	2.30765	0.0448691												EFNB2	1.49673	0.0397577
RAVER1	2.22634	0.0448691							RAVER1	2.22634	0.0448691												FKTN	1.47812	0.0397577
DDX3Y	2.18933	0.0448691							DDX3Y	2.18933	0.0448691												KRT17	17.3316	0.0407748
CD68	2.14301	0.0448691							CD68	2.14301	0.0448691												HCN3	17.2189	0.0407748
KLHL20	1.97571	0.0448691							KLHL20	1.97571	0.0448691												SNORA25	12.8478	0.0407748
NANOGNB	1.89518	0.0448691							NANOGNB	1.89518	0.0448691												USP9Y	6.77814	0.0407748
MAPKAPK2	1.88931	0.0448691							MAPKAPK2	1.88931	0.0448691												COL1A1	4.2751	0.0407748
VIM	1.84733	0.0448691							VIM	1.84733	0.0448691												r_L1PA14	3.10753	0.0407748
SLK	1.84162	0.0448691							SLK	1.84162	0.0448691												C1orf159	3.02467	0.0407748
DARS2	1.82939	0.0448691							DARS2	1.82939	0.0448691												PEX13	2.52402	0.0407748
KCNS3	1.78475	0.0448691							KCNS3	1.78475	0.0448691												ASUN	2.34507	0.0407748
TMED10P1	1.76268	0.0448691							TMED10P1	1.76268	0.0448691												TRPM1	2.16559	0.0407748
ZNF592	1.73817	0.0448691							ZNF592	1.73817	0.0448691												HHLA3	2.13917	0.0407748
SERPINH1	1.73088	0.0448691							SERPINH1	1.73088	0.0448691												ZNF407	2.08191	0.0407748
RPL17	1.64914	0.0448691							RPL17	1.64914	0.0448691												COQ2	2.07634	0.0407748
VDAC2	1.6172	0.0448691							VDAC2	1.6172	0.0448691												SMAD3	2.07082	0.0407748
ZNF131	1.61127	0.0448691							ZNF131	1.61127	0.0448691												MVK	2.05654	0.0407748
NPM1	1.54802	0.0448691							NPM1	1.54802	0.0448691												NCKAP5L	1.96697	0.0407748
FBXO11	1.53008	0.0448691							FBXO11	1.53008	0.0448691												KRT18	1.96393	0.0407748
ACTG1	1.52709	0.0448691							ACTG1	1.52709	0.0448691												CHMP7	1.85984	0.0407748
WDR74	1.51663	0.0448691							WDR74	1.51663	0.0448691												CCDC117	1.8177	0.0407748
ZNF488	4.60181e+08	0.0460101							ZNF488	4.60181e+08	0.0460101												MAP4	1.80905	0.0407748
ST8SIA4	27.3801	0.0460101							ST8SIA4	27.3801	0.0460101												KRI1	1.80062	0.0407748
NEDD8	2.47841	0.0460101							NEDD8	2.47841	0.0460101												GLT8D2	1.7975	0.0407748
SERP1	2.03873	0.0460101							SERP1	2.03873	0.0460101												PEG10	1.74842	0.0407748
NSMAF	1.82644	0.0460101							NSMAF	1.82644	0.0460101												PPP2R3C	1.7303	0.0407748
PDXP	1.7885	0.0460101							PDXP	1.7885	0.0460101												GNPNAT1	1.71992	0.0407748
EIF1AX	1.77401	0.0460101							EIF1AX	1.77401	0.0460101												PCBD1	1.71698	0.0407748
DCTD	1.66141	0.0460101							DCTD	1.66141	0.0460101												UBE3B	1.64607	0.0407748
WDR41	1.65526	0.0460101							WDR41	1.65526	0.0460101												MAP3K2	1.64448	0.0407748
SECISBP2	1.63489	0.0460101							SECISBP2	1.63489	0.0460101												UBIAD1	1.61218	0.0407748
IVNS1ABP	1.62962	0.0460101							IVNS1ABP	1.62962	0.0460101												ARFGAP2	1.60838	0.0407748
SLC35E2	2.34362	0.0470537							SLC35E2	2.34362	0.0470537												SYNM	1.59488	0.0407748
TRIM58	2.32436	0.0470537							TRIM58	2.32436	0.0470537												SPICE1	1.57124	0.0407748
RETSAT	2.18208	0.0470537							RETSAT	2.18208	0.0470537												DDX1	1.56245	0.0407748
LOC100506305	2.08939	0.0470537							LOC100506305	2.08939	0.0470537												PPA1	1.56037	0.0407748
UBR7	1.76191	0.0470537							UBR7	1.76191	0.0470537												TWF1	1.55265	0.0407748
PPP1CB	1.59776	0.0470537							PPP1CB	1.59776	0.0470537												DUSP14	1.54365	0.0407748
LTK	17.9251	0.0472195							LTK	17.9251	0.0472195												GMFB	1.53434	0.0407748
REPIN1	1.92004	0.0472195							REPIN1	1.92004	0.0472195												AMD1	1.53342	0.0407748
TMCO3	1.6376	0.0472195							TMCO3	1.6376	0.0472195												RPL7L1	1.53334	0.0407748
SNCA	1.63167	0.0472195							SNCA	1.63167	0.0472195												RG9MTD1	1.49946	0.0407748
MFN1	1.62165	0.0472195							MFN1	1.62165	0.0472195												NCAPD2	1.49398	0.0407748
PCNX	1.59661	0.0472195							PCNX	1.59661	0.0472195												HEATR1	1.47873	0.0407748
DDX21	1.54827	0.0472195							DDX21	1.54827	0.0472195												LSM12	1.46865	0.0407748
PLSCR1	1.5321	0.0472195							PLSCR1	1.5321	0.0472195												r_MER103C	9.61155e+08	0.0448691
NRG2	7.16035e+08	0.0490533							NRG2	7.16035e+08	0.0490533												IDAS	3.94655	0.0448691
CSDC2	6.91956e+08	0.0490533							CSDC2	6.91956e+08	0.0490533												AICDA	3.73724	0.0448691
EMP1	16.2042	0.0490533							EMP1	16.2042	0.0490533												LOC284023	3.12289	0.0448691
RNF103-CHMP3	3.0682	0.0490533							RNF103-CHMP3	3.0682	0.0490533												NFKB1	3.06201	0.0448691
SNAR-D	2.78333	0.0490533							SNAR-D	2.78333	0.0490533												DLX1	3.05633	0.0448691
ARMC10	2.77508	0.0490533							ARMC10	2.77508	0.0490533												CDC42EP1	2.51227	0.0448691
PAR-SN	2.57639	0.0490533							PAR-SN	2.57639	0.0490533												KCTD6	2.38205	0.0448691
LOC100506548	2.47594	0.0490533							LOC100506548	2.47594	0.0490533												BAHD1	2.30765	0.0448691
FAM151B	2.41978	0.0490533							FAM151B	2.41978	0.0490533												RAVER1	2.22634	0.0448691
SLC36A1	2.28728	0.0490533							SLC36A1	2.28728	0.0490533												DDX3Y	2.18933	0.0448691
PCDH18	2.25786	0.0490533							PCDH18	2.25786	0.0490533												CD68	2.14301	0.0448691
TSEN15	2.19569	0.0490533							TSEN15	2.19569	0.0490533												KLHL20	1.97571	0.0448691
OSGIN2	2.1515	0.0490533							OSGIN2	2.1515	0.0490533												NANOGNB	1.89518	0.0448691
RAI14	1.89505	0.0490533							RAI14	1.89505	0.0490533												MAPKAPK2	1.88931	0.0448691
TRIM65	1.80852	0.0490533							TRIM65	1.80852	0.0490533												VIM	1.84733	0.0448691
METTL13	1.64028	0.0490533							METTL13	1.64028	0.0490533												SLK	1.84162	0.0448691
USE1	1.59671	0.0490533							USE1	1.59671	0.0490533												DARS2	1.82939	0.0448691
DDX55	1.5546	0.0490533							DDX55	1.5546	0.0490533												KCNS3	1.78475	0.0448691
MRPL52	1.55074	0.0490533							MRPL52	1.55074	0.0490533												TMED10P1	1.76268	0.0448691
RBM25	1.54881	0.0490533							RBM25	1.54881	0.0490533												ZNF592	1.73817	0.0448691
CDC25A	1.54116	0.0490533							CDC25A	1.54116	0.0490533												SERPINH1	1.73088	0.0448691
XRN1	1.50308	0.0490533							XRN1	1.50308	0.0490533												RPL17	1.64914	0.0448691
MED14	1.49797	0.0490533							MED14	1.49797	0.0490533												VDAC2	1.6172	0.0448691
LOC100861402	7.75493e+08	0.0498379							LOC100861402	7.75493e+08	0.0498379												ZNF131	1.61127	0.0448691
KAT7	2.22632	0.0498379							KAT7	2.22632	0.0498379												NPM1	1.54802	0.0448691
UBE2E1	1.7308	0.0498379							UBE2E1	1.7308	0.0498379												FBXO11	1.53008	0.0448691
SMEK1	1.70792	0.0498379							SMEK1	1.70792	0.0498379												ACTG1	1.52709	0.0448691
CRELD2	1.64795	0.0498379							CRELD2	1.64795	0.0498379												WDR74	1.51663	0.0448691
SKIV2L	1.60761	0.0498379							SKIV2L	1.60761	0.0498379												BMS1	1.48836	0.0448691
PURB	1.5153	0.0498379							PURB	1.5153	0.0498379												ZNF488	4.60181e+08	0.0460101
TMX1	1.51048	0.0498379							TMX1	1.51048	0.0498379												ST8SIA4	27.3801	0.0460101
XPO5	1.50449	0.0498379							XPO5	1.50449	0.0498379												NEDD8	2.47841	0.0460101
DHRS4L1	3.07951	0.0503862							DHRS4L1	3.07951	0.0503862												SERP1	2.03873	0.0460101
CAMKK1	2.39125	0.0503862							CAMKK1	2.39125	0.0503862												NSMAF	1.82644	0.0460101
RBM14	2.30396	0.0503862							RBM14	2.30396	0.0503862												PDXP	1.7885	0.0460101
LOC388796	1.87742	0.0503862							LOC388796	1.87742	0.0503862												EIF1AX	1.77401	0.0460101
KIAA0586	1.85152	0.0503862							KIAA0586	1.85152	0.0503862												DCTD	1.66141	0.0460101
CELF2	1.54942	0.0503862							CELF2	1.54942	0.0503862												WDR41	1.65526	0.0460101
CCDC58	1.51853	0.0503862							CCDC58	1.51853	0.0503862												SECISBP2	1.63489	0.0460101
MRPS24	1.50144	0.0503862							MRPS24	1.50144	0.0503862												IVNS1ABP	1.62962	0.0460101
LOC441601	5.37691e+08	0.0510031							LOC441601	5.37691e+08	0.0510031												SLC35E2	2.34362	0.0470537
TGFBI	42.9144	0.0510031							TGFBI	42.9144	0.0510031												TRIM58	2.32436	0.0470537
ZDHHC18	2.02708	0.0510031							ZDHHC18	2.02708	0.0510031												RETSAT	2.18208	0.0470537
SLC25A3	1.97558	0.0510031							SLC25A3	1.97558	0.0510031												LOC100506305	2.08939	0.0470537
PIK3R3	1.8539	0.0510031							PIK3R3	1.8539	0.0510031												UBR7	1.76191	0.0470537
LOC649330	1.62852	0.0510031							LOC649330	1.62852	0.0510031												PPP1CB	1.59776	0.0470537
TFDP2	1.59871	0.0510031							TFDP2	1.59871	0.0510031												LTK	17.9251	0.0472195
HELLS	1.55476	0.0510031							HELLS	1.55476	0.0510031												REPIN1	1.92004	0.0472195
PERP	1.55415	0.0510031							PERP	1.55415	0.0510031												TMCO3	1.6376	0.0472195
SRP54	1.52097	0.0510031							SRP54	1.52097	0.0510031												SNCA	1.63167	0.0472195
KCNQ2	1.0866e+09	0.0514736							KCNQ2	1.0866e+09	0.0514736												MFN1	1.62165	0.0472195
LOC339524	6.0454e+08	0.0514736							LOC339524	6.0454e+08	0.0514736												PCNX	1.59661	0.0472195
CSNK1G2	3.02708	0.0514736							CSNK1G2	3.02708	0.0514736												DDX21	1.54827	0.0472195
VARS	2.11275	0.0514736							VARS	2.11275	0.0514736												PLSCR1	1.5321	0.0472195
SLC6A6	1.95345	0.0514736							SLC6A6	1.95345	0.0514736												NRG2	7.16035e+08	0.0490533
CPSF3	1.61805	0.0514736							CPSF3	1.61805	0.0514736												CSDC2	6.91956e+08	0.0490533
TMED10	1.57114	0.0514736							TMED10	1.57114	0.0514736												EMP1	16.2042	0.0490533
TM2D1	1.56597	0.0514736							TM2D1	1.56597	0.0514736												RNF103-CHMP3	3.0682	0.0490533
LOC728554	1.52812	0.0514736							LOC728554	1.52812	0.0514736												SNAR-D	2.78333	0.0490533
VMA21	1.50048	0.0514736							VMA21	1.50048	0.0514736												ARMC10	2.77508	0.0490533
KRT6C	3.84259e+08	0.0532269							KRT6C	3.84259e+08	0.0532269												PAR-SN	2.57639	0.0490533
SLC39A9	1.99492	0.0532269							SLC39A9	1.99492	0.0532269												LOC100506548	2.47594	0.0490533
CTNNB1	1.80833	0.0532269							CTNNB1	1.80833	0.0532269												FAM151B	2.41978	0.0490533
RCHY1	1.8001	0.0532269							RCHY1	1.8001	0.0532269												SLC36A1	2.28728	0.0490533
NLK	1.68778	0.0532269							NLK	1.68778	0.0532269												PCDH18	2.25786	0.0490533
FAH	1.6782	0.0532269							FAH	1.6782	0.0532269												TSEN15	2.19569	0.0490533
ANAPC7	1.60361	0.0532269							ANAPC7	1.60361	0.0532269												OSGIN2	2.1515	0.0490533
LYAR	1.59578	0.0532269							LYAR	1.59578	0.0532269												RAI14	1.89505	0.0490533
PDAP1	1.58362	0.0532269							PDAP1	1.58362	0.0532269												TRIM65	1.80852	0.0490533
TUBD1	1.54423	0.0532269							TUBD1	1.54423	0.0532269												METTL13	1.64028	0.0490533
POGK	1.53334	0.0532269							POGK	1.53334	0.0532269												USE1	1.59671	0.0490533
ZFR2	12.7013	0.0539669							ZFR2	12.7013	0.0539669												DDX55	1.5546	0.0490533
SLC4A11	5.31306	0.0539669							SLC4A11	5.31306	0.0539669												MRPL52	1.55074	0.0490533
MRC2	3.84251	0.0539669							MRC2	3.84251	0.0539669												RBM25	1.54881	0.0490533
PQLC3	3.32805	0.0539669							PQLC3	3.32805	0.0539669												CDC25A	1.54116	0.0490533
PTAFR	3.14097	0.0539669							PTAFR	3.14097	0.0539669												XRN1	1.50308	0.0490533
DKFZP434L187	3.01227	0.0539669							DKFZP434L187	3.01227	0.0539669												MED14	1.49797	0.0490533
PPP2R2B	2.7439	0.0539669							PPP2R2B	2.7439	0.0539669												RPSAP58	1.46625	0.0490533
ZBTB17	2.65016	0.0539669							ZBTB17	2.65016	0.0539669												LOC100861402	7.75493e+08	0.0498379
C4orf21	2.41405	0.0539669							C4orf21	2.41405	0.0539669												KAT7	2.22632	0.0498379
RRP7B	2.08525	0.0539669							RRP7B	2.08525	0.0539669												UBE2E1	1.7308	0.0498379
SRSF5	2.0645	0.0539669							SRSF5	2.0645	0.0539669												SMEK1	1.70792	0.0498379
ALKBH1	1.91607	0.0539669							ALKBH1	1.91607	0.0539669												CRELD2	1.64795	0.0498379
MTHFS	1.91217	0.0539669							MTHFS	1.91217	0.0539669												SKIV2L	1.60761	0.0498379
PTPRJ	1.86476	0.0539669							PTPRJ	1.86476	0.0539669												PURB	1.5153	0.0498379
CPSF7	1.82231	0.0539669							CPSF7	1.82231	0.0539669												TMX1	1.51048	0.0498379
SULF2	1.79455	0.0539669							SULF2	1.79455	0.0539669												XPO5	1.50449	0.0498379
TRIB2	1.67544	0.0539669							TRIB2	1.67544	0.0539669												ZCCHC7	1.48762	0.0498379
MACF1	1.59843	0.0539669							MACF1	1.59843	0.0539669												DHRS4L1	3.07951	0.0503862
DDAH1	1.57643	0.0539669							DDAH1	1.57643	0.0539669												CAMKK1	2.39125	0.0503862
CDO1	1.54596	0.0539669							CDO1	1.54596	0.0539669												RBM14	2.30396	0.0503862
SNF8	1.54105	0.0539669							SNF8	1.54105	0.0539669												LOC388796	1.87742	0.0503862
COMMD4	1.52417	0.0539669							COMMD4	1.52417	0.0539669												KIAA0586	1.85152	0.0503862
UBAP2	1.52374	0.0539669							UBAP2	1.52374	0.0539669												CELF2	1.54942	0.0503862
SET	1.50927	0.0539669							SET	1.50927	0.0539669												CCDC58	1.51853	0.0503862
TRA2A	1.50796	0.0539669							TRA2A	1.50796	0.0539669												MRPS24	1.50144	0.0503862
TTC1	1.50439	0.0539669							TTC1	1.50439	0.0539669												SACM1L	1.48692	0.0503862
PTCH2	4.68543	0.0552805							PTCH2	4.68543	0.0552805												LOC441601	5.37691e+08	0.0510031
RADIL	4.40302	0.0552805							RADIL	4.40302	0.0552805												TGFBI	42.9144	0.0510031
FAM108A1	3.2419	0.0552805							FAM108A1	3.2419	0.0552805												ZDHHC18	2.02708	0.0510031
ASMTL	2.92701	0.0552805							ASMTL	2.92701	0.0552805												SLC25A3	1.97558	0.0510031
CNTN4	2.71445	0.0552805							CNTN4	2.71445	0.0552805												PIK3R3	1.8539	0.0510031
ATF1	2.04605	0.0552805							ATF1	2.04605	0.0552805												LOC649330	1.62852	0.0510031
KIF1C	1.7456	0.0552805							KIF1C	1.7456	0.0552805												TFDP2	1.59871	0.0510031
KCNQ4	6.54863e+08	0.0556505							KCNQ4	6.54863e+08	0.0556505												HELLS	1.55476	0.0510031
CECR6	18.4635	0.0556505							CECR6	18.4635	0.0556505												PERP	1.55415	0.0510031
TCP11L2	2.43189	0.0556505							TCP11L2	2.43189	0.0556505												SRP54	1.52097	0.0510031
MIR4721	2.14535	0.0556505							MIR4721	2.14535	0.0556505												ABHD5	1.48507	0.0510031
TARSL2	2.08823	0.0556505							TARSL2	2.08823	0.0556505												LOC100506469	1.46705	0.0510031
MARK3	2.07841	0.0556505							MARK3	2.07841	0.0556505												KCNQ2	1.0866e+09	0.0514736
KLHL28	1.95198	0.0556505							KLHL28	1.95198	0.0556505												LOC339524	6.0454e+08	0.0514736
ARL5B	1.93801	0.0556505							ARL5B	1.93801	0.0556505												CSNK1G2	3.02708	0.0514736
MYH9	1.89325	0.0556505							MYH9	1.89325	0.0556505												VARS	2.11275	0.0514736
MT2A	1.71963	0.0556505							MT2A	1.71963	0.0556505												SLC6A6	1.95345	0.0514736
SCMH1	1.71792	0.0556505							SCMH1	1.71792	0.0556505												CPSF3	1.61805	0.0514736
GOLPH3	1.67829	0.0556505							GOLPH3	1.67829	0.0556505												TMED10	1.57114	0.0514736
MBIP	1.53595	0.0556505							MBIP	1.53595	0.0556505												TM2D1	1.56597	0.0514736
VSNL1	26.8234	0.05644							VSNL1	26.8234	0.05644												LOC728554	1.52812	0.0514736
HHIP	13.6862	0.05644							HHIP	13.6862	0.05644												VMA21	1.50048	0.0514736
VSIG1	9.18218	0.05644							VSIG1	9.18218	0.05644												KRT6C	3.84259e+08	0.0532269
FLJ35390	3.53288	0.05644							FLJ35390	3.53288	0.05644												SLC39A9	1.99492	0.0532269
TRERF1	2.75301	0.05644							TRERF1	2.75301	0.05644												CTNNB1	1.80833	0.0532269
EXTL3	1.74645	0.05644							EXTL3	1.74645	0.05644												RCHY1	1.8001	0.0532269
IMP3	1.70551	0.05644							IMP3	1.70551	0.05644												NLK	1.68778	0.0532269
MRPL15	1.64228	0.05644							MRPL15	1.64228	0.05644												FAH	1.6782	0.0532269
KAT2A	1.57841	0.05644							KAT2A	1.57841	0.05644												ANAPC7	1.60361	0.0532269
METAP1	1.56979	0.05644							METAP1	1.56979	0.05644												LYAR	1.59578	0.0532269
NSFL1C	1.55883	0.05644							NSFL1C	1.55883	0.05644												PDAP1	1.58362	0.0532269
ERI3	1.53576	0.05644							ERI3	1.53576	0.05644												TUBD1	1.54423	0.0532269
ARF3	1.529	0.05644							ARF3	1.529	0.05644												POGK	1.53334	0.0532269
RNF43	1.5218	0.05644							RNF43	1.5218	0.05644												ZFR2	12.7013	0.0539669
RBMS2	1.51064	0.05644							RBMS2	1.51064	0.05644												SLC4A11	5.31306	0.0539669
VMAC	6.47215	0.0568654							VMAC	6.47215	0.0568654												MRC2	3.84251	0.0539669
CDC42BPB	2.04131	0.0568654							CDC42BPB	2.04131	0.0568654												PQLC3	3.32805	0.0539669
NSUN2	1.99863	0.0568654							NSUN2	1.99863	0.0568654												PTAFR	3.14097	0.0539669
NEIL2	1.99315	0.0568654							NEIL2	1.99315	0.0568654												DKFZP434L187	3.01227	0.0539669
SPRY1	1.78207	0.0568654							SPRY1	1.78207	0.0568654												PPP2R2B	2.7439	0.0539669
ARPC5L	1.56712	0.0568654							ARPC5L	1.56712	0.0568654												ZBTB17	2.65016	0.0539669
MRPL16	1.55981	0.0568654							MRPL16	1.55981	0.0568654												C4orf21	2.41405	0.0539669
DNAJB11	1.55524	0.0568654							DNAJB11	1.55524	0.0568654												RRP7B	2.08525	0.0539669
LINC00263	1.54378	0.0568654							LINC00263	1.54378	0.0568654												SRSF5	2.0645	0.0539669
LOC144742	4.37625e+08	0.0576938							LOC144742	4.37625e+08	0.0576938												ALKBH1	1.91607	0.0539669
C8orf80	5.89964	0.0576938							C8orf80	5.89964	0.0576938												MTHFS	1.91217	0.0539669
ZFYVE26	2.78934	0.0576938							ZFYVE26	2.78934	0.0576938												PTPRJ	1.86476	0.0539669
GAS2L3	1.9048	0.0576938							GAS2L3	1.9048	0.0576938												CPSF7	1.82231	0.0539669
r_MLT1A0	1.71958	0.0576938							r_MLT1A0	1.71958	0.0576938												SULF2	1.79455	0.0539669
LRRC59	1.69806	0.0576938							LRRC59	1.69806	0.0576938												TRIB2	1.67544	0.0539669
MAF	1.61979	0.0576938							MAF	1.61979	0.0576938												MACF1	1.59843	0.0539669
IVD	1.61214	0.0576938							IVD	1.61214	0.0576938												DDAH1	1.57643	0.0539669
GRB10	1.59914	0.0576938							GRB10	1.59914	0.0576938												CDO1	1.54596	0.0539669
SEH1L	1.58871	0.0576938							SEH1L	1.58871	0.0576938												SNF8	1.54105	0.0539669
MORF4L1	1.5767	0.0576938							MORF4L1	1.5767	0.0576938												COMMD4	1.52417	0.0539669
CLGN	1.53784	0.0576938							CLGN	1.53784	0.0576938												UBAP2	1.52374	0.0539669
ENPEP	5.52443	0.0591121							ENPEP	5.52443	0.0591121												SET	1.50927	0.0539669
CCND2	2.82983	0.0591121							CCND2	2.82983	0.0591121												TRA2A	1.50796	0.0539669
SYDE2	2.61302	0.0591121							SYDE2	2.61302	0.0591121												TTC1	1.50439	0.0539669
PNPLA2	2.01657	0.0591121							PNPLA2	2.01657	0.0591121												PIGH	1.47932	0.0539669
SLC22A15	1.79206	0.0591121							SLC22A15	1.79206	0.0591121												PTCH2	4.68543	0.0552805
LOC100131564	1.74637	0.0591121							LOC100131564	1.74637	0.0591121												RADIL	4.40302	0.0552805
ZFP36L2	1.71781	0.0591121							ZFP36L2	1.71781	0.0591121												FAM108A1	3.2419	0.0552805
PXDC1	1.716	0.0591121							PXDC1	1.716	0.0591121												ASMTL	2.92701	0.0552805
RNF113A	1.67896	0.0591121							RNF113A	1.67896	0.0591121												CNTN4	2.71445	0.0552805
DMKN	1.63633	0.0591121							DMKN	1.63633	0.0591121												ATF1	2.04605	0.0552805
MAPKAPK5	1.58971	0.0591121							MAPKAPK5	1.58971	0.0591121												KIF1C	1.7456	0.0552805
GATAD2A	1.55257	0.0591121							GATAD2A	1.55257	0.0591121												SAE1	1.49077	0.0552805
ARAP3	2.65733	0.0601801							ARAP3	2.65733	0.0601801												KCNQ4	6.54863e+08	0.0556505
TRAPPC12	1.97793	0.0601801							TRAPPC12	1.97793	0.0601801												CECR6	18.4635	0.0556505
ARHGAP8	1.97279	0.0601801							ARHGAP8	1.97279	0.0601801												TCP11L2	2.43189	0.0556505
PDSS2	1.95289	0.0601801							PDSS2	1.95289	0.0601801												MIR4721	2.14535	0.0556505
POLE4	1.72788	0.0601801							POLE4	1.72788	0.0601801												TARSL2	2.08823	0.0556505
LINC00152	1.68008	0.0601801							LINC00152	1.68008	0.0601801												MARK3	2.07841	0.0556505
PXMP4	1.53446	0.0601801							PXMP4	1.53446	0.0601801												KLHL28	1.95198	0.0556505
PFAS	2.1521	0.0615063							PFAS	2.1521	0.0615063												ARL5B	1.93801	0.0556505
YY1AP1	1.86312	0.0615063							YY1AP1	1.86312	0.0615063												MYH9	1.89325	0.0556505
IMP4	1.79369	0.0615063							IMP4	1.79369	0.0615063												MT2A	1.71963	0.0556505
SNORA26	8.38849	0.0631952							SNORA26	8.38849	0.0631952												SCMH1	1.71792	0.0556505
DUSP7	2.80558	0.0631952							DUSP7	2.80558	0.0631952												GOLPH3	1.67829	0.0556505
DPF2	1.93309	0.0631952							DPF2	1.93309	0.0631952												MBIP	1.53595	0.0556505
CRIM1	1.88882	0.0631952							CRIM1	1.88882	0.0631952												VSNL1	26.8234	0.05644
UBP1	1.84557	0.0631952							UBP1	1.84557	0.0631952												HHIP	13.6862	0.05644
PARP8	1.70418	0.0631952							PARP8	1.70418	0.0631952												VSIG1	9.18218	0.05644
ELAC2	1.65974	0.0631952							ELAC2	1.65974	0.0631952												FLJ35390	3.53288	0.05644
GNG5	1.61932	0.0631952							GNG5	1.61932	0.0631952												TRERF1	2.75301	0.05644
PAN3	1.57436	0.0631952							PAN3	1.57436	0.0631952												EXTL3	1.74645	0.05644
r_GA-rich	1.57186	0.0631952							r_GA-rich	1.57186	0.0631952												IMP3	1.70551	0.05644
ZNF777	11.8824	0.0638724							ZNF777	11.8824	0.0638724												MRPL15	1.64228	0.05644
CCDC85B	10.1571	0.0638724							CCDC85B	10.1571	0.0638724												KAT2A	1.57841	0.05644
LRAT	2.75244	0.0638724							LRAT	2.75244	0.0638724												METAP1	1.56979	0.05644
CBX4	2.20432	0.0638724							CBX4	2.20432	0.0638724												NSFL1C	1.55883	0.05644
ATL2	1.6934	0.0638724							ATL2	1.6934	0.0638724												ERI3	1.53576	0.05644
ARF6	1.65824	0.0638724							ARF6	1.65824	0.0638724												ARF3	1.529	0.05644
TNFAIP8	1.61272	0.0638724							TNFAIP8	1.61272	0.0638724												RNF43	1.5218	0.05644
RPS8	1.60512	0.0638724							RPS8	1.60512	0.0638724												RBMS2	1.51064	0.05644
RNF19A	1.57207	0.0638724							RNF19A	1.57207	0.0638724												VMAC	6.47215	0.0568654
CCDC75	1.54381	0.0638724							CCDC75	1.54381	0.0638724												CDC42BPB	2.04131	0.0568654
SIGMAR1	1.5089	0.0638724							SIGMAR1	1.5089	0.0638724												NSUN2	1.99863	0.0568654
PROK2	1.99205e+09	0.0647535							PROK2	1.99205e+09	0.0647535												NEIL2	1.99315	0.0568654
PI3	5.05031	0.0647535							PI3	5.05031	0.0647535												SPRY1	1.78207	0.0568654
RHOG	2.04177	0.0647535							RHOG	2.04177	0.0647535												ARPC5L	1.56712	0.0568654
ACO1	1.96739	0.0647535							ACO1	1.96739	0.0647535												MRPL16	1.55981	0.0568654
ARIH2	1.83127	0.0647535							ARIH2	1.83127	0.0647535												DNAJB11	1.55524	0.0568654
NPHP3	1.7482	0.0647535							NPHP3	1.7482	0.0647535												LINC00263	1.54378	0.0568654
MARK1	1.6338	0.0647535							MARK1	1.6338	0.0647535												LOC144742	4.37625e+08	0.0576938
FAM195B	1.57965	0.0647535							FAM195B	1.57965	0.0647535												C8orf80	5.89964	0.0576938
OSGEP	1.57846	0.0647535							OSGEP	1.57846	0.0647535												ZFYVE26	2.78934	0.0576938
TMEM48	1.55401	0.0647535							TMEM48	1.55401	0.0647535												GAS2L3	1.9048	0.0576938
PTK2	1.50593	0.0647535							PTK2	1.50593	0.0647535												r_MLT1A0	1.71958	0.0576938
MIR3064	4.49595	0.0664865							MIR3064	4.49595	0.0664865												LRRC59	1.69806	0.0576938
RHBDL2	3.53435	0.0664865							RHBDL2	3.53435	0.0664865												MAF	1.61979	0.0576938
MRPS30	2.19666	0.0664865							MRPS30	2.19666	0.0664865												IVD	1.61214	0.0576938
GSPT2	1.96909	0.0664865							GSPT2	1.96909	0.0664865												GRB10	1.59914	0.0576938
SLC35D1	1.95324	0.0664865							SLC35D1	1.95324	0.0664865												SEH1L	1.58871	0.0576938
NEK3	1.87483	0.0664865							NEK3	1.87483	0.0664865												MORF4L1	1.5767	0.0576938
ZZZ3	1.81038	0.0664865							ZZZ3	1.81038	0.0664865												CLGN	1.53784	0.0576938
RDH10	1.75978	0.0664865							RDH10	1.75978	0.0664865												ENPEP	5.52443	0.0591121
WHSC1L1	1.75697	0.0664865							WHSC1L1	1.75697	0.0664865												CCND2	2.82983	0.0591121
BAIAP2	1.71608	0.0664865							BAIAP2	1.71608	0.0664865												SYDE2	2.61302	0.0591121
IKZF5	1.58568	0.0664865							IKZF5	1.58568	0.0664865												PNPLA2	2.01657	0.0591121
ADRBK2	1.51878	0.0664865							ADRBK2	1.51878	0.0664865												SLC22A15	1.79206	0.0591121
CYFIP2	1.4993	0.0664865							CYFIP2	1.4993	0.0664865												LOC100131564	1.74637	0.0591121
PANX2	6.06607e+08	0.0680377							PANX2	6.06607e+08	0.0680377												ZFP36L2	1.71781	0.0591121
CDH24	4.04954e+08	0.0680377							CDH24	4.04954e+08	0.0680377												PXDC1	1.716	0.0591121
KRT6B	8.54325	0.0680377							KRT6B	8.54325	0.0680377												RNF113A	1.67896	0.0591121
AGMO	3.35213	0.0680377							AGMO	3.35213	0.0680377												DMKN	1.63633	0.0591121
r_(CTGGGG)n	2.45251	0.0680377							r_(CTGGGG)n	2.45251	0.0680377												MAPKAPK5	1.58971	0.0591121
COL4A1	1.88526	0.0680377							COL4A1	1.88526	0.0680377												GATAD2A	1.55257	0.0591121
ZYX	1.83486	0.0680377							ZYX	1.83486	0.0680377												TPT1	1.47071	0.0591121
METTL2B	1.79321	0.0680377							METTL2B	1.79321	0.0680377												ARAP3	2.65733	0.0601801
RAB11FIP4	1.73649	0.0680377							RAB11FIP4	1.73649	0.0680377												TRAPPC12	1.97793	0.0601801
LAMTOR1	1.69991	0.0680377							LAMTOR1	1.69991	0.0680377												ARHGAP8	1.97279	0.0601801
CLPTM1L	1.67476	0.0680377							CLPTM1L	1.67476	0.0680377												PDSS2	1.95289	0.0601801
IRAK1	1.65527	0.0680377							IRAK1	1.65527	0.0680377												POLE4	1.72788	0.0601801
CACHD1	1.64484	0.0680377							CACHD1	1.64484	0.0680377												LINC00152	1.68008	0.0601801
EBAG9	1.61433	0.0680377							EBAG9	1.61433	0.0680377												PXMP4	1.53446	0.0601801
WDR45L	1.53018	0.0680377							WDR45L	1.53018	0.0680377												PFAS	2.1521	0.0615063
SLC13A4	1.18292e+09	0.0695317							SLC13A4	1.18292e+09	0.0695317												YY1AP1	1.86312	0.0615063
PHF7	11.5101	0.0695317							PHF7	11.5101	0.0695317												IMP4	1.79369	0.0615063
SBNO2	4.7338	0.0695317							SBNO2	4.7338	0.0695317												SNORA26	8.38849	0.0631952
S100A6	3.41394	0.0695317							S100A6	3.41394	0.0695317												DUSP7	2.80558	0.0631952
TSHZ2	2.82689	0.0695317							TSHZ2	2.82689	0.0695317												DPF2	1.93309	0.0631952
AXL	2.66667	0.0695317							AXL	2.66667	0.0695317												CRIM1	1.88882	0.0631952
CSK	2.58161	0.0695317							CSK	2.58161	0.0695317												UBP1	1.84557	0.0631952
GCC1	2.46383	0.0695317							GCC1	2.46383	0.0695317												PARP8	1.70418	0.0631952
HCN1	2.41405	0.0695317							HCN1	2.41405	0.0695317												ELAC2	1.65974	0.0631952
TSGA10	2.41011	0.0695317							TSGA10	2.41011	0.0695317												GNG5	1.61932	0.0631952
RILPL2	2.31779	0.0695317							RILPL2	2.31779	0.0695317												PAN3	1.57436	0.0631952
CABP4	2.30345	0.0695317							CABP4	2.30345	0.0695317												r_GA-rich	1.57186	0.0631952
r_LTR13	2.21191	0.0695317							r_LTR13	2.21191	0.0695317												ZNF777	11.8824	0.0638724
FAM46C	2.08108	0.0695317							FAM46C	2.08108	0.0695317												CCDC85B	10.1571	0.0638724
FOXO3B	1.98146	0.0695317							FOXO3B	1.98146	0.0695317												LRAT	2.75244	0.0638724
r_tRNA-Asn-AAC	1.95811	0.0695317							r_tRNA-Asn-AAC	1.95811	0.0695317												CBX4	2.20432	0.0638724
LOC284581	1.92722	0.0695317							LOC284581	1.92722	0.0695317												ATL2	1.6934	0.0638724
POLM	1.8701	0.0695317							POLM	1.8701	0.0695317												ARF6	1.65824	0.0638724
SLC1A5	1.83589	0.0695317							SLC1A5	1.83589	0.0695317												TNFAIP8	1.61272	0.0638724
OMA1	1.82998	0.0695317							OMA1	1.82998	0.0695317												RPS8	1.60512	0.0638724
ENAH	1.81741	0.0695317							ENAH	1.81741	0.0695317												RNF19A	1.57207	0.0638724
ARID3B	1.78781	0.0695317							ARID3B	1.78781	0.0695317												CCDC75	1.54381	0.0638724
CEP170	1.77425	0.0695317							CEP170	1.77425	0.0695317												SIGMAR1	1.5089	0.0638724
EIF3L	1.65081	0.0695317							EIF3L	1.65081	0.0695317												PROK2	1.99205e+09	0.0647535
PHF16	1.64103	0.0695317							PHF16	1.64103	0.0695317												PI3	5.05031	0.0647535
LPAR1	1.62689	0.0695317							LPAR1	1.62689	0.0695317												RHOG	2.04177	0.0647535
C18orf25	1.58227	0.0695317							C18orf25	1.58227	0.0695317												ACO1	1.96739	0.0647535
NFS1	1.56679	0.0695317							NFS1	1.56679	0.0695317												ARIH2	1.83127	0.0647535
HSPA8	1.53003	0.0695317							HSPA8	1.53003	0.0695317												NPHP3	1.7482	0.0647535
ATP6V1H	1.52941	0.0695317							ATP6V1H	1.52941	0.0695317												MARK1	1.6338	0.0647535
TRPM7	1.52205	0.0695317							TRPM7	1.52205	0.0695317												FAM195B	1.57965	0.0647535
ENTPD6	1.5178	0.0695317							ENTPD6	1.5178	0.0695317												OSGEP	1.57846	0.0647535
C20orf29	1.49989	0.0695317							C20orf29	1.49989	0.0695317												TMEM48	1.55401	0.0647535
ZNF169	3.18114	0.0701514							ZNF169	3.18114	0.0701514												PTK2	1.50593	0.0647535
PCNXL3	2.65844	0.0701514							PCNXL3	2.65844	0.0701514												HARS2	1.48708	0.0647535
CACNA2D3	2.40229	0.0701514							CACNA2D3	2.40229	0.0701514												MIR3064	4.49595	0.0664865
RRP8	1.92657	0.0701514							RRP8	1.92657	0.0701514												RHBDL2	3.53435	0.0664865
ZNF511	1.92057	0.0701514							ZNF511	1.92057	0.0701514												MRPS30	2.19666	0.0664865
RPUSD1	1.90276	0.0701514							RPUSD1	1.90276	0.0701514												GSPT2	1.96909	0.0664865
CHMP4A	1.87036	0.0701514							CHMP4A	1.87036	0.0701514												SLC35D1	1.95324	0.0664865
ELK4	1.82922	0.0701514							ELK4	1.82922	0.0701514												NEK3	1.87483	0.0664865
RAB21	1.75575	0.0701514							RAB21	1.75575	0.0701514												ZZZ3	1.81038	0.0664865
SUSD4	1.66868	0.0701514							SUSD4	1.66868	0.0701514												RDH10	1.75978	0.0664865
TUBGCP2	1.61709	0.0701514							TUBGCP2	1.61709	0.0701514												WHSC1L1	1.75697	0.0664865
ERP29	1.53058	0.0701514							ERP29	1.53058	0.0701514												BAIAP2	1.71608	0.0664865
NT5C3	1.4967	0.0701514							NT5C3	1.4967	0.0701514												IKZF5	1.58568	0.0664865
ABCA13	2.1207e+08	0.071537							ABCA13	2.1207e+08	0.071537												ADRBK2	1.51878	0.0664865
PPRC1	2.06077	0.071537							PPRC1	2.06077	0.071537												CYFIP2	1.4993	0.0664865
SNORD98	1.96998	0.071537							SNORD98	1.96998	0.071537												DDX12P	1.4784	0.0664865
TMEM86B	1.87101	0.071537							TMEM86B	1.87101	0.071537												PANX2	6.06607e+08	0.0680377
YARS	1.67152	0.071537							YARS	1.67152	0.071537												CDH24	4.04954e+08	0.0680377
MAPK1	1.6279	0.071537							MAPK1	1.6279	0.071537												KRT6B	8.54325	0.0680377
TIMM50	1.58535	0.071537							TIMM50	1.58535	0.071537												AGMO	3.35213	0.0680377
SRSF8	1.5757	0.071537							SRSF8	1.5757	0.071537												r_(CTGGGG)n	2.45251	0.0680377
NET1	1.54189	0.071537							NET1	1.54189	0.071537												COL4A1	1.88526	0.0680377
EP300	1.50554	0.071537							EP300	1.50554	0.071537												ZYX	1.83486	0.0680377
r_(CGGAG)n	7.34989e+08	0.0723811							r_(CGGAG)n	7.34989e+08	0.0723811												METTL2B	1.79321	0.0680377
LSM11	5.51604	0.0723811							LSM11	5.51604	0.0723811												RAB11FIP4	1.73649	0.0680377
KCNJ14	3.97128	0.0723811							KCNJ14	3.97128	0.0723811												LAMTOR1	1.69991	0.0680377
SMAGP	2.95009	0.0723811							SMAGP	2.95009	0.0723811												CLPTM1L	1.67476	0.0680377
LOC282997	2.7553	0.0723811							LOC282997	2.7553	0.0723811												IRAK1	1.65527	0.0680377
TRIM9	2.00812	0.0723811							TRIM9	2.00812	0.0723811												CACHD1	1.64484	0.0680377
DMWD	1.86758	0.0723811							DMWD	1.86758	0.0723811												EBAG9	1.61433	0.0680377
PCGF3	1.86042	0.0723811							PCGF3	1.86042	0.0723811												WDR45L	1.53018	0.0680377
MAP4K5	1.7525	0.0723811							MAP4K5	1.7525	0.0723811												SLC13A4	1.18292e+09	0.0695317
PDIA3P	1.64252	0.0723811							PDIA3P	1.64252	0.0723811												PHF7	11.5101	0.0695317
NANS	1.59251	0.0723811							NANS	1.59251	0.0723811												SBNO2	4.7338	0.0695317
DDHD1	1.57679	0.0723811							DDHD1	1.57679	0.0723811												S100A6	3.41394	0.0695317
ZNF124	1.53998	0.0723811							ZNF124	1.53998	0.0723811												TSHZ2	2.82689	0.0695317
C15orf29	1.52437	0.0723811							C15orf29	1.52437	0.0723811												AXL	2.66667	0.0695317
RAB1B	1.50593	0.0723811							RAB1B	1.50593	0.0723811												CSK	2.58161	0.0695317
ZC3HAV1L	2.84459e+08	0.0740042							ZC3HAV1L	2.84459e+08	0.0740042												GCC1	2.46383	0.0695317
GPR50	13.6793	0.0740042							GPR50	13.6793	0.0740042												HCN1	2.41405	0.0695317
ZFP91-CNTF	3.73172	0.0740042							ZFP91-CNTF	3.73172	0.0740042												TSGA10	2.41011	0.0695317
PDCD2	2.16614	0.0740042							PDCD2	2.16614	0.0740042												RILPL2	2.31779	0.0695317
ASXL2	2.07018	0.0740042							ASXL2	2.07018	0.0740042												CABP4	2.30345	0.0695317
AGPAT6	2.06686	0.0740042							AGPAT6	2.06686	0.0740042												r_LTR13	2.21191	0.0695317
NAA30	1.95129	0.0740042							NAA30	1.95129	0.0740042												FAM46C	2.08108	0.0695317
MGAT2	1.89198	0.0740042							MGAT2	1.89198	0.0740042												FOXO3B	1.98146	0.0695317
CRYZ	1.6688	0.0740042							CRYZ	1.6688	0.0740042												r_tRNA-Asn-AAC	1.95811	0.0695317
GARS	1.63623	0.0740042							GARS	1.63623	0.0740042												LOC284581	1.92722	0.0695317
TJP2	1.61378	0.0740042							TJP2	1.61378	0.0740042												POLM	1.8701	0.0695317
HEPACAM	1.56411	0.0740042							HEPACAM	1.56411	0.0740042												SLC1A5	1.83589	0.0695317
PROM2	3.71972e+08	0.0743173							PROM2	3.71972e+08	0.0743173												OMA1	1.82998	0.0695317
KRT16	9.75482	0.0743173							KRT16	9.75482	0.0743173												ENAH	1.81741	0.0695317
GATM	2.47446	0.0743173							GATM	2.47446	0.0743173												ARID3B	1.78781	0.0695317
RACGAP1P	2.41984	0.0743173							RACGAP1P	2.41984	0.0743173												CEP170	1.77425	0.0695317
LOC100287616	2.40596	0.0743173							LOC100287616	2.40596	0.0743173												EIF3L	1.65081	0.0695317
IDH3G	1.72228	0.0743173							IDH3G	1.72228	0.0743173												PHF16	1.64103	0.0695317
CNOT7	1.65902	0.0743173							CNOT7	1.65902	0.0743173												LPAR1	1.62689	0.0695317
NCKIPSD	1.6443	0.0743173							NCKIPSD	1.6443	0.0743173												C18orf25	1.58227	0.0695317
SGMS2	1.61051	0.0743173							SGMS2	1.61051	0.0743173												NFS1	1.56679	0.0695317
OGT	1.59492	0.0743173							OGT	1.59492	0.0743173												HSPA8	1.53003	0.0695317
GRPEL2	1.58402	0.0743173							GRPEL2	1.58402	0.0743173												ATP6V1H	1.52941	0.0695317
KITLG	1.52162	0.0743173							KITLG	1.52162	0.0743173												TRPM7	1.52205	0.0695317
MATR3	1.5113	0.0743173							MATR3	1.5113	0.0743173												ENTPD6	1.5178	0.0695317
CXorf40B	1.49603	0.0743173							CXorf40B	1.49603	0.0743173												C20orf29	1.49989	0.0695317
MIR4800	1.08425e+09	0.0766995							MIR4800	1.08425e+09	0.0766995												RBM19	1.48087	0.0695317
FAM18A	5.23739e+08	0.0766995							FAM18A	5.23739e+08	0.0766995												ZNF169	3.18114	0.0701514
r_Tigger3d	3.62906e+08	0.0766995							r_Tigger3d	3.62906e+08	0.0766995												PCNXL3	2.65844	0.0701514
HOXB13	20.6379	0.0766995							HOXB13	20.6379	0.0766995												CACNA2D3	2.40229	0.0701514
MIR4647	8.24341	0.0766995							MIR4647	8.24341	0.0766995												RRP8	1.92657	0.0701514
CERS1	3.94844	0.0766995							CERS1	3.94844	0.0766995												ZNF511	1.92057	0.0701514
CCDC71L	3.91407	0.0766995							CCDC71L	3.91407	0.0766995												RPUSD1	1.90276	0.0701514
DYNLL2	3.16034	0.0766995							DYNLL2	3.16034	0.0766995												CHMP4A	1.87036	0.0701514
SNORD49B	3.11378	0.0766995							SNORD49B	3.11378	0.0766995												ELK4	1.82922	0.0701514
CLK4	1.85829	0.0766995							CLK4	1.85829	0.0766995												RAB21	1.75575	0.0701514
CCBL1	1.80311	0.0766995							CCBL1	1.80311	0.0766995												SUSD4	1.66868	0.0701514
GPN3	1.60103	0.0766995							GPN3	1.60103	0.0766995												TUBGCP2	1.61709	0.0701514
ZNF410	1.50055	0.0766995							ZNF410	1.50055	0.0766995												ERP29	1.53058	0.0701514
SNCG	17.9916	0.0794813							SNCG	17.9916	0.0794813												NT5C3	1.4967	0.0701514
SPDYE7P	12.5286	0.0794813							SPDYE7P	12.5286	0.0794813												ABCA13	2.1207e+08	0.071537
EPB41L4A	7.34965	0.0794813							EPB41L4A	7.34965	0.0794813												PPRC1	2.06077	0.071537
TBX1	6.26847	0.0794813							TBX1	6.26847	0.0794813												SNORD98	1.96998	0.071537
UBE2QL1	3.87356	0.0794813							UBE2QL1	3.87356	0.0794813												TMEM86B	1.87101	0.071537
CTGF	3.52875	0.0794813							CTGF	3.52875	0.0794813												YARS	1.67152	0.071537
FAM124A	2.91394	0.0794813							FAM124A	2.91394	0.0794813												MAPK1	1.6279	0.071537
LOC100506660	2.69659	0.0794813							LOC100506660	2.69659	0.0794813												TIMM50	1.58535	0.071537
SNORA58	2.65649	0.0794813							SNORA58	2.65649	0.0794813												SRSF8	1.5757	0.071537
ATP1B2	2.5173	0.0794813							ATP1B2	2.5173	0.0794813												NET1	1.54189	0.071537
LOC100287015	2.2791	0.0794813							LOC100287015	2.2791	0.0794813												EP300	1.50554	0.071537
SOX12	1.99245	0.0794813							SOX12	1.99245	0.0794813												r_(CGGAG)n	7.34989e+08	0.0723811
NOC2L	1.91805	0.0794813							NOC2L	1.91805	0.0794813												LSM11	5.51604	0.0723811
ZNF669	1.86999	0.0794813							ZNF669	1.86999	0.0794813												KCNJ14	3.97128	0.0723811
PELI1	1.83984	0.0794813							PELI1	1.83984	0.0794813												SMAGP	2.95009	0.0723811
DNAJC14	1.79307	0.0794813							DNAJC14	1.79307	0.0794813												LOC282997	2.7553	0.0723811
C6orf228	1.76704	0.0794813							C6orf228	1.76704	0.0794813												TRIM9	2.00812	0.0723811
BNIP2	1.74879	0.0794813							BNIP2	1.74879	0.0794813												DMWD	1.86758	0.0723811
STAM2	1.69175	0.0794813							STAM2	1.69175	0.0794813												PCGF3	1.86042	0.0723811
C14orf37	1.67113	0.0794813							C14orf37	1.67113	0.0794813												MAP4K5	1.7525	0.0723811
SLC25A14	1.6658	0.0794813							SLC25A14	1.6658	0.0794813												PDIA3P	1.64252	0.0723811
LOC220729	1.65882	0.0794813							LOC220729	1.65882	0.0794813												NANS	1.59251	0.0723811
FAM173B	1.65355	0.0794813							FAM173B	1.65355	0.0794813												DDHD1	1.57679	0.0723811
UTP14A	1.62807	0.0794813							UTP14A	1.62807	0.0794813												ZNF124	1.53998	0.0723811
OTUD3	1.61613	0.0794813							OTUD3	1.61613	0.0794813												C15orf29	1.52437	0.0723811
SMARCC1	1.59181	0.0794813							SMARCC1	1.59181	0.0794813												RAB1B	1.50593	0.0723811
THAP1	1.5865	0.0794813							THAP1	1.5865	0.0794813												TTL	1.48234	0.0723811
FAF1	1.5754	0.0794813							FAF1	1.5754	0.0794813												SUMO3	1.48039	0.0723811
DGCR8	1.55635	0.0794813							DGCR8	1.55635	0.0794813												ZC3HAV1L	2.84459e+08	0.0740042
SETD3	1.54863	0.0794813							SETD3	1.54863	0.0794813												GPR50	13.6793	0.0740042
ERVV-1	1.54593	0.0794813							ERVV-1	1.54593	0.0794813												ZFP91-CNTF	3.73172	0.0740042
STK38L	1.53561	0.0794813							STK38L	1.53561	0.0794813												PDCD2	2.16614	0.0740042
FAM89B	1.53527	0.0794813							FAM89B	1.53527	0.0794813												ASXL2	2.07018	0.0740042
TMEM177	1.52625	0.0794813							TMEM177	1.52625	0.0794813												AGPAT6	2.06686	0.0740042
TTLL12	1.52163	0.0794813							TTLL12	1.52163	0.0794813												NAA30	1.95129	0.0740042
LRTOMT	1.51412	0.0794813							LRTOMT	1.51412	0.0794813												MGAT2	1.89198	0.0740042
LIMK1	1.50804	0.0794813							LIMK1	1.50804	0.0794813												CRYZ	1.6688	0.0740042
RPL29P2	1.50791	0.0794813							RPL29P2	1.50791	0.0794813												GARS	1.63623	0.0740042
RXRB	1.50192	0.0794813							RXRB	1.50192	0.0794813												TJP2	1.61378	0.0740042
SCGB1D2	8.2827e+08	0.0806746							SCGB1D2	8.2827e+08	0.0806746												HEPACAM	1.56411	0.0740042
MC4R	7.75493e+08	0.0806746							MC4R	7.75493e+08	0.0806746												IPO8	1.49356	0.0740042
35489	2.32952	0.0806746							35489	2.32952	0.0806746												RAB13	1.49191	0.0740042
SFXN1	1.97485	0.0806746							SFXN1	1.97485	0.0806746												RAD18	1.48025	0.0740042
ALAD	1.86483	0.0806746							ALAD	1.86483	0.0806746												PROM2	3.71972e+08	0.0743173
SOX2	1.75923	0.0806746							SOX2	1.75923	0.0806746												KRT16	9.75482	0.0743173
DCUN1D1	1.71796	0.0806746							DCUN1D1	1.71796	0.0806746												GATM	2.47446	0.0743173
TRPC5	2.28922e+08	0.082185							TRPC5	2.28922e+08	0.082185												RACGAP1P	2.41984	0.0743173
KRTAP19-1	20.5743	0.082185							KRTAP19-1	20.5743	0.082185												LOC100287616	2.40596	0.0743173
USP6NL	2.68334	0.082185							USP6NL	2.68334	0.082185												IDH3G	1.72228	0.0743173
RABGGTA	2.26363	0.082185							RABGGTA	2.26363	0.082185												CNOT7	1.65902	0.0743173
HEG1	2.25862	0.082185							HEG1	2.25862	0.082185												NCKIPSD	1.6443	0.0743173
LOC648987	2.22403	0.082185							LOC648987	2.22403	0.082185												SGMS2	1.61051	0.0743173
LPCAT3	1.94173	0.082185							LPCAT3	1.94173	0.082185												OGT	1.59492	0.0743173
RHOA	1.85679	0.082185							RHOA	1.85679	0.082185												GRPEL2	1.58402	0.0743173
PCGF2	1.7291	0.082185							PCGF2	1.7291	0.082185												KITLG	1.52162	0.0743173
NEU1	1.65136	0.082185							NEU1	1.65136	0.082185												MATR3	1.5113	0.0743173
WSB1	1.64138	0.082185							WSB1	1.64138	0.082185												CXorf40B	1.49603	0.0743173
LANCL1	1.61228	0.082185							LANCL1	1.61228	0.082185												ZFR	1.47655	0.0743173
GTF3C2	1.59296	0.082185							GTF3C2	1.59296	0.082185												USP44	1.47425	0.0743173
PITPNA	1.56761	0.082185							PITPNA	1.56761	0.082185												MIR4800	1.08425e+09	0.0766995
DGKQ	9.15686e+08	0.0834388							DGKQ	9.15686e+08	0.0834388												FAM18A	5.23739e+08	0.0766995
FAM19A5	9.92531	0.0834388							FAM19A5	9.92531	0.0834388												r_Tigger3d	3.62906e+08	0.0766995
C1orf190	7.02099	0.0834388							C1orf190	7.02099	0.0834388												HOXB13	20.6379	0.0766995
PISD	3.16555	0.0834388							PISD	3.16555	0.0834388												MIR4647	8.24341	0.0766995
HOXD1	2.53941	0.0834388							HOXD1	2.53941	0.0834388												CERS1	3.94844	0.0766995
KIAA2013	1.9895	0.0834388							KIAA2013	1.9895	0.0834388												CCDC71L	3.91407	0.0766995
PABPC3	1.93598	0.0834388							PABPC3	1.93598	0.0834388												DYNLL2	3.16034	0.0766995
AFG3L2	1.93327	0.0834388							AFG3L2	1.93327	0.0834388												SNORD49B	3.11378	0.0766995
KTN1	1.70288	0.0834388							KTN1	1.70288	0.0834388												CLK4	1.85829	0.0766995
NSD1	1.65907	0.0834388							NSD1	1.65907	0.0834388												CCBL1	1.80311	0.0766995
IPO5	1.59023	0.0834388							IPO5	1.59023	0.0834388												GPN3	1.60103	0.0766995
MKRN2	1.51894	0.0834388							MKRN2	1.51894	0.0834388												ZNF410	1.50055	0.0766995
APBA2	3.39647	0.0839307							APBA2	3.39647	0.0839307												SNCG	17.9916	0.0794813
ZNF460	2.9604	0.0839307							ZNF460	2.9604	0.0839307												SPDYE7P	12.5286	0.0794813
STON2	2.2444	0.0839307							STON2	2.2444	0.0839307												EPB41L4A	7.34965	0.0794813
DNAJC3	1.97832	0.0839307							DNAJC3	1.97832	0.0839307												TBX1	6.26847	0.0794813
TNFAIP1	1.91847	0.0839307							TNFAIP1	1.91847	0.0839307												UBE2QL1	3.87356	0.0794813
PAWR	1.89916	0.0839307							PAWR	1.89916	0.0839307												CTGF	3.52875	0.0794813
r_L1PA6	1.73825	0.0839307							r_L1PA6	1.73825	0.0839307												FAM124A	2.91394	0.0794813
GNRHR2	1.69612	0.0839307							GNRHR2	1.69612	0.0839307												LOC100506660	2.69659	0.0794813
TMEM219	1.68614	0.0839307							TMEM219	1.68614	0.0839307												SNORA58	2.65649	0.0794813
MTMR4	1.68026	0.0839307							MTMR4	1.68026	0.0839307												ATP1B2	2.5173	0.0794813
LOC401588	1.64417	0.0839307							LOC401588	1.64417	0.0839307												LOC100287015	2.2791	0.0794813
ERLIN1	1.62629	0.0839307							ERLIN1	1.62629	0.0839307												SOX12	1.99245	0.0794813
SNHG10	1.60234	0.0839307							SNHG10	1.60234	0.0839307												NOC2L	1.91805	0.0794813
RABEP1	1.56106	0.0839307							RABEP1	1.56106	0.0839307												ZNF669	1.86999	0.0794813
RAB9A	1.52916	0.0839307							RAB9A	1.52916	0.0839307												PELI1	1.83984	0.0794813
EDIL3	1.50532	0.0839307							EDIL3	1.50532	0.0839307												DNAJC14	1.79307	0.0794813
WASH3P	6.76697e+08	0.0852171							WASH3P	6.76697e+08	0.0852171												C6orf228	1.76704	0.0794813
MFSD10	5.97805	0.0852171							MFSD10	5.97805	0.0852171												BNIP2	1.74879	0.0794813
RSAD2	5.06747	0.0852171							RSAD2	5.06747	0.0852171												STAM2	1.69175	0.0794813
KCNQ5	4.1271	0.0852171							KCNQ5	4.1271	0.0852171												C14orf37	1.67113	0.0794813
C14orf149	2.53972	0.0852171							C14orf149	2.53972	0.0852171												SLC25A14	1.6658	0.0794813
CCT6P3	2.50244	0.0852171							CCT6P3	2.50244	0.0852171												LOC220729	1.65882	0.0794813
LOC284950	2.46127	0.0852171							LOC284950	2.46127	0.0852171												FAM173B	1.65355	0.0794813
ATG2A	2.34344	0.0852171							ATG2A	2.34344	0.0852171												UTP14A	1.62807	0.0794813
MOCS1	1.9471	0.0852171							MOCS1	1.9471	0.0852171												OTUD3	1.61613	0.0794813
MTUS1	1.8605	0.0852171							MTUS1	1.8605	0.0852171												SMARCC1	1.59181	0.0794813
FIGNL1	1.55047	0.0852171							FIGNL1	1.55047	0.0852171												THAP1	1.5865	0.0794813
DMRT3	1.54114	0.0852171							DMRT3	1.54114	0.0852171												FAF1	1.5754	0.0794813
CSDA	1.5288	0.0852171							CSDA	1.5288	0.0852171												DGCR8	1.55635	0.0794813
PRMT6	1.49962	0.0852171							PRMT6	1.49962	0.0852171												SETD3	1.54863	0.0794813
ZNF643	6.9648e+08	0.0859503							ZNF643	6.9648e+08	0.0859503												ERVV-1	1.54593	0.0794813
LMOD1	13.9226	0.0859503							LMOD1	13.9226	0.0859503												STK38L	1.53561	0.0794813
DGKB	4.72202	0.0859503							DGKB	4.72202	0.0859503												FAM89B	1.53527	0.0794813
AGAP7	3.44876	0.0859503							AGAP7	3.44876	0.0859503												TMEM177	1.52625	0.0794813
ARSJ	2.86678	0.0859503							ARSJ	2.86678	0.0859503												TTLL12	1.52163	0.0794813
OSBPL10	2.30663	0.0859503							OSBPL10	2.30663	0.0859503												LRTOMT	1.51412	0.0794813
CDH7	2.2441	0.0859503							CDH7	2.2441	0.0859503												LIMK1	1.50804	0.0794813
TRMT61A	2.23091	0.0859503							TRMT61A	2.23091	0.0859503												RPL29P2	1.50791	0.0794813
CHSY1	1.96736	0.0859503							CHSY1	1.96736	0.0859503												RXRB	1.50192	0.0794813
MXD3	1.93219	0.0859503							MXD3	1.93219	0.0859503												SCGB1D2	8.2827e+08	0.0806746
WDR17	1.9129	0.0859503							WDR17	1.9129	0.0859503												MC4R	7.75493e+08	0.0806746
NR2F6	1.7601	0.0859503							NR2F6	1.7601	0.0859503												35489	2.32952	0.0806746
GLUD2	1.70707	0.0859503							GLUD2	1.70707	0.0859503												SFXN1	1.97485	0.0806746
BTBD7	1.69161	0.0859503							BTBD7	1.69161	0.0859503												ALAD	1.86483	0.0806746
BCL2L12	1.68202	0.0859503							BCL2L12	1.68202	0.0859503												SOX2	1.75923	0.0806746
XPC	1.61169	0.0859503							XPC	1.61169	0.0859503												DCUN1D1	1.71796	0.0806746
C2orf56	1.53611	0.0859503							C2orf56	1.53611	0.0859503												TRPC5	2.28922e+08	0.082185
LOC728643	1.53295	0.0859503							LOC728643	1.53295	0.0859503												KRTAP19-1	20.5743	0.082185
FGL2	3.67341	0.0877449							FGL2	3.67341	0.0877449												USP6NL	2.68334	0.082185
KHDRBS3	3.28183	0.0877449							KHDRBS3	3.28183	0.0877449												RABGGTA	2.26363	0.082185
IFI27	3.05878	0.0877449							IFI27	3.05878	0.0877449												HEG1	2.25862	0.082185
CCND1	2.32762	0.0877449							CCND1	2.32762	0.0877449												LOC648987	2.22403	0.082185
PELI2	2.22093	0.0877449							PELI2	2.22093	0.0877449												LPCAT3	1.94173	0.082185
RPRM	2.16859	0.0877449							RPRM	2.16859	0.0877449												RHOA	1.85679	0.082185
C2orf67	2.10508	0.0877449							C2orf67	2.10508	0.0877449												PCGF2	1.7291	0.082185
ZNF12	1.97182	0.0877449							ZNF12	1.97182	0.0877449												NEU1	1.65136	0.082185
CRYM-AS1	1.79821	0.0877449							CRYM-AS1	1.79821	0.0877449												WSB1	1.64138	0.082185
ISCA1	1.78334	0.0877449							ISCA1	1.78334	0.0877449												LANCL1	1.61228	0.082185
ALYREF	1.75311	0.0877449							ALYREF	1.75311	0.0877449												GTF3C2	1.59296	0.082185
r_L1PB1	1.70838	0.0877449							r_L1PB1	1.70838	0.0877449												PITPNA	1.56761	0.082185
PKN2	1.67904	0.0877449							PKN2	1.67904	0.0877449												DGKQ	9.15686e+08	0.0834388
NXF1	1.66446	0.0877449							NXF1	1.66446	0.0877449												FAM19A5	9.92531	0.0834388
C10orf2	1.6394	0.0877449							C10orf2	1.6394	0.0877449												C1orf190	7.02099	0.0834388
TUFM	1.63036	0.0877449							TUFM	1.63036	0.0877449												PISD	3.16555	0.0834388
r_L2c	1.6285	0.0877449							r_L2c	1.6285	0.0877449												HOXD1	2.53941	0.0834388
CPSF2	1.61995	0.0877449							CPSF2	1.61995	0.0877449												KIAA2013	1.9895	0.0834388
PGRMC2	1.59151	0.0877449							PGRMC2	1.59151	0.0877449												PABPC3	1.93598	0.0834388
SCAMP2	1.58925	0.0877449							SCAMP2	1.58925	0.0877449												AFG3L2	1.93327	0.0834388
SLC35E3	1.57869	0.0877449							SLC35E3	1.57869	0.0877449												KTN1	1.70288	0.0834388
PDS5A	1.54815	0.0877449							PDS5A	1.54815	0.0877449												NSD1	1.65907	0.0834388
CASP7	1.53408	0.0877449							CASP7	1.53408	0.0877449												IPO5	1.59023	0.0834388
PSTK	1.52352	0.0877449							PSTK	1.52352	0.0877449												MKRN2	1.51894	0.0834388
PTPRB	1.00492e+09	0.0916783							PTPRB	1.00492e+09	0.0916783												SFPQ	1.48936	0.0834388
FGF20	4.75965e+08	0.0916783							FGF20	4.75965e+08	0.0916783												GIPC1	1.47923	0.0834388
LINC00410	8.35705	0.0916783							LINC00410	8.35705	0.0916783												APBA2	3.39647	0.0839307
LOXL2	7.45186	0.0916783							LOXL2	7.45186	0.0916783												ZNF460	2.9604	0.0839307
CIDECP	2.74639	0.0916783							CIDECP	2.74639	0.0916783												STON2	2.2444	0.0839307
FAT4	2.46458	0.0916783							FAT4	2.46458	0.0916783												DNAJC3	1.97832	0.0839307
SCARNA22	2.11783	0.0916783							SCARNA22	2.11783	0.0916783												TNFAIP1	1.91847	0.0839307
DNAJC2	2.08507	0.0916783							DNAJC2	2.08507	0.0916783												PAWR	1.89916	0.0839307
PDE6D	2.07256	0.0916783							PDE6D	2.07256	0.0916783												r_L1PA6	1.73825	0.0839307
ADCK1	1.91234	0.0916783							ADCK1	1.91234	0.0916783												GNRHR2	1.69612	0.0839307
MB21D2	1.56816	0.0916783							MB21D2	1.56816	0.0916783												TMEM219	1.68614	0.0839307
CXorf26	1.5681	0.0916783							CXorf26	1.5681	0.0916783												MTMR4	1.68026	0.0839307
LOC100505549	1.52724	0.0916783							LOC100505549	1.52724	0.0916783												LOC401588	1.64417	0.0839307
STAT1	1.5173	0.0916783							STAT1	1.5173	0.0916783												ERLIN1	1.62629	0.0839307
NUFIP1	1.50201	0.0916783							NUFIP1	1.50201	0.0916783												SNHG10	1.60234	0.0839307
SNORA27	7.19185e+08	0.092322							SNORA27	7.19185e+08	0.092322												RABEP1	1.56106	0.0839307
HIST2H2BA	4.25751	0.092322							HIST2H2BA	4.25751	0.092322												RAB9A	1.52916	0.0839307
RAB6C	2.96176	0.092322							RAB6C	2.96176	0.092322												EDIL3	1.50532	0.0839307
CRTAM	2.32804	0.092322							CRTAM	2.32804	0.092322												WASH3P	6.76697e+08	0.0852171
C22orf29	2.22568	0.092322							C22orf29	2.22568	0.092322												MFSD10	5.97805	0.0852171
CDH11	2.17988	0.092322							CDH11	2.17988	0.092322												RSAD2	5.06747	0.0852171
NLRX1	2.09838	0.092322							NLRX1	2.09838	0.092322												KCNQ5	4.1271	0.0852171
DNAJB4	2.09502	0.092322							DNAJB4	2.09502	0.092322												C14orf149	2.53972	0.0852171
ARPC4	1.74777	0.092322							ARPC4	1.74777	0.092322												CCT6P3	2.50244	0.0852171
MDFIC	1.73212	0.092322							MDFIC	1.73212	0.092322												LOC284950	2.46127	0.0852171
EMBP1	1.69994	0.092322							EMBP1	1.69994	0.092322												ATG2A	2.34344	0.0852171
RAB6A	1.62089	0.092322							RAB6A	1.62089	0.092322												MOCS1	1.9471	0.0852171
PCBP1	1.59026	0.092322							PCBP1	1.59026	0.092322												MTUS1	1.8605	0.0852171
GALNT2	1.56248	0.092322							GALNT2	1.56248	0.092322												FIGNL1	1.55047	0.0852171
AMOTL1	1.54222	0.092322							AMOTL1	1.54222	0.092322												DMRT3	1.54114	0.0852171
DOK6	1.33252e+09	0.0944262							DOK6	1.33252e+09	0.0944262												CSDA	1.5288	0.0852171
r_L1PB3	7.07612e+08	0.0944262							r_L1PB3	7.07612e+08	0.0944262												PRMT6	1.49962	0.0852171
ZNF454	5.5909e+08	0.0944262							ZNF454	5.5909e+08	0.0944262												ZNF643	6.9648e+08	0.0859503
r_HAL1b	38.8873	0.0944262							r_HAL1b	38.8873	0.0944262												LMOD1	13.9226	0.0859503
TRIM62	12.7516	0.0944262							TRIM62	12.7516	0.0944262												DGKB	4.72202	0.0859503
r_(CCA)n	9.14517	0.0944262							r_(CCA)n	9.14517	0.0944262												AGAP7	3.44876	0.0859503
IGFL3	7.66051	0.0944262							IGFL3	7.66051	0.0944262												ARSJ	2.86678	0.0859503
USP2	5.43026	0.0944262							USP2	5.43026	0.0944262												OSBPL10	2.30663	0.0859503
FST	4.67726	0.0944262							FST	4.67726	0.0944262												CDH7	2.2441	0.0859503
CDKN2AIP	2.0206	0.0944262							CDKN2AIP	2.0206	0.0944262												TRMT61A	2.23091	0.0859503
Sep-14	1.97692	0.0944262							Sep-14	1.97692	0.0944262												CHSY1	1.96736	0.0859503
DUS2L	1.94855	0.0944262							DUS2L	1.94855	0.0944262												MXD3	1.93219	0.0859503
EIF4ENIF1	1.63378	0.0944262							EIF4ENIF1	1.63378	0.0944262												WDR17	1.9129	0.0859503
MMP13	7.81408e+08	0.0953056							MMP13	7.81408e+08	0.0953056												NR2F6	1.7601	0.0859503
STK10	3.95488	0.0953056							STK10	3.95488	0.0953056												GLUD2	1.70707	0.0859503
RASGRF2	3.706	0.0953056							RASGRF2	3.706	0.0953056												BTBD7	1.69161	0.0859503
LOC100132832	3.07631	0.0953056							LOC100132832	3.07631	0.0953056												BCL2L12	1.68202	0.0859503
CYB561D1	2.87668	0.0953056							CYB561D1	2.87668	0.0953056												XPC	1.61169	0.0859503
TGFBRAP1	2.45329	0.0953056							TGFBRAP1	2.45329	0.0953056												C2orf56	1.53611	0.0859503
ORAI1	2.36694	0.0953056							ORAI1	2.36694	0.0953056												LOC728643	1.53295	0.0859503
MNT	2.32148	0.0953056							MNT	2.32148	0.0953056												RANBP1	1.4903	0.0859503
TAF5L	2.30437	0.0953056							TAF5L	2.30437	0.0953056												REXO2	1.47438	0.0859503
ZNF259	2.04883	0.0953056							ZNF259	2.04883	0.0953056												FGL2	3.67341	0.0877449
DHX37	2.04452	0.0953056							DHX37	2.04452	0.0953056												KHDRBS3	3.28183	0.0877449
BCL2L2-PABPN1	1.85124	0.0953056							BCL2L2-PABPN1	1.85124	0.0953056												IFI27	3.05878	0.0877449
RDH14	1.80985	0.0953056							RDH14	1.80985	0.0953056												CCND1	2.32762	0.0877449
AKAP8	1.75444	0.0953056							AKAP8	1.75444	0.0953056												PELI2	2.22093	0.0877449
SP3	1.62733	0.0953056							SP3	1.62733	0.0953056												RPRM	2.16859	0.0877449
CDC42EP3	1.59859	0.0953056							CDC42EP3	1.59859	0.0953056												C2orf67	2.10508	0.0877449
ANAPC1	1.49605	0.0953056							ANAPC1	1.49605	0.0953056												ZNF12	1.97182	0.0877449
ABCB5	2.44687	0.096148							ABCB5	2.44687	0.096148												CRYM-AS1	1.79821	0.0877449
PLIN5	2.39875	0.096148							PLIN5	2.39875	0.096148												ISCA1	1.78334	0.0877449
HSD17B1	2.1829	0.096148							HSD17B1	2.1829	0.096148												ALYREF	1.75311	0.0877449
LOC727849	2.16475	0.096148							LOC727849	2.16475	0.096148												r_L1PB1	1.70838	0.0877449
PARS2	1.94402	0.096148							PARS2	1.94402	0.096148												PKN2	1.67904	0.0877449
AGXT2L2	1.93386	0.096148							AGXT2L2	1.93386	0.096148												NXF1	1.66446	0.0877449
IKBIP	1.90721	0.096148							IKBIP	1.90721	0.096148												C10orf2	1.6394	0.0877449
SNRNP48	1.81534	0.096148							SNRNP48	1.81534	0.096148												TUFM	1.63036	0.0877449
ZNF420	1.65107	0.096148							ZNF420	1.65107	0.096148												r_L2c	1.6285	0.0877449
HNRNPH2	1.63868	0.096148							HNRNPH2	1.63868	0.096148												CPSF2	1.61995	0.0877449
FASTKD1	1.58969	0.096148							FASTKD1	1.58969	0.096148												PGRMC2	1.59151	0.0877449
r_(T)n	1.52991	0.096148							r_(T)n	1.52991	0.096148												SCAMP2	1.58925	0.0877449
LOC100128361	1.20809e+09	0.0976262							LOC100128361	1.20809e+09	0.0976262												SLC35E3	1.57869	0.0877449
CHRNB4	6.13575e+08	0.0976262							CHRNB4	6.13575e+08	0.0976262												PDS5A	1.54815	0.0877449
TLL2	9.97453	0.0976262							TLL2	9.97453	0.0976262												CASP7	1.53408	0.0877449
r_MER4A1	2.95019	0.0976262							r_MER4A1	2.95019	0.0976262												PSTK	1.52352	0.0877449
TMEM150A	2.11988	0.0976262							TMEM150A	2.11988	0.0976262												ZNHIT1	1.49023	0.0877449
TMEM63B	2.00968	0.0976262							TMEM63B	2.00968	0.0976262												ITPR2	1.48502	0.0877449
SGK1	2.00356	0.0976262							SGK1	2.00356	0.0976262												PDCD11	1.48045	0.0877449
C16orf91	1.99253	0.0976262							C16orf91	1.99253	0.0976262												PTPRB	1.00492e+09	0.0916783
LOC653501	1.98843	0.0976262							LOC653501	1.98843	0.0976262												FGF20	4.75965e+08	0.0916783
DRAM1	1.83802	0.0976262							DRAM1	1.83802	0.0976262												LINC00410	8.35705	0.0916783
r_(GGA)n	1.81888	0.0976262							r_(GGA)n	1.81888	0.0976262												LOXL2	7.45186	0.0916783
TRAIP	1.7176	0.0976262							TRAIP	1.7176	0.0976262												CIDECP	2.74639	0.0916783
UTP15	1.64922	0.0976262							UTP15	1.64922	0.0976262												FAT4	2.46458	0.0916783
r_AluSq10	1.63458	0.0976262							r_AluSq10	1.63458	0.0976262												SCARNA22	2.11783	0.0916783
TMEM70	1.63188	0.0976262							TMEM70	1.63188	0.0976262												DNAJC2	2.08507	0.0916783
CNN3	1.62662	0.0976262							CNN3	1.62662	0.0976262												PDE6D	2.07256	0.0916783
LEAP2	8.29316e+08	0.0991625							LEAP2	8.29316e+08	0.0991625												ADCK1	1.91234	0.0916783
SERPINB13	1.53394e+08	0.0991625							SERPINB13	1.53394e+08	0.0991625												MB21D2	1.56816	0.0916783
LOC401074	30.3964	0.0991625							LOC401074	30.3964	0.0991625												CXorf26	1.5681	0.0916783
TUBBP5	3.37222	0.0991625							TUBBP5	3.37222	0.0991625												LOC100505549	1.52724	0.0916783
C20orf27	2.85481	0.0991625							C20orf27	2.85481	0.0991625												STAT1	1.5173	0.0916783
PALM2	2.79327	0.0991625							PALM2	2.79327	0.0991625												NUFIP1	1.50201	0.0916783
PVT1	2.30302	0.0991625							PVT1	2.30302	0.0991625												SNORA27	7.19185e+08	0.092322
SLC48A1	1.985	0.0991625							SLC48A1	1.985	0.0991625												HIST2H2BA	4.25751	0.092322
ASCC3	1.64517	0.0991625							ASCC3	1.64517	0.0991625												RAB6C	2.96176	0.092322
WDR43	1.55332	0.0991625							WDR43	1.55332	0.0991625												CRTAM	2.32804	0.092322
SART3	1.54963	0.0991625							SART3	1.54963	0.0991625												C22orf29	2.22568	0.092322
POLH	1.52221	0.0991625							POLH	1.52221	0.0991625												CDH11	2.17988	0.092322
LRFN4	9.57614e+08	0.10131							LRFN4	9.57614e+08	0.10131												NLRX1	2.09838	0.092322
r_MLT2B4	1.6009e+08	0.10131							r_MLT2B4	1.6009e+08	0.10131												DNAJB4	2.09502	0.092322
DNAJC5G	19.4165	0.10131							DNAJC5G	19.4165	0.10131												ARPC4	1.74777	0.092322
DNAAF2	2.89039	0.10131							DNAAF2	2.89039	0.10131												MDFIC	1.73212	0.092322
RREB1	2.41789	0.10131							RREB1	2.41789	0.10131												EMBP1	1.69994	0.092322
RGMA	2.00503	0.10131							RGMA	2.00503	0.10131												RAB6A	1.62089	0.092322
MAFK	1.94802	0.10131							MAFK	1.94802	0.10131												PCBP1	1.59026	0.092322
RUFY3	1.70406	0.10131							RUFY3	1.70406	0.10131												GALNT2	1.56248	0.092322
GORASP2	1.66179	0.10131							GORASP2	1.66179	0.10131												AMOTL1	1.54222	0.092322
PDE12	1.59782	0.10131							PDE12	1.59782	0.10131												DOK6	1.33252e+09	0.0944262
SND1	1.57266	0.10131							SND1	1.57266	0.10131												r_L1PB3	7.07612e+08	0.0944262
VPS54	1.55539	0.10131							VPS54	1.55539	0.10131												ZNF454	5.5909e+08	0.0944262
FTH1P3	1.53563	0.10131							FTH1P3	1.53563	0.10131												r_HAL1b	38.8873	0.0944262
LOC643650	8.34157e+08	0.10282							LOC643650	8.34157e+08	0.10282												TRIM62	12.7516	0.0944262
LINC00473	7.72692e+08	0.10282							LINC00473	7.72692e+08	0.10282												r_(CCA)n	9.14517	0.0944262
RTEL1	6.37256e+08	0.10282							RTEL1	6.37256e+08	0.10282												IGFL3	7.66051	0.0944262
RHEBL1	2.84117	0.10282							RHEBL1	2.84117	0.10282												USP2	5.43026	0.0944262
NFKBIZ	2.69567	0.10282							NFKBIZ	2.69567	0.10282												FST	4.67726	0.0944262
LRSAM1	2.45858	0.10282							LRSAM1	2.45858	0.10282												CDKN2AIP	2.0206	0.0944262
FAM55C	2.10568	0.10282							FAM55C	2.10568	0.10282												Sep-14	1.97692	0.0944262
FUT10	2.08655	0.10282							FUT10	2.08655	0.10282												DUS2L	1.94855	0.0944262
PHC1	2.00626	0.10282							PHC1	2.00626	0.10282												EIF4ENIF1	1.63378	0.0944262
HERC1	1.95483	0.10282							HERC1	1.95483	0.10282												MMP13	7.81408e+08	0.0953056
GPN2	1.66416	0.10282							GPN2	1.66416	0.10282												STK10	3.95488	0.0953056
AP1M1	1.56385	0.10282							AP1M1	1.56385	0.10282												RASGRF2	3.706	0.0953056
C17orf39	1.54223	0.10282							C17orf39	1.54223	0.10282												LOC100132832	3.07631	0.0953056
PLGLB1	5.40067e+08	0.104567							PLGLB1	5.40067e+08	0.104567												CYB561D1	2.87668	0.0953056
r_HAL1-3A_ME	9.95006	0.104567							r_HAL1-3A_ME	9.95006	0.104567												TGFBRAP1	2.45329	0.0953056
LOC727849	9.21483	0.104567							LOC727849	9.21483	0.104567												ORAI1	2.36694	0.0953056
C8orf55	2.99921	0.104567							C8orf55	2.99921	0.104567												MNT	2.32148	0.0953056
ZC3H10	2.53148	0.104567							ZC3H10	2.53148	0.104567												TAF5L	2.30437	0.0953056
HOXA13	2.48276	0.104567							HOXA13	2.48276	0.104567												ZNF259	2.04883	0.0953056
CDCA4	2.17831	0.104567							CDCA4	2.17831	0.104567												DHX37	2.04452	0.0953056
KLHL21	2.06119	0.104567							KLHL21	2.06119	0.104567												BCL2L2-PABPN1	1.85124	0.0953056
KIAA1456	1.74574	0.104567							KIAA1456	1.74574	0.104567												RDH14	1.80985	0.0953056
CUL1	1.69763	0.104567							CUL1	1.69763	0.104567												AKAP8	1.75444	0.0953056
UXS1	1.67416	0.104567							UXS1	1.67416	0.104567												SP3	1.62733	0.0953056
CAMSAP2	1.66929	0.104567							CAMSAP2	1.66929	0.104567												CDC42EP3	1.59859	0.0953056
FPGT-TNNI3K	1.53243	0.104567							FPGT-TNNI3K	1.53243	0.104567												ANAPC1	1.49605	0.0953056
RPLP0	1.51758	0.104567							RPLP0	1.51758	0.104567												IK	1.49422	0.0953056
									LRRK1	8.67465e+08	0.106216												ABCB5	2.44687	0.096148
									PVRL4	8.41748e+08	0.106216												PLIN5	2.39875	0.096148
									NKX2-8	2.10495e+08	0.106216												HSD17B1	2.1829	0.096148
									TRIM39-RPP21	4.08531	0.106216												LOC727849	2.16475	0.096148
									C9orf116	2.98588	0.106216												PARS2	1.94402	0.096148
									UBE2J2	2.21599	0.106216												AGXT2L2	1.93386	0.096148
									r_(GA)n	2.19915	0.106216												IKBIP	1.90721	0.096148
									YOD1	2.07648	0.106216												SNRNP48	1.81534	0.096148
									TMEM55B	1.91647	0.106216												ZNF420	1.65107	0.096148
									TOMM70A	1.72062	0.106216												HNRNPH2	1.63868	0.096148
									SFT2D1	1.70548	0.106216												FASTKD1	1.58969	0.096148
									MAN2A1	1.69189	0.106216												r_(T)n	1.52991	0.096148
									ELMOD1	1.65084	0.106216												GGNBP2	1.48718	0.096148
									FBXW5	1.64426	0.106216												LOC100128361	1.20809e+09	0.0976262
									CXXC1	1.60999	0.106216												CHRNB4	6.13575e+08	0.0976262
									SMYD5	1.60605	0.106216												TLL2	9.97453	0.0976262
									EHMT2	1.54505	0.106216												r_MER4A1	2.95019	0.0976262
									KIAA1033	1.52235	0.106216												TMEM150A	2.11988	0.0976262
									FAM160B1	1.50499	0.106216												TMEM63B	2.00968	0.0976262
									SNORD60	1.22045e+09	0.107377												SGK1	2.00356	0.0976262
									ACCN3	8.07998e+08	0.107377												C16orf91	1.99253	0.0976262
									RCN3	19.4287	0.107377												LOC653501	1.98843	0.0976262
									GPRIN3	3.99976	0.107377												DRAM1	1.83802	0.0976262
									FOXD2	3.91511	0.107377												r_(GGA)n	1.81888	0.0976262
									SENP3	3.80966	0.107377												TRAIP	1.7176	0.0976262
									KLHL17	2.47821	0.107377												UTP15	1.64922	0.0976262
									ZSCAN2	2.15109	0.107377												r_AluSq10	1.63458	0.0976262
									PAX3	1.79938	0.107377												TMEM70	1.63188	0.0976262
									FKBP1B	1.72653	0.107377												CNN3	1.62662	0.0976262
									MPV17	1.70106	0.107377												LEAP2	8.29316e+08	0.0991625
									NCDN	1.61602	0.107377												SERPINB13	1.53394e+08	0.0991625
									PION	1.44047e+09	0.108579												LOC401074	30.3964	0.0991625
									TEX14	8.62744e+08	0.108579												TUBBP5	3.37222	0.0991625
									MIR7-3HG	5.01696e+08	0.108579												C20orf27	2.85481	0.0991625
									SLC12A8	1.86342e+08	0.108579												PALM2	2.79327	0.0991625
									ZP3	9.48808	0.108579												PVT1	2.30302	0.0991625
									LOC221442	6.13396	0.108579												SLC48A1	1.985	0.0991625
									ZNF642	3.56777	0.108579												ASCC3	1.64517	0.0991625
									MCOLN1	3.46008	0.108579												WDR43	1.55332	0.0991625
									CALML4	2.89789	0.108579												SART3	1.54963	0.0991625
									WSCD1	2.65428	0.108579												POLH	1.52221	0.0991625
									r_Tigger5	2.44553	0.108579												BRF2	1.48066	0.0991625
									SRXN1	2.41139	0.108579												LRFN4	9.57614e+08	0.10131
									NBPF14	2.30968	0.108579												r_MLT2B4	1.6009e+08	0.10131
									KIAA0564	2.04992	0.108579												DNAJC5G	19.4165	0.10131
									GBP4	2.01457	0.108579												DNAAF2	2.89039	0.10131
									ERRFI1	2.00798	0.108579												RREB1	2.41789	0.10131
									ITGA5	1.93348	0.108579												RGMA	2.00503	0.10131
									LRP12	1.85644	0.108579												MAFK	1.94802	0.10131
									POU6F1	1.8142	0.108579												RUFY3	1.70406	0.10131
									SLC33A1	1.74478	0.108579												GORASP2	1.66179	0.10131
									FAM212B	1.68178	0.108579												PDE12	1.59782	0.10131
									DNPEP	1.67519	0.108579												SND1	1.57266	0.10131
									EXT1	1.63006	0.108579												VPS54	1.55539	0.10131
									MANEAL	1.62194	0.108579												FTH1P3	1.53563	0.10131
									HECTD1	1.5667	0.108579												RNF13	1.48426	0.10131
									MTFR1	1.56232	0.108579												PHF10	1.48272	0.10131
									GPR89B	1.55991	0.108579												LOC643650	8.34157e+08	0.10282
									WEE1	1.54109	0.108579												LINC00473	7.72692e+08	0.10282
									LOC646278	1.52271	0.108579												RTEL1	6.37256e+08	0.10282
									EIF1B	1.52089	0.108579												RHEBL1	2.84117	0.10282
									CHURC1	1.51504	0.108579												NFKBIZ	2.69567	0.10282
									AGR2	5.20293e+08	0.111086												LRSAM1	2.45858	0.10282
									SERPINA10	3.62383e+08	0.111086												FAM55C	2.10568	0.10282
									KMO	3.2762e+08	0.111086												FUT10	2.08655	0.10282
									KRT75	1.60444e+08	0.111086												PHC1	2.00626	0.10282
									ZCCHC4	3.19905	0.111086												HERC1	1.95483	0.10282
									FGB	2.76521	0.111086												GPN2	1.66416	0.10282
									CPEB3	2.73709	0.111086												AP1M1	1.56385	0.10282
									SCYL1	2.38012	0.111086												C17orf39	1.54223	0.10282
									STK17A	2.07569	0.111086												LOC728855	1.49458	0.10282
									TDRD3	2.00929	0.111086												GLTP	1.46951	0.10282
									LSG1	1.98802	0.111086												PLGLB1	5.40067e+08	0.104567
									ZNF335	1.85723	0.111086												r_HAL1-3A_ME	9.95006	0.104567
									FKBP5	1.7591	0.111086												LOC727849	9.21483	0.104567
									BCAT1	1.71017	0.111086												C8orf55	2.99921	0.104567
									H2AFY	1.6964	0.111086												ZC3H10	2.53148	0.104567
									SLC6A8	1.65646	0.111086												HOXA13	2.48276	0.104567
									GPAM	1.62473	0.111086												CDCA4	2.17831	0.104567
									LOC100499177	1.57955	0.111086												KLHL21	2.06119	0.104567
									MIS18BP1	1.57885	0.111086												KIAA1456	1.74574	0.104567
									PPP2R5C	1.53269	0.111086												CUL1	1.69763	0.104567
									UBE2I	1.53144	0.111086												UXS1	1.67416	0.104567
									FOXI3	7.75493e+08	0.112557												CAMSAP2	1.66929	0.104567
									PDE4A	7.13211e+08	0.112557												FPGT-TNNI3K	1.53243	0.104567
									OR7E37P	49.5146	0.112557												RPLP0	1.51758	0.104567
									DPH3P1	24.6616	0.112557												LRRK1	8.67465e+08	0.106216
									PLCL1	12.1009	0.112557												PVRL4	8.41748e+08	0.106216
									PITPNC1	3.84644	0.112557												NKX2-8	2.10495e+08	0.106216
									REXO1	2.17087	0.112557												TRIM39-RPP21	4.08531	0.106216
									PPAP2A	2.07457	0.112557												C9orf116	2.98588	0.106216
									POLR3G	2.03662	0.112557												UBE2J2	2.21599	0.106216
									ACAD10	1.9625	0.112557												r_(GA)n	2.19915	0.106216
									EDARADD	1.94847	0.112557												YOD1	2.07648	0.106216
									LOC100130557	1.92105	0.112557												TMEM55B	1.91647	0.106216
									FAM21B	1.75986	0.112557												TOMM70A	1.72062	0.106216
									RNF26	1.7334	0.112557												SFT2D1	1.70548	0.106216
									KIAA0195	1.68436	0.112557												MAN2A1	1.69189	0.106216
									C15orf23	1.67187	0.112557												ELMOD1	1.65084	0.106216
									SLC27A4	1.6699	0.112557												FBXW5	1.64426	0.106216
									TFAP2A	1.63979	0.112557												CXXC1	1.60999	0.106216
									AHSA1	1.60437	0.112557												SMYD5	1.60605	0.106216
									CCDC47	1.60429	0.112557												EHMT2	1.54505	0.106216
									PPP3R1	1.5975	0.112557												KIAA1033	1.52235	0.106216
									SLC30A6	1.59427	0.112557												FAM160B1	1.50499	0.106216
									DNAJC30	1.58539	0.112557												PUS3	1.49293	0.106216
									STAM	1.56913	0.112557												LSM2	1.46924	0.106216
									SNORA1	1.08552e+09	0.113724												SNORD60	1.22045e+09	0.107377
									ZSCAN5A	1.05347e+09	0.113724												ACCN3	8.07998e+08	0.107377
									MYH3	5.23362e+08	0.113724												RCN3	19.4287	0.107377
									SPOCK2	4.02297e+08	0.113724												GPRIN3	3.99976	0.107377
									GPR176	3.13695e+08	0.113724												FOXD2	3.91511	0.107377
									RAD21-AS1	2.21671e+08	0.113724												SENP3	3.80966	0.107377
									ABTB2	4.35631	0.113724												KLHL17	2.47821	0.107377
									DUSP9	3.92235	0.113724												ZSCAN2	2.15109	0.107377
									POU4F1	3.50728	0.113724												PAX3	1.79938	0.107377
									FAM86B2	2.95299	0.113724												FKBP1B	1.72653	0.107377
									RPS2P32	2.80978	0.113724												MPV17	1.70106	0.107377
									DNALI1	2.73532	0.113724												NCDN	1.61602	0.107377
									FAM49B	2.33434	0.113724												SGPP1	1.48919	0.107377
									FOXG1	2.29191	0.113724												CARD8	1.46734	0.107377
									HMBOX1	2.24794	0.113724												PION	1.44047e+09	0.108579
									TRAPPC5	2.20478	0.113724												TEX14	8.62744e+08	0.108579
									PEMT	2.1811	0.113724												MIR7-3HG	5.01696e+08	0.108579
									ATG14	2.14929	0.113724												SLC12A8	1.86342e+08	0.108579
									RPS6KA5	2.08689	0.113724												ZP3	9.48808	0.108579
									FNIP1	1.89439	0.113724												LOC221442	6.13396	0.108579
									ATP8B2	1.81289	0.113724												ZNF642	3.56777	0.108579
									LIMS1	1.79783	0.113724												MCOLN1	3.46008	0.108579
									MCM4	1.75258	0.113724												CALML4	2.89789	0.108579
									GPBP1L1	1.75139	0.113724												WSCD1	2.65428	0.108579
									POLR3H	1.72774	0.113724												r_Tigger5	2.44553	0.108579
									ALDH1B1	1.72352	0.113724												SRXN1	2.41139	0.108579
									HPSE	1.71938	0.113724												NBPF14	2.30968	0.108579
									C18orf21	1.70523	0.113724												KIAA0564	2.04992	0.108579
									MADD	1.68619	0.113724												GBP4	2.01457	0.108579
									PDE10A	1.67137	0.113724												ERRFI1	2.00798	0.108579
									TRIM37	1.64619	0.113724												ITGA5	1.93348	0.108579
									LHFP	1.6348	0.113724												LRP12	1.85644	0.108579
									RBM14-RBM4	1.60684	0.113724												POU6F1	1.8142	0.108579
									STAMBP	1.6022	0.113724												SLC33A1	1.74478	0.108579
									CPSF4	1.5926	0.113724												FAM212B	1.68178	0.108579
									ARHGEF26-AS1	1.57045	0.113724												DNPEP	1.67519	0.108579
									WASF2	1.55415	0.113724												EXT1	1.63006	0.108579
									RBFA	1.55085	0.113724												MANEAL	1.62194	0.108579
									FAM149B1	1.54276	0.113724												HECTD1	1.5667	0.108579
									TRMT12	1.53016	0.113724												MTFR1	1.56232	0.108579
									CEP152	1.52718	0.113724												GPR89B	1.55991	0.108579
									DYNC1H1	1.52455	0.113724												WEE1	1.54109	0.108579
									PUM1	1.52134	0.113724												LOC646278	1.52271	0.108579
									TSEN2	1.50816	0.113724												EIF1B	1.52089	0.108579
									ESRG	5.16145e+08	0.115904												CHURC1	1.51504	0.108579
									MLXIPL	6.4252	0.115904												SERF2	1.48913	0.108579
									LOC643387	2.34251	0.115904												ATAD5	1.47739	0.108579
									PPP6R1	1.87253	0.115904												KCTD3	1.46987	0.108579
									B3GNT1	1.86394	0.115904												GINS4	1.4691	0.108579
									PTPN21	1.77361	0.115904												AGR2	5.20293e+08	0.111086
									MINA	1.7619	0.115904												SERPINA10	3.62383e+08	0.111086
									GADD45GIP1	1.73551	0.115904												KMO	3.2762e+08	0.111086
									FASTKD5	1.72297	0.115904												KRT75	1.60444e+08	0.111086
									C5orf39	1.69834	0.115904												ZCCHC4	3.19905	0.111086
									SLX1A-SULT1A3	1.68561	0.115904												FGB	2.76521	0.111086
									DBN1	1.60989	0.115904												CPEB3	2.73709	0.111086
									UCKL1	1.54597	0.115904												SCYL1	2.38012	0.111086
									CLIP4	1.54543	0.115904												STK17A	2.07569	0.111086
									USP25	1.53566	0.115904												TDRD3	2.00929	0.111086
									EXOC8	1.52191	0.115904												LSG1	1.98802	0.111086
									ELAVL1	1.51264	0.115904												ZNF335	1.85723	0.111086
									TRIP4	1.50065	0.115904												FKBP5	1.7591	0.111086
									SAP25	3.50209e+08	0.117399												BCAT1	1.71017	0.111086
									HNRNPKP3	5.5211	0.117399												H2AFY	1.6964	0.111086
									FAM84A	2.67442	0.117399												SLC6A8	1.65646	0.111086
									STARD3	2.55693	0.117399												GPAM	1.62473	0.111086
									ZIC5	2.15283	0.117399												LOC100499177	1.57955	0.111086
									CUEDC1	1.8283	0.117399												MIS18BP1	1.57885	0.111086
									SLC39A1	1.71152	0.117399												PPP2R5C	1.53269	0.111086
									ABCC4	1.67912	0.117399												UBE2I	1.53144	0.111086
									ATXN3	1.64229	0.117399												FOXI3	7.75493e+08	0.112557
									PPIL2	1.62695	0.117399												PDE4A	7.13211e+08	0.112557
									KBTBD3	1.60017	0.117399												OR7E37P	49.5146	0.112557
									MGAT1	1.563	0.117399												DPH3P1	24.6616	0.112557
									TMEM222	1.54091	0.117399												PLCL1	12.1009	0.112557
									UQCRBP1	1.506	0.117399												PITPNC1	3.84644	0.112557
									CNTN1	1.99121e+09	0.118652												REXO1	2.17087	0.112557
									NUAK2	1.19164e+09	0.118652												PPAP2A	2.07457	0.112557
									SYNPO	3.57403e+08	0.118652												POLR3G	2.03662	0.112557
									FOS	20.1207	0.118652												ACAD10	1.9625	0.112557
									LOC100144603	10.8265	0.118652												EDARADD	1.94847	0.112557
									C11orf24	3.86315	0.118652												LOC100130557	1.92105	0.112557
									CCM2	2.82318	0.118652												FAM21B	1.75986	0.112557
									PRSS35	2.61562	0.118652												RNF26	1.7334	0.112557
									ARHGAP5-AS1	1.87219	0.118652												KIAA0195	1.68436	0.112557
									GCH1	1.80743	0.118652												C15orf23	1.67187	0.112557
									TYRO3	1.75451	0.118652												SLC27A4	1.6699	0.112557
									ATP2A2	1.67274	0.118652												TFAP2A	1.63979	0.112557
									UBTF	1.66489	0.118652												AHSA1	1.60437	0.112557
									BLMH	1.62745	0.118652												CCDC47	1.60429	0.112557
									SMG9	1.54088	0.118652												PPP3R1	1.5975	0.112557
									PAAF1	1.51664	0.118652												SLC30A6	1.59427	0.112557
									IFI44L	4.30431e+08	0.120674												DNAJC30	1.58539	0.112557
									BEST1	2.18539e+08	0.120674												STAM	1.56913	0.112557
									OLIG2	8.78481	0.120674												KIAA0947	1.47163	0.112557
									UFSP1	4.5385	0.120674												LOC285074	1.4695	0.112557
									EPHB1	3.21139	0.120674												SNAPIN	1.46899	0.112557
									KCTD21	2.07203	0.120674												SNORA1	1.08552e+09	0.113724
									PPP2R5E	1.87493	0.120674												ZSCAN5A	1.05347e+09	0.113724
									HMGN5	1.86734	0.120674												MYH3	5.23362e+08	0.113724
									C14orf23	1.8125	0.120674												SPOCK2	4.02297e+08	0.113724
									FGFBP3	1.71545	0.120674												GPR176	3.13695e+08	0.113724
									r_LTR5_Hs	1.68161	0.120674												RAD21-AS1	2.21671e+08	0.113724
									ZNRF3	1.64578	0.120674												ABTB2	4.35631	0.113724
									SMCR8	1.60462	0.120674												DUSP9	3.92235	0.113724
									LRRC41	1.56897	0.120674												POU4F1	3.50728	0.113724
									GSTTP2	1.55836	0.120674												FAM86B2	2.95299	0.113724
									TDGF1	8.74157e+07	0.121932												RPS2P32	2.80978	0.113724
									CTSO	21.1302	0.121932												DNALI1	2.73532	0.113724
									TPPP	10.6572	0.121932												FAM49B	2.33434	0.113724
									PRKCD	2.31819	0.121932												FOXG1	2.29191	0.113724
									ZNF419	2.16969	0.121932												HMBOX1	2.24794	0.113724
									TCF3	1.86556	0.121932												TRAPPC5	2.20478	0.113724
									HAUS4	1.78971	0.121932												PEMT	2.1811	0.113724
									HAUS3	1.69628	0.121932												ATG14	2.14929	0.113724
									UBE2Q2P1	1.66313	0.121932												RPS6KA5	2.08689	0.113724
									NMD3	1.5426	0.121932												FNIP1	1.89439	0.113724
									EIF2B2	1.54003	0.121932												ATP8B2	1.81289	0.113724
									LARS	1.49855	0.121932												LIMS1	1.79783	0.113724
									SAAL1	1.49818	0.121932												MCM4	1.75258	0.113724
									PTGER3	5.06742e+08	0.12395												GPBP1L1	1.75139	0.113724
									ABCC2	4.10215e+08	0.12395												POLR3H	1.72774	0.113724
									POU2F3	9.17541e+07	0.12395												ALDH1B1	1.72352	0.113724
									SH3PXD2B	10.8976	0.12395												HPSE	1.71938	0.113724
									LINC00466	6.64433	0.12395												C18orf21	1.70523	0.113724
									PELI3	5.66753	0.12395												MADD	1.68619	0.113724
									PRKAG2	2.97914	0.12395												PDE10A	1.67137	0.113724
									TOB2P1	2.46321	0.12395												TRIM37	1.64619	0.113724
									CNPPD1	2.05721	0.12395												LHFP	1.6348	0.113724
									C6orf138	1.99373	0.12395												RBM14-RBM4	1.60684	0.113724
									PTGES3	1.96562	0.12395												STAMBP	1.6022	0.113724
									BRD1	1.85744	0.12395												CPSF4	1.5926	0.113724
									UBE2Q1	1.79422	0.12395												ARHGEF26-AS1	1.57045	0.113724
									MREG	1.7588	0.12395												WASF2	1.55415	0.113724
									C6orf89	1.74516	0.12395												RBFA	1.55085	0.113724
									PPP1R12B	1.69718	0.12395												FAM149B1	1.54276	0.113724
									RAP1A	1.66546	0.12395												TRMT12	1.53016	0.113724
									MOAP1	1.63178	0.12395												CEP152	1.52718	0.113724
									CCNYL1	1.62805	0.12395												DYNC1H1	1.52455	0.113724
									GLCCI1	1.62641	0.12395												PUM1	1.52134	0.113724
									CCNT2	1.61802	0.12395												TSEN2	1.50816	0.113724
									HERPUD2	1.59456	0.12395												ASB6	1.48096	0.113724
									GRSF1	1.58554	0.12395												C11orf2	1.47633	0.113724
									CYP1B1	1.57977	0.12395												TGIF2-C20ORF24	1.47561	0.113724
									RNF31	1.54968	0.12395												TUSC2	1.46646	0.113724
									BAG5	1.52581	0.12395												ESRG	5.16145e+08	0.115904
									NKIRAS1	1.50988	0.12395												MLXIPL	6.4252	0.115904
									UBE2H	1.50426	0.12395												LOC643387	2.34251	0.115904
									GMPR2	1.49712	0.12395												PPP6R1	1.87253	0.115904
									TRPV2	2.82399e+09	0.126643												B3GNT1	1.86394	0.115904
									PAQR6	6.09417e+08	0.126643												PTPN21	1.77361	0.115904
									ADRA2C	5.49978e+08	0.126643												MINA	1.7619	0.115904
									LOC729678	5.40067e+08	0.126643												GADD45GIP1	1.73551	0.115904
									SHC4	5.33578e+08	0.126643												FASTKD5	1.72297	0.115904
									PAMR1	3.4771e+08	0.126643												C5orf39	1.69834	0.115904
									r_LTR14B	2.71282e+08	0.126643												SLX1A-SULT1A3	1.68561	0.115904
									FLVCR2	1.98607e+08	0.126643												DBN1	1.60989	0.115904
									r_LTR30	1.94956e+08	0.126643												UCKL1	1.54597	0.115904
									CHST1	1.86363e+08	0.126643												CLIP4	1.54543	0.115904
									LOC727982	1.8422e+08	0.126643												USP25	1.53566	0.115904
									NFASC	1.66787e+08	0.126643												EXOC8	1.52191	0.115904
									MIR196B	1.60444e+08	0.126643												ELAVL1	1.51264	0.115904
									INHBE	12.7048	0.126643												TRIP4	1.50065	0.115904
									AMIGO2	4.25182	0.126643												SAP25	3.50209e+08	0.117399
									PRKY	4.24892	0.126643												HNRNPKP3	5.5211	0.117399
									r_Tigger2a	4.22491	0.126643												FAM84A	2.67442	0.117399
									NAGPA	3.32409	0.126643												STARD3	2.55693	0.117399
									r_LTR1	3.19666	0.126643												ZIC5	2.15283	0.117399
									SNORD69	2.76322	0.126643												CUEDC1	1.8283	0.117399
									ZNF408	2.60039	0.126643												SLC39A1	1.71152	0.117399
									CHRNA5	2.51646	0.126643												ABCC4	1.67912	0.117399
									FGFR3	2.51028	0.126643												ATXN3	1.64229	0.117399
									YRDC	2.33456	0.126643												PPIL2	1.62695	0.117399
									r_MLT1A1	2.32969	0.126643												KBTBD3	1.60017	0.117399
									SLC2A12	2.29867	0.126643												MGAT1	1.563	0.117399
									PLEKHO1	2.23056	0.126643												TMEM222	1.54091	0.117399
									GAP43	2.16707	0.126643												UQCRBP1	1.506	0.117399
									TEF	2.08409	0.126643												CNTN1	1.99121e+09	0.118652
									RBMXL1	1.94877	0.126643												NUAK2	1.19164e+09	0.118652
									CSNK2A1P	1.9264	0.126643												SYNPO	3.57403e+08	0.118652
									ACTR3C	1.91103	0.126643												FOS	20.1207	0.118652
									C1GALT1	1.89112	0.126643												LOC100144603	10.8265	0.118652
									RORA	1.76097	0.126643												C11orf24	3.86315	0.118652
									CCDC101	1.7489	0.126643												CCM2	2.82318	0.118652
									ZNF398	1.74076	0.126643												PRSS35	2.61562	0.118652
									SIPA1L2	1.73688	0.126643												ARHGAP5-AS1	1.87219	0.118652
									DIS3L2	1.71283	0.126643												GCH1	1.80743	0.118652
									TTC31	1.62569	0.126643												TYRO3	1.75451	0.118652
									MTRF1	1.62369	0.126643												ATP2A2	1.67274	0.118652
									CHST3	1.61323	0.126643												UBTF	1.66489	0.118652
									MOV10	1.61214	0.126643												BLMH	1.62745	0.118652
									ALG3	1.59992	0.126643												SMG9	1.54088	0.118652
									SMAD7	1.59821	0.126643												PAAF1	1.51664	0.118652
									JMJD6	1.59431	0.126643												PHACTR4	1.48938	0.118652
									AAAS	1.53977	0.126643												IFI44L	4.30431e+08	0.120674
									GMEB1	1.53032	0.126643												BEST1	2.18539e+08	0.120674
									C9orf100	1.52619	0.126643												OLIG2	8.78481	0.120674
									KIF1A	1.51215	0.126643												UFSP1	4.5385	0.120674
									SPECC1	1.49617	0.126643												EPHB1	3.21139	0.120674
									CNTD1	5.1248e+08	0.1285												KCTD21	2.07203	0.120674
									CUBN	2.22027e+08	0.1285												PPP2R5E	1.87493	0.120674
									ANKDD1A	10.2299	0.1285												HMGN5	1.86734	0.120674
									RAB42	5.03444	0.1285												C14orf23	1.8125	0.120674
									r_MER124	4.8604	0.1285												FGFBP3	1.71545	0.120674
									MIR608	3.98302	0.1285												r_LTR5_Hs	1.68161	0.120674
									r_LFSINE_Vert	3.29688	0.1285												ZNRF3	1.64578	0.120674
									RNF166	2.84639	0.1285												SMCR8	1.60462	0.120674
									ACOT2	2.64881	0.1285												LRRC41	1.56897	0.120674
									SNORA40	2.52703	0.1285												GSTTP2	1.55836	0.120674
									TMEM184B	2.20092	0.1285												TDGF1	8.74157e+07	0.121932
									INO80	2.07232	0.1285												CTSO	21.1302	0.121932
									PLA2G4A	1.96584	0.1285												TPPP	10.6572	0.121932
									HSPH1	1.90723	0.1285												PRKCD	2.31819	0.121932
									RASSF1	1.88768	0.1285												ZNF419	2.16969	0.121932
									RNASEK-C17ORF49	1.7299	0.1285												TCF3	1.86556	0.121932
									EIF2AK2	1.67213	0.1285												HAUS4	1.78971	0.121932
									DAZAP1	1.5493	0.1285												HAUS3	1.69628	0.121932
									ATRNL1	1.53164	0.1285												UBE2Q2P1	1.66313	0.121932
									REV3L	1.51256	0.1285												NMD3	1.5426	0.121932
									GPR135	8.93732e+08	0.13023												EIF2B2	1.54003	0.121932
									C16orf3	8.26248e+08	0.13023												LARS	1.49855	0.121932
									TXK	7.18057e+08	0.13023												SAAL1	1.49818	0.121932
									IGFL4	2.77267e+08	0.13023												OXSR1	1.48429	0.121932
									TMEM191C	16.5985	0.13023												GRN	1.46946	0.121932
									PGBD3	4.29209	0.13023												PTGER3	5.06742e+08	0.12395
									PANX1	3.45702	0.13023												ABCC2	4.10215e+08	0.12395
									HBEGF	3.1008	0.13023												POU2F3	9.17541e+07	0.12395
									SMOX	2.59867	0.13023												SH3PXD2B	10.8976	0.12395
									ZBTB26	2.42433	0.13023												LINC00466	6.64433	0.12395
									HS6ST2	2.21214	0.13023												PELI3	5.66753	0.12395
									ANK2	1.86872	0.13023												PRKAG2	2.97914	0.12395
									CHKB-CPT1B	1.76863	0.13023												TOB2P1	2.46321	0.12395
									DHRS11	1.54877	0.13023												CNPPD1	2.05721	0.12395
									KRT10	1.54114	0.13023												C6orf138	1.99373	0.12395
									KCTD2	1.5233	0.13023												PTGES3	1.96562	0.12395
									ZNF618	1.52283	0.13023												BRD1	1.85744	0.12395
									TRAPPC3	1.51224	0.13023												UBE2Q1	1.79422	0.12395
									MIR622	4.96518e+08	0.131403												MREG	1.7588	0.12395
									MGLL	3.93917e+08	0.131403												C6orf89	1.74516	0.12395
									FAM22A	2.77821e+08	0.131403												PPP1R12B	1.69718	0.12395
									LOC100288911	13.2278	0.131403												RAP1A	1.66546	0.12395
									r_LTR13A	6.20873	0.131403												MOAP1	1.63178	0.12395
									LSAMP	2.7302	0.131403												CCNYL1	1.62805	0.12395
									METTL21D	2.1299	0.131403												GLCCI1	1.62641	0.12395
									r_L2	2.10257	0.131403												CCNT2	1.61802	0.12395
									TAP2	1.74629	0.131403												HERPUD2	1.59456	0.12395
									HSPA4	1.70345	0.131403												GRSF1	1.58554	0.12395
									METTL1	1.66274	0.131403												CYP1B1	1.57977	0.12395
									BRE	1.63218	0.131403												RNF31	1.54968	0.12395
									SNORA11D	1.60273	0.131403												BAG5	1.52581	0.12395
									PBX1	1.59894	0.131403												NKIRAS1	1.50988	0.12395
									POLR3GL	1.52949	0.131403												UBE2H	1.50426	0.12395
									r_Tigger3	8.46475e+08	0.133506												GMPR2	1.49712	0.12395
									CCDC65	7.74496e+08	0.133506												LINC00514	1.49038	0.12395
									CNGA1	5.78833	0.133506												TRPV2	2.82399e+09	0.126643
									PCCA	3.54425	0.133506												PAQR6	6.09417e+08	0.126643
									RPH3AL	2.58573	0.133506												ADRA2C	5.49978e+08	0.126643
									TUBGCP6	2.32426	0.133506												LOC729678	5.40067e+08	0.126643
									NMB	2.03682	0.133506												SHC4	5.33578e+08	0.126643
									ANXA2P1	1.98106	0.133506												PAMR1	3.4771e+08	0.126643
									FURIN	1.96114	0.133506												r_LTR14B	2.71282e+08	0.126643
									RNF38	1.87951	0.133506												FLVCR2	1.98607e+08	0.126643
									AGPAT2	1.86537	0.133506												r_LTR30	1.94956e+08	0.126643
									INPP1	1.85845	0.133506												CHST1	1.86363e+08	0.126643
									RAPGEF2	1.81834	0.133506												LOC727982	1.8422e+08	0.126643
									NKAIN2	1.7351	0.133506												NFASC	1.66787e+08	0.126643
									C1orf74	1.72734	0.133506												MIR196B	1.60444e+08	0.126643
									CKB	1.69873	0.133506												INHBE	12.7048	0.126643
									FAM53C	1.66353	0.133506												AMIGO2	4.25182	0.126643
									TAF5	1.60982	0.133506												PRKY	4.24892	0.126643
									ARID1A	1.55552	0.133506												r_Tigger2a	4.22491	0.126643
									DHCR7	1.53326	0.133506												NAGPA	3.32409	0.126643
									LOC283174	1.11227e+09	0.135243												r_LTR1	3.19666	0.126643
									KCNC1	4.62563e+08	0.135243												SNORD69	2.76322	0.126643
									LOC339894	2.31093e+08	0.135243												ZNF408	2.60039	0.126643
									SNORA66	8.84835	0.135243												CHRNA5	2.51646	0.126643
									PRICKLE2	7.93335	0.135243												FGFR3	2.51028	0.126643
									r_MLT1D	7.22658	0.135243												YRDC	2.33456	0.126643
									S100A9	5.40274	0.135243												r_MLT1A1	2.32969	0.126643
									LOC645206	5.1548	0.135243												SLC2A12	2.29867	0.126643
									r_HERVK9-int	3.83411	0.135243												PLEKHO1	2.23056	0.126643
									GJB7	2.8432	0.135243												GAP43	2.16707	0.126643
									BARX2	2.61721	0.135243												TEF	2.08409	0.126643
									DLEU2	2.61526	0.135243												RBMXL1	1.94877	0.126643
									SNX15	2.53558	0.135243												CSNK2A1P	1.9264	0.126643
									TSSC4	2.52872	0.135243												ACTR3C	1.91103	0.126643
									SLC4A7	2.26949	0.135243												C1GALT1	1.89112	0.126643
									ACOXL	2.22855	0.135243												RORA	1.76097	0.126643
									NUDT11	2.13825	0.135243												CCDC101	1.7489	0.126643
									POM121	2.03907	0.135243												ZNF398	1.74076	0.126643
									SIDT2	2.01935	0.135243												SIPA1L2	1.73688	0.126643
									CCDC71	1.97245	0.135243												DIS3L2	1.71283	0.126643
									FCAR	1.89302	0.135243												TTC31	1.62569	0.126643
									COX10	1.8577	0.135243												MTRF1	1.62369	0.126643
									ATXN1L	1.82248	0.135243												CHST3	1.61323	0.126643
									FAM21B	1.8157	0.135243												MOV10	1.61214	0.126643
									IER3	1.72038	0.135243												ALG3	1.59992	0.126643
									HERC4	1.7006	0.135243												SMAD7	1.59821	0.126643
									LARP1	1.68756	0.135243												JMJD6	1.59431	0.126643
									TXNRD2	1.68547	0.135243												AAAS	1.53977	0.126643
									AK7	1.65935	0.135243												GMEB1	1.53032	0.126643
									BTBD6	1.63822	0.135243												C9orf100	1.52619	0.126643
									RPUSD2	1.58452	0.135243												KIF1A	1.51215	0.126643
									PTP4A2	1.5763	0.135243												SPECC1	1.49617	0.126643
									HDAC8	1.5518	0.135243												DIEXF	1.47256	0.126643
									CAST	1.50275	0.135243												CNTD1	5.1248e+08	0.1285
									r_MER65C	8.06316e+08	0.136866												CUBN	2.22027e+08	0.1285
									TMEM171	8.00693e+08	0.136866												ANKDD1A	10.2299	0.1285
									r_(TTATG)n	5.0385e+08	0.136866												RAB42	5.03444	0.1285
									PCOLCE	7.10837	0.136866												r_MER124	4.8604	0.1285
									ALDH8A1	3.61895	0.136866												MIR608	3.98302	0.1285
									TIAF1	2.74397	0.136866												r_LFSINE_Vert	3.29688	0.1285
									BMP8A	2.56462	0.136866												RNF166	2.84639	0.1285
									ZNF444	2.40249	0.136866												ACOT2	2.64881	0.1285
									SLC9B2	1.90112	0.136866												SNORA40	2.52703	0.1285
									COCH	1.75003	0.136866												TMEM184B	2.20092	0.1285
									PHLPP1	1.70929	0.136866												INO80	2.07232	0.1285
									MSTO2P	1.68579	0.136866												PLA2G4A	1.96584	0.1285
									HN1	1.68196	0.136866												HSPH1	1.90723	0.1285
									TNFAIP8L2-SCNM1	1.57684	0.136866												RASSF1	1.88768	0.1285
									FIG4	1.53992	0.136866												RNASEK-C17ORF49	1.7299	0.1285
									SCN2B	1.52433	0.136866												EIF2AK2	1.67213	0.1285
									THEM4	1.52166	0.136866												DAZAP1	1.5493	0.1285
									NEDD1	1.49676	0.136866												ATRNL1	1.53164	0.1285
									SMCR5	4.8771e+08	0.138588												REV3L	1.51256	0.1285
									CLEC4E	4.02937e+08	0.138588												C15orf61	1.49328	0.1285
									C20orf203	1.53394e+08	0.138588												GPR135	8.93732e+08	0.13023
									SSR4P1	3.98	0.138588												C16orf3	8.26248e+08	0.13023
									IRGM	2.72177	0.138588												TXK	7.18057e+08	0.13023
									ARPC3	2.36804	0.138588												IGFL4	2.77267e+08	0.13023
									KLB	2.31451	0.138588												TMEM191C	16.5985	0.13023
									HDAC5	1.75025	0.138588												PGBD3	4.29209	0.13023
									AKAP7	1.69324	0.138588												PANX1	3.45702	0.13023
									RUNX1T1	1.66948	0.138588												HBEGF	3.1008	0.13023
									DNAJB12	1.56892	0.138588												SMOX	2.59867	0.13023
									KLF4	1.5408	0.138588												ZBTB26	2.42433	0.13023
									SH3RF2	1.34513e+09	0.140143												HS6ST2	2.21214	0.13023
									SPAG8	4.19326e+08	0.140143												ANK2	1.86872	0.13023
									LHX9	3.62906e+08	0.140143												CHKB-CPT1B	1.76863	0.13023
									PCA3	7.63014	0.140143												DHRS11	1.54877	0.13023
									LDB3	6.38042	0.140143												KRT10	1.54114	0.13023
									MAP1A	4.1368	0.140143												KCTD2	1.5233	0.13023
									PDE11A	2.56083	0.140143												ZNF618	1.52283	0.13023
									COL4A3	2.29268	0.140143												TRAPPC3	1.51224	0.13023
									LINC00346	2.13375	0.140143												MLXIP	1.48995	0.13023
									TPI1P3	1.91478	0.140143												CPSF3L	1.48295	0.13023
									NLE1	1.80608	0.140143												LOC100131257	1.47988	0.13023
									LARS2	1.71321	0.140143												ZNF574	1.4729	0.13023
									CCNJ	1.69351	0.140143												r_AluSq2	1.47167	0.13023
									YTHDF2	1.66949	0.140143												RPP38	1.47053	0.13023
									MTMR14	1.5388	0.140143												MIR622	4.96518e+08	0.131403
									C6orf136	1.50427	0.140143												MGLL	3.93917e+08	0.131403
									MMP9	3.35822e+08	0.141183												FAM22A	2.77821e+08	0.131403
									RASGEF1C	2.57248e+08	0.141183												LOC100288911	13.2278	0.131403
									MIR4516	2.41603e+08	0.141183												r_LTR13A	6.20873	0.131403
									ERF	3.20115	0.141183												LSAMP	2.7302	0.131403
									IFFO2	1.94635	0.141183												METTL21D	2.1299	0.131403
									DOK1	1.89464	0.141183												r_L2	2.10257	0.131403
									KCNQ1OT1	1.81181	0.141183												TAP2	1.74629	0.131403
									CYB5R1	1.77542	0.141183												HSPA4	1.70345	0.131403
									ZBTB5	1.70274	0.141183												METTL1	1.66274	0.131403
									SLC26A2	1.61863	0.141183												BRE	1.63218	0.131403
									ANKRD40	1.55543	0.141183												SNORA11D	1.60273	0.131403
									MRPL34	1.50615	0.141183												PBX1	1.59894	0.131403
									LOC646626	9.02392e+08	0.143529												POLR3GL	1.52949	0.131403
									FAM168A	4.60181e+08	0.143529												r_Tigger3	8.46475e+08	0.133506
									SLC45A3	3.54123	0.143529												CCDC65	7.74496e+08	0.133506
									EEPD1	3.41251	0.143529												CNGA1	5.78833	0.133506
									BRI3BP	2.33498	0.143529												PCCA	3.54425	0.133506
									PDCD2L	1.99744	0.143529												RPH3AL	2.58573	0.133506
									ST20	1.98753	0.143529												TUBGCP6	2.32426	0.133506
									C8orf37	1.96587	0.143529												NMB	2.03682	0.133506
									MAPK7	1.88273	0.143529												ANXA2P1	1.98106	0.133506
									KDM5C	1.81116	0.143529												FURIN	1.96114	0.133506
									SYNGR2	1.75776	0.143529												RNF38	1.87951	0.133506
									CA8	1.75231	0.143529												AGPAT2	1.86537	0.133506
									SNHG4	1.73351	0.143529												INPP1	1.85845	0.133506
									POPDC3	1.66234	0.143529												RAPGEF2	1.81834	0.133506
									LOC100306951	1.59521	0.143529												NKAIN2	1.7351	0.133506
									SNIP1	1.5561	0.143529												C1orf74	1.72734	0.133506
									SLITRK4	1.54546	0.143529												CKB	1.69873	0.133506
									UBE3A	1.51835	0.143529												FAM53C	1.66353	0.133506
									RNF220	1.50562	0.143529												TAF5	1.60982	0.133506
									SYT1	2.51402e+09	0.145122												ARID1A	1.55552	0.133506
									IL18BP	5.68091e+08	0.145122												DHCR7	1.53326	0.133506
									FAM131C	3.48291e+08	0.145122												LOC283174	1.11227e+09	0.135243
									LOC401324	2.3147e+08	0.145122												KCNC1	4.62563e+08	0.135243
									PLGLB1	1.36315e+08	0.145122												LOC339894	2.31093e+08	0.135243
									CARD16	4.8899e+07	0.145122												SNORA66	8.84835	0.135243
									OTX1	20.3305	0.145122												PRICKLE2	7.93335	0.135243
									GADD45B	4.07384	0.145122												r_MLT1D	7.22658	0.135243
									ANXA2P3	2.45327	0.145122												S100A9	5.40274	0.135243
									LOC727849	2.41848	0.145122												LOC645206	5.1548	0.135243
									r_L1M4	2.38135	0.145122												r_HERVK9-int	3.83411	0.135243
									PDZD7	2.13624	0.145122												GJB7	2.8432	0.135243
									TNIK	2.09516	0.145122												BARX2	2.61721	0.135243
									CTIF	1.96962	0.145122												DLEU2	2.61526	0.135243
									FAM91A1	1.95004	0.145122												SNX15	2.53558	0.135243
									ST3GAL1	1.92887	0.145122												TSSC4	2.52872	0.135243
									EARS2	1.90867	0.145122												SLC4A7	2.26949	0.135243
									LIN28B	1.86958	0.145122												ACOXL	2.22855	0.135243
									PPM1A	1.73686	0.145122												NUDT11	2.13825	0.135243
									SIPA1L1	1.72512	0.145122												POM121	2.03907	0.135243
									ZNF526	1.71453	0.145122												SIDT2	2.01935	0.135243
									AKAP2	1.68348	0.145122												CCDC71	1.97245	0.135243
									TMEM181	1.63437	0.145122												FCAR	1.89302	0.135243
									LOC100505696	1.63178	0.145122												COX10	1.8577	0.135243
									RPL34	1.63173	0.145122												ATXN1L	1.82248	0.135243
									ANKRD16	1.61498	0.145122												FAM21B	1.8157	0.135243
									GGA3	1.59502	0.145122												IER3	1.72038	0.135243
									LDLR	1.58407	0.145122												HERC4	1.7006	0.135243
									DHRS1	1.57136	0.145122												LARP1	1.68756	0.135243
									ACBD5	1.56856	0.145122												TXNRD2	1.68547	0.135243
									LMAN2	1.54573	0.145122												AK7	1.65935	0.135243
									KCMF1	1.54141	0.145122												BTBD6	1.63822	0.135243
									PRKRIR	1.53285	0.145122												RPUSD2	1.58452	0.135243
									PLCB1	1.50826	0.145122												PTP4A2	1.5763	0.135243
									r_MER41-int	18.6393	0.147873												HDAC8	1.5518	0.135243
									SNORD26	3.51539	0.147873												CAST	1.50275	0.135243
									SNORA11D	3.30859	0.147873												PPP2R2A	1.47887	0.135243
									MAST3	2.9882	0.147873												SLC46A1	1.47821	0.135243
									GCFC1-AS1	2.616	0.147873												r_MER65C	8.06316e+08	0.136866
									r_AluYf5	2.42102	0.147873												TMEM171	8.00693e+08	0.136866
									GPR124	2.26361	0.147873												r_(TTATG)n	5.0385e+08	0.136866
									XAF1	2.0662	0.147873												PCOLCE	7.10837	0.136866
									TOP1P2	1.92109	0.147873												ALDH8A1	3.61895	0.136866
									ANKRD54	1.588	0.147873												TIAF1	2.74397	0.136866
									NOL10	1.58426	0.147873												BMP8A	2.56462	0.136866
									FKBPL	1.56147	0.147873												ZNF444	2.40249	0.136866
									ARL4D	1.5375	0.147873												SLC9B2	1.90112	0.136866
									PAK7	3.34521e+08	0.150101												COCH	1.75003	0.136866
									CATSPER3	2.28922e+08	0.150101												PHLPP1	1.70929	0.136866
									FABP6	26.5676	0.150101												MSTO2P	1.68579	0.136866
									SPSB4	12.1775	0.150101												HN1	1.68196	0.136866
									LOC100133991	3.34802	0.150101												TNFAIP8L2-SCNM1	1.57684	0.136866
									RPL36A	1.96539	0.150101												FIG4	1.53992	0.136866
									HIVEP3	1.88085	0.150101												SCN2B	1.52433	0.136866
									LINC00311	1.78579	0.150101												THEM4	1.52166	0.136866
									SH3GL3	1.78329	0.150101												NEDD1	1.49676	0.136866
									THAP9	1.62323	0.150101												SMCR5	4.8771e+08	0.138588
									TMEM65	1.61479	0.150101												CLEC4E	4.02937e+08	0.138588
									MIER3	1.59403	0.150101												C20orf203	1.53394e+08	0.138588
									VSTM2B	4.9636e+08	0.150453												SSR4P1	3.98	0.138588
									SAMD12-AS1	4.41919e+08	0.150453												IRGM	2.72177	0.138588
									ADH4	3.19368	0.150453												ARPC3	2.36804	0.138588
									LOC642236	3.03138	0.150453												KLB	2.31451	0.138588
									r_L1ME3A	2.84877	0.150453												HDAC5	1.75025	0.138588
									BCL9L	2.47127	0.150453												AKAP7	1.69324	0.138588
									CACNB4	2.34231	0.150453												RUNX1T1	1.66948	0.138588
									MCAT	2.30064	0.150453												DNAJB12	1.56892	0.138588
									IQGAP2	2.30033	0.150453												KLF4	1.5408	0.138588
									RHOBTB2	2.10213	0.150453												RCOR1	1.48926	0.138588
									TRMT2A	2.05643	0.150453												SH3RF2	1.34513e+09	0.140143
									DCUN1D5	2.0343	0.150453												SPAG8	4.19326e+08	0.140143
									OSGEPL1	1.92546	0.150453												LHX9	3.62906e+08	0.140143
									DAK	1.81607	0.150453												PCA3	7.63014	0.140143
									MAPT	1.78329	0.150453												LDB3	6.38042	0.140143
									CTBP1	1.73276	0.150453												MAP1A	4.1368	0.140143
									USP39	1.67968	0.150453												PDE11A	2.56083	0.140143
									RNF222	1.63968	0.150453												COL4A3	2.29268	0.140143
									MTFMT	1.60728	0.150453												LINC00346	2.13375	0.140143
									TBX3	1.56436	0.150453												TPI1P3	1.91478	0.140143
									SUV420H1	1.53163	0.150453												NLE1	1.80608	0.140143
									PLEKHJ1	1.52517	0.150453												LARS2	1.71321	0.140143
									INPP5A	1.51225	0.150453												CCNJ	1.69351	0.140143
									HYOU1	1.5058	0.150453												YTHDF2	1.66949	0.140143
									WBSCR27	6.5671e+08	0.152923												MTMR14	1.5388	0.140143
									r_MER67C	6.13198e+08	0.152923												C6orf136	1.50427	0.140143
									KIAA1984	2.18539e+08	0.152923												HINT3	1.49207	0.140143
									PACRGL	2.34406	0.152923												SLC22A5	1.47953	0.140143
									C5orf62	2.24296	0.152923												SUCLG2	1.47074	0.140143
									CCDC134	2.21922	0.152923												MMP9	3.35822e+08	0.141183
									PGM5P2	2.04746	0.152923												RASGEF1C	2.57248e+08	0.141183
									FAM105A	1.97103	0.152923												MIR4516	2.41603e+08	0.141183
									MTA1	1.94152	0.152923												ERF	3.20115	0.141183
									ZNF625	1.91616	0.152923												IFFO2	1.94635	0.141183
									LCMT1	1.80775	0.152923												DOK1	1.89464	0.141183
									IL4R	1.7725	0.152923												KCNQ1OT1	1.81181	0.141183
									GOLGA4	1.76604	0.152923												CYB5R1	1.77542	0.141183
									DPYSL3	1.69349	0.152923												ZBTB5	1.70274	0.141183
									SERTAD3	1.68162	0.152923												SLC26A2	1.61863	0.141183
									RUNX3	1.66964	0.152923												ANKRD40	1.55543	0.141183
									TOB1	1.62896	0.152923												MRPL34	1.50615	0.141183
									MZT1	1.61836	0.152923												DLAT	1.49468	0.141183
									C11orf45	1.57105	0.152923												ZNF622	1.4797	0.141183
									LOC286370	1.56911	0.152923												BAZ1B	1.46821	0.141183
									SEC14L1	1.55635	0.152923												LOC646626	9.02392e+08	0.143529
									ABLIM1	1.51815	0.152923												FAM168A	4.60181e+08	0.143529
									SCARNA14	1.14348e+09	0.154626												SLC45A3	3.54123	0.143529
									ADAM8	8.98815e+08	0.154626												EEPD1	3.41251	0.143529
									CLEC4C	4.94348e+08	0.154626												BRI3BP	2.33498	0.143529
									ZBBX	4.52652e+08	0.154626												PDCD2L	1.99744	0.143529
									RASGEF1A	1.79645e+08	0.154626												ST20	1.98753	0.143529
									LOC100134229	5.56406	0.154626												C8orf37	1.96587	0.143529
									ABCG1	3.9096	0.154626												MAPK7	1.88273	0.143529
									MNX1	2.94296	0.154626												KDM5C	1.81116	0.143529
									GLB1L	2.52675	0.154626												SYNGR2	1.75776	0.143529
									CSNK1A1L	2.31535	0.154626												CA8	1.75231	0.143529
									r_tRNA-Leu-TTA(m)	2.1813	0.154626												SNHG4	1.73351	0.143529
									MFHAS1	2.12764	0.154626												POPDC3	1.66234	0.143529
									FRAT2	2.07279	0.154626												LOC100306951	1.59521	0.143529
									EYA4	1.99525	0.154626												SNIP1	1.5561	0.143529
									LHFPL2	1.83356	0.154626												SLITRK4	1.54546	0.143529
									FBXO9	1.70796	0.154626												UBE3A	1.51835	0.143529
									SERBP1	1.62843	0.154626												RNF220	1.50562	0.143529
									C17orf56	1.58202	0.154626												PAK2	1.4713	0.143529
									ETV6	1.5437	0.154626
									MTOR	1.54017	0.154626
									NUDCD2	1.53185	0.154626
									C19orf45	7.38384e+08	0.156006
									PNPLA7	3.49228e+08	0.156006
									TLR5	33.1254	0.156006
									S100A7	6.76098	0.156006
									SLC26A4	3.24055	0.156006
									FAM81A	2.74529	0.156006
									RPL10L	2.51492	0.156006
									MED15	2.43715	0.156006
									FAM117A	2.30033	0.156006
									CENPA	1.88514	0.156006
									TMEM55A	1.84742	0.156006
									TPST2	1.69337	0.156006
									TRIOBP	1.68827	0.156006
									TMEM214	1.68333	0.156006
									CMTM7	1.67967	0.156006
									PBX2	1.64017	0.156006
									PSMG3	1.63963	0.156006
									APPBP2	1.63698	0.156006
									SH3BP5	1.60373	0.156006
									BACE2	1.55897	0.156006
									LINC00242	3.16732e+08	0.157487
									r_U3	2.49587	0.157487
									MEX3A	2.40188	0.157487
									KIAA1737	2.1027	0.157487
									JTB	1.8357	0.157487
									CTNS	1.81984	0.157487
									KIT	1.77365	0.157487
									EED	1.76459	0.157487
									FHL2	1.59987	0.157487
									ATXN7L3	1.52716	0.157487
									H3F3B	1.51795	0.157487
									ZFC3H1	1.49522	0.157487
									TTPA	4.2414e+08	0.158873
									TTC40	2.93394e+08	0.158873
									LINC00477	2.39304e+08	0.158873
									IGSF1	1.66787e+08	0.158873
									LGALS4	9.7798e+07	0.158873
									SPNS2	18.5392	0.158873
									PLCB3	13.4404	0.158873
									MYOF	13.1899	0.158873
									HTR3B	5.08638	0.158873
									RNU4ATAC	3.25408	0.158873
									PPP1R37	3.1728	0.158873
									EGLN3	2.29185	0.158873
									CDC42SE2	2.24594	0.158873
									XKR9	2.16334	0.158873
									SGSM1	2.09657	0.158873
									GPR82	2.04678	0.158873
									HEY2	1.9661	0.158873
									FLJ42102	1.90219	0.158873
									C1orf114	1.82935	0.158873
									CYB5RL	1.70783	0.158873
									HEATR6	1.68859	0.158873
									ZNF16	1.68774	0.158873
									BYSL	1.662	0.158873
									SLC12A2	1.64696	0.158873
									KLF6	1.63785	0.158873
									CSNK1A1P1	1.63332	0.158873
									POLR3B	1.58898	0.158873
									RRP7A	1.56466	0.158873
									WHAMM	1.55916	0.158873
									NHLRC2	1.54181	0.158873
									HNRNPAB	1.52533	0.158873
									DHX57	1.51077	0.158873
									PLXNC1	8.658e+08	0.162205
									DBIL5P	7.51553e+08	0.162205
									PNPLA5	3.34521e+08	0.162205
									GNAO1	1.63171e+08	0.162205
									CASS4	1.36315e+08	0.162205
									VEPH1	15.2632	0.162205
									C11orf68	8.56812	0.162205
									F2RL2	7.08887	0.162205
									ARSG	6.42495	0.162205
									BTF3P11	4.96981	0.162205
									LOC100507062	4.08094	0.162205
									TRPC4	4.05468	0.162205
									RARA	4.00087	0.162205
									SLC25A45	3.68307	0.162205
									CSRNP1	2.88835	0.162205
									KIAA0247	2.82417	0.162205
									PITPNM1	2.55246	0.162205
									AMOTL2	2.39169	0.162205
									RNF19B	2.3087	0.162205
									SNTB1	2.1139	0.162205
									PIP4K2A	2.07872	0.162205
									C14orf93	2.07803	0.162205
									FRMD6-AS1	2.01497	0.162205
									LRRC27	1.90708	0.162205
									RBM20	1.85147	0.162205
[truncated: 2,515 more rows]

## Sheet: comb_NonRisk down
Table S6. Haplotype specific gene enrichment analyses based on re-extracted DEGs of the CCHCR1 cell lines. Combined Non-Risk downregulated
					KEGG									KEGG
	FC<0.66	FDR<0.2		WebGestaltR (Min, Max number of Gene IDs 5, 500)		with DEGs FDR<0.2				FC<0.06	FDR<0.02		WebGestaltR (Min, Max number of Gene IDs 5, 500)			with DEGs FDR<0.02		WegGestalt 2013	KEGG
GeneName	FoldChange	FDR		ID	Name	#Gene	FDR		GeneName	FoldChange	FDR		ID	Name	#Gene	FDR		PathwayName	#Gene	Statistics
ZNF826P	2.9656e-10	0.0200226		hsa05322	Systemic lupus erythematosus	23	0.000654		ZNF826P	2.9656e-10	0.0200226		hsa05322	Systemic lupus erythematosus	23	0.000393		Systemic lupus erythematosus	23	C=136;O=23;E=5.31;R=4.33;rawP=3.20e-09;adjP=2.66e-07
ZNF486	4.54002e-10	0.0200226		hsa05034	Alcoholism	24	0.0138		ZNF486	4.54002e-10	0.0200226		hsa05034	Alcoholism	24	0.00866		Metabolic pathways	75	C=1130;O=75;E=44.12;R=1.70;rawP=6.82e-06;adjP=0.0002
TTC18	4.95828e-10	0.0200226		hsa04360	Axon guidance	22	0.0436		TTC18	4.95828e-10	0.0200226		hsa04360	Axon guidance	22	0.0284		Focal adhesion	23	C=200;O=23;E=7.81;R=2.95;rawP=4.04e-06;adjP=0.0002
CRYGD	5.37889e-10	0.0200226		hsa04510	Focal adhesion	24	0.0436		CRYGD	5.37889e-10	0.0200226		hsa04510	Focal adhesion	24	0.0284		Calcium signaling pathway	18	C=177;O=18;E=6.91;R=2.60;rawP=0.0002;adjP=0.0042
THBS4	5.92259e-10	0.0200226		WebGestaltR (Min, Max number of Gene IDs 5, 100)					THBS4	5.92259e-10	0.0200226		hsa05133	Pertussis	11	0.187		Toxoplasmosis	14	C=132;O=14;E=5.15;R=2.72;rawP=0.0007;adjP=0.0083
ZNF600	5.98662e-10	0.0200226		ID	Name	#Gene	FDR		ZNF600	5.98662e-10	0.0200226		WebGestaltR (Min, Max number of Gene IDs 5, 100)					Pancreatic secretion	12	C=101;O=12;E=3.94;R=3.04;rawP=0.0006;adjP=0.0083
ZNF808	6.19379e-10	0.0200226		hsa05133	Pertussis	11	0.0208		ZNF808	6.19379e-10	0.0200226		ID	Name	#Gene	FDR		ECM-receptor interaction	11	C=85;O=11;E=3.32;R=3.31;rawP=0.0005;adjP=0.0083
CCDC87	7.48646e-10	0.0200226		hsa04512	ECM-receptor interaction	11	0.0208		CCDC87	7.48646e-10	0.0200226		hsa05133	Pertussis	11	0.0161		Staphylococcus aureus infection	8	C=55;O=8;E=2.15;R=3.73;rawP=0.0013;adjP=0.0135
FOXD3	7.64095e-10	0.0200226		hsa04750	Inflammatory mediator regulation of TRP channels	12	0.0208		FOXD3	7.64095e-10	0.0200226		hsa04512	ECM-receptor interaction	11	0.0163		NOD-like receptor signaling pathway	8	C=58;O=8;E=2.26;R=3.53;rawP=0.0018;adjP=0.0136
C1orf88	7.75767e-10	0.0200226		hsa04658	Th1 and Th2 cell differentiation	11	0.0313		C1orf88	7.75767e-10	0.0200226		hsa04658	Th1 and Th2 cell differentiation	11	0.0268		Carbohydrate digestion and absorption	7	C=44;O=7;E=1.72;R=4.07;rawP=0.0015;adjP=0.0136
CCNO	8.01073e-10	0.0200226		hsa04064	NF-kappa B signaling pathway	11	0.033		CCNO	8.01073e-10	0.0200226		hsa04064	NF-kappa B signaling pathway	11	0.0268		Axon guidance	13	C=129;O=13;E=5.04;R=2.58;rawP=0.0017;adjP=0.0136
CD70	8.13098e-10	0.0200226		hsa05150	Staphylococcus aureus infection	8	0.0359		CD70	8.13098e-10	0.0200226		hsa05150	Staphylococcus aureus infection	8	0.0268		Toll-like receptor signaling pathway	11	C=102;O=11;E=3.98;R=2.76;rawP=0.0021;adjP=0.0140
MYCNOS	8.33589e-10	0.0200226		hsa04911	Insulin secretion	10	0.0359		MYCNOS	8.33589e-10	0.0200226		hsa04750	Inflammatory mediator regulation of TRP channels	11	0.0268		African trypanosomiasis	6	C=35;O=6;E=1.37;R=4.39;rawP=0.0022;adjP=0.0140
HSD17B14	8.44729e-10	0.0200226		hsa04973	Carbohydrate digestion and absorption	7	0.0383		HSD17B14	8.44729e-10	0.0200226		hsa04911	Insulin secretion	10	0.0268		Malaria	7	C=51;O=7;E=1.99;R=3.52;rawP=0.0035;adjP=0.0208
MAMSTR	8.51648e-10	0.0200226		hsa05143	African trypanosomiasis	6	0.0396		MAMSTR	8.51648e-10	0.0200226		hsa04973	Carbohydrate digestion and absorption	7	0.0307		Regulation of actin cytoskeleton	17	C=213;O=17;E=8.32;R=2.04;rawP=0.0044;adjP=0.0243
SNORD105B	8.73816e-10	0.0200226		hsa00604	Glycosphingolipid biosynthesis - ganglio series	4	0.0399		SNORD105B	8.73816e-10	0.0200226		hsa05143	African trypanosomiasis	6	0.0325		Leukocyte transendothelial migration	11	C=116;O=11;E=4.53;R=2.43;rawP=0.0058;adjP=0.0293
SLC9B1	9.34152e-10	0.0200226		hsa04972	Pancreatic secretion	10	0.0547		SLC9B1	9.34152e-10	0.0200226		hsa00604	Glycosphingolipid biosynthesis - ganglio series	4	0.0347		Cell adhesion molecules (CAMs)	12	C=133;O=12;E=5.19;R=2.31;rawP=0.0060;adjP=0.0293
DNER	9.53725e-10	0.0200226		hsa00360	Phenylalanine metabolism	4	0.0547		DNER	9.53725e-10	0.0200226		hsa00360	Phenylalanine metabolism	4	0.052		Leishmaniasis	8	C=72;O=8;E=2.81;R=2.85;rawP=0.0069;adjP=0.0318
HDHD1	9.54432e-10	0.0200226		hsa04146	Peroxisome	9	0.0593		HDHD1	9.54432e-10	0.0200226		hsa05140	Leishmaniasis	8	0.0792		Arachidonic acid metabolism	7	C=59;O=7;E=2.30;R=3.04;rawP=0.0079;adjP=0.0345
IGSF9	1.01106e-09	0.0200226		hsa05140	Leishmaniasis	8	0.0852		IGSF9	1.01106e-09	0.0200226		hsa04974	Protein digestion and absorption	9	0.0795		Rheumatoid arthritis	9	C=91;O=9;E=3.55;R=2.53;rawP=0.0092;adjP=0.0382
STYK1	1.02338e-09	0.0200226		hsa04974	Protein digestion and absorption	9	0.0881		STYK1	1.02338e-09	0.0200226		hsa04610	Complement and coagulation cascades	8	0.0976		Peroxisome	8	C=79;O=8;E=3.08;R=2.59;rawP=0.0119;adjP=0.0470
SYTL1	1.06055e-09	0.0200226		hsa00590	Arachidonic acid metabolism	7	0.104		SYTL1	1.06055e-09	0.0200226		hsa04972	Pancreatic secretion	9	0.0976
CCDC157	1.06563e-09	0.0200226		hsa04610	Complement and coagulation cascades	8	0.104		CCDC157	1.06563e-09	0.0200226		hsa00350	Tyrosine metabolism	5	0.0976
SNORD67	1.07111e-09	0.0200226		hsa00350	Tyrosine metabolism	5	0.104		SNORD67	1.07111e-09	0.0200226		hsa05144	Malaria	6	0.0976
PRICKLE4	1.10052e-09	0.0200226		hsa05144	Malaria	6	0.104		PRICKLE4	1.10052e-09	0.0200226		hsa00830	Retinol metabolism	7	0.0996
TRIM7	1.10402e-09	0.0200226		hsa00830	Retinol metabolism	7	0.109		TRIM7	1.10402e-09	0.0200226		hsa04146	Peroxisome	8	0.108
SORCS1	1.11374e-09	0.0200226		hsa05330	Allograft rejection	5	0.13		SORCS1	1.11374e-09	0.0200226		hsa05330	Allograft rejection	5	0.117
r_MSTB1	1.12468e-09	0.0200226		hsa04976	Bile secretion	7	0.154		r_MSTB1	1.12468e-09	0.0200226		hsa04976	Bile secretion	7	0.13
OASL	1.13411e-09	0.0200226		hsa04540	Gap junction	8	0.154		OASL	1.13411e-09	0.0200226		hsa04540	Gap junction	8	0.13
GGTLC2	1.135e-09	0.0200226		hsa04917	Prolactin signaling pathway	7	0.154		GGTLC2	1.135e-09	0.0200226		hsa04917	Prolactin signaling pathway	7	0.13
GDPD3	1.15837e-09	0.0200226		hsa04970	Salivary secretion	8	0.154		GDPD3	1.15837e-09	0.0200226		hsa04970	Salivary secretion	8	0.13
FER1L5	1.18801e-09	0.0200226		hsa05323	Rheumatoid arthritis	8	0.154		FER1L5	1.18801e-09	0.0200226		hsa05323	Rheumatoid arthritis	8	0.13
SHISA4	1.23973e-09	0.0200226		hsa04940	Type I diabetes mellitus	5	0.157		SHISA4	1.23973e-09	0.0200226		hsa04912	GnRH signaling pathway	8	0.139
ZNF816	1.25583e-09	0.0200226		hsa04912	GnRH signaling pathway	8	0.157		ZNF816	1.25583e-09	0.0200226		hsa04971	Gastric acid secretion	7	0.139
KIAA1644	1.26955e-09	0.0200226		hsa04971	Gastric acid secretion	7	0.157		KIAA1644	1.26955e-09	0.0200226		hsa04940	Type I diabetes mellitus	5	0.139
TOX	1.27643e-09	0.0200226		hsa04666	Fc gamma R-mediated phagocytosis	8	0.159		TOX	1.27643e-09	0.0200226		hsa00030	Pentose phosphate pathway	4	0.158
ANKRD23	1.2841e-09	0.0200226		hsa00120	Primary bile acid biosynthesis	3	0.162		ANKRD23	1.2841e-09	0.0200226		hsa01522	Endocrine resistance	8	0.173
APBA1	1.29946e-09	0.0200226		hsa00030	Pentose phosphate pathway	4	0.162		APBA1	1.29946e-09	0.0200226		hsa05321	Inflammatory bowel disease (IBD)	6	0.194
NHLH2	1.32194e-09	0.0200226		hsa01522	Endocrine resistance	8	0.187		NHLH2	1.32194e-09	0.0200226		hsa03410	Base excision repair	4	0.194
RAMP1	1.36495e-09	0.0200226		hsa00600	Sphingolipid metabolism	5	0.187		RAMP1	1.36495e-09	0.0200226		hsa04672	Intestinal immune network for IgA production	5	0.194
SYT14L	1.37282e-09	0.0200226		hsa00531	Glycosaminoglycan degradation	3	0.194		SYT14L	1.37282e-09	0.0200226		hsa04130	SNARE interactions in vesicular transport	4	0.194
SNORD110	1.41889e-09	0.0200226		hsa03410	Base excision repair	4	0.194		SNORD110	1.41889e-09	0.0200226		hsa00010	Glycolysis / Gluconeogenesis	6	0.194
LOC401431	1.43243e-09	0.0200226		hsa05321	Inflammatory bowel disease (IBD)	6	0.194		LOC401431	1.43243e-09	0.0200226		hsa00330	Arginine and proline metabolism	5	0.194
PLCD1	1.45636e-09	0.0200226		hsa04672	Intestinal immune network for IgA production	5	0.194		PLCD1	1.45636e-09	0.0200226
FAM13A-AS1	1.45938e-09	0.0200226		hsa04130	SNARE interactions in vesicular transport	4	0.194		FAM13A-AS1	1.45938e-09	0.0200226
RAB20	1.47497e-09	0.0200226		hsa00100	Steroid biosynthesis	3	0.194		RAB20	1.47497e-09	0.0200226		ID:hsa05322 &nbspName:Systemic lupus erythematosus - Homo sapiens (human)
FAM189A2	1.47532e-09	0.0200226							FAM189A2	1.47532e-09	0.0200226		C=135; O=23; E=7.32; R=3.14; PValue=7.66e-07; FDR=2.19e-04
SNORD92	1.51207e-09	0.0200226							SNORD92	1.51207e-09	0.0200226		Gene Symbol	Gene Name	Entrez Gene
SOWAHB	1.55486e-09	0.0200226							SOWAHB	1.55486e-09	0.0200226		HIST4H4	histone cluster 4 H4	121504
WDR65	1.56816e-09	0.0200226							WDR65	1.56816e-09	0.0200226		HIST1H2AA	histone cluster 1 H2A family member a	221613
SNORD15B	1.57642e-09	0.0200226							SNORD15B	1.57642e-09	0.0200226		HIST1H2BD	histone cluster 1 H2B family member d	3017
LOC100506757	1.58197e-09	0.0200226							LOC100506757	1.58197e-09	0.0200226		HLA-DPB1	major histocompatibility complex, class II, DP beta 1	3115
GPHA2	1.59245e-09	0.0200226							GPHA2	1.59245e-09	0.0200226		HLA-DQB1	major histocompatibility complex, class II, DQ beta 1	3119
LOC143188	1.59768e-09	0.0200226							LOC143188	1.59768e-09	0.0200226		HLA-DRA	major histocompatibility complex, class II, DR alpha	3122
FLJ20021	1.59963e-09	0.201181							LPAR6	1.6387e-09	0.0200226		HIST2H2AB	histone cluster 2 H2A family member b	317772
LPAR6	1.6387e-09	0.0200226							FBLN7	1.64249e-09	0.0200226		HIST2H2BF	histone cluster 2 H2B family member f	440689
FBLN7	1.64249e-09	0.0200226							NCCRP1	1.64316e-09	0.0200226		H2AFY2	H2A histone family member Y2	55506
NCCRP1	1.64316e-09	0.0200226							NOS3	1.66625e-09	0.0200226		C1S	complement C1s	716
NOS3	1.66625e-09	0.0200226							BCL3	1.67036e-09	0.0200226		C4B	complement C4B (Chido blood group)	721
BCL3	1.67036e-09	0.0200226							CRLF1	1.70433e-09	0.0200226		HIST2H2AA4	histone cluster 2 H2A family member a4	723790
CRLF1	1.70433e-09	0.0200226							RSPO3	1.70925e-09	0.0200226		C5	complement C5	727
RSPO3	1.70925e-09	0.0200226							TCP10L	1.72148e-09	0.0200226		HIST2H2AA3	histone cluster 2 H2A family member a3	8337
TCP10L	1.72148e-09	0.0200226							USP51	1.73904e-09	0.0200226		HIST2H2AC	histone cluster 2 H2A family member c	8338
USP51	1.73904e-09	0.0200226							LOC644714	1.76493e-09	0.0200226		HIST1H2BN	histone cluster 1 H2B family member n	8341
LOC644714	1.76493e-09	0.0200226							PPP1R3C	1.775e-09	0.0200226		HIST1H2BM	histone cluster 1 H2B family member m	8342
PPP1R3C	1.775e-09	0.0200226							CERKL	1.80282e-09	0.0200226		HIST1H2BO	histone cluster 1 H2B family member o	8348
CERKL	1.80282e-09	0.0200226							C16orf45	1.84312e-09	0.0200226		HIST1H4A	histone cluster 1 H4 family member a	8359
C16orf45	1.84312e-09	0.0200226							SNORD37	1.84523e-09	0.0200226		HIST1H4H	histone cluster 1 H4 family member h	8365
SNORD37	1.84523e-09	0.0200226							ANK1	1.85264e-09	0.0200226		HIST1H4B	histone cluster 1 H4 family member b	8366
ANK1	1.85264e-09	0.0200226							SCGB1B2P	1.87492e-09	0.0200226		HIST1H4E	histone cluster 1 H4 family member e	8367
SCGB1B2P	1.87492e-09	0.0200226							SNORA37	1.88741e-09	0.0200226		HIST1H2BJ	histone cluster 1 H2B family member j	8970
SNORA37	1.88741e-09	0.0200226							C7orf58	1.88896e-09	0.0200226		HIST1H2BJ	histone cluster 1 H2B family member j	8970
C7orf58	1.88896e-09	0.0200226							DNAJC25-GNG10	1.91444e-09	0.0200226
DNAJC25-GNG10	1.91444e-09	0.0200226							WNT4	1.92856e-09	0.0200226
WNT4	1.92856e-09	0.0200226							MIR4761	1.93482e-09	0.0200226		ID:hsa04510 &nbspName:Focal adhesion
MIR4761	1.93482e-09	0.0200226							PKDCC	1.93482e-09	0.0200226		C=203; O=28; E=13.18; R=2.12; PValue=1.1e-04; FDR=1.11e-02
PKDCC	1.93482e-09	0.0200226							PRDM7	1.95088e-09	0.0200226		Gene Symbol	Gene Name	Entrez Gene
PRDM7	1.95088e-09	0.0200226							AGBL2	1.95859e-09	0.0200226		VAV3	vav guanine nucleotide exchange factor 3	10451
AGBL2	1.95859e-09	0.0200226							C21orf91-OT1	1.97096e-09	0.0200226		COL2A1	collagen type II alpha 1 chain	1280
C21orf91-OT1	1.97096e-09	0.0200226							ADC	1.98654e-09	0.0200226		COL6A1	collagen type VI alpha 1 chain	1291
ADC	1.98654e-09	0.0200226							r_Tigger15a	2.02205e-09	0.0200226		COL6A2	collagen type VI alpha 2 chain	1292
r_Tigger15a	2.02205e-09	0.0200226							r_MLT1F1	2.02702e-09	0.0200226		ITGA11	integrin subunit alpha 11	22801
r_MLT1F1	2.02702e-09	0.0200226							ST6GALNAC1	2.03799e-09	0.0200226		PIP5K1C	phosphatidylinositol-4-phosphate 5-kinase type 1 gamma	23396
ST6GALNAC1	2.03799e-09	0.0200226							MAOB	2.04686e-09	0.0200226		LAMA1	laminin subunit alpha 1	284217
MAOB	2.04686e-09	0.0200226							YBX2	2.08252e-09	0.0200226		PARVB	parvin beta	29780
YBX2	2.08252e-09	0.0200226							HYDIN	2.12542e-09	0.0200226		MYLPF	myosin light chain, phosphorylatable, fast skeletal muscle	29895
HYDIN	2.12542e-09	0.0200226							KIAA1958	2.13587e-09	0.0200226		MYLK4	myosin light chain kinase family member 4	340156
KIAA1958	2.13587e-09	0.0200226							FAM160A1	2.14323e-09	0.0200226		ITGA3	integrin subunit alpha 3	3675
FAM160A1	2.14323e-09	0.0200226							FREM1	2.1588e-09	0.0200226		ITGA7	integrin subunit alpha 7	3679
FREM1	2.1588e-09	0.0200226							SH3GL1P2	2.16585e-09	0.0200226		LAMA5	laminin subunit alpha 5	3911
SH3GL1P2	2.16585e-09	0.0200226							ABCA7	2.20295e-09	0.0200226		LAMB2	laminin subunit beta 2	3913
ABCA7	2.20295e-09	0.0200226							DDX25	2.20616e-09	0.0200226		MYLK	myosin light chain kinase	4638
DDX25	2.20616e-09	0.0200226							TMEM178	2.24654e-09	0.0200226		PAK3	p21 (RAC1) activated kinase 3	5063
TMEM178	2.24654e-09	0.0200226							NTM	2.27001e-09	0.0200226		PDGFRA	platelet derived growth factor receptor alpha	5156
NTM	2.27001e-09	0.0200226							r_BSR/Beta	2.28377e-09	0.0200226		PGF	placental growth factor	5228
r_BSR/Beta	2.28377e-09	0.0200226							SNORD100	2.28377e-09	0.0200226		SHC3	SHC adaptor protein 3	53358
SNORD100	2.28377e-09	0.0200226							LINC00314	2.28773e-09	0.0200226		PRKCB	protein kinase C beta	5579
LINC00314	2.28773e-09	0.0200226							PMFBP1	2.31791e-09	0.0200226		MAPK8	mitogen-activated protein kinase 8	5599
PMFBP1	2.31791e-09	0.0200226							ZEB2-AS1	2.32154e-09	0.0200226		BAD	BCL2 associated agonist of cell death	572
ZEB2-AS1	2.32154e-09	0.0200226							OR7E156P	2.36704e-09	0.0200226		SRC	SRC proto-oncogene, non-receptor tyrosine kinase	6714
OR7E156P	2.36704e-09	0.0200226							DAPK2	2.37781e-09	0.0200226		THBS3	thrombospondin 3	7059
DAPK2	2.37781e-09	0.0200226							RANBP3L	2.39945e-09	0.0200226		THBS4	thrombospondin 4	7060
RANBP3L	2.39945e-09	0.0200226							r_LTR27	2.40092e-09	0.0200226		VAV2	vav guanine nucleotide exchange factor 2	7410
r_LTR27	2.40092e-09	0.0200226							LOC100507127	2.40965e-09	0.0200226		VEGFC	vascular endothelial growth factor C	7424
LOC100507127	2.40965e-09	0.0200226							IL12A	2.4107e-09	0.0200226		ITGA8	integrin subunit alpha 8	8516
IL12A	2.4107e-09	0.0200226							FLJ39051	2.4107e-09	0.0200226
FLJ39051	2.4107e-09	0.0200226							AMT	2.42993e-09	0.0200226
AMT	2.42993e-09	0.0200226							NOTCH4	2.43032e-09	0.0200226
NOTCH4	2.43032e-09	0.0200226							PDZD2	2.52527e-09	0.0200226
PDZD2	2.52527e-09	0.0200226							FAM162B	2.61421e-09	0.0200226
FAM162B	2.61421e-09	0.0200226							PLCB2	2.6498e-09	0.0200226
PLCB2	2.6498e-09	0.0200226							PLBD1	2.6828e-09	0.0200226
PLBD1	2.6828e-09	0.0200226							TMEM176B	2.70422e-09	0.0200226
TMEM176B	2.70422e-09	0.0200226							TLX1NB	2.70519e-09	0.0200226
TLX1NB	2.70519e-09	0.0200226							r_Tigger13a	2.70519e-09	0.0200226
r_Tigger13a	2.70519e-09	0.0200226							FRMPD2	2.70519e-09	0.0200226
FRMPD2	2.70519e-09	0.0200226							IGFBP4	2.70519e-09	0.0200226
IGFBP4	2.70519e-09	0.0200226							LOC100130992	2.72577e-09	0.0200226
LOC100130992	2.72577e-09	0.0200226							LOC286367	2.72577e-09	0.0200226
LOC286367	2.72577e-09	0.0200226							PRIMA1	2.72635e-09	0.0200226
PRIMA1	2.72635e-09	0.0200226							LOC643723	2.74108e-09	0.0200226
LOC643723	2.74108e-09	0.0200226							r_LTR79	2.74564e-09	0.0200226
r_LTR79	2.74564e-09	0.0200226							MIR4519	2.75509e-09	0.0200226
MIR4519	2.75509e-09	0.0200226							MGAT5B	2.75509e-09	0.0200226
MGAT5B	2.75509e-09	0.0200226							LY96	2.75509e-09	0.0200226
LY96	2.75509e-09	0.0200226							NMNAT3	2.75509e-09	0.0200226
NMNAT3	2.75509e-09	0.0200226							CD52	2.7572e-09	0.0200226
CD52	2.7572e-09	0.0200226							KC6	2.78937e-09	0.0200226
KC6	2.78937e-09	0.0200226							r_MER5C	2.8179e-09	0.0200226
r_MER5C	2.8179e-09	0.0200226							LOC90246	2.82229e-09	0.0200226
LOC90246	2.82229e-09	0.0200226							ACER2	2.82676e-09	0.0200226
ACER2	2.82676e-09	0.0200226							EOMES	2.82955e-09	0.0200226
EOMES	2.82955e-09	0.0200226							CASC1	2.83642e-09	0.0200226
CASC1	2.83642e-09	0.0200226							PRRT1	2.84413e-09	0.0200226
PRRT1	2.84413e-09	0.0200226							FAM66D	2.85525e-09	0.0200226
FAM66D	2.85525e-09	0.0200226							LOC100507086	2.86689e-09	0.0200226
LOC100507086	2.86689e-09	0.0200226							SPTSSB	2.89914e-09	0.0200226
SPTSSB	2.89914e-09	0.0200226							ZNF439	2.92517e-09	0.0200226
ZNF439	2.92517e-09	0.0200226							ADORA1	2.98955e-09	0.0200226
ADORA1	2.98955e-09	0.0200226							RDH12	2.99931e-09	0.0200226
RDH12	2.99931e-09	0.0200226							ZNF653	3.02716e-09	0.0200226
ZNF653	3.02716e-09	0.0200226							NLRP3	3.10307e-09	0.0200226
NLRP3	3.10307e-09	0.0200226							OLIG1	3.10848e-09	0.0200226
OLIG1	3.10848e-09	0.0200226							SHD	3.11517e-09	0.0200226
SHD	3.11517e-09	0.0200226							ECHDC3	3.15605e-09	0.0200226
ECHDC3	3.15605e-09	0.0200226							NEB	3.15605e-09	0.0200226
NEB	3.15605e-09	0.0200226							LOC154860	3.15605e-09	0.0200226
LOC154860	3.15605e-09	0.0200226							SYNGR4	3.15605e-09	0.0200226
SYNGR4	3.15605e-09	0.0200226							HCST	3.15605e-09	0.0200226
HCST	3.15605e-09	0.0200226							DNLZ	3.16536e-09	0.0200226
DNLZ	3.16536e-09	0.0200226							PAK3	3.18473e-09	0.0200226
PAK3	3.18473e-09	0.0200226							r_MER126	3.21427e-09	0.0200226
r_MER126	3.21427e-09	0.0200226							C10orf107	3.24507e-09	0.0200226
C10orf107	3.24507e-09	0.0200226							CXCL1	3.24507e-09	0.0200226
CXCL1	3.24507e-09	0.0200226							SNORD5	3.24507e-09	0.0200226
SNORD5	3.24507e-09	0.0200226							CNTFR	3.27741e-09	0.0200226
CNTFR	3.27741e-09	0.0200226							LINC00239	3.30086e-09	0.0200226
LINC00239	3.30086e-09	0.0200226							BAI2	3.30179e-09	0.0200226
BAI2	3.30179e-09	0.0200226							KIAA1024	3.31225e-09	0.0200226
KIAA1024	3.31225e-09	0.0200226							RLN1	3.33224e-09	0.0200226
RLN1	3.33224e-09	0.0200226							STK32C	3.41143e-09	0.0200226
STK32C	3.41143e-09	0.0200226							PDE6B	3.42778e-09	0.0200226
PDE6B	3.42778e-09	0.0200226							C20orf132	3.42778e-09	0.0200226
C20orf132	3.42778e-09	0.0200226							r_(CGTG)n	3.42778e-09	0.0200226
r_(CGTG)n	3.42778e-09	0.0200226							GAB3	3.42778e-09	0.0200226
GAB3	3.42778e-09	0.0200226							C10orf25	3.44864e-09	0.0200226
C10orf25	3.44864e-09	0.0200226							FBXO15	3.45959e-09	0.0200226
FBXO15	3.45959e-09	0.0200226							SCUBE2	3.5279e-09	0.0200226
SCUBE2	3.5279e-09	0.0200226							ZNF385C	3.52986e-09	0.0200226
ZNF385C	3.52986e-09	0.0200226							r_HERVIP10F-int	3.55688e-09	0.0200226
r_HERVIP10F-int	3.55688e-09	0.0200226							CDHR1	3.62851e-09	0.0200226
CDHR1	3.62851e-09	0.0200226							PDGFRA	3.63436e-09	0.0200226
PDGFRA	3.63436e-09	0.0200226							H2BFXP	3.67993e-09	0.0200226
H2BFXP	3.67993e-09	0.0200226							LRRC73	3.78726e-09	0.0200226
LRRC73	3.78726e-09	0.0200226							C1QTNF3	3.78726e-09	0.0200226
C1QTNF3	3.78726e-09	0.0200226							PRSS53	3.80801e-09	0.0200226
PRSS53	3.80801e-09	0.0200226							ZNF354C	3.83377e-09	0.0200226
ZNF354C	3.83377e-09	0.0200226							C17orf57	3.83377e-09	0.0200226
C17orf57	3.83377e-09	0.0200226							MYLK4	3.84294e-09	0.0200226
MYLK4	3.84294e-09	0.0200226							SH3D21	3.85712e-09	0.0200226
SH3D21	3.85712e-09	0.0200226							FGD3	3.85712e-09	0.0200226
FGD3	3.85712e-09	0.0200226							CCK	3.99772e-09	0.0200226
CCK	3.99772e-09	0.0200226							RAB19	3.99908e-09	0.0200226
RAB19	3.99908e-09	0.0200226							LMO2	3.99908e-09	0.0200226
LMO2	3.99908e-09	0.0200226							ADRB1	3.99908e-09	0.0200226
ADRB1	3.99908e-09	0.0200226							CRYM	3.99908e-09	0.0200226
CRYM	3.99908e-09	0.0200226							r_MER112	3.99908e-09	0.0200226
r_MER112	3.99908e-09	0.0200226							B3GALT4	4.0441e-09	0.0200226
B3GALT4	4.0441e-09	0.0200226							TLR3	4.05633e-09	0.0200226
TLR3	4.05633e-09	0.0200226							SNORD71	4.16504e-09	0.0200226
SNORD71	4.16504e-09	0.0200226							ARHGDIG	4.16504e-09	0.0200226
ARHGDIG	4.16504e-09	0.0200226							PRSS8	4.19555e-09	0.0200226
PRSS8	4.19555e-09	0.0200226							CCDC73	4.22685e-09	0.0200226
CCDC73	4.22685e-09	0.0200226							NR5A2	4.22685e-09	0.0200226
NR5A2	4.22685e-09	0.0200226							HLF	4.33361e-09	0.0200226
HLF	4.33361e-09	0.0200226							r_(GAGTG)n	4.36124e-09	0.0200226
r_(GAGTG)n	4.36124e-09	0.0200226							BAGE5	4.36124e-09	0.0200226
BAGE5	4.36124e-09	0.0200226							MIR29C	4.36124e-09	0.0200226
MIR29C	4.36124e-09	0.0200226							PPFIA4	4.36124e-09	0.0200226
PPFIA4	4.36124e-09	0.0200226							LOC283587	4.36124e-09	0.0200226
LOC283587	4.36124e-09	0.0200226							CXCL17	4.36124e-09	0.0200226
CXCL17	4.36124e-09	0.0200226							RSPH4A	4.36908e-09	0.0200226
RSPH4A	4.36908e-09	0.0200226							GRIK4	4.41233e-09	0.0200226
GRIK4	4.41233e-09	0.0200226							CIRBP-AS1	4.41233e-09	0.0200226
CIRBP-AS1	4.41233e-09	0.0200226							HAGHL	4.41233e-09	0.0200226
HAGHL	4.41233e-09	0.0200226							FAM176A	4.47699e-09	0.0200226
FAM176A	4.47699e-09	0.0200226							r_HERVK3-int	4.48859e-09	0.0200226
r_HERVK3-int	4.48859e-09	0.0200226							ZBTB46	4.48859e-09	0.0200226
ZBTB46	4.48859e-09	0.0200226							PCSK9	4.54426e-09	0.0200226
PCSK9	4.54426e-09	0.0200226							HSD11B2	4.54426e-09	0.0200226
HSD11B2	4.54426e-09	0.0200226							GUSBP9	4.57546e-09	0.0200226
GUSBP9	4.57546e-09	0.0200226							MIR34A	4.6078e-09	0.0200226
MIR34A	4.6078e-09	0.0200226							UTY	4.65157e-09	0.0200226
UTY	4.65157e-09	0.0200226							USP35	4.72468e-09	0.0200226
USP35	4.72468e-09	0.0200226							STON1-GTF2A1L	4.72468e-09	0.0200226
STON1-GTF2A1L	4.72468e-09	0.0200226							HOXB13-AS1	4.73408e-09	0.0200226
HOXB13-AS1	4.73408e-09	0.0200226							r_Cheshire	4.73408e-09	0.0200226
r_Cheshire	4.73408e-09	0.0200226							AATK	4.73408e-09	0.0200226
AATK	4.73408e-09	0.0200226							LOC644172	4.73408e-09	0.0200226
LOC644172	4.73408e-09	0.0200226							TNFAIP2	4.73408e-09	0.0200226
TNFAIP2	4.73408e-09	0.0200226							OLFML2B	4.73408e-09	0.0200226
OLFML2B	4.73408e-09	0.0200226							SYNDIG1	4.79889e-09	0.0200226
SYNDIG1	4.79889e-09	0.0200226							MRVI1-AS1	4.79889e-09	0.0200226
MRVI1-AS1	4.79889e-09	0.0200226							DKFZP434A062	4.8214e-09	0.0200226
DKFZP434A062	4.8214e-09	0.0200226							LINC00277	4.8214e-09	0.0200226
LINC00277	4.8214e-09	0.0200226							PCDHA9	4.8214e-09	0.0200226
PCDHA9	4.8214e-09	0.0200226							r_(TGAA)n	4.8214e-09	0.0200226
r_(TGAA)n	4.8214e-09	0.0200226							SPG20OS	4.83988e-09	0.0200226
SPG20OS	4.83988e-09	0.0200226							ZNF878	5.06754e-09	0.0200226
ZNF878	5.06754e-09	0.0200226							HPD	5.08462e-09	0.0200226
HPD	5.08462e-09	0.0200226							TMC6	5.1484e-09	0.0200226
TMC6	5.1484e-09	0.0200226							FLJ44511	5.29185e-09	0.0200226
FLJ44511	5.29185e-09	0.0200226							TMEM63C	5.35731e-09	0.0200226
TMEM63C	5.35731e-09	0.0200226							WDR72	5.40845e-09	0.0200226
WDR72	5.40845e-09	0.0200226							R3HDML	5.40845e-09	0.0200226
R3HDML	5.40845e-09	0.0200226							HIST1H2AA	5.40845e-09	0.0200226
HIST1H2AA	5.40845e-09	0.0200226							C5	5.40845e-09	0.0200226
C5	5.40845e-09	0.0200226							CTAGE11P	5.45155e-09	0.0200226
CTAGE11P	5.45155e-09	0.0200226							r_LTR24	5.45155e-09	0.0200226
r_LTR24	5.45155e-09	0.0200226							ATP6V1B1	5.45155e-09	0.0200226
ATP6V1B1	5.45155e-09	0.0200226							ARHGAP24	5.45155e-09	0.0200226
ARHGAP24	5.45155e-09	0.0200226							SNORD6	5.45155e-09	0.0200226
SNORD6	5.45155e-09	0.0200226							ICOSLG	5.45155e-09	0.0200226
ICOSLG	5.45155e-09	0.0200226							NOXA1	5.45155e-09	0.0200226
NOXA1	5.45155e-09	0.0200226							DNM1P41	5.45155e-09	0.0200226
DNM1P41	5.45155e-09	0.0200226							FMO4	5.57874e-09	0.0200226
FMO4	5.57874e-09	0.0200226							FBXL8	5.65352e-09	0.0200226
FBXL8	5.65352e-09	0.0200226							RBP4	5.67948e-09	0.0200226
RBP4	5.67948e-09	0.0200226							ATP6AP1L	5.67948e-09	0.0200226
ATP6AP1L	5.67948e-09	0.0200226							GFRAL	5.71201e-09	0.0200226
GFRAL	5.71201e-09	0.0200226							GSDMA	5.71201e-09	0.0200226
GSDMA	5.71201e-09	0.0200226							RAB39A	5.71201e-09	0.0200226
RAB39A	5.71201e-09	0.0200226							r_Charlie9	5.8831e-09	0.0200226
r_Charlie9	5.8831e-09	0.0200226							r_polypurine	5.8831e-09	0.0200226
r_polypurine	5.8831e-09	0.0200226							r_LTR10E	5.8831e-09	0.0200226
r_LTR10E	5.8831e-09	0.0200226							TCN2	5.9791e-09	0.0200226
TCN2	5.9791e-09	0.0200226							HLA-DRA	5.99862e-09	0.0200226
HLA-DRA	5.99862e-09	0.0200226							ZNF844	5.99862e-09	0.0200226
ZNF844	5.99862e-09	0.0200226							HTR3A	5.99862e-09	0.0200226
HTR3A	5.99862e-09	0.0200226							FLJ42289	5.99862e-09	0.0200226
FLJ42289	5.99862e-09	0.0200226							DMRT2	5.99862e-09	0.0200226
DMRT2	5.99862e-09	0.0200226							HAAO	5.99862e-09	0.0200226
HAAO	5.99862e-09	0.0200226							MSH5	5.99862e-09	0.0200226
MSH5	5.99862e-09	0.0200226							TFDP3	6.01947e-09	0.0200226
TFDP3	6.01947e-09	0.0200226							MC5R	6.04828e-09	0.0200226
MC5R	6.04828e-09	0.0200226							AZGP1	6.04828e-09	0.0200226
AZGP1	6.04828e-09	0.0200226							LOC284260	6.04828e-09	0.0200226
LOC284260	6.04828e-09	0.0200226							LOC644669	6.04828e-09	0.0200226
LOC644669	6.04828e-09	0.0200226							PDE1B	6.16232e-09	0.0200226
PDE1B	6.16232e-09	0.0200226							IMPG2	6.23582e-09	0.0200226
IMPG2	6.23582e-09	0.0200226							FAM167A	6.31211e-09	0.0200226
FAM167A	6.31211e-09	0.0200226							LMO1	6.31211e-09	0.0200226
LMO1	6.31211e-09	0.0200226							MIR92A1	6.31211e-09	0.0200226
MIR92A1	6.31211e-09	0.0200226							TEDDM1	6.35044e-09	0.0200226
TEDDM1	6.35044e-09	0.0200226							NLRP8	6.38925e-09	0.0200226
NLRP8	6.38925e-09	0.0200226							RAB33A	6.42853e-09	0.0200226
RAB33A	6.42853e-09	0.0200226							r_Charlie10	6.42853e-09	0.0200226
r_Charlie10	6.42853e-09	0.0200226							SNTG2	6.42853e-09	0.0200226
SNTG2	6.42853e-09	0.0200226							ST6GALNAC2	6.42853e-09	0.0200226
ST6GALNAC2	6.42853e-09	0.0200226							PPEF2	6.42853e-09	0.0200226
PPEF2	6.42853e-09	0.0200226							C13orf15	6.42853e-09	0.0200226
C13orf15	6.42853e-09	0.0200226							FAM20A	6.45181e-09	0.0200226
FAM20A	6.45181e-09	0.0200226							SPTLC3	6.45181e-09	0.0200226
SPTLC3	6.45181e-09	0.0200226							r_Charlie18a	6.52107e-09	0.0200226
r_Charlie18a	6.52107e-09	0.0200226							PHYHIPL	6.68615e-09	0.0200226
PHYHIPL	6.68615e-09	0.0200226							SNORA46	6.73961e-09	0.0200226
SNORA46	6.73961e-09	0.0200226							SNORD27	6.73961e-09	0.0200226
SNORD27	6.73961e-09	0.0200226							HCG4	7.26873e-09	0.0200226
HCG4	7.26873e-09	0.0200226							r_Charlie13a	7.26873e-09	0.0200226
r_Charlie13a	7.26873e-09	0.0200226							GDF9	7.26873e-09	0.0200226
GDF9	7.26873e-09	0.0200226							DEFB1	7.26873e-09	0.0200226
DEFB1	7.26873e-09	0.0200226							TAF7L	7.26873e-09	0.0200226
TAF7L	7.26873e-09	0.0200226							DYX1C1	7.26873e-09	0.0200226
DYX1C1	7.26873e-09	0.0200226							SPATA2L	7.26873e-09	0.0200226
SPATA2L	7.26873e-09	0.0200226							SFRP2	7.26873e-09	0.0200226
SFRP2	7.26873e-09	0.0200226							AQP4	7.26873e-09	0.0200226
AQP4	7.26873e-09	0.0200226							LOC100133308	7.34424e-09	0.0200226
LOC100133308	7.34424e-09	0.0200226							MAGIX	7.49662e-09	0.0200226
MAGIX	7.49662e-09	0.0200226							SCARF2	7.73927e-09	0.0200226
SCARF2	7.73927e-09	0.0200226							SFRP5	7.99816e-09	0.0200226
SFRP5	7.99816e-09	0.0200226							LCE2C	7.99816e-09	0.0200226
LCE2C	7.99816e-09	0.0200226							r_MER11B	7.99816e-09	0.0200226
r_MER11B	7.99816e-09	0.0200226							r_PABL_B	7.99816e-09	0.0200226
r_PABL_B	7.99816e-09	0.0200226							r_MER68-int	7.99816e-09	0.0200226
r_MER68-int	7.99816e-09	0.0200226							C9orf174	7.99816e-09	0.0200226
C9orf174	7.99816e-09	0.0200226							MIR19B1	7.99816e-09	0.0200226
MIR19B1	7.99816e-09	0.0200226							RASAL1	7.99816e-09	0.0200226
RASAL1	7.99816e-09	0.0200226							ITGAX	7.99816e-09	0.0200226
ITGAX	7.99816e-09	0.0200226							GPR116	7.99816e-09	0.0200226
GPR116	7.99816e-09	0.0200226							SLC4A8	8.11267e-09	0.0200226
SLC4A8	8.11267e-09	0.0200226							MYPN	8.11267e-09	0.0200226
MYPN	8.11267e-09	0.0200226							r_AmnSINE1	8.11267e-09	0.0200226
r_AmnSINE1	8.11267e-09	0.0200226							NEK10	8.11267e-09	0.0200226
NEK10	8.11267e-09	0.0200226							BTBD19	8.73816e-09	0.0200226
BTBD19	8.73816e-09	0.0200226							LEP	8.8118e-09	0.0200226
LEP	8.8118e-09	0.0200226							PTPRVP	8.82465e-09	0.0200226
PTPRVP	8.82465e-09	0.0200226							TSPAN11	8.82465e-09	0.0200226
TSPAN11	8.82465e-09	0.0200226							LBX2	8.82465e-09	0.0200226
LBX2	8.82465e-09	0.0200226							LOC400752	8.82465e-09	0.0200226
LOC400752	8.82465e-09	0.0200226							ZNF208	8.82465e-09	0.0200226
ZNF208	8.82465e-09	0.0200226							FOXN4	9.13509e-09	0.0200226
FOXN4	9.13509e-09	0.0200226							r_MER4A	9.13509e-09	0.0200226
r_MER4A	9.13509e-09	0.0200226							r_AluYk11	9.2156e-09	0.0200226
r_AluYk11	9.2156e-09	0.0200226							BOLA2B	9.2156e-09	0.0200226
BOLA2B	9.2156e-09	0.0200226							KLK7	9.30314e-09	0.0200226
KLK7	9.30314e-09	0.0200226							TTC21A	9.46816e-09	0.0200226
TTC21A	9.46816e-09	0.0200226							CRB3	9.46816e-09	0.0200226
CRB3	9.46816e-09	0.0200226							FLJ23867	9.46816e-09	0.0200226
FLJ23867	9.46816e-09	0.0200226							SNORD75	9.46816e-09	0.0200226
SNORD75	9.46816e-09	0.0200226							ZMYND10	9.46816e-09	0.0200226
ZMYND10	9.46816e-09	0.0200226							TAS2R20	9.46816e-09	0.0200226
TAS2R20	9.46816e-09	0.0200226							ZSCAN12P1	9.46816e-09	0.0200226
ZSCAN12P1	9.46816e-09	0.0200226							PNMT	9.55468e-09	0.0200226
PNMT	9.55468e-09	0.0200226							ZNF98	9.6428e-09	0.0200226
ZNF98	9.6428e-09	0.0200226							LUZP6	9.6428e-09	0.0200226
LUZP6	9.6428e-09	0.0200226							ACE	9.6428e-09	0.0200226
ACE	9.6428e-09	0.0200226							PGF	9.6428e-09	0.0200226
PGF	9.6428e-09	0.0200226							CSGALNACT1	9.6428e-09	0.0200226
CSGALNACT1	9.6428e-09	0.0200226							LOC100131320	9.6428e-09	0.0200226
LOC100131320	9.6428e-09	0.0200226							RAB39B	9.6428e-09	0.0200226
RAB39B	9.6428e-09	0.0200226							DNAJA1P5	9.67977e-09	0.0200226
DNAJA1P5	9.67977e-09	0.0200226							MRO	1.01351e-08	0.0200226
MRO	1.01351e-08	0.0200226							KCTD19	1.01692e-08	0.0200226
KCTD19	1.01692e-08	0.0200226							MIR4671	1.02343e-08	0.0200226
MIR4671	1.02343e-08	0.0200226							FAM66A	1.02343e-08	0.0200226
FAM66A	1.02343e-08	0.0200226							r_(G)n	1.02343e-08	0.0200226
r_(G)n	1.02343e-08	0.0200226							PKP1	1.05837e-08	0.0200226
PKP1	1.05837e-08	0.0200226							OR7E91P	1.05837e-08	0.0200226
OR7E91P	1.05837e-08	0.0200226							LOC284395	1.05837e-08	0.0200226
LOC284395	1.05837e-08	0.0200226							r_ORSL	1.06919e-08	0.0200226
r_ORSL	1.06919e-08	0.0200226							GUSBP9	1.06919e-08	0.0200226
GUSBP9	1.06919e-08	0.0200226							MIR1248	1.06919e-08	0.0200226
MIR1248	1.06919e-08	0.0200226							GJC3	1.09031e-08	0.0200226
GJC3	1.09031e-08	0.0200226							LY6G6C	1.09031e-08	0.0200226
LY6G6C	1.09031e-08	0.0200226							r_Tigger4	1.09031e-08	0.0200226
r_Tigger4	1.09031e-08	0.0200226							SYNPO2	1.09031e-08	0.0200226
SYNPO2	1.09031e-08	0.0200226							GRIP2	1.09031e-08	0.0200226
GRIP2	1.09031e-08	0.0200226							TMEM37	1.09031e-08	0.0200226
TMEM37	1.09031e-08	0.0200226							r_MER91A	1.09031e-08	0.0200226
r_MER91A	1.09031e-08	0.0200226							LOC100506035	1.09031e-08	0.0200226
LOC100506035	1.09031e-08	0.0200226							LCE5A	1.1424e-08	0.0200226
LCE5A	1.1424e-08	0.0200226							LOC728537	1.1424e-08	0.0200226
LOC728537	1.1424e-08	0.0200226							ENO4	1.1424e-08	0.0200226
ENO4	1.1424e-08	0.0200226							C4orf40	1.1424e-08	0.0200226
C4orf40	1.1424e-08	0.0200226							LOC100287632	1.1424e-08	0.0200226
LOC100287632	1.1424e-08	0.0200226							C8orf51	1.1424e-08	0.0200226
C8orf51	1.1424e-08	0.0200226							SOX18	1.19972e-08	0.0200226
CYP4F3	1.19972e-08	0.201181							LOR	1.19972e-08	0.0200226
SOX18	1.19972e-08	0.0200226							SLIT1	1.19972e-08	0.0200226
LOR	1.19972e-08	0.0200226							C3orf35	1.19972e-08	0.0200226
SLIT1	1.19972e-08	0.0200226							C1orf51	1.19972e-08	0.0200226
C3orf35	1.19972e-08	0.0200226							DGCR9	1.19972e-08	0.0200226
C1orf51	1.19972e-08	0.0200226							TRPM3	1.19972e-08	0.0200226
DGCR9	1.19972e-08	0.0200226							DFNB59	1.19972e-08	0.0200226
TRPM3	1.19972e-08	0.0200226							ARGFXP2	1.19972e-08	0.0200226
DFNB59	1.19972e-08	0.0200226							LOC100286793	1.19972e-08	0.0200226
ARGFXP2	1.19972e-08	0.0200226							SNORA36A	1.19972e-08	0.0200226
LOC100286793	1.19972e-08	0.0200226							ADAMTSL3	1.19972e-08	0.0200226
SNORA36A	1.19972e-08	0.0200226							MACROD2	1.19972e-08	0.0200226
ADAMTSL3	1.19972e-08	0.0200226							PCDP1	1.62253e-08	0.0200226
MACROD2	1.19972e-08	0.0200226							NKX2-3	1.62253e-08	0.0200226
PCDP1	1.62253e-08	0.0200226							LOC647946	1.62253e-08	0.0200226
NKX2-3	1.62253e-08	0.0200226							CTF1	1.62253e-08	0.0200226
LOC647946	1.62253e-08	0.0200226							IL17RC	1.62253e-08	0.0200226
CTF1	1.62253e-08	0.0200226							LOC730668	1.62253e-08	0.0200226
IL17RC	1.62253e-08	0.0200226							MIR3680-1	1.62253e-08	0.0200226
LOC730668	1.62253e-08	0.0200226							RUNDC2B	1.62253e-08	0.0200226
MIR3680-1	1.62253e-08	0.0200226							FRG2C	1.62253e-08	0.0200226
RUNDC2B	1.62253e-08	0.0200226							PALMD	1.62253e-08	0.0200226
FRG2C	1.62253e-08	0.0200226							CCDC129	1.76493e-08	0.0200226
PALMD	1.62253e-08	0.0200226							HIF1A-AS2	1.76493e-08	0.0200226
LINC00266-1	1.76493e-08	0.201181							r_MER113A	1.76493e-08	0.0200226
SHF	1.76493e-08	0.201181							MCF2L2	1.76493e-08	0.0200226
CCDC129	1.76493e-08	0.0200226							WDR93	1.76493e-08	0.0200226
HIF1A-AS2	1.76493e-08	0.0200226							LOC100129726	1.76493e-08	0.0200226
r_MER113A	1.76493e-08	0.0200226							SNORD127	1.76493e-08	0.0200226
MCF2L2	1.76493e-08	0.0200226							CARD9	1.76493e-08	0.0200226
WDR93	1.76493e-08	0.0200226							NPC1L1	1.76493e-08	0.0200226
LOC100129726	1.76493e-08	0.0200226							AFAP1-AS1	1.76493e-08	0.0200226
SNORD127	1.76493e-08	0.0200226							DKFZp686O1327	1.76493e-08	0.0200226
CARD9	1.76493e-08	0.0200226							MIR548H3	1.76493e-08	0.0200226
NPC1L1	1.76493e-08	0.0200226							CYBB	1.76493e-08	0.0200226
AFAP1-AS1	1.76493e-08	0.0200226							SEMA6B	1.76493e-08	0.0200226
DKFZp686O1327	1.76493e-08	0.0200226							SPACA5	1.89363e-08	0.0200226
MIR548H3	1.76493e-08	0.0200226							MIR545	1.89363e-08	0.0200226
CYBB	1.76493e-08	0.0200226							ACOT4	1.89363e-08	0.0200226
SEMA6B	1.76493e-08	0.0200226							LCE1D	1.89363e-08	0.0200226
SPACA5	1.89363e-08	0.0200226							SNORD105	1.89363e-08	0.0200226
MIR545	1.89363e-08	0.0200226							SNORA16A	1.89363e-08	0.0200226
ACOT4	1.89363e-08	0.0200226							COL27A1	1.89363e-08	0.0200226
LCE1D	1.89363e-08	0.0200226							C5orf64	1.89363e-08	0.0200226
SNORD105	1.89363e-08	0.0200226							LOC100131496	1.89363e-08	0.0200226
SNORA16A	1.89363e-08	0.0200226							SNORA74B	1.89363e-08	0.0200226
COL27A1	1.89363e-08	0.0200226							SNORD101	1.89363e-08	0.0200226
C5orf64	1.89363e-08	0.0200226							KIAA1755	1.89363e-08	0.0200226
LOC100131496	1.89363e-08	0.0200226							BARHL2	1.89363e-08	0.0200226
SNORA74B	1.89363e-08	0.0200226							ADPRH	1.89363e-08	0.0200226
SNORD101	1.89363e-08	0.0200226							r_L1M6	1.89363e-08	0.0200226
KIAA1755	1.89363e-08	0.0200226							B4GALNT1	1.89363e-08	0.0200226
BARHL2	1.89363e-08	0.0200226							SNORD59B	1.89363e-08	0.0200226
ADPRH	1.89363e-08	0.0200226							RUSC1-AS1	1.89363e-08	0.0200226
r_L1M6	1.89363e-08	0.0200226							SFTA1P	1.89363e-08	0.0200226
B4GALNT1	1.89363e-08	0.0200226							MAPK15	1.92856e-08	0.0200226
SNORD59B	1.89363e-08	0.0200226							RNASE1	1.92856e-08	0.0200226
RUSC1-AS1	1.89363e-08	0.0200226							ADHFE1	1.92856e-08	0.0200226
SFTA1P	1.89363e-08	0.0200226							r_MER61A	1.92856e-08	0.0200226
r_MSTA-int	1.92856e-08	0.201181							MYZAP	1.92856e-08	0.0200226
ARHGDIB	1.92856e-08	0.201181							DSG1	1.92856e-08	0.0200226
CUX2	1.92856e-08	0.201181							FLJ39534	1.92856e-08	0.0200226
CYP8B1	1.92856e-08	0.201181							EPSTI1	1.92856e-08	0.0200226
MAPK15	1.92856e-08	0.0200226							r_LTR32	1.92856e-08	0.0200226
RNASE1	1.92856e-08	0.0200226							EMCN	1.92856e-08	0.0200226
ADHFE1	1.92856e-08	0.0200226							NANOS3	1.92856e-08	0.0200226
r_MER61A	1.92856e-08	0.0200226							GPR173	1.92856e-08	0.0200226
MYZAP	1.92856e-08	0.0200226							r_(TTTG)n	1.92856e-08	0.0200226
DSG1	1.92856e-08	0.0200226							SCARNA18	1.92856e-08	0.0200226
FLJ39534	1.92856e-08	0.0200226							PCDHA10	1.92856e-08	0.0200226
EPSTI1	1.92856e-08	0.0200226							TM4SF20	1.92856e-08	0.0200226
r_LTR32	1.92856e-08	0.0200226							ANKRD62P1-PARP4P3	1.92856e-08	0.0200226
EMCN	1.92856e-08	0.0200226							LOC442132	1.92856e-08	0.0200226
NANOS3	1.92856e-08	0.0200226							r_L1MCc	1.92856e-08	0.0200226
GPR173	1.92856e-08	0.0200226							TUBA8	1.92856e-08	0.0200226
r_(TTTG)n	1.92856e-08	0.0200226							KLRK1	2.18062e-08	0.0200226
SCARNA18	1.92856e-08	0.0200226							r_MER34A1	2.18062e-08	0.0200226
PCDHA10	1.92856e-08	0.0200226							C17orf50	2.18062e-08	0.0200226
TM4SF20	1.92856e-08	0.0200226							G6PC2	2.18062e-08	0.0200226
ANKRD62P1-PARP4P3	1.92856e-08	0.0200226							VAMP5	2.18062e-08	0.0200226
LOC442132	1.92856e-08	0.0200226							MST1R	2.18062e-08	0.0200226
r_L1MCc	1.92856e-08	0.0200226							ADRA1B	2.18062e-08	0.0200226
TUBA8	1.92856e-08	0.0200226							ST8SIA6	2.18062e-08	0.0200226
PRR7	2.18062e-08	0.201181							r_LTR37A	2.18062e-08	0.0200226
r_MLT2C1	2.18062e-08	0.201181							LOC283177	2.18062e-08	0.0200226
[truncated: 1,418 more rows]

## Sheet: NonRisk up&Down
Table S6. Haplotype specific gene enrichment analyses based on re-extracted DEGs of the CCHCR1 cell lines. Combined Non-Risk up- and downregulated
[truncated: 4,513 more rows]

[truncated: 4 more sheets: comb_Risk up, comb_Risk down, Risk Up&Down, mock]
