# Supplementary material for: Intracellular signalling pathways and cytoskeletal functions converge on the psoriasis candidate gene CCHCR1 expressed at P-bodies and centrosomes
Source: BMC Genomics. 2018 Jun 4;19:432. doi: 10.1186/s12864-018-4810-y (PMC5987482; doi:10.1186/s12864-018-4810-y)
Supplement: Supplementary file 7 — Table S7 and Figure S1. CCHCR1 and HLA-Cw6 genotypes of the skin samples. Figure S1. The CCHCR1 and HLA-Cw6 genotypes illustrated in a PCA plot. (XLSX 79 kb) [file 12864_2018_4810_MOESM7_ESM.xlsx]

## Sheet: Genotypes
Additional file 7: Table S7. CCHCR1 and HLA-Cw6 Genotypes of the skin samples.
CCHCR1*Iso3WWCC and HLA-Cw*06:02 genotypes of the SG samples
					CCHCR1*Iso3			CCHCR1*WWCC			HLA-Cw*06:02
Sample	CCHCR1*Iso3	CCHCR1*WWCC	HLA-Cw*06:02
C.02	NP	NP	NN
C.04	NN	NN	NN
C.07	NP	NN	NN
C.09	PP	NP	NP
C.10	NP	NN	NN
C.11	NN	NN	NN
C.12	PP	PP	NP
C.14	NP	NN	NN
P.02	PP	NP	NP
P.03	NP	NP	NP
P.05	PP	NP	NP
P.06	PP	NP	NP
P.07	PP	NP	NP
P.08	PP	NN	NN
P.09	NP	NN	NN
NN= negative, NP= heterozygote, PP= homozygote (positive)
SG= skin graft samples described in detail Tervaniemi et al. 2016 (6).
C = healthy control, P = psoriatic samples
